# Supplementary material for: CAVER: a new tool to explore routes from protein clefts, pockets and cavities
Source: BMC Bioinformatics. 2006 Jun 22;7:316. doi: 10.1186/1471-2105-7-316 (PMC1539030; doi:10.1186/1471-2105-7-316)
Supplement: Additional File 1 — Source codes of CAVER. Additional file (gzipped tar archive caver_unix_v0.99.4.tar.gz) contains source codes of CAVER ver. 0.99.4 for UNIX platforms and pyMol plug-in. Instructions for the installation and updates are provided at web page . [file 1471-2105-7-316-S1.gz]

Archive with 131 entries (122 files):
- caver_unix_v0.99.4
- caver_unix_v0.99.4/AUTHORS
- caver_unix_v0.99.4/templates
- caver_unix_v0.99.4/templates/h
- caver_unix_v0.99.4/templates/cpp
- caver_unix_v0.99.4/TODO
- caver_unix_v0.99.4/missing
- caver_unix_v0.99.4/Makefile.in
- caver_unix_v0.99.4/config.h.in
- caver_unix_v0.99.4/README
- caver_unix_v0.99.4/config.h
- caver_unix_v0.99.4/libtool
- caver_unix_v0.99.4/man
- caver_unix_v0.99.4/man/README
- caver_unix_v0.99.4/man/man1
- caver_unix_v0.99.4/man/man1/caver.1
- caver_unix_v0.99.4/stamp-h1
- caver_unix_v0.99.4/ltmain.sh
- caver_unix_v0.99.4/caver.kdevelop.pcs
- caver_unix_v0.99.4/COPYING
- caver_unix_v0.99.4/config.sub
- caver_unix_v0.99.4/configure
- caver_unix_v0.99.4/autom4te.cache
- caver_unix_v0.99.4/autom4te.cache/traces.0
- caver_unix_v0.99.4/autom4te.cache/requests
- caver_unix_v0.99.4/autom4te.cache/traces.1
- caver_unix_v0.99.4/autom4te.cache/output.0
- caver_unix_v0.99.4/autom4te.cache/output.1
- caver_unix_v0.99.4/aclocal.m4
- caver_unix_v0.99.4/caver.kdevses
- caver_unix_v0.99.4/config.status
- caver_unix_v0.99.4/configure.in
- caver_unix_v0.99.4/pdb2caver
- caver_unix_v0.99.4/pdb2caver/strip79.pdb
- caver_unix_v0.99.4/pdb2caver/README
- caver_unix_v0.99.4/pdb2caver/pdb2caver
- caver_unix_v0.99.4/depcomp
- caver_unix_v0.99.4/Doxyfile
- caver_unix_v0.99.4/src
- caver_unix_v0.99.4/src/t_0001_09.dat
- caver_unix_v0.99.4/src/path_001_02.pdb
- caver_unix_v0.99.4/src/random.cpp
- caver_unix_v0.99.4/src/CGrid.h
- caver_unix_v0.99.4/src/path_001_00.py
- caver_unix_v0.99.4/src/CMath.cpp
- caver_unix_v0.99.4/src/t_0001_04.dat
- caver_unix_v0.99.4/src/CSearch.h
- caver_unix_v0.99.4/src/CParams.cpp
- caver_unix_v0.99.4/src/Makefile.in
- caver_unix_v0.99.4/src/result.dat
- caver_unix_v0.99.4/src/getopt.h
- caver_unix_v0.99.4/src/t_0001_05.dat
- caver_unix_v0.99.4/src/cav_io.cpp
- caver_unix_v0.99.4/src/cdraw.h
- caver_unix_v0.99.4/src/CAtomgrid.h
- caver_unix_v0.99.4/src/pymol-generated.rad
- caver_unix_v0.99.4/src/config.dat
- caver_unix_v0.99.4/src/t_0001_07.dat
- caver_unix_v0.99.4/src/CRadiuses.h
- caver_unix_v0.99.4/src/cav_io.h
- caver_unix_v0.99.4/src/foundtunnels_001.vmd
- caver_unix_v0.99.4/src/path_001_01.pdb
- caver_unix_v0.99.4/src/t_0001_00.dat
- caver_unix_v0.99.4/src/t_0001_08.dat
- caver_unix_v0.99.4/src/path_001_02.py
- caver_unix_v0.99.4/src/all_vmd.pdb
- caver_unix_v0.99.4/src/f.vmd
- caver_unix_v0.99.4/src/CMath.h
- caver_unix_v0.99.4/src/a.pdb
- caver_unix_v0.99.4/src/StdAfx.h
- caver_unix_v0.99.4/src/CParams.h
- caver_unix_v0.99.4/src/pymol-generated.trj
- caver_unix_v0.99.4/src/path_001_02.dat
- caver_unix_v0.99.4/src/StdAfx.cpp
- caver_unix_v0.99.4/src/getopt.cpp
- caver_unix_v0.99.4/src/ctunnel.h
- caver_unix_v0.99.4/src/t_0001_01.dat
- caver_unix_v0.99.4/src/cclock.h
- caver_unix_v0.99.4/src/CGrid.cpp
- caver_unix_v0.99.4/src/random.h
- caver_unix_v0.99.4/src/hull.tmp
- caver_unix_v0.99.4/src/foundtunnels_001.pdb
- caver_unix_v0.99.4/src/CSearch.cpp~
- caver_unix_v0.99.4/src/tmpqhull.dat
- caver_unix_v0.99.4/src/path_001_00.dat
- caver_unix_v0.99.4/src/ctunnel.cpp
- caver_unix_v0.99.4/src/t_0001_03.dat
- caver_unix_v0.99.4/src/Makefile.am
- caver_unix_v0.99.4/src/t_0001_06.dat
- caver_unix_v0.99.4/src/path_001_01.dat
- caver_unix_v0.99.4/src/path_001_01.py
- caver_unix_v0.99.4/src/t_0001_02.dat
- caver_unix_v0.99.4/src/CSearch.cpp
- caver_unix_v0.99.4/src/path_001_00.pdb
- caver_unix_v0.99.4/src/pymol-generated.types
- caver_unix_v0.99.4/src/CRadiuses.cpp
- caver_unix_v0.99.4/src/Caver.cpp
- caver_unix_v0.99.4/src/.deps
- caver_unix_v0.99.4/src/.deps/cdraw.Po
- caver_unix_v0.99.4/src/.deps/CSearch.Po
- caver_unix_v0.99.4/src/.deps/CGrid.Po
- caver_unix_v0.99.4/src/.deps/StdAfx.Po
- caver_unix_v0.99.4/src/.deps/ctunnel.Po
- caver_unix_v0.99.4/src/.deps/CRadiuses.Po
- caver_unix_v0.99.4/src/.deps/Caver.Po
- caver_unix_v0.99.4/src/.deps/cav_io.Po
- caver_unix_v0.99.4/src/.deps/CAtomgrid.Po
- caver_unix_v0.99.4/src/.deps/CMath.Po
- caver_unix_v0.99.4/src/.deps/random.Po
- caver_unix_v0.99.4/src/.deps/CParams.Po
- caver_unix_v0.99.4/src/.deps/getopt.Po
- caver_unix_v0.99.4/src/global.h
- caver_unix_v0.99.4/src/cdraw.cpp
- caver_unix_v0.99.4/src/CAtomgrid.cpp
- caver_unix_v0.99.4/src/oba.pdb
- caver_unix_v0.99.4/src/Makefile
- caver_unix_v0.99.4/INSTALL
- caver_unix_v0.99.4/ChangeLog
- caver_unix_v0.99.4/NEWS
- caver_unix_v0.99.4/Makefile.am
- caver_unix_v0.99.4/config.log
- caver_unix_v0.99.4/config.guess
- caver_unix_v0.99.4/caver.kdevelop
- caver_unix_v0.99.4/mkinstalldirs
- caver_unix_v0.99.4/pymol-plugin
- caver_unix_v0.99.4/pymol-plugin/README
- caver_unix_v0.99.4/pymol-plugin/a.pdb
- caver_unix_v0.99.4/pymol-plugin/caver.py
- caver_unix_v0.99.4/install-sh
- caver_unix_v0.99.4/Makefile.cvs
- caver_unix_v0.99.4/Makefile
