# Supplementary material for: CAVER: a new tool to explore routes from protein clefts, pockets and cavities
Source: BMC Bioinformatics. 2006 Jun 22;7:316. doi: 10.1186/1471-2105-7-316 (PMC1539030; doi:10.1186/1471-2105-7-316)
Supplement: Additional File 1 — Source codes of CAVER. Additional file (gzipped tar archive caver_unix_v0.99.4.tar.gz) contains source codes of CAVER ver. 0.99.4 for UNIX platforms and pyMol plug-in. Instructions for the installation and updates are provided at web page . [file 1471-2105-7-316-S1.gz › caver_unix_v0.99.4/missing]

#! /bin/sh
# Common stub for a few missing GNU programs while installing.
# Copyright (C) 1996, 1997, 1999, 2000, 2002 Free Software Foundation, Inc.
# Originally by Fran,cois Pinard <pinard@iro.umontreal.ca>, 1996.

# This program is free software; you can redistribute it and/or modify
# it under the terms of the GNU General Public License as published by
# the Free Software Foundation; either version 2, or (at your option)
# any later version.

# This program is distributed in the hope that it will be useful,
# but WITHOUT ANY WARRANTY; without even the implied warranty of
# MERCHANTABILITY or FITNESS FOR A PARTICULAR PURPOSE.  See the
# GNU General Public License for more details.

# You should have received a copy of the GNU General Public License
# along with this program; if not, write to the Free Software
# Foundation, Inc., 59 Temple Place - Suite 330, Boston, MA
# 02111-1307, USA.

# As a special exception to the GNU General Public License, if you
# distribute this file as part of a program that contains a
# configuration script generated by Autoconf, you may include it under
# the same distribution terms that you use for the rest of that program.

if test $# -eq 0; then
  echo 1>&2 "Try \`$0 --help' for more information"
  exit 1
fi

run=:

# In the cases where this matters, `missing' is being run in the
# srcdir already.
if test -f configure.ac; then
  configure_ac=configure.ac
else
  configure_ac=configure.in
fi

case "$1" in
--run)
  # Try to run requested program, and just exit if it succeeds.
  run=
  shift
  "$@" && exit 0
  ;;
esac

# If it does not exist, or fails to run (possibly an outdated version),
# try to emulate it.
case "$1" in

  -h|--h|--he|--hel|--help)
    echo "\
$0 [OPTION]... PROGRAM [ARGUMENT]...

Handle \`PROGRAM [ARGUMENT]...' for when PROGRAM is missing, or return an
error status if there is no known handling for PROGRAM.

Options:
  -h, --help      display this help and exit
  -v, --version   output version information and exit
  --run           try to run the given command, and emulate it if it fails

Supported PROGRAM values:
  aclocal      touch file \`aclocal.m4'
  autoconf     touch file \`configure'
  autoheader   touch file \`config.h.in'
  automake     touch all \`Makefile.in' files
  bison        create \`y.tab.[ch]', if possible, from existing .[ch]
  flex         create \`lex.yy.c', if possible, from existing .c
  help2man     touch the output file
  lex          create \`lex.yy.c', if possible, from existing .c
  makeinfo     touch the output file
  tar          try tar, gnutar, gtar, then tar without non-portable flags
  yacc         create \`y.tab.[ch]', if possible, from existing .[ch]"
    ;;

  -v|--v|--ve|--ver|--vers|--versi|--versio|--version)
    echo "missing 0.4 - GNU automake"
    ;;

  -*)
    echo 1>&2 "$0: Unknown \`$1' option"
    echo 1>&2 "Try \`$0 --help' for more information"
    exit 1
    ;;

  aclocal*)
    if test -z "$run" && ($1 --version) > /dev/null 2>&1; then
       # We have it, but it failed.
       exit 1
    fi

    echo 1>&2 "\
WARNING: \`$1' is missing on your system.  You should only need it if
         you modified \`acinclude.m4' or \`${configure_ac}'.  You might want
         to install the \`Automake' and \`Perl' packages.  Grab them from
         any GNU archive site."
    touch aclocal.m4
    ;;

  autoconf)
    if test -z "$run" && ($1 --version) > /dev/null 2>&1; then
       # We have it, but it failed.
       exit 1
    fi

    echo 1>&2 "\
WARNING: \`$1' is missing on your system.  You should only need it if
         you modified \`${configure_ac}'.  You might want to install the
         \`Autoconf' and \`GNU m4' packages.  Grab them from any GNU
         archive site."
    touch configure
    ;;

  autoheader)
    if test -z "$run" && ($1 --version) > /dev/null 2>&1; then
       # We have it, but it failed.
       exit 1
    fi

    echo 1>&2 "\
WARNING: \`$1' is missing on your system.  You should only need it if
         you modified \`acconfig.h' or \`${configure_ac}'.  You might want
         to install the \`Autoconf' and \`GNU m4' packages.  Grab them
         from any GNU archive site."
    files=`sed -n 's/^[ ]*A[CM]_CONFIG_HEADER(\([^)]*\)).*/\1/p' ${configure_ac}`
    test -z "$files" && files="config.h"
    touch_files=
    for f in $files; do
      case "$f" in
      *:*) touch_files="$touch_files "`echo "$f" |
				       sed -e 's/^[^:]*://' -e 's/:.*//'`;;
      *) touch_files="$touch_files $f.in";;
      esac
    done
    touch $touch_files
    ;;

  automake*)
    if test -z "$run" && ($1 --version) > /dev/null 2>&1; then
       # We have it, but it failed.
       exit 1
    fi

    echo 1>&2 "\
WARNING: \`$1' is missing on your system.  You should only need it if
         you modified \`Makefile.am', \`acinclude.m4' or \`${configure_ac}'.
         You might want to install the \`Automake' and \`Perl' packages.
         Grab them from any GNU archive site."
    find . -type f -name Makefile.am -print |
	   sed 's/\.am$/.in/' |
	   while read f; do touch "$f"; done
    ;;

  autom4te)
    if test -z "$run" && ($1 --version) > /dev/null 2>&1; then
       # We have it, but it failed.
       exit 1
    fi

    echo 1>&2 "\
WARNING: \`$1' is needed, and you do not seem to have it handy on your
         system.  You might have modified some files without having the
         proper tools for further handling them.
         You can get \`$1Help2man' as part of \`Autoconf' from any GNU
         archive site."

    file=`echo "$*" | sed -n 's/.*--output[ =]*\([^ ]*\).*/\1/p'`
    test -z "$file" && file=`echo "$*" | sed -n 's/.*-o[ ]*\([^ ]*\).*/\1/p'`
    if test -f "$file"; then
	touch $file
    else
	test -z "$file" || exec >$file
	echo "#! /bin/sh"
	echo "# Created by GNU Automake missing as a replacement of"
	echo "#  $ $@"
	echo "exit 0"
	chmod +x $file
	exit 1
    fi
    ;;

  bison|yacc)
    echo 1>&2 "\
WARNING: \`$1' is missing on your system.  You should only need it if
         you modified a \`.y' file.  You may need the \`Bison' package
         in order for those modifications to take effect.  You can get
         \`Bison' from any GNU archive site."
    rm -f y.tab.c y.tab.h
    if [ $# -ne 1 ]; then
        eval LASTARG="\${$#}"
	case "$LASTARG" in
	*.y)
	    SRCFILE=`echo "$LASTARG" | sed 's/y$/c/'`
	    if [ -f "$SRCFILE" ]; then
	         cp "$SRCFILE" y.tab.c
	    fi
	    SRCFILE=`echo "$LASTARG" | sed 's/y$/h/'`
	    if [ -f "$SRCFILE" ]; then
	         cp "$SRCFILE" y.tab.h
	    fi
	  ;;
	esac
    fi
    if [ ! -f y.tab.h ]; then
	echo >y.tab.h
    fi
    if [ ! -f y.tab.c ]; then
	echo 'main() { return 0; }' >y.tab.c
    fi
    ;;

  lex|flex)
    echo 1>&2 "\
WARNING: \`$1' is missing on your system.  You should only need it if
         you modified a \`.l' file.  You may need the \`Flex' package
         in order for those modifications to take effect.  You can get
         \`Flex' from any GNU archive site."
    rm -f lex.yy.c
    if [ $# -ne 1 ]; then
        eval LASTARG="\${$#}"
	case "$LASTARG" in
	*.l)
	    SRCFILE=`echo "$LASTARG" | sed 's/l$/c/'`
	    if [ -f "$SRCFILE" ]; then
	         cp "$SRCFILE" lex.yy.c
	    fi
	  ;;
	esac
    fi
    if [ ! -f lex.yy.c ]; then
	echo 'main() { return 0; }' >lex.yy.c
    fi
    ;;

  help2man)
    if test -z "$run" && ($1 --version) > /dev/null 2>&1; then
       # We have it, but it failed.
       exit 1
    fi

    echo 1>&2 "\
WARNING: \`$1' is missing on your system.  You should only need it if
	 you modified a dependency of a manual page.  You may need the
	 \`Help2man' package in order for those modifications to take
	 effect.  You can get \`Help2man' from any GNU archive site."

    file=`echo "$*" | sed -n 's/.*-o \([^ ]*\).*/\1/p'`
    if test -z "$file"; then
	file=`echo "$*" | sed -n 's/.*--output=\([^ ]*\).*/\1/p'`
    fi
    if [ -f "$file" ]; then
	touch $file
    else
	test -z "$file" || exec >$file
	echo ".ab help2man is required to generate this page"
	exit 1
    fi
    ;;

  makeinfo)
    if test -z "$run" && (makeinfo --version) > /dev/null 2>&1; then
       # We have makeinfo, but it failed.
       exit 1
    fi

    echo 1>&2 "\
WARNING: \`$1' is missing on your system.  You should only need it if
         you modified a \`.texi' or \`.texinfo' file, or any other file
         indirectly affecting the aspect of the manual.  The spurious
         call might also be the consequence of using a buggy \`make' (AIX,
         DU, IRIX).  You might want to install the \`Texinfo' package or
         the \`GNU make' package.  Grab either from any GNU archive site."
    file=`echo "$*" | sed -n 's/.*-o \([^ ]*\).*/\1/p'`
    if test -z "$file"; then
      file=`echo "$*" | sed 's/.* \([^ ]*\) *$/\1/'`
      file=`sed -n '/^@setfilename/ { s/.* \([^ ]*\) *$/\1/; p; q; }' $file`
    fi
    touch $file
    ;;

  tar)
    shift
    if test -n "$run"; then
      echo 1>&2 "ERROR: \`tar' requires --run"
      exit 1
    fi

    # We have already tried tar in the generic part.
    # Look for gnutar/gtar before invocation to avoid ugly error
    # messages.
    if (gnutar --version > /dev/null 2>&1); then
       gnutar "$@" && exit 0
    fi
    if (gtar --version > /dev/null 2>&1); then
       gtar "$@" && exit 0
    fi
    firstarg="$1"
    if shift; then
	case "$firstarg" in
	*o*)
	    firstarg=`echo "$firstarg" | sed s/o//`
	    tar "$firstarg" "$@" && exit 0
	    ;;
	esac
	case "$firstarg" in
	*h*)
	    firstarg=`echo "$firstarg" | sed s/h//`
	    tar "$firstarg" "$@" && exit 0
	    ;;
	esac
    fi

    echo 1>&2 "\
WARNING: I can't seem to be able to run \`tar' with the given arguments.
         You may want to install GNU tar or Free paxutils, or check the
         command line arguments."
    exit 1
    ;;

  *)
    echo 1>&2 "\
WARNING: \`$1' is needed, and you do not seem to have it handy on your
         system.  You might have modified some files without having the
         proper tools for further handling them.  Check the \`README' file,
         it often tells you about the needed prerequirements for installing
         this package.  You may also peek at any GNU archive site, in case
         some other package would contain this missing \`$1' program."
    exit 1
    ;;
esac

exit 0
