# Supplementary material for: CAVER: a new tool to explore routes from protein clefts, pockets and cavities
Source: BMC Bioinformatics. 2006 Jun 22;7:316. doi: 10.1186/1471-2105-7-316 (PMC1539030; doi:10.1186/1471-2105-7-316)
Supplement: Additional File 1 — Source codes of CAVER. Additional file (gzipped tar archive caver_unix_v0.99.4.tar.gz) contains source codes of CAVER ver. 0.99.4 for UNIX platforms and pyMol plug-in. Instructions for the installation and updates are provided at web page . [file 1471-2105-7-316-S1.gz › caver_unix_v0.99.4/Makefile.in]

# Makefile.in generated by automake 1.9.2 from Makefile.am.
# @configure_input@

# Copyright (C) 1994, 1995, 1996, 1997, 1998, 1999, 2000, 2001, 2002,
# 2003, 2004  Free Software Foundation, Inc.
# This Makefile.in is free software; the Free Software Foundation
# gives unlimited permission to copy and/or distribute it,
# with or without modifications, as long as this notice is preserved.

# This program is distributed in the hope that it will be useful,
# but WITHOUT ANY WARRANTY, to the extent permitted by law; without
# even the implied warranty of MERCHANTABILITY or FITNESS FOR A
# PARTICULAR PURPOSE.

@SET_MAKE@
srcdir = @srcdir@
top_srcdir = @top_srcdir@
VPATH = @srcdir@
pkgdatadir = $(datadir)/@PACKAGE@
pkglibdir = $(libdir)/@PACKAGE@
pkgincludedir = $(includedir)/@PACKAGE@
top_builddir = .
am__cd = CDPATH="$${ZSH_VERSION+.}$(PATH_SEPARATOR)" && cd
INSTALL = @INSTALL@
install_sh_DATA = $(install_sh) -c -m 644
install_sh_PROGRAM = $(install_sh) -c
install_sh_SCRIPT = $(install_sh) -c
INSTALL_HEADER = $(INSTALL_DATA)
transform = $(program_transform_name)
NORMAL_INSTALL = :
PRE_INSTALL = :
POST_INSTALL = :
NORMAL_UNINSTALL = :
PRE_UNINSTALL = :
POST_UNINSTALL = :
build_triplet = @build@
host_triplet = @host@
DIST_COMMON = README $(am__configure_deps) $(srcdir)/Makefile.am \
	$(srcdir)/Makefile.in $(srcdir)/config.h.in \
	$(top_srcdir)/configure AUTHORS COPYING ChangeLog INSTALL NEWS \
	TODO config.guess config.sub depcomp install-sh ltmain.sh \
	missing mkinstalldirs
subdir = .
ACLOCAL_M4 = $(top_srcdir)/aclocal.m4
am__aclocal_m4_deps = $(top_srcdir)/configure.in
am__configure_deps = $(am__aclocal_m4_deps) $(CONFIGURE_DEPENDENCIES) \
	$(ACLOCAL_M4)
am__CONFIG_DISTCLEAN_FILES = config.status config.cache config.log \
 configure.lineno configure.status.lineno
mkinstalldirs = $(SHELL) $(top_srcdir)/mkinstalldirs
CONFIG_HEADER = config.h
CONFIG_CLEAN_FILES =
SOURCES =
DIST_SOURCES =
RECURSIVE_TARGETS = all-recursive check-recursive dvi-recursive \
	html-recursive info-recursive install-data-recursive \
	install-exec-recursive install-info-recursive \
	install-recursive installcheck-recursive installdirs-recursive \
	pdf-recursive ps-recursive uninstall-info-recursive \
	uninstall-recursive
ETAGS = etags
CTAGS = ctags
DIST_SUBDIRS = $(SUBDIRS)
DISTFILES = $(DIST_COMMON) $(DIST_SOURCES) $(TEXINFOS) $(EXTRA_DIST)
distdir = $(PACKAGE)-$(VERSION)
top_distdir = $(distdir)
am__remove_distdir = \
  { test ! -d $(distdir) \
    || { find $(distdir) -type d ! -perm -200 -exec chmod u+w {} ';' \
         && rm -fr $(distdir); }; }
DIST_ARCHIVES = $(distdir).tar.gz
GZIP_ENV = --best
distuninstallcheck_listfiles = find . -type f -print
distcleancheck_listfiles = find . -type f -print
ACLOCAL = @ACLOCAL@
AMDEP_FALSE = @AMDEP_FALSE@
AMDEP_TRUE = @AMDEP_TRUE@
AMTAR = @AMTAR@
AR = @AR@
AUTOCONF = @AUTOCONF@
AUTOHEADER = @AUTOHEADER@
AUTOMAKE = @AUTOMAKE@
AWK = @AWK@
CC = @CC@
CCDEPMODE = @CCDEPMODE@
CFLAGS = @CFLAGS@
CPP = @CPP@
CPPFLAGS = @CPPFLAGS@
CXX = @CXX@
CXXCPP = @CXXCPP@
CXXDEPMODE = @CXXDEPMODE@
CXXFLAGS = @CXXFLAGS@
CYGPATH_W = @CYGPATH_W@
DEFS = @DEFS@
DEPDIR = @DEPDIR@
ECHO = @ECHO@
ECHO_C = @ECHO_C@
ECHO_N = @ECHO_N@
ECHO_T = @ECHO_T@
EGREP = @EGREP@
EXEEXT = @EXEEXT@
F77 = @F77@
FFLAGS = @FFLAGS@
INSTALL_DATA = @INSTALL_DATA@
INSTALL_PROGRAM = @INSTALL_PROGRAM@
INSTALL_SCRIPT = @INSTALL_SCRIPT@
INSTALL_STRIP_PROGRAM = @INSTALL_STRIP_PROGRAM@
LDFLAGS = @LDFLAGS@
LIBOBJS = @LIBOBJS@
LIBS = @LIBS@
LIBTOOL = @LIBTOOL@
LN_S = @LN_S@
LTLIBOBJS = @LTLIBOBJS@
MAKEINFO = @MAKEINFO@
OBJEXT = @OBJEXT@
PACKAGE = @PACKAGE@
PACKAGE_BUGREPORT = @PACKAGE_BUGREPORT@
PACKAGE_NAME = @PACKAGE_NAME@
PACKAGE_STRING = @PACKAGE_STRING@
PACKAGE_TARNAME = @PACKAGE_TARNAME@
PACKAGE_VERSION = @PACKAGE_VERSION@
PATH_SEPARATOR = @PATH_SEPARATOR@
RANLIB = @RANLIB@
SET_MAKE = @SET_MAKE@
SHELL = @SHELL@
STRIP = @STRIP@
VERSION = @VERSION@
ac_ct_AR = @ac_ct_AR@
ac_ct_CC = @ac_ct_CC@
ac_ct_CXX = @ac_ct_CXX@
ac_ct_F77 = @ac_ct_F77@
ac_ct_RANLIB = @ac_ct_RANLIB@
ac_ct_STRIP = @ac_ct_STRIP@
am__fastdepCC_FALSE = @am__fastdepCC_FALSE@
am__fastdepCC_TRUE = @am__fastdepCC_TRUE@
am__fastdepCXX_FALSE = @am__fastdepCXX_FALSE@
am__fastdepCXX_TRUE = @am__fastdepCXX_TRUE@
am__include = @am__include@
am__leading_dot = @am__leading_dot@
am__quote = @am__quote@
am__tar = @am__tar@
am__untar = @am__untar@
bindir = @bindir@
build = @build@
build_alias = @build_alias@
build_cpu = @build_cpu@
build_os = @build_os@
build_vendor = @build_vendor@
datadir = @datadir@
exec_prefix = @exec_prefix@
host = @host@
host_alias = @host_alias@
host_cpu = @host_cpu@
host_os = @host_os@
host_vendor = @host_vendor@
includedir = @includedir@
infodir = @infodir@
install_sh = @install_sh@
libdir = @libdir@
libexecdir = @libexecdir@
localstatedir = @localstatedir@
mandir = @mandir@
mkdir_p = @mkdir_p@
oldincludedir = @oldincludedir@
prefix = @prefix@
program_transform_name = @program_transform_name@
sbindir = @sbindir@
sharedstatedir = @sharedstatedir@
sysconfdir = @sysconfdir@
target_alias = @target_alias@

# not a GNU package. You can remove this line, if
# have all needed files, that a GNU package needs
AUTOMAKE_OPTIONS = foreign 1.4
SUBDIRS = src
all: config.h
	$(MAKE) $(AM_MAKEFLAGS) all-recursive

.SUFFIXES:
am--refresh:
	@:
$(srcdir)/Makefile.in:  $(srcdir)/Makefile.am  $(am__configure_deps)
	@for dep in $?; do \
	  case '$(am__configure_deps)' in \
	    *$$dep*) \
	      echo ' cd $(srcdir) && $(AUTOMAKE) --foreign '; \
	      cd $(srcdir) && $(AUTOMAKE) --foreign  \
		&& exit 0; \
	      exit 1;; \
	  esac; \
	done; \
	echo ' cd $(top_srcdir) && $(AUTOMAKE) --foreign  Makefile'; \
	cd $(top_srcdir) && \
	  $(AUTOMAKE) --foreign  Makefile
.PRECIOUS: Makefile
Makefile: $(srcdir)/Makefile.in $(top_builddir)/config.status
	@case '$?' in \
	  *config.status*) \
	    echo ' $(SHELL) ./config.status'; \
	    $(SHELL) ./config.status;; \
	  *) \
	    echo ' cd $(top_builddir) && $(SHELL) ./config.status $@ $(am__depfiles_maybe)'; \
	    cd $(top_builddir) && $(SHELL) ./config.status $@ $(am__depfiles_maybe);; \
	esac;

$(top_builddir)/config.status: $(top_srcdir)/configure $(CONFIG_STATUS_DEPENDENCIES)
	$(SHELL) ./config.status --recheck

$(top_srcdir)/configure:  $(am__configure_deps)
	cd $(srcdir) && $(AUTOCONF)
$(ACLOCAL_M4):  $(am__aclocal_m4_deps)
	cd $(srcdir) && $(ACLOCAL) $(ACLOCAL_AMFLAGS)

config.h: stamp-h1
	@if test ! -f $@; then \
	  rm -f stamp-h1; \
	  $(MAKE) stamp-h1; \
	else :; fi

stamp-h1: $(srcdir)/config.h.in $(top_builddir)/config.status
	@rm -f stamp-h1
	cd $(top_builddir) && $(SHELL) ./config.status config.h
$(srcdir)/config.h.in:  $(am__configure_deps) 
	cd $(top_srcdir) && $(AUTOHEADER)
	rm -f stamp-h1
	touch $@

distclean-hdr:
	-rm -f config.h stamp-h1

mostlyclean-libtool:
	-rm -f *.lo

clean-libtool:
	-rm -rf .libs _libs

distclean-libtool:
	-rm -f libtool
uninstall-info-am:

# This directory's subdirectories are mostly independent; you can cd
# into them and run `make' without going through this Makefile.
# To change the values of `make' variables: instead of editing Makefiles,
# (1) if the variable is set in `config.status', edit `config.status'
#     (which will cause the Makefiles to be regenerated when you run `make');
# (2) otherwise, pass the desired values on the `make' command line.
$(RECURSIVE_TARGETS):
	@set fnord $$MAKEFLAGS; amf=$$2; \
	dot_seen=no; \
	target=`echo $@ | sed s/-recursive//`; \
	list='$(SUBDIRS)'; for subdir in $$list; do \
	  echo "Making $$target in $$subdir"; \
	  if test "$$subdir" = "."; then \
	    dot_seen=yes; \
	    local_target="$$target-am"; \
	  else \
	    local_target="$$target"; \
	  fi; \
	  (cd $$subdir && $(MAKE) $(AM_MAKEFLAGS) $$local_target) \
	   || case "$$amf" in *=*) exit 1;; *k*) fail=yes;; *) exit 1;; esac; \
	done; \
	if test "$$dot_seen" = "no"; then \
	  $(MAKE) $(AM_MAKEFLAGS) "$$target-am" || exit 1; \
	fi; test -z "$$fail"

mostlyclean-recursive clean-recursive distclean-recursive \
maintainer-clean-recursive:
	@set fnord $$MAKEFLAGS; amf=$$2; \
	dot_seen=no; \
	case "$@" in \
	  distclean-* | maintainer-clean-*) list='$(DIST_SUBDIRS)' ;; \
	  *) list='$(SUBDIRS)' ;; \
	esac; \
	rev=''; for subdir in $$list; do \
	  if test "$$subdir" = "."; then :; else \
	    rev="$$subdir $$rev"; \
	  fi; \
	done; \
	rev="$$rev ."; \
	target=`echo $@ | sed s/-recursive//`; \
	for subdir in $$rev; do \
	  echo "Making $$target in $$subdir"; \
	  if test "$$subdir" = "."; then \
	    local_target="$$target-am"; \
	  else \
	    local_target="$$target"; \
	  fi; \
	  (cd $$subdir && $(MAKE) $(AM_MAKEFLAGS) $$local_target) \
	   || case "$$amf" in *=*) exit 1;; *k*) fail=yes;; *) exit 1;; esac; \
	done && test -z "$$fail"
tags-recursive:
	list='$(SUBDIRS)'; for subdir in $$list; do \
	  test "$$subdir" = . || (cd $$subdir && $(MAKE) $(AM_MAKEFLAGS) tags); \
	done
ctags-recursive:
	list='$(SUBDIRS)'; for subdir in $$list; do \
	  test "$$subdir" = . || (cd $$subdir && $(MAKE) $(AM_MAKEFLAGS) ctags); \
	done

ID: $(HEADERS) $(SOURCES) $(LISP) $(TAGS_FILES)
	list='$(SOURCES) $(HEADERS) $(LISP) $(TAGS_FILES)'; \
	unique=`for i in $$list; do \
	    if test -f "$$i"; then echo $$i; else echo $(srcdir)/$$i; fi; \
	  done | \
	  $(AWK) '    { files[$$0] = 1; } \
	       END { for (i in files) print i; }'`; \
	mkid -fID $$unique
tags: TAGS

TAGS: tags-recursive $(HEADERS) $(SOURCES) config.h.in $(TAGS_DEPENDENCIES) \
		$(TAGS_FILES) $(LISP)
	tags=; \
	here=`pwd`; \
	if ($(ETAGS) --etags-include --version) >/dev/null 2>&1; then \
	  include_option=--etags-include; \
	  empty_fix=.; \
	else \
	  include_option=--include; \
	  empty_fix=; \
	fi; \
	list='$(SUBDIRS)'; for subdir in $$list; do \
	  if test "$$subdir" = .; then :; else \
	    test ! -f $$subdir/TAGS || \
	      tags="$$tags $$include_option=$$here/$$subdir/TAGS"; \
	  fi; \
	done; \
	list='$(SOURCES) $(HEADERS) config.h.in $(LISP) $(TAGS_FILES)'; \
	unique=`for i in $$list; do \
	    if test -f "$$i"; then echo $$i; else echo $(srcdir)/$$i; fi; \
	  done | \
	  $(AWK) '    { files[$$0] = 1; } \
	       END { for (i in files) print i; }'`; \
	if test -z "$(ETAGS_ARGS)$$tags$$unique"; then :; else \
	  test -n "$$unique" || unique=$$empty_fix; \
	  $(ETAGS) $(ETAGSFLAGS) $(AM_ETAGSFLAGS) $(ETAGS_ARGS) \
	    $$tags $$unique; \
	fi
ctags: CTAGS
CTAGS: ctags-recursive $(HEADERS) $(SOURCES) config.h.in $(TAGS_DEPENDENCIES) \
		$(TAGS_FILES) $(LISP)
	tags=; \
	here=`pwd`; \
	list='$(SOURCES) $(HEADERS) config.h.in $(LISP) $(TAGS_FILES)'; \
	unique=`for i in $$list; do \
	    if test -f "$$i"; then echo $$i; else echo $(srcdir)/$$i; fi; \
	  done | \
	  $(AWK) '    { files[$$0] = 1; } \
	       END { for (i in files) print i; }'`; \
	test -z "$(CTAGS_ARGS)$$tags$$unique" \
	  || $(CTAGS) $(CTAGSFLAGS) $(AM_CTAGSFLAGS) $(CTAGS_ARGS) \
	     $$tags $$unique

GTAGS:
	here=`$(am__cd) $(top_builddir) && pwd` \
	  && cd $(top_srcdir) \
	  && gtags -i $(GTAGS_ARGS) $$here

distclean-tags:
	-rm -f TAGS ID GTAGS GRTAGS GSYMS GPATH tags

distdir: $(DISTFILES)
	$(am__remove_distdir)
	mkdir $(distdir)
	@srcdirstrip=`echo "$(srcdir)" | sed 's|.|.|g'`; \
	topsrcdirstrip=`echo "$(top_srcdir)" | sed 's|.|.|g'`; \
	list='$(DISTFILES)'; for file in $$list; do \
	  case $$file in \
	    $(srcdir)/*) file=`echo "$$file" | sed "s|^$$srcdirstrip/||"`;; \
	    $(top_srcdir)/*) file=`echo "$$file" | sed "s|^$$topsrcdirstrip/|$(top_builddir)/|"`;; \
	  esac; \
	  if test -f $$file || test -d $$file; then d=.; else d=$(srcdir); fi; \
	  dir=`echo "$$file" | sed -e 's,/[^/]*$$,,'`; \
	  if test "$$dir" != "$$file" && test "$$dir" != "."; then \
	    dir="/$$dir"; \
	    $(mkdir_p) "$(distdir)$$dir"; \
	  else \
	    dir=''; \
	  fi; \
	  if test -d $$d/$$file; then \
	    if test -d $(srcdir)/$$file && test $$d != $(srcdir); then \
	      cp -pR $(srcdir)/$$file $(distdir)$$dir || exit 1; \
	    fi; \
	    cp -pR $$d/$$file $(distdir)$$dir || exit 1; \
	  else \
	    test -f $(distdir)/$$file \
	    || cp -p $$d/$$file $(distdir)/$$file \
	    || exit 1; \
	  fi; \
	done
	list='$(DIST_SUBDIRS)'; for subdir in $$list; do \
	  if test "$$subdir" = .; then :; else \
	    test -d "$(distdir)/$$subdir" \
	    || $(mkdir_p) "$(distdir)/$$subdir" \
	    || exit 1; \
	    distdir=`$(am__cd) $(distdir) && pwd`; \
	    top_distdir=`$(am__cd) $(top_distdir) && pwd`; \
	    (cd $$subdir && \
	      $(MAKE) $(AM_MAKEFLAGS) \
	        top_distdir="$$top_distdir" \
	        distdir="$$distdir/$$subdir" \
	        distdir) \
	      || exit 1; \
	  fi; \
	done
	-find $(distdir) -type d ! -perm -777 -exec chmod a+rwx {} \; -o \
	  ! -type d ! -perm -444 -links 1 -exec chmod a+r {} \; -o \
	  ! -type d ! -perm -400 -exec chmod a+r {} \; -o \
	  ! -type d ! -perm -444 -exec $(SHELL) $(install_sh) -c -m a+r {} {} \; \
	|| chmod -R a+r $(distdir)
dist-gzip: distdir
	tardir=$(distdir) && $(am__tar) | GZIP=$(GZIP_ENV) gzip -c >$(distdir).tar.gz
	$(am__remove_distdir)

dist-bzip2: distdir
	tardir=$(distdir) && $(am__tar) | bzip2 -9 -c >$(distdir).tar.bz2
	$(am__remove_distdir)

dist-tarZ: distdir
	tardir=$(distdir) && $(am__tar) | compress -c >$(distdir).tar.Z
	$(am__remove_distdir)

dist-shar: distdir
	shar $(distdir) | GZIP=$(GZIP_ENV) gzip -c >$(distdir).shar.gz
	$(am__remove_distdir)

dist-zip: distdir
	-rm -f $(distdir).zip
	zip -rq $(distdir).zip $(distdir)
	$(am__remove_distdir)

dist dist-all: distdir
	tardir=$(distdir) && $(am__tar) | GZIP=$(GZIP_ENV) gzip -c >$(distdir).tar.gz
	$(am__remove_distdir)

# This target untars the dist file and tries a VPATH configuration.  Then
# it guarantees that the distribution is self-contained by making another
# tarfile.
distcheck: dist
	case '$(DIST_ARCHIVES)' in \
	*.tar.gz*) \
	  GZIP=$(GZIP_ENV) gunzip -c $(distdir).tar.gz | $(am__untar) ;;\
	*.tar.bz2*) \
	  bunzip2 -c $(distdir).tar.bz2 | $(am__untar) ;;\
	*.tar.Z*) \
	  uncompress -c $(distdir).tar.Z | $(am__untar) ;;\
	*.shar.gz*) \
	  GZIP=$(GZIP_ENV) gunzip -c $(distdir).shar.gz | unshar ;;\
	*.zip*) \
	  unzip $(distdir).zip ;;\
	esac
	chmod -R a-w $(distdir); chmod a+w $(distdir)
	mkdir $(distdir)/_build
	mkdir $(distdir)/_inst
	chmod a-w $(distdir)
	dc_install_base=`$(am__cd) $(distdir)/_inst && pwd | sed -e 's,^[^:\\/]:[\\/],/,'` \
	  && dc_destdir="$${TMPDIR-/tmp}/am-dc-$$$$/" \
	  && cd $(distdir)/_build \
	  && ../configure --srcdir=.. --prefix="$$dc_install_base" \
	    $(DISTCHECK_CONFIGURE_FLAGS) \
	  && $(MAKE) $(AM_MAKEFLAGS) \
	  && $(MAKE) $(AM_MAKEFLAGS) dvi \
	  && $(MAKE) $(AM_MAKEFLAGS) check \
	  && $(MAKE) $(AM_MAKEFLAGS) install \
	  && $(MAKE) $(AM_MAKEFLAGS) installcheck \
	  && $(MAKE) $(AM_MAKEFLAGS) uninstall \
	  && $(MAKE) $(AM_MAKEFLAGS) distuninstallcheck_dir="$$dc_install_base" \
	        distuninstallcheck \
	  && chmod -R a-w "$$dc_install_base" \
	  && ({ \
	       (cd ../.. && umask 077 && mkdir "$$dc_destdir") \
	       && $(MAKE) $(AM_MAKEFLAGS) DESTDIR="$$dc_destdir" install \
	       && $(MAKE) $(AM_MAKEFLAGS) DESTDIR="$$dc_destdir" uninstall \
	       && $(MAKE) $(AM_MAKEFLAGS) DESTDIR="$$dc_destdir" \
	            distuninstallcheck_dir="$$dc_destdir" distuninstallcheck; \
	      } || { rm -rf "$$dc_destdir"; exit 1; }) \
	  && rm -rf "$$dc_destdir" \
	  && $(MAKE) $(AM_MAKEFLAGS) dist \
	  && rm -rf $(DIST_ARCHIVES) \
	  && $(MAKE) $(AM_MAKEFLAGS) distcleancheck
	$(am__remove_distdir)
	@(echo "$(distdir) archives ready for distribution: "; \
	  list='$(DIST_ARCHIVES)'; for i in $$list; do echo $$i; done) | \
	  sed -e '1{h;s/./=/g;p;x;}' -e '$${p;x;}'
distuninstallcheck:
	@cd $(distuninstallcheck_dir) \
	&& test `$(distuninstallcheck_listfiles) | wc -l` -le 1 \
	   || { echo "ERROR: files left after uninstall:" ; \
	        if test -n "$(DESTDIR)"; then \
	          echo "  (check DESTDIR support)"; \
	        fi ; \
	        $(distuninstallcheck_listfiles) ; \
	        exit 1; } >&2
distcleancheck: distclean
	@if test '$(srcdir)' = . ; then \
	  echo "ERROR: distcleancheck can only run from a VPATH build" ; \
	  exit 1 ; \
	fi
	@test `$(distcleancheck_listfiles) | wc -l` -eq 0 \
	  || { echo "ERROR: files left in build directory after distclean:" ; \
	       $(distcleancheck_listfiles) ; \
	       exit 1; } >&2
check-am: all-am
check: check-recursive
all-am: Makefile config.h
installdirs: installdirs-recursive
installdirs-am:
install: install-recursive
install-exec: install-exec-recursive
install-data: install-data-recursive
uninstall: uninstall-recursive

install-am: all-am
	@$(MAKE) $(AM_MAKEFLAGS) install-exec-am install-data-am

installcheck: installcheck-recursive
install-strip:
	$(MAKE) $(AM_MAKEFLAGS) INSTALL_PROGRAM="$(INSTALL_STRIP_PROGRAM)" \
	  install_sh_PROGRAM="$(INSTALL_STRIP_PROGRAM)" INSTALL_STRIP_FLAG=-s \
	  `test -z '$(STRIP)' || \
	    echo "INSTALL_PROGRAM_ENV=STRIPPROG='$(STRIP)'"` install
mostlyclean-generic:

clean-generic:

distclean-generic:
	-test -z "$(CONFIG_CLEAN_FILES)" || rm -f $(CONFIG_CLEAN_FILES)

maintainer-clean-generic:
	@echo "This command is intended for maintainers to use"
	@echo "it deletes files that may require special tools to rebuild."
clean: clean-recursive

clean-am: clean-generic clean-libtool mostlyclean-am

distclean: distclean-recursive
	-rm -f $(am__CONFIG_DISTCLEAN_FILES)
	-rm -f Makefile
distclean-am: clean-am distclean-generic distclean-hdr \
	distclean-libtool distclean-tags

dvi: dvi-recursive

dvi-am:

html: html-recursive

info: info-recursive

info-am:

install-data-am:

install-exec-am:

install-info: install-info-recursive

install-man:

installcheck-am:

maintainer-clean: maintainer-clean-recursive
	-rm -f $(am__CONFIG_DISTCLEAN_FILES)
	-rm -rf $(top_srcdir)/autom4te.cache
	-rm -f Makefile
maintainer-clean-am: distclean-am maintainer-clean-generic

mostlyclean: mostlyclean-recursive

mostlyclean-am: mostlyclean-generic mostlyclean-libtool

pdf: pdf-recursive

pdf-am:

ps: ps-recursive

ps-am:

uninstall-am: uninstall-info-am

uninstall-info: uninstall-info-recursive

.PHONY: $(RECURSIVE_TARGETS) CTAGS GTAGS all all-am am--refresh check \
	check-am clean clean-generic clean-libtool clean-recursive \
	ctags ctags-recursive dist dist-all dist-bzip2 dist-gzip \
	dist-shar dist-tarZ dist-zip distcheck distclean \
	distclean-generic distclean-hdr distclean-libtool \
	distclean-recursive distclean-tags distcleancheck distdir \
	distuninstallcheck dvi dvi-am html html-am info info-am \
	install install-am install-data install-data-am install-exec \
	install-exec-am install-info install-info-am install-man \
	install-strip installcheck installcheck-am installdirs \
	installdirs-am maintainer-clean maintainer-clean-generic \
	maintainer-clean-recursive mostlyclean mostlyclean-generic \
	mostlyclean-libtool mostlyclean-recursive pdf pdf-am ps ps-am \
	tags tags-recursive uninstall uninstall-am uninstall-info-am

# Tell versions [3.59,3.63) of GNU make to not export all variables.
# Otherwise a system limit (for SysV at least) may be exceeded.
.NOEXPORT:
