# Supplementary material for: CAVER: a new tool to explore routes from protein clefts, pockets and cavities
Source: BMC Bioinformatics. 2006 Jun 22;7:316. doi: 10.1186/1471-2105-7-316 (PMC1539030; doi:10.1186/1471-2105-7-316)
Supplement: Additional File 1 — Source codes of CAVER. Additional file (gzipped tar archive caver_unix_v0.99.4.tar.gz) contains source codes of CAVER ver. 0.99.4 for UNIX platforms and pyMol plug-in. Instructions for the installation and updates are provided at web page . [file 1471-2105-7-316-S1.gz › caver_unix_v0.99.4/config.h.in]

/* config.h.in.  Generated from configure.in by autoheader.  */

/* Define to 1 if you have the <dlfcn.h> header file. */
#undef HAVE_DLFCN_H

/* Define to 1 if you have the <inttypes.h> header file. */
#undef HAVE_INTTYPES_H

/* Define to 1 if you have the <memory.h> header file. */
#undef HAVE_MEMORY_H

/* Define to 1 if you have the <stdint.h> header file. */
#undef HAVE_STDINT_H

/* Define to 1 if you have the <stdlib.h> header file. */
#undef HAVE_STDLIB_H

/* Define to 1 if you have the <strings.h> header file. */
#undef HAVE_STRINGS_H

/* Define to 1 if you have the <string.h> header file. */
#undef HAVE_STRING_H

/* Define to 1 if you have the <sys/stat.h> header file. */
#undef HAVE_SYS_STAT_H

/* Define to 1 if you have the <sys/types.h> header file. */
#undef HAVE_SYS_TYPES_H

/* Define to 1 if you have the <unistd.h> header file. */
#undef HAVE_UNISTD_H

/* Name of package */
#undef PACKAGE

/* Define to the address where bug reports for this package should be sent. */
#undef PACKAGE_BUGREPORT

/* Define to the full name of this package. */
#undef PACKAGE_NAME

/* Define to the full name and version of this package. */
#undef PACKAGE_STRING

/* Define to the one symbol short name of this package. */
#undef PACKAGE_TARNAME

/* Define to the version of this package. */
#undef PACKAGE_VERSION

/* Define to 1 if you have the ANSI C header files. */
#undef STDC_HEADERS

/* Version number of package */
#undef VERSION
