# Supplementary material for: CAVER: a new tool to explore routes from protein clefts, pockets and cavities
Source: BMC Bioinformatics. 2006 Jun 22;7:316. doi: 10.1186/1471-2105-7-316 (PMC1539030; doi:10.1186/1471-2105-7-316)
Supplement: Additional File 1 — Source codes of CAVER. Additional file (gzipped tar archive caver_unix_v0.99.4.tar.gz) contains source codes of CAVER ver. 0.99.4 for UNIX platforms and pyMol plug-in. Instructions for the installation and updates are provided at web page . [file 1471-2105-7-316-S1.gz › caver_unix_v0.99.4/man/README]

It is necessary to have following program installed:

qconvex ........ program from qhull package doing delaynau triangulation, convex
		 hull etc.

~~~~~~~~~~~~~~~~~~~~~~~
|   Program caver   |
~~~~~~~~~~~~~~~~~~~~~~~
(c) Martin Petrek  2004


For help run: 
./caver -h

options
 -h  --help         Display this help screen.
  -i file  --input file         Reads file with configuration (default config.dat)
  -e  --enable-output-trajectory        Outputs PDB trajectory of shortest way.
  --enable-output-vmd   Outputs for VMD visualization.
  -o file  --output file        Writes resulting table of radiuses.
  -d dir  --output-dir dir      Set directory for output files.
  -t num                        Try to find num-tunnels.


Configuration:

Main configuration file: "config.dat"


0.8			// grid cell size  (Angstroms)
radius.dat		// file with atomic radii
types.dat		// file with atomic types
traj.crd		// file with trajcetory of protein
3 1 2 40002		// number of snapshots in trajectory (3)
			// start from the first (1)
			// how many snapshots to skip (2)
			// how many atoms skip after protein reading (e.g. we need to skip water molecules if simulation was performed in solvent)
			//  (40000 water molecules and grid specification gives 40000*3+6 numbers, thats 40002 * 3


			
1 3 2642 2091 1684	// specification of active site (first way)  3 atoms with indeces 2642, 2091, 1684 (start from 1)
			// and active site is given by arithmetic mean of their atomic coordinates.

 or 

2 41.23 33.42 26.323	// specification of active site (second way)  -- specify coordinates of given values

 or
 			
3 3 2642 2091 1684	// specification of active site (third way)
			// is the same as in the first way, but if computed coordinates of active site collidate with protein,
			// algorithm that checks nearest neighbourhood runs and tries find possible active space


4			// number of points that will be excluded from statistics for the smallest (narrowest) path place because
			// points at the beggining are very near the protein surface, and insential for path profile statistics.


------------------------
			
File "types.dat" has a form		

4610			// number of protein atoms
N			// type of 1. atom
H			// type of 2. atom
H
H
C
H
C
H
H

-------------------------
File "radius.dat" has a form		

N     1.550000
C     1.700000

-------------------------

file "traj.crd" is protein trajectory file in this form:

<1. line string>
<first snapshot>
x y z
x y z
:
:

<second snapshot>
x y z
x y z
:
:


EXAMPLE of running in src directory:

./caver --enable-output-vmd -e -t 3

EXAMPLE of CAVER output:

--------------------------------------------------------------
     Caver - Protein Explorer (CAVER)     Version: 0.99.4
--------------------------------------------------------------
 Author: Martin Petrek      <petrek@bilbo.chemi.muni.cz>
 (c) 2005 
==============================================================
Reading configuration ...0.800000
pymol-generated.rad
pymol-generated.types
pymol-generated.trj
|pymol-generated.rad|
|pymol-generated.types|
|pymol-generated.trj|
... done
grid resolution: 0.800000
RadiusFile: pymol-generated.rad
TypesFile: pymol-generated.types
Trajectory: pymol-generated.trj
Num of Snapshot: 1
Starting Snapshot: 1
Skipp: 0
Number of atoms to skip: 0
Active site specification: 2
Active Site: 47.960000 40.280000 36.540000
Number of resPath points to be skipped: 4
Output table goes to file: result.dat
Output directory: .
Output path tracing: Enabled.
Number of tunnels out to be find: 3.
Start reading atom types ...... done
First line in trajectory file: pythongeneratedtrajectory with 4610 atoms
Snapshot: 1
reading trj...coord..skip
qconvex o Qt > "./hull.tmp" < "./tmpqhull.dat"
Read QHull...coords...done
DeleteCells...
Grid: [62 63 64]
  BBox: (14.852000 15.433000 13.054000 ,64.163000 65.319000 63.680000 )
  Cell size: 0.800000
Approximate protein on grid................................................................
Specify boundary points....done
Eliminating points inside atoms..done
Eliminating points inside atoms..done
Begin path searching
Starting at: 47.652000 40.233000 36.254000 [41 31 29]
   closest atom distance: 1.325989
......Minimum sond radius on the path 0.988070  >  0.800000 grid size
Path from [48.452000 41.833000 37.054000] to [55.652000 41.833000 47.454000] costing : 0.549079    was found.
Length of the path: 22
Maximal ball radius: 1.372307 

Active site accessible
.. end
Grid: [62 63 64]
  BBox: (14.852000 15.433000 13.054000 ,64.163000 65.319000 63.680000 )
  Cell size: 0.800000
Approximate protein on grid................................................................
Specify boundary points....done
Eliminating points inside atoms..done
Eliminating points inside atoms..done
Begin path searching
Starting at: 47.652000 40.233000 36.254000 [41 31 29]
   closest atom distance: 1.325989
.........Minimum sond radius on the path 0.435182  <  0.800000 grid size
Path from [48.452000 41.033000 37.854000] to [55.652000 41.833000 47.454000] costing : 1.191259    was found.
Length of the path: 22
Maximal ball radius: 0.819418 

Active site accessible
.. end
Grid: [62 63 64]
  BBox: (14.852000 15.433000 13.054000 ,64.163000 65.319000 63.680000 )
  Cell size: 0.800000
Approximate protein on grid................................................................
Specify boundary points....done
Eliminating points inside atoms..done
Eliminating points inside atoms..done
Begin path searching
Starting at: 47.652000 40.233000 36.254000 [41 31 29]
   closest atom distance: 1.325989
.........Minimum sond radius on the path 0.372482  <  0.800000 grid size
Path from [48.452000 41.033000 37.854000] to [58.052000 35.433000 41.054000] costing : 1.567675    was found.
Length of the path: 23
Maximal ball radius: 0.756719 

Active site accessible
.. end
Time = 9.730000 sec
-----------------------------------------------------------------


And Error and debug output:

-> start AnalyzeNeighbours
=Maximal accordance with (0) tunnel type: 0.000000%
===>New Type Of Tunnel has been found
<- end AnalyzeNeighbours
-> start AnalyzeNeighbours
   Accordance with (1) tunnel type: 84.046064%
=Maximal accordance with (1) tunnel type: 84.046064%
<- end AnalyzeNeighbours
-> start AnalyzeNeighbours
   Accordance with (1) tunnel type: 41.316712%
=Maximal accordance with (1) tunnel type: 41.316712%
===>New Type Of Tunnel has been found
<- end AnalyzeNeighbours
      
