# Supplementary material for: CAVER: a new tool to explore routes from protein clefts, pockets and cavities
Source: BMC Bioinformatics. 2006 Jun 22;7:316. doi: 10.1186/1471-2105-7-316 (PMC1539030; doi:10.1186/1471-2105-7-316)
Supplement: Additional File 1 — Source codes of CAVER. Additional file (gzipped tar archive caver_unix_v0.99.4.tar.gz) contains source codes of CAVER ver. 0.99.4 for UNIX platforms and pyMol plug-in. Instructions for the installation and updates are provided at web page . [file 1471-2105-7-316-S1.gz › caver_unix_v0.99.4/man/man1/caver.1]

.TH CAVER 1 "20 Feb 2006" "version 0.99.4"
.SH NAME 
CAVER \- program for protein cavity exploration.
.SH SYNOPSIS 
CAVER [\-h \-o \-e ...]
.SH DESCRIPTION 
\fICAVER\fP is small tool for providing protein cavities and tunnel exploration.
It figures out an expectant way from given active site (inside protein) to
outer environment. It can be also used to process MD-trajectory and show
the changing of inner-outer path during Molecular Dynamic simulation.
.SH OPTION 
program options
.TP
.B -h --help
print short help list
.TP
.B -o --output <filename>
writes the output table into file <filename>.
The table format is 
#nuber_of_snapshot   radius_of_maximal_ball_that_can_pass  cost_of_the_path 
.TP
.B -e --enable-output-trajectory
Will produce PDB file of output way in PDB file that can be further viewed.
and PYMOL visualization script and GNUPLOT format for actual snapshot path profile.
.TP
.B -i file  --input file
Reads file with configuration (default config.dat)
.TP
.B -e  --enable-output-trajectory
Outputs PDB trajectory of shortest way.
.TP
.B --enable-output-vmd
Outputs for VMD visualization.
.TP
.B -o file  --output file
Writes resulting table of radiuses.
.TP
.B -t number  
CAVER will try to find out number tunnels
.TP
.B -d dir  --output-dir dir
Set directory for output files.

.SH RESOURCES 
Program uses configuration file \fIconfig.dat\fP. With folowing format

------

.B cell-edge-size
grid resolution usually (0.5 - 1.0 Ang.)

.B radius.dat
filename with atomic radii according to types

.B types.dat
filename with atomic types

.B traj.xyz
filename with trajectory (Amber 6.0 format)

.B nsnp fsnp ssnp satms
numbers that specify how to process given trajectory

.B aps . . .
active place specification

.B cutoff
number of points that are cut away from the beginning of the path 
first few points are very near to protein surface so we could exclude them for statistics

.SH DETAILS

.B nsnp
number of snapshots in trajectory

.B fsnp
start with (fnsp). snapshot  (1. - the first)

.B ssnp
skip snapshots (for example run algorithm for (1., 10., 20., ... ) snapshots => (ssnp=9)

.B satms
number of atoms to skip in one snapshot (when there is molecule
and e.g. solvent (H20) we have to skip water molecules, if there is 40000
water molecules and 6 numbers for box measurement in each snapshot, we set (satms=40002) to skip 40000*3+2*3 numbers
in trajectory file. 

\fIactive site specification\fP

.B aps
number that determines way of active site specification 

\fIIn the first style (aps=1)\fP active site is specified as an average of 
atom positions. So in this case we write

1 numofatoms  index_of_atom_1 index_of_atom_2 ... index_of_atom_numofatoms

and active site position is given by 

x = Sum{i=1,numofatoms} X[index_of_atom[i]]

y = Sum{i=1,numofatoms} Y[index_of_atom[i]]

z = Sum{i=1,numofatoms} Z[index_of_atom[i]]

Atom indeces start with number 1. 
\fIIn the second style (aps=2)\fP active site is prescriped by XYZ-coordinates for
all snapshots in hole trajectory.
So we can e.g. write

2 41.23 33.42 26.323

\fIThe third case\fP is similar as the first one but there is a different in 
case when starting active site position collidates with protein body. This
can occurs because of averiging atom's positions.
In this case an algoritm that tries to explore the surronding 
for free space will start and explore few nearest layers of grid. And take 
the first free node  as the new active site. 


.SH RESULTS

In file \fIresults.dat\fP the trajectory analysis is wrote in this 13-column form:

#iTraj  #TunnelNum  #rmaxball  #PathCost  #vx  #vy  #vz  #cos(phi)  #lLength  #fAverageRad  #phi  #theta  #rho
	     
where

.B iTraj
Index of snapshot in trajectory

.B TunnelNum
Index of tunnel in snapshot

.B rmaxball
Maximal ball that can pass the outing path

.B PathCost
Cost Value characterizing outing path  (i.e. sum of costs of each path point)

.B vx,vy,vz
Coordinates of a vector from starting point to final path point

.B cos(phi)
Scalar product of vector and the first snapshot vector.

.B lLength
Number of points creating the path

.B fAverageRad
Average radius over the path

.B phi, theta, rho
Polar coordinates for (vectorx,vectory, vectorz)  (phi,theta are in Deg, rho is radius vector)

.SH OUTPUT FILES

Following output files are named by \fIpath_xxx_yy.*\fP 
  xxx is number of snapshot  (from 1,2,...)
  yy  is number of tunnel in snapshot (from 0,1,2,...)

In file \fIpath_xxx_yy.pdb\fP
there is trajectory of the ball (ATOM P) for animation visualization 


In file \fIpath_xxx_yy.py\fP
there is PyMOL script for tunel profile visualization  by dots-technique 
  
  NOTE: To import it in pymol type 'pymol path_xxx_yy.py' or
        start pymol and load file from pymol menu "Menu/File/Run".

In file \fIpath_xxx_yy.dat\fP
there is path profile for GNUPLOT
  in the 4-column format: #iPathPoint     #x       #y      #z      #rad


In file \fIt_xxxx_yy.dat\fP
there is a 'closest atom characteristic' of a tunnel. 
  These information are stored in following format:
  #numpoints
  #x  #y  #z  #rad  #numClosest  #at1  #at2 ... 

  Where 
  \fB#numpoints\fP is number of points forming a tunnel
  \fB#x #y #z\fP is [x,y,z] coordinate of tunnel spine
  \fB#rad\fP is radius of tunnel at this point
  \fB#numClosest\fP is number of closest atoms that are stored for this point
                    (3 for now)
  \fB#at1 #at2 ...\fP are indices of closest atoms for a tunnel point
  Atoms are numbered as (1,2,3,...)


In file \fIfoundtunnels_xxx.vmd\fP there is a vmd script to visualize tunnel in VMD program.
Tunnels for VMD are saved in \fIfoundtunnels_xxx.pdb\fP

  NOTE: To see result in VMD type 'vmd -e foundtunnels_xxx.vmd' in terminal or 
        start VMD and type "source foundtunnels_xxx.vmd" in console.


.SH DIAGNOSTICS 
Program is based on graph-searching-algorithm for shortest way. The graph
is constructed from 3D-grid approximation of protein body, each node is valuated according to the value
of maximal ball that can be inserted in this place and doesn't collidate with
protein. The cost value of the node is defined as 1/((maximal_radius)^2+eps).

Searching algorithm tries to find path with minimal cost. Searching proces
stops when the boundary of protein-enviroment is reached. Boundary is estimated
by means of program \fIqhull\fP. The convex hull of the protein is constructed
and boundary nodes are determined.


.SH SEE ALSO 
qhull, dijkstra's algorithm

.SH LICENSE

End-User Software License Agreement for Caver

1.
National Centre for Biomolecular Research, Faculty of Science,
Masaryk University Brno, The Czech Republic and Faculty of Science, Palack� University Olomouc, The Czech Republic (``LICENSOR'') grants
to (``LICENSEE'') non-exclusive, and non-transferable license to use
the ``CAVER'' computer software program.
Using of the associated documentation furnished hereunder (hereinafter
called the ``PROGRAM'') is also granted upon the terms and conditions
hereinafter set out and until termination of this license as set forth below.
LICENSEE will be furnished by provided binaries of the program or provided source code.

2.
LICENSEE understands that this Agreement is license for use of, not sale of,
the PROGRAM. Consequently, no Purchase Orders can be accepted by LICENSOR.

3.
LICENSEE acknowledges that the PROGRAM is a research tool still in the
development stage, that is being supplied ``as is'', without any accompanying
services or improvements from LICENSOR and that this license is entered
into in order to enable others to utilize the PROGRAM in their scholarly
activities.

4.
LICENSEE agrees that PROGRAM will be properly cited whenever results
obtained using it will be published (for details see the manual).

5.
LICENSOR MAKES NO REPRESENTATIONS OR WARRANTIES, EXPRESS OR IMPLIED.
By way of example, but not limitation, LICENSOR MAKES NO REPRESENTATIONS
OR WARRANTIES OF MERCHANTABILITY OR FITNESS FOR ANY PARTICULAR PURPOSE
OR THAT THE USE OF THE PROGRAM WILL NOT INFRINGE ANY PATENTS, COPYRIGHTS,
TRADEMARKS OR OTHER RIGHTS. LICENSOR shall have no liability nor be liable
for an direct, indirect or consequential damages with respect to any claim
by LICENSEE or any third party on account of or arising from this Agreement
or use of the PROGRAM.

6.
LICENSEE agrees that it will use the PROGRAM, and any modifications,
improvements, or derivatives to PROGRAM that LICENSEE may create
(collectively, ``IMPROVEMENTS'') solely for internal, non-commercial
purposes and shall not distribute or transfer the PROGRAM OR
IMPROVEMENTS to any person without prior written permission from
LICENSOR. The term ``non-commercial'', as used in this Agreement,
means academic or other scholarly research which (a) is not undertaken
for profit, or (b) is not intended to produce works, services, or data for
commercial use, or (c) is neither conducted, nor funded, by a person or
an entity engaged in the commercial use, application or exploitation
of works similar to the PROGRAM.

7.
LICENSEE agrees to notify LICENSOR of any IMPROVEMENTS made
to the PROGRAM, as described in Section 5, above, and hereby (a)
agrees to supply LICENSOR with a copy of same, and (b) grants
LICENSOR a worldwide, perpetual license, with the right to sublicense
(at any tier), such IMPROVEMENTS without any royalty or other
obligation to LICENSEE.

8.
Ownership of all rights, including copyright in the PROGRAM and in any
material associated therewith, shall at all times remain with LICENSOR
and LICENSEE agrees to preserve same. LICENSEE agrees not to use
any portion of the PROGRAM in any machine-readable form outside
the PROGRAM, nor to make any copies except for its internal use,
without prior written consent of LICENSOR. LICENSEE agrees to place
the appropriate copyright notice on any such copies.

9.
This Agreement shall be construed, interpreted and applied in accordance
with the law of the Czech Republic and any legal action arising
out of this Agreement or use of the PROGRAM shall be filed in a court
in the Czech Republic.

10.
This license shall be for a term of 5 years except that upon any breach
of this Agreement by LICENSEE, LICENSOR shall have the right to
terminate this license immediately upon notice to LICENSEE.

.SH BUGS 

.SH AUTHORS
Martin Petrek

E-mail : petrek@bilbo.chemi.muni.cz
