# Supplementary material for: CAVER: a new tool to explore routes from protein clefts, pockets and cavities
Source: BMC Bioinformatics. 2006 Jun 22;7:316. doi: 10.1186/1471-2105-7-316 (PMC1539030; doi:10.1186/1471-2105-7-316)
Supplement: Additional File 1 — Source codes of CAVER. Additional file (gzipped tar archive caver_unix_v0.99.4.tar.gz) contains source codes of CAVER ver. 0.99.4 for UNIX platforms and pyMol plug-in. Instructions for the installation and updates are provided at web page . [file 1471-2105-7-316-S1.gz › caver_unix_v0.99.4/autom4te.cache/traces.0]

m4trace:/usr/share/aclocal/libtool.m4:70: -1- AC_DEFUN([AC_PROG_LIBTOOL], [AC_REQUIRE([_AC_PROG_LIBTOOL])dnl
dnl If AC_PROG_CXX has already been expanded, run AC_LIBTOOL_CXX
dnl immediately, otherwise, hook it in at the end of AC_PROG_CXX.
  AC_PROVIDE_IFELSE([AC_PROG_CXX],
    [AC_LIBTOOL_CXX],
    [define([AC_PROG_CXX], defn([AC_PROG_CXX])[AC_LIBTOOL_CXX
  ])])
dnl And a similar setup for Fortran 77 support
  AC_PROVIDE_IFELSE([AC_PROG_F77],
    [AC_LIBTOOL_F77],
    [define([AC_PROG_F77], defn([AC_PROG_F77])[AC_LIBTOOL_F77
])])

dnl Quote AM_PROG_GCJ so that aclocal doesn't bring it in needlessly.
dnl If either AC_PROG_GCJ or AM_PROG_GCJ have already been expanded, run
dnl AC_LIBTOOL_GCJ immediately, otherwise, hook it in at the end of both.
  AC_PROVIDE_IFELSE([AC_PROG_GCJ],
    [AC_LIBTOOL_GCJ],
    [AC_PROVIDE_IFELSE([A][M_PROG_GCJ],
      [AC_LIBTOOL_GCJ],
      [AC_PROVIDE_IFELSE([LT_AC_PROG_GCJ],
	[AC_LIBTOOL_GCJ],
      [ifdef([AC_PROG_GCJ],
	     [define([AC_PROG_GCJ], defn([AC_PROG_GCJ])[AC_LIBTOOL_GCJ])])
       ifdef([A][M_PROG_GCJ],
	     [define([A][M_PROG_GCJ], defn([A][M_PROG_GCJ])[AC_LIBTOOL_GCJ])])
       ifdef([LT_AC_PROG_GCJ],
	     [define([LT_AC_PROG_GCJ],
		defn([LT_AC_PROG_GCJ])[AC_LIBTOOL_GCJ])])])])
])])
m4trace:/usr/share/aclocal/libtool.m4:90: -1- AC_DEFUN([_AC_PROG_LIBTOOL], [AC_REQUIRE([AC_LIBTOOL_SETUP])dnl
AC_BEFORE([$0],[AC_LIBTOOL_CXX])dnl
AC_BEFORE([$0],[AC_LIBTOOL_F77])dnl
AC_BEFORE([$0],[AC_LIBTOOL_GCJ])dnl

# This can be used to rebuild libtool when needed
LIBTOOL_DEPS="$ac_aux_dir/ltmain.sh"

# Always use our own libtool.
LIBTOOL='$(SHELL) $(top_builddir)/libtool'
AC_SUBST(LIBTOOL)dnl

# Prevent multiple expansion
define([AC_PROG_LIBTOOL], [])
])
m4trace:/usr/share/aclocal/libtool.m4:232: -1- AC_DEFUN([AC_LIBTOOL_SETUP], [AC_PREREQ(2.50)dnl
AC_REQUIRE([AC_ENABLE_SHARED])dnl
AC_REQUIRE([AC_ENABLE_STATIC])dnl
AC_REQUIRE([AC_ENABLE_FAST_INSTALL])dnl
AC_REQUIRE([AC_CANONICAL_HOST])dnl
AC_REQUIRE([AC_CANONICAL_BUILD])dnl
AC_REQUIRE([AC_PROG_CC])dnl
AC_REQUIRE([AC_PROG_LD])dnl
AC_REQUIRE([AC_PROG_LD_RELOAD_FLAG])dnl
AC_REQUIRE([AC_PROG_NM])dnl

AC_REQUIRE([AC_PROG_LN_S])dnl
AC_REQUIRE([AC_DEPLIBS_CHECK_METHOD])dnl
# Autoconf 2.13's AC_OBJEXT and AC_EXEEXT macros only works for C compilers!
AC_REQUIRE([AC_OBJEXT])dnl
AC_REQUIRE([AC_EXEEXT])dnl
dnl

AC_LIBTOOL_SYS_MAX_CMD_LEN
AC_LIBTOOL_SYS_GLOBAL_SYMBOL_PIPE
AC_LIBTOOL_OBJDIR

AC_REQUIRE([_LT_AC_SYS_COMPILER])dnl
_LT_AC_PROG_ECHO_BACKSLASH

case $host_os in
aix3*)
  # AIX sometimes has problems with the GCC collect2 program.  For some
  # reason, if we set the COLLECT_NAMES environment variable, the problems
  # vanish in a puff of smoke.
  if test "X${COLLECT_NAMES+set}" != Xset; then
    COLLECT_NAMES=
    export COLLECT_NAMES
  fi
  ;;
esac

# Sed substitution that helps us do robust quoting.  It backslashifies
# metacharacters that are still active within double-quoted strings.
Xsed='sed -e s/^X//'
[sed_quote_subst='s/\([\\"\\`$\\\\]\)/\\\1/g']

# Same as above, but do not quote variable references.
[double_quote_subst='s/\([\\"\\`\\\\]\)/\\\1/g']

# Sed substitution to delay expansion of an escaped shell variable in a
# double_quote_subst'ed string.
delay_variable_subst='s/\\\\\\\\\\\$/\\\\\\$/g'

# Sed substitution to avoid accidental globbing in evaled expressions
no_glob_subst='s/\*/\\\*/g'

# Constants:
rm="rm -f"

# Global variables:
default_ofile=libtool
can_build_shared=yes

# All known linkers require a `.a' archive for static linking (except M$VC,
# which needs '.lib').
libext=a
ltmain="$ac_aux_dir/ltmain.sh"
ofile="$default_ofile"
with_gnu_ld="$lt_cv_prog_gnu_ld"

AC_CHECK_TOOL(AR, ar, false)
AC_CHECK_TOOL(RANLIB, ranlib, :)
AC_CHECK_TOOL(STRIP, strip, :)

old_CC="$CC"
old_CFLAGS="$CFLAGS"

# Set sane defaults for various variables
test -z "$AR" && AR=ar
test -z "$AR_FLAGS" && AR_FLAGS=cru
test -z "$AS" && AS=as
test -z "$CC" && CC=cc
test -z "$LTCC" && LTCC=$CC
test -z "$DLLTOOL" && DLLTOOL=dlltool
test -z "$LD" && LD=ld
test -z "$LN_S" && LN_S="ln -s"
test -z "$MAGIC_CMD" && MAGIC_CMD=file
test -z "$NM" && NM=nm
test -z "$SED" && SED=sed
test -z "$OBJDUMP" && OBJDUMP=objdump
test -z "$RANLIB" && RANLIB=:
test -z "$STRIP" && STRIP=:
test -z "$ac_objext" && ac_objext=o

# Determine commands to create old-style static archives.
old_archive_cmds='$AR $AR_FLAGS $oldlib$oldobjs$old_deplibs'
old_postinstall_cmds='chmod 644 $oldlib'
old_postuninstall_cmds=

if test -n "$RANLIB"; then
  case $host_os in
  openbsd*)
    old_postinstall_cmds="\$RANLIB -t \$oldlib~$old_postinstall_cmds"
    ;;
  *)
    old_postinstall_cmds="\$RANLIB \$oldlib~$old_postinstall_cmds"
    ;;
  esac
  old_archive_cmds="$old_archive_cmds~\$RANLIB \$oldlib"
fi

# Only perform the check for file, if the check method requires it
case $deplibs_check_method in
file_magic*)
  if test "$file_magic_cmd" = '$MAGIC_CMD'; then
    AC_PATH_MAGIC
  fi
  ;;
esac

AC_PROVIDE_IFELSE([AC_LIBTOOL_DLOPEN], enable_dlopen=yes, enable_dlopen=no)
AC_PROVIDE_IFELSE([AC_LIBTOOL_WIN32_DLL],
enable_win32_dll=yes, enable_win32_dll=no)

AC_ARG_ENABLE([libtool-lock],
    [AC_HELP_STRING([--disable-libtool-lock],
	[avoid locking (might break parallel builds)])])
test "x$enable_libtool_lock" != xno && enable_libtool_lock=yes

AC_ARG_WITH([pic],
    [AC_HELP_STRING([--with-pic],
	[try to use only PIC/non-PIC objects @<:@default=use both@:>@])],
    [pic_mode="$withval"],
    [pic_mode=default])
test -z "$pic_mode" && pic_mode=default

# Use C for the default configuration in the libtool script
tagname=
AC_LIBTOOL_LANG_C_CONFIG
_LT_AC_TAGCONFIG
])
m4trace:/usr/share/aclocal/libtool.m4:245: -1- AC_DEFUN([_LT_AC_SYS_COMPILER], [AC_REQUIRE([AC_PROG_CC])dnl

# If no C compiler was specified, use CC.
LTCC=${LTCC-"$CC"}

# Allow CC to be a program name with arguments.
compiler=$CC
])
m4trace:/usr/share/aclocal/libtool.m4:264: -1- AC_DEFUN([_LT_AC_SYS_LIBPATH_AIX], [AC_LINK_IFELSE(AC_LANG_PROGRAM,[
aix_libpath=`dump -H conftest$ac_exeext 2>/dev/null | $SED -n -e '/Import File Strings/,/^$/ { /^0/ { s/^0  *\(.*\)$/\1/; p; }
}'`
# Check for a 64-bit object if we didn't find anything.
if test -z "$aix_libpath"; then aix_libpath=`dump -HX64 conftest$ac_exeext 2>/dev/null | $SED -n -e '/Import File Strings/,/^$/ { /^0/ { s/^0  *\(.*\)$/\1/; p; }
}'`; fi],[])
if test -z "$aix_libpath"; then aix_libpath="/usr/lib:/lib"; fi
])
m4trace:/usr/share/aclocal/libtool.m4:275: -1- AC_DEFUN([_LT_AC_SHELL_INIT], [ifdef([AC_DIVERSION_NOTICE],
	     [AC_DIVERT_PUSH(AC_DIVERSION_NOTICE)],
	 [AC_DIVERT_PUSH(NOTICE)])
$1
AC_DIVERT_POP
])
m4trace:/usr/share/aclocal/libtool.m4:431: -1- AC_DEFUN([_LT_AC_PROG_ECHO_BACKSLASH], [_LT_AC_SHELL_INIT([
# Check that we are running under the correct shell.
SHELL=${CONFIG_SHELL-/bin/sh}

case X$ECHO in
X*--fallback-echo)
  # Remove one level of quotation (which was required for Make).
  ECHO=`echo "$ECHO" | sed 's,\\\\\[$]\\[$]0,'[$]0','`
  ;;
esac

echo=${ECHO-echo}
if test "X[$]1" = X--no-reexec; then
  # Discard the --no-reexec flag, and continue.
  shift
elif test "X[$]1" = X--fallback-echo; then
  # Avoid inline document here, it may be left over
  :
elif test "X`($echo '\t') 2>/dev/null`" = 'X\t' ; then
  # Yippee, $echo works!
  :
else
  # Restart under the correct shell.
  exec $SHELL "[$]0" --no-reexec ${1+"[$]@"}
fi

if test "X[$]1" = X--fallback-echo; then
  # used as fallback echo
  shift
  cat <<EOF
[$]*
EOF
  exit 0
fi

# The HP-UX ksh and POSIX shell print the target directory to stdout
# if CDPATH is set.
if test "X${CDPATH+set}" = Xset; then CDPATH=:; export CDPATH; fi

if test -z "$ECHO"; then
if test "X${echo_test_string+set}" != Xset; then
# find a string as large as possible, as long as the shell can cope with it
  for cmd in 'sed 50q "[$]0"' 'sed 20q "[$]0"' 'sed 10q "[$]0"' 'sed 2q "[$]0"' 'echo test'; do
    # expected sizes: less than 2Kb, 1Kb, 512 bytes, 16 bytes, ...
    if (echo_test_string="`eval $cmd`") 2>/dev/null &&
       echo_test_string="`eval $cmd`" &&
       (test "X$echo_test_string" = "X$echo_test_string") 2>/dev/null
    then
      break
    fi
  done
fi

if test "X`($echo '\t') 2>/dev/null`" = 'X\t' &&
   echo_testing_string=`($echo "$echo_test_string") 2>/dev/null` &&
   test "X$echo_testing_string" = "X$echo_test_string"; then
  :
else
  # The Solaris, AIX, and Digital Unix default echo programs unquote
  # backslashes.  This makes it impossible to quote backslashes using
  #   echo "$something" | sed 's/\\/\\\\/g'
  #
  # So, first we look for a working echo in the user's PATH.

  lt_save_ifs="$IFS"; IFS=$PATH_SEPARATOR
  for dir in $PATH /usr/ucb; do
    IFS="$lt_save_ifs"
    if (test -f $dir/echo || test -f $dir/echo$ac_exeext) &&
       test "X`($dir/echo '\t') 2>/dev/null`" = 'X\t' &&
       echo_testing_string=`($dir/echo "$echo_test_string") 2>/dev/null` &&
       test "X$echo_testing_string" = "X$echo_test_string"; then
      echo="$dir/echo"
      break
    fi
  done
  IFS="$lt_save_ifs"

  if test "X$echo" = Xecho; then
    # We didn't find a better echo, so look for alternatives.
    if test "X`(print -r '\t') 2>/dev/null`" = 'X\t' &&
       echo_testing_string=`(print -r "$echo_test_string") 2>/dev/null` &&
       test "X$echo_testing_string" = "X$echo_test_string"; then
      # This shell has a builtin print -r that does the trick.
      echo='print -r'
    elif (test -f /bin/ksh || test -f /bin/ksh$ac_exeext) &&
	 test "X$CONFIG_SHELL" != X/bin/ksh; then
      # If we have ksh, try running configure again with it.
      ORIGINAL_CONFIG_SHELL=${CONFIG_SHELL-/bin/sh}
      export ORIGINAL_CONFIG_SHELL
      CONFIG_SHELL=/bin/ksh
      export CONFIG_SHELL
      exec $CONFIG_SHELL "[$]0" --no-reexec ${1+"[$]@"}
    else
      # Try using printf.
      echo='printf %s\n'
      if test "X`($echo '\t') 2>/dev/null`" = 'X\t' &&
	 echo_testing_string=`($echo "$echo_test_string") 2>/dev/null` &&
	 test "X$echo_testing_string" = "X$echo_test_string"; then
	# Cool, printf works
	:
      elif echo_testing_string=`($ORIGINAL_CONFIG_SHELL "[$]0" --fallback-echo '\t') 2>/dev/null` &&
	   test "X$echo_testing_string" = 'X\t' &&
	   echo_testing_string=`($ORIGINAL_CONFIG_SHELL "[$]0" --fallback-echo "$echo_test_string") 2>/dev/null` &&
	   test "X$echo_testing_string" = "X$echo_test_string"; then
	CONFIG_SHELL=$ORIGINAL_CONFIG_SHELL
	export CONFIG_SHELL
	SHELL="$CONFIG_SHELL"
	export SHELL
	echo="$CONFIG_SHELL [$]0 --fallback-echo"
      elif echo_testing_string=`($CONFIG_SHELL "[$]0" --fallback-echo '\t') 2>/dev/null` &&
	   test "X$echo_testing_string" = 'X\t' &&
	   echo_testing_string=`($CONFIG_SHELL "[$]0" --fallback-echo "$echo_test_string") 2>/dev/null` &&
	   test "X$echo_testing_string" = "X$echo_test_string"; then
	echo="$CONFIG_SHELL [$]0 --fallback-echo"
      else
	# maybe with a smaller string...
	prev=:

	for cmd in 'echo test' 'sed 2q "[$]0"' 'sed 10q "[$]0"' 'sed 20q "[$]0"' 'sed 50q "[$]0"'; do
	  if (test "X$echo_test_string" = "X`eval $cmd`") 2>/dev/null
	  then
	    break
	  fi
	  prev="$cmd"
	done

	if test "$prev" != 'sed 50q "[$]0"'; then
	  echo_test_string=`eval $prev`
	  export echo_test_string
	  exec ${ORIGINAL_CONFIG_SHELL-${CONFIG_SHELL-/bin/sh}} "[$]0" ${1+"[$]@"}
	else
	  # Oops.  We lost completely, so just stick with echo.
	  echo=echo
	fi
      fi
    fi
  fi
fi
fi

# Copy echo and quote the copy suitably for passing to libtool from
# the Makefile, instead of quoting the original, which is used later.
ECHO=$echo
if test "X$ECHO" = "X$CONFIG_SHELL [$]0 --fallback-echo"; then
   ECHO="$CONFIG_SHELL \\\$\[$]0 --fallback-echo"
fi

AC_SUBST(ECHO)
])])
m4trace:/usr/share/aclocal/libtool.m4:559: -1- AC_DEFUN([_LT_AC_LOCK], [AC_ARG_ENABLE([libtool-lock],
    [AC_HELP_STRING([--disable-libtool-lock],
	[avoid locking (might break parallel builds)])])
test "x$enable_libtool_lock" != xno && enable_libtool_lock=yes

# Some flags need to be propagated to the compiler or linker for good
# libtool support.
case $host in
ia64-*-hpux*)
  # Find out which ABI we are using.
  echo 'int i;' > conftest.$ac_ext
  if AC_TRY_EVAL(ac_compile); then
    case `/usr/bin/file conftest.$ac_objext` in
    *ELF-32*)
      HPUX_IA64_MODE="32"
      ;;
    *ELF-64*)
      HPUX_IA64_MODE="64"
      ;;
    esac
  fi
  rm -rf conftest*
  ;;
*-*-irix6*)
  # Find out which ABI we are using.
  echo '[#]line __oline__ "configure"' > conftest.$ac_ext
  if AC_TRY_EVAL(ac_compile); then
   if test "$lt_cv_prog_gnu_ld" = yes; then
    case `/usr/bin/file conftest.$ac_objext` in
    *32-bit*)
      LD="${LD-ld} -melf32bsmip"
      ;;
    *N32*)
      LD="${LD-ld} -melf32bmipn32"
      ;;
    *64-bit*)
      LD="${LD-ld} -melf64bmip"
      ;;
    esac
   else
    case `/usr/bin/file conftest.$ac_objext` in
    *32-bit*)
      LD="${LD-ld} -32"
      ;;
    *N32*)
      LD="${LD-ld} -n32"
      ;;
    *64-bit*)
      LD="${LD-ld} -64"
      ;;
    esac
   fi
  fi
  rm -rf conftest*
  ;;

x86_64-*linux*|ppc*-*linux*|powerpc*-*linux*|s390*-*linux*|sparc*-*linux*)
  # Find out which ABI we are using.
  echo 'int i;' > conftest.$ac_ext
  if AC_TRY_EVAL(ac_compile); then
    case "`/usr/bin/file conftest.o`" in
    *32-bit*)
      case $host in
        x86_64-*linux*)
          LD="${LD-ld} -m elf_i386"
          ;;
        ppc64-*linux*|powerpc64-*linux*)
          LD="${LD-ld} -m elf32ppclinux"
          ;;
        s390x-*linux*)
          LD="${LD-ld} -m elf_s390"
          ;;
        sparc64-*linux*)
          LD="${LD-ld} -m elf32_sparc"
          ;;
      esac
      ;;
    *64-bit*)
      case $host in
        x86_64-*linux*)
          LD="${LD-ld} -m elf_x86_64"
          ;;
        ppc*-*linux*|powerpc*-*linux*)
          LD="${LD-ld} -m elf64ppc"
          ;;
        s390*-*linux*)
          LD="${LD-ld} -m elf64_s390"
          ;;
        sparc*-*linux*)
          LD="${LD-ld} -m elf64_sparc"
          ;;
      esac
      ;;
    esac
  fi
  rm -rf conftest*
  ;;

*-*-sco3.2v5*)
  # On SCO OpenServer 5, we need -belf to get full-featured binaries.
  SAVE_CFLAGS="$CFLAGS"
  CFLAGS="$CFLAGS -belf"
  AC_CACHE_CHECK([whether the C compiler needs -belf], lt_cv_cc_needs_belf,
    [AC_LANG_PUSH(C)
     AC_TRY_LINK([],[],[lt_cv_cc_needs_belf=yes],[lt_cv_cc_needs_belf=no])
     AC_LANG_POP])
  if test x"$lt_cv_cc_needs_belf" != x"yes"; then
    # this is probably gcc 2.8.0, egcs 1.0 or newer; no need for -belf
    CFLAGS="$SAVE_CFLAGS"
  fi
  ;;
AC_PROVIDE_IFELSE([AC_LIBTOOL_WIN32_DLL],
[*-*-cygwin* | *-*-mingw* | *-*-pw32*)
  AC_CHECK_TOOL(DLLTOOL, dlltool, false)
  AC_CHECK_TOOL(AS, as, false)
  AC_CHECK_TOOL(OBJDUMP, objdump, false)
  ;;
  ])
esac

need_locks="$enable_libtool_lock"

])
m4trace:/usr/share/aclocal/libtool.m4:602: -1- AC_DEFUN([AC_LIBTOOL_COMPILER_OPTION], [AC_REQUIRE([LT_AC_PROG_SED])
AC_CACHE_CHECK([$1], [$2],
  [$2=no
  ifelse([$4], , [ac_outfile=conftest.$ac_objext], [ac_outfile=$4])
   printf "$lt_simple_compile_test_code" > conftest.$ac_ext
   lt_compiler_flag="$3"
   # Insert the option either (1) after the last *FLAGS variable, or
   # (2) before a word containing "conftest.", or (3) at the end.
   # Note that $ac_compile itself does not contain backslashes and begins
   # with a dollar sign (not a hyphen), so the echo should work correctly.
   # The option is referenced via a variable to avoid confusing sed.
   lt_compile=`echo "$ac_compile" | $SED \
   -e 's:.*FLAGS}? :&$lt_compiler_flag :; t' \
   -e 's: [[^ ]]*conftest\.: $lt_compiler_flag&:; t' \
   -e 's:$: $lt_compiler_flag:'`
   (eval echo "\"\$as_me:__oline__: $lt_compile\"" >&AS_MESSAGE_LOG_FD)
   (eval "$lt_compile" 2>conftest.err)
   ac_status=$?
   cat conftest.err >&AS_MESSAGE_LOG_FD
   echo "$as_me:__oline__: \$? = $ac_status" >&AS_MESSAGE_LOG_FD
   if (exit $ac_status) && test -s "$ac_outfile"; then
     # The compiler can only warn and ignore the option if not recognized
     # So say no if there are warnings
     if test ! -s conftest.err; then
       $2=yes
     fi
   fi
   $rm conftest*
])

if test x"[$]$2" = xyes; then
    ifelse([$5], , :, [$5])
else
    ifelse([$6], , :, [$6])
fi
])
m4trace:/usr/share/aclocal/libtool.m4:634: -1- AC_DEFUN([AC_LIBTOOL_LINKER_OPTION], [AC_CACHE_CHECK([$1], [$2],
  [$2=no
   save_LDFLAGS="$LDFLAGS"
   LDFLAGS="$LDFLAGS $3"
   printf "$lt_simple_link_test_code" > conftest.$ac_ext
   if (eval $ac_link 2>conftest.err) && test -s conftest$ac_exeext; then
     # The compiler can only warn and ignore the option if not recognized
     # So say no if there are warnings
     if test -s conftest.err; then
       # Append any errors to the config.log.
       cat conftest.err 1>&AS_MESSAGE_LOG_FD
     else
       $2=yes
     fi
   fi
   $rm conftest*
   LDFLAGS="$save_LDFLAGS"
])

if test x"[$]$2" = xyes; then
    ifelse([$4], , :, [$4])
else
    ifelse([$5], , :, [$5])
fi
])
m4trace:/usr/share/aclocal/libtool.m4:705: -1- AC_DEFUN([AC_LIBTOOL_SYS_MAX_CMD_LEN], [# find the maximum length of command line arguments
AC_MSG_CHECKING([the maximum length of command line arguments])
AC_CACHE_VAL([lt_cv_sys_max_cmd_len], [dnl
  i=0
  teststring="ABCD"

  case $build_os in
  msdosdjgpp*)
    # On DJGPP, this test can blow up pretty badly due to problems in libc
    # (any single argument exceeding 2000 bytes causes a buffer overrun
    # during glob expansion).  Even if it were fixed, the result of this
    # check would be larger than it should be.
    lt_cv_sys_max_cmd_len=12288;    # 12K is about right
    ;;

  gnu*)
    # Under GNU Hurd, this test is not required because there is
    # no limit to the length of command line arguments.
    # Libtool will interpret -1 as no limit whatsoever
    lt_cv_sys_max_cmd_len=-1;
    ;;

  cygwin* | mingw*)
    # On Win9x/ME, this test blows up -- it succeeds, but takes
    # about 5 minutes as the teststring grows exponentially.
    # Worse, since 9x/ME are not pre-emptively multitasking,
    # you end up with a "frozen" computer, even though with patience
    # the test eventually succeeds (with a max line length of 256k).
    # Instead, let's just punt: use the minimum linelength reported by
    # all of the supported platforms: 8192 (on NT/2K/XP).
    lt_cv_sys_max_cmd_len=8192;
    ;;

  amigaos*)
    # On AmigaOS with pdksh, this test takes hours, literally.
    # So we just punt and use a minimum line length of 8192.
    lt_cv_sys_max_cmd_len=8192;
    ;;

 *)
    # If test is not a shell built-in, we'll probably end up computing a
    # maximum length that is only half of the actual maximum length, but
    # we can't tell.
    while (test "X"`$CONFIG_SHELL [$]0 --fallback-echo "X$teststring" 2>/dev/null` \
	       = "XX$teststring") >/dev/null 2>&1 &&
	    new_result=`expr "X$teststring" : ".*" 2>&1` &&
	    lt_cv_sys_max_cmd_len=$new_result &&
	    test $i != 17 # 1/2 MB should be enough
    do
      i=`expr $i + 1`
      teststring=$teststring$teststring
    done
    teststring=
    # Add a significant safety factor because C++ compilers can tack on massive
    # amounts of additional arguments before passing them to the linker.
    # It appears as though 1/2 is a usable value.
    lt_cv_sys_max_cmd_len=`expr $lt_cv_sys_max_cmd_len \/ 2`
    ;;
  esac
])
if test -n $lt_cv_sys_max_cmd_len ; then
  AC_MSG_RESULT($lt_cv_sys_max_cmd_len)
else
  AC_MSG_RESULT(none)
fi
])
m4trace:/usr/share/aclocal/libtool.m4:712: -1- AC_DEFUN([_LT_AC_CHECK_DLFCN], [AC_CHECK_HEADERS(dlfcn.h)dnl
])
m4trace:/usr/share/aclocal/libtool.m4:801: -1- AC_DEFUN([_LT_AC_TRY_DLOPEN_SELF], [AC_REQUIRE([_LT_AC_CHECK_DLFCN])dnl
if test "$cross_compiling" = yes; then :
  [$4]
else
  lt_dlunknown=0; lt_dlno_uscore=1; lt_dlneed_uscore=2
  lt_status=$lt_dlunknown
  cat > conftest.$ac_ext <<EOF
[#line __oline__ "configure"
#include "confdefs.h"

#if HAVE_DLFCN_H
#include <dlfcn.h>
#endif

#include <stdio.h>

#ifdef RTLD_GLOBAL
#  define LT_DLGLOBAL		RTLD_GLOBAL
#else
#  ifdef DL_GLOBAL
#    define LT_DLGLOBAL		DL_GLOBAL
#  else
#    define LT_DLGLOBAL		0
#  endif
#endif

/* We may have to define LT_DLLAZY_OR_NOW in the command line if we
   find out it does not work in some platform. */
#ifndef LT_DLLAZY_OR_NOW
#  ifdef RTLD_LAZY
#    define LT_DLLAZY_OR_NOW		RTLD_LAZY
#  else
#    ifdef DL_LAZY
#      define LT_DLLAZY_OR_NOW		DL_LAZY
#    else
#      ifdef RTLD_NOW
#        define LT_DLLAZY_OR_NOW	RTLD_NOW
#      else
#        ifdef DL_NOW
#          define LT_DLLAZY_OR_NOW	DL_NOW
#        else
#          define LT_DLLAZY_OR_NOW	0
#        endif
#      endif
#    endif
#  endif
#endif

#ifdef __cplusplus
extern "C" void exit (int);
#endif

void fnord() { int i=42;}
int main ()
{
  void *self = dlopen (0, LT_DLGLOBAL|LT_DLLAZY_OR_NOW);
  int status = $lt_dlunknown;

  if (self)
    {
      if (dlsym (self,"fnord"))       status = $lt_dlno_uscore;
      else if (dlsym( self,"_fnord")) status = $lt_dlneed_uscore;
      /* dlclose (self); */
    }

    exit (status);
}]
EOF
  if AC_TRY_EVAL(ac_link) && test -s conftest${ac_exeext} 2>/dev/null; then
    (./conftest; exit; ) 2>/dev/null
    lt_status=$?
    case x$lt_status in
      x$lt_dlno_uscore) $1 ;;
      x$lt_dlneed_uscore) $2 ;;
      x$lt_unknown|x*) $3 ;;
    esac
  else :
    # compilation failed
    $3
  fi
fi
rm -fr conftest*
])
m4trace:/usr/share/aclocal/libtool.m4:914: -1- AC_DEFUN([AC_LIBTOOL_DLOPEN_SELF], [AC_REQUIRE([_LT_AC_CHECK_DLFCN])dnl
if test "x$enable_dlopen" != xyes; then
  enable_dlopen=unknown
  enable_dlopen_self=unknown
  enable_dlopen_self_static=unknown
else
  lt_cv_dlopen=no
  lt_cv_dlopen_libs=

  case $host_os in
  beos*)
    lt_cv_dlopen="load_add_on"
    lt_cv_dlopen_libs=
    lt_cv_dlopen_self=yes
    ;;

  mingw* | pw32*)
    lt_cv_dlopen="LoadLibrary"
    lt_cv_dlopen_libs=
   ;;

  cygwin*)
    lt_cv_dlopen="dlopen"
    lt_cv_dlopen_libs=
   ;;

  darwin*)
  # if libdl is installed we need to link against it
    AC_CHECK_LIB([dl], [dlopen],
		[lt_cv_dlopen="dlopen" lt_cv_dlopen_libs="-ldl"],[
    lt_cv_dlopen="dyld"
    lt_cv_dlopen_libs=
    lt_cv_dlopen_self=yes
    ])
   ;;

  *)
    AC_CHECK_FUNC([shl_load],
	  [lt_cv_dlopen="shl_load"],
      [AC_CHECK_LIB([dld], [shl_load],
	    [lt_cv_dlopen="shl_load" lt_cv_dlopen_libs="-dld"],
	[AC_CHECK_FUNC([dlopen],
	      [lt_cv_dlopen="dlopen"],
	  [AC_CHECK_LIB([dl], [dlopen],
		[lt_cv_dlopen="dlopen" lt_cv_dlopen_libs="-ldl"],
	    [AC_CHECK_LIB([svld], [dlopen],
		  [lt_cv_dlopen="dlopen" lt_cv_dlopen_libs="-lsvld"],
	      [AC_CHECK_LIB([dld], [dld_link],
		    [lt_cv_dlopen="dld_link" lt_cv_dlopen_libs="-dld"])
	      ])
	    ])
	  ])
	])
      ])
    ;;
  esac

  if test "x$lt_cv_dlopen" != xno; then
    enable_dlopen=yes
  else
    enable_dlopen=no
  fi

  case $lt_cv_dlopen in
  dlopen)
    save_CPPFLAGS="$CPPFLAGS"
    test "x$ac_cv_header_dlfcn_h" = xyes && CPPFLAGS="$CPPFLAGS -DHAVE_DLFCN_H"

    save_LDFLAGS="$LDFLAGS"
    eval LDFLAGS=\"\$LDFLAGS $export_dynamic_flag_spec\"

    save_LIBS="$LIBS"
    LIBS="$lt_cv_dlopen_libs $LIBS"

    AC_CACHE_CHECK([whether a program can dlopen itself],
	  lt_cv_dlopen_self, [dnl
	  _LT_AC_TRY_DLOPEN_SELF(
	    lt_cv_dlopen_self=yes, lt_cv_dlopen_self=yes,
	    lt_cv_dlopen_self=no, lt_cv_dlopen_self=cross)
    ])

    if test "x$lt_cv_dlopen_self" = xyes; then
      LDFLAGS="$LDFLAGS $link_static_flag"
      AC_CACHE_CHECK([whether a statically linked program can dlopen itself],
    	  lt_cv_dlopen_self_static, [dnl
	  _LT_AC_TRY_DLOPEN_SELF(
	    lt_cv_dlopen_self_static=yes, lt_cv_dlopen_self_static=yes,
	    lt_cv_dlopen_self_static=no,  lt_cv_dlopen_self_static=cross)
      ])
    fi

    CPPFLAGS="$save_CPPFLAGS"
    LDFLAGS="$save_LDFLAGS"
    LIBS="$save_LIBS"
    ;;
  esac

  case $lt_cv_dlopen_self in
  yes|no) enable_dlopen_self=$lt_cv_dlopen_self ;;
  *) enable_dlopen_self=unknown ;;
  esac

  case $lt_cv_dlopen_self_static in
  yes|no) enable_dlopen_self_static=$lt_cv_dlopen_self_static ;;
  *) enable_dlopen_self_static=unknown ;;
  esac
fi
])
m4trace:/usr/share/aclocal/libtool.m4:963: -1- AC_DEFUN([AC_LIBTOOL_PROG_CC_C_O], [AC_REQUIRE([_LT_AC_SYS_COMPILER])dnl
AC_CACHE_CHECK([if $compiler supports -c -o file.$ac_objext],
  [_LT_AC_TAGVAR(lt_cv_prog_compiler_c_o, $1)],
  [_LT_AC_TAGVAR(lt_cv_prog_compiler_c_o, $1)=no
   $rm -r conftest 2>/dev/null
   mkdir conftest
   cd conftest
   mkdir out
   printf "$lt_simple_compile_test_code" > conftest.$ac_ext

   lt_compiler_flag="-o out/conftest2.$ac_objext"
   # Insert the option either (1) after the last *FLAGS variable, or
   # (2) before a word containing "conftest.", or (3) at the end.
   # Note that $ac_compile itself does not contain backslashes and begins
   # with a dollar sign (not a hyphen), so the echo should work correctly.
   lt_compile=`echo "$ac_compile" | $SED \
   -e 's:.*FLAGS}? :&$lt_compiler_flag :; t' \
   -e 's: [[^ ]]*conftest\.: $lt_compiler_flag&:; t' \
   -e 's:$: $lt_compiler_flag:'`
   (eval echo "\"\$as_me:__oline__: $lt_compile\"" >&AS_MESSAGE_LOG_FD)
   (eval "$lt_compile" 2>out/conftest.err)
   ac_status=$?
   cat out/conftest.err >&AS_MESSAGE_LOG_FD
   echo "$as_me:__oline__: \$? = $ac_status" >&AS_MESSAGE_LOG_FD
   if (exit $ac_status) && test -s out/conftest2.$ac_objext
   then
     # The compiler can only warn and ignore the option if not recognized
     # So say no if there are warnings
     if test ! -s out/conftest.err; then
       _LT_AC_TAGVAR(lt_cv_prog_compiler_c_o, $1)=yes
     fi
   fi
   chmod u+w .
   $rm conftest*
   # SGI C++ compiler will create directory out/ii_files/ for
   # template instantiation
   test -d out/ii_files && $rm out/ii_files/* && rmdir out/ii_files
   $rm out/* && rmdir out
   cd ..
   rmdir conftest
   $rm conftest*
])
])
m4trace:/usr/share/aclocal/libtool.m4:990: -1- AC_DEFUN([AC_LIBTOOL_SYS_HARD_LINK_LOCKS], [AC_REQUIRE([_LT_AC_LOCK])dnl

hard_links="nottested"
if test "$_LT_AC_TAGVAR(lt_cv_prog_compiler_c_o, $1)" = no && test "$need_locks" != no; then
  # do not overwrite the value of need_locks provided by the user
  AC_MSG_CHECKING([if we can lock with hard links])
  hard_links=yes
  $rm conftest*
  ln conftest.a conftest.b 2>/dev/null && hard_links=no
  touch conftest.a
  ln conftest.a conftest.b 2>&5 || hard_links=no
  ln conftest.a conftest.b 2>/dev/null && hard_links=no
  AC_MSG_RESULT([$hard_links])
  if test "$hard_links" = no; then
    AC_MSG_WARN([`$CC' does not support `-c -o', so `make -j' may be unsafe])
    need_locks=warn
  fi
else
  need_locks=no
fi
])
m4trace:/usr/share/aclocal/libtool.m4:1007: -1- AC_DEFUN([AC_LIBTOOL_OBJDIR], [AC_CACHE_CHECK([for objdir], [lt_cv_objdir],
[rm -f .libs 2>/dev/null
mkdir .libs 2>/dev/null
if test -d .libs; then
  lt_cv_objdir=.libs
else
  # MS-DOS does not allow filenames that begin with a dot.
  lt_cv_objdir=_libs
fi
rmdir .libs 2>/dev/null])
objdir=$lt_cv_objdir
])
m4trace:/usr/share/aclocal/libtool.m4:1048: -1- AC_DEFUN([AC_LIBTOOL_PROG_LD_HARDCODE_LIBPATH], [AC_MSG_CHECKING([how to hardcode library paths into programs])
_LT_AC_TAGVAR(hardcode_action, $1)=
if test -n "$_LT_AC_TAGVAR(hardcode_libdir_flag_spec, $1)" || \
   test -n "$_LT_AC_TAGVAR(runpath_var $1)" || \
   test "X$_LT_AC_TAGVAR(hardcode_automatic, $1)"="Xyes" ; then

  # We can hardcode non-existant directories.
  if test "$_LT_AC_TAGVAR(hardcode_direct, $1)" != no &&
     # If the only mechanism to avoid hardcoding is shlibpath_var, we
     # have to relink, otherwise we might link with an installed library
     # when we should be linking with a yet-to-be-installed one
     ## test "$_LT_AC_TAGVAR(hardcode_shlibpath_var, $1)" != no &&
     test "$_LT_AC_TAGVAR(hardcode_minus_L, $1)" != no; then
    # Linking always hardcodes the temporary library directory.
    _LT_AC_TAGVAR(hardcode_action, $1)=relink
  else
    # We can link without hardcoding, and we can hardcode nonexisting dirs.
    _LT_AC_TAGVAR(hardcode_action, $1)=immediate
  fi
else
  # We cannot hardcode anything, or else we can only hardcode existing
  # directories.
  _LT_AC_TAGVAR(hardcode_action, $1)=unsupported
fi
AC_MSG_RESULT([$_LT_AC_TAGVAR(hardcode_action, $1)])

if test "$_LT_AC_TAGVAR(hardcode_action, $1)" = relink; then
  # Fast installation is not supported
  enable_fast_install=no
elif test "$shlibpath_overrides_runpath" = yes ||
     test "$enable_shared" = no; then
  # Fast installation is not necessary
  enable_fast_install=needless
fi
])
m4trace:/usr/share/aclocal/libtool.m4:1077: -1- AC_DEFUN([AC_LIBTOOL_SYS_LIB_STRIP], [striplib=
old_striplib=
AC_MSG_CHECKING([whether stripping libraries is possible])
if test -n "$STRIP" && $STRIP -V 2>&1 | grep "GNU strip" >/dev/null; then
  test -z "$old_striplib" && old_striplib="$STRIP --strip-debug"
  test -z "$striplib" && striplib="$STRIP --strip-unneeded"
  AC_MSG_RESULT([yes])
else
# FIXME - insert some real tests, host_os isn't really good enough
  case $host_os in
   darwin*)
       if test -n "$STRIP" ; then
         striplib="$STRIP -x"
         AC_MSG_RESULT([yes])
       else
  AC_MSG_RESULT([no])
fi
       ;;
   *)
  AC_MSG_RESULT([no])
    ;;
  esac
fi
])
m4trace:/usr/share/aclocal/libtool.m4:1642: -1- AC_DEFUN([AC_LIBTOOL_SYS_DYNAMIC_LINKER], [AC_MSG_CHECKING([dynamic linker characteristics])
library_names_spec=
libname_spec='lib$name'
soname_spec=
shrext_cmds=".so"
postinstall_cmds=
postuninstall_cmds=
finish_cmds=
finish_eval=
shlibpath_var=
shlibpath_overrides_runpath=unknown
version_type=none
dynamic_linker="$host_os ld.so"
sys_lib_dlsearch_path_spec="/lib /usr/lib"
if test "$GCC" = yes; then
  sys_lib_search_path_spec=`$CC -print-search-dirs | grep "^libraries:" | $SED -e "s/^libraries://" -e "s,=/,/,g"`
  if echo "$sys_lib_search_path_spec" | grep ';' >/dev/null ; then
    # if the path contains ";" then we assume it to be the separator
    # otherwise default to the standard path separator (i.e. ":") - it is
    # assumed that no part of a normal pathname contains ";" but that should
    # okay in the real world where ";" in dirpaths is itself problematic.
    sys_lib_search_path_spec=`echo "$sys_lib_search_path_spec" | $SED -e 's/;/ /g'`
  else
    sys_lib_search_path_spec=`echo "$sys_lib_search_path_spec" | $SED  -e "s/$PATH_SEPARATOR/ /g"`
  fi
else
  sys_lib_search_path_spec="/lib /usr/lib /usr/local/lib"
fi
need_lib_prefix=unknown
hardcode_into_libs=no

# when you set need_version to no, make sure it does not cause -set_version
# flags to be left without arguments
need_version=unknown

case $host_os in
aix3*)
  version_type=linux
  library_names_spec='${libname}${release}${shared_ext}$versuffix $libname.a'
  shlibpath_var=LIBPATH

  # AIX 3 has no versioning support, so we append a major version to the name.
  soname_spec='${libname}${release}${shared_ext}$major'
  ;;

aix4* | aix5*)
  version_type=linux
  need_lib_prefix=no
  need_version=no
  hardcode_into_libs=yes
  if test "$host_cpu" = ia64; then
    # AIX 5 supports IA64
    library_names_spec='${libname}${release}${shared_ext}$major ${libname}${release}${shared_ext}$versuffix $libname${shared_ext}'
    shlibpath_var=LD_LIBRARY_PATH
  else
    # With GCC up to 2.95.x, collect2 would create an import file
    # for dependence libraries.  The import file would start with
    # the line `#! .'.  This would cause the generated library to
    # depend on `.', always an invalid library.  This was fixed in
    # development snapshots of GCC prior to 3.0.
    case $host_os in
      aix4 | aix4.[[01]] | aix4.[[01]].*)
      if { echo '#if __GNUC__ > 2 || (__GNUC__ == 2 && __GNUC_MINOR__ >= 97)'
	   echo ' yes '
	   echo '#endif'; } | ${CC} -E - | grep yes > /dev/null; then
	:
      else
	can_build_shared=no
      fi
      ;;
    esac
    # AIX (on Power*) has no versioning support, so currently we can not hardcode correct
    # soname into executable. Probably we can add versioning support to
    # collect2, so additional links can be useful in future.
    if test "$aix_use_runtimelinking" = yes; then
      # If using run time linking (on AIX 4.2 or later) use lib<name>.so
      # instead of lib<name>.a to let people know that these are not
      # typical AIX shared libraries.
      library_names_spec='${libname}${release}${shared_ext}$versuffix ${libname}${release}${shared_ext}$major $libname${shared_ext}'
    else
      # We preserve .a as extension for shared libraries through AIX4.2
      # and later when we are not doing run time linking.
      library_names_spec='${libname}${release}.a $libname.a'
      soname_spec='${libname}${release}${shared_ext}$major'
    fi
    shlibpath_var=LIBPATH
  fi
  ;;

amigaos*)
  library_names_spec='$libname.ixlibrary $libname.a'
  # Create ${libname}_ixlibrary.a entries in /sys/libs.
  finish_eval='for lib in `ls $libdir/*.ixlibrary 2>/dev/null`; do libname=`$echo "X$lib" | $Xsed -e '\''s%^.*/\([[^/]]*\)\.ixlibrary$%\1%'\''`; test $rm /sys/libs/${libname}_ixlibrary.a; $show "cd /sys/libs && $LN_S $lib ${libname}_ixlibrary.a"; cd /sys/libs && $LN_S $lib ${libname}_ixlibrary.a || exit 1; done'
  ;;

beos*)
  library_names_spec='${libname}${shared_ext}'
  dynamic_linker="$host_os ld.so"
  shlibpath_var=LIBRARY_PATH
  ;;

bsdi4*)
  version_type=linux
  need_version=no
  library_names_spec='${libname}${release}${shared_ext}$versuffix ${libname}${release}${shared_ext}$major $libname${shared_ext}'
  soname_spec='${libname}${release}${shared_ext}$major'
  finish_cmds='PATH="\$PATH:/sbin" ldconfig $libdir'
  shlibpath_var=LD_LIBRARY_PATH
  sys_lib_search_path_spec="/shlib /usr/lib /usr/X11/lib /usr/contrib/lib /lib /usr/local/lib"
  sys_lib_dlsearch_path_spec="/shlib /usr/lib /usr/local/lib"
  # the default ld.so.conf also contains /usr/contrib/lib and
  # /usr/X11R6/lib (/usr/X11 is a link to /usr/X11R6), but let us allow
  # libtool to hard-code these into programs
  ;;

cygwin* | mingw* | pw32*)
  version_type=windows
  shrext_cmds=".dll"
  need_version=no
  need_lib_prefix=no

  case $GCC,$host_os in
  yes,cygwin* | yes,mingw* | yes,pw32*)
    library_names_spec='$libname.dll.a'
    # DLL is installed to $(libdir)/../bin by postinstall_cmds
    postinstall_cmds='base_file=`basename \${file}`~
      dlpath=`$SHELL 2>&1 -c '\''. $dir/'\''\${base_file}'\''i;echo \$dlname'\''`~
      dldir=$destdir/`dirname \$dlpath`~
      test -d \$dldir || mkdir -p \$dldir~
      $install_prog $dir/$dlname \$dldir/$dlname'
    postuninstall_cmds='dldll=`$SHELL 2>&1 -c '\''. $file; echo \$dlname'\''`~
      dlpath=$dir/\$dldll~
       $rm \$dlpath'
    shlibpath_overrides_runpath=yes

    case $host_os in
    cygwin*)
      # Cygwin DLLs use 'cyg' prefix rather than 'lib'
      soname_spec='`echo ${libname} | sed -e 's/^lib/cyg/'``echo ${release} | $SED -e 's/[[.]]/-/g'`${versuffix}${shared_ext}'
      sys_lib_search_path_spec="/usr/lib /lib/w32api /lib /usr/local/lib"
      ;;
    mingw*)
      # MinGW DLLs use traditional 'lib' prefix
      soname_spec='${libname}`echo ${release} | $SED -e 's/[[.]]/-/g'`${versuffix}${shared_ext}'
      sys_lib_search_path_spec=`$CC -print-search-dirs | grep "^libraries:" | $SED -e "s/^libraries://" -e "s,=/,/,g"`
      if echo "$sys_lib_search_path_spec" | [grep ';[c-zC-Z]:/' >/dev/null]; then
        # It is most probably a Windows format PATH printed by
        # mingw gcc, but we are running on Cygwin. Gcc prints its search
        # path with ; separators, and with drive letters. We can handle the
        # drive letters (cygwin fileutils understands them), so leave them,
        # especially as we might pass files found there to a mingw objdump,
        # which wouldn't understand a cygwinified path. Ahh.
        sys_lib_search_path_spec=`echo "$sys_lib_search_path_spec" | $SED -e 's/;/ /g'`
      else
        sys_lib_search_path_spec=`echo "$sys_lib_search_path_spec" | $SED  -e "s/$PATH_SEPARATOR/ /g"`
      fi
      ;;
    pw32*)
      # pw32 DLLs use 'pw' prefix rather than 'lib'
      library_names_spec='`echo ${libname} | sed -e 's/^lib/pw/'``echo ${release} | $SED -e 's/[.]/-/g'`${versuffix}${shared_ext}'
      ;;
    esac
    ;;

  *)
    library_names_spec='${libname}`echo ${release} | $SED -e 's/[[.]]/-/g'`${versuffix}${shared_ext} $libname.lib'
    ;;
  esac
  dynamic_linker='Win32 ld.exe'
  # FIXME: first we should search . and the directory the executable is in
  shlibpath_var=PATH
  ;;

darwin* | rhapsody*)
  dynamic_linker="$host_os dyld"
  version_type=darwin
  need_lib_prefix=no
  need_version=no
  library_names_spec='${libname}${release}${versuffix}$shared_ext ${libname}${release}${major}$shared_ext ${libname}$shared_ext'
  soname_spec='${libname}${release}${major}$shared_ext'
  shlibpath_overrides_runpath=yes
  shlibpath_var=DYLD_LIBRARY_PATH
  shrext_cmds='$(test .$module = .yes && echo .so || echo .dylib)'
  # Apple's gcc prints 'gcc -print-search-dirs' doesn't operate the same.
  if test "$GCC" = yes; then
    sys_lib_search_path_spec=`$CC -print-search-dirs | tr "\n" "$PATH_SEPARATOR" | sed -e 's/libraries:/@libraries:/' | tr "@" "\n" | grep "^libraries:" | sed -e "s/^libraries://" -e "s,=/,/,g" -e "s,$PATH_SEPARATOR, ,g" -e "s,.*,& /lib /usr/lib /usr/local/lib,g"`
  else
    sys_lib_search_path_spec='/lib /usr/lib /usr/local/lib'
  fi
  sys_lib_dlsearch_path_spec='/usr/local/lib /lib /usr/lib'
  ;;

dgux*)
  version_type=linux
  need_lib_prefix=no
  need_version=no
  library_names_spec='${libname}${release}${shared_ext}$versuffix ${libname}${release}${shared_ext}$major $libname$shared_ext'
  soname_spec='${libname}${release}${shared_ext}$major'
  shlibpath_var=LD_LIBRARY_PATH
  ;;

freebsd1*)
  dynamic_linker=no
  ;;

kfreebsd*-gnu)
  version_type=linux
  need_lib_prefix=no
  need_version=no
  library_names_spec='${libname}${release}${shared_ext}$versuffix ${libname}${release}${shared_ext}$major ${libname}${shared_ext}'
  soname_spec='${libname}${release}${shared_ext}$major'
  shlibpath_var=LD_LIBRARY_PATH
  shlibpath_overrides_runpath=no
  hardcode_into_libs=yes
  dynamic_linker='GNU ld.so'
  ;;

freebsd*)
  objformat=`test -x /usr/bin/objformat && /usr/bin/objformat || echo aout`
  version_type=freebsd-$objformat
  case $version_type in
    freebsd-elf*)
      library_names_spec='${libname}${release}${shared_ext}$versuffix ${libname}${release}${shared_ext} $libname${shared_ext}'
      need_version=no
      need_lib_prefix=no
      ;;
    freebsd-*)
      library_names_spec='${libname}${release}${shared_ext}$versuffix $libname${shared_ext}$versuffix'
      need_version=yes
      ;;
  esac
  shlibpath_var=LD_LIBRARY_PATH
  case $host_os in
  freebsd2*)
    shlibpath_overrides_runpath=yes
    ;;
  freebsd3.[01]* | freebsdelf3.[01]*)
    shlibpath_overrides_runpath=yes
    hardcode_into_libs=yes
    ;;
  *) # from 3.2 on
    shlibpath_overrides_runpath=no
    hardcode_into_libs=yes
    ;;
  esac
  ;;

gnu*)
  version_type=linux
  need_lib_prefix=no
  need_version=no
  library_names_spec='${libname}${release}${shared_ext}$versuffix ${libname}${release}${shared_ext}${major} ${libname}${shared_ext}'
  soname_spec='${libname}${release}${shared_ext}$major'
  shlibpath_var=LD_LIBRARY_PATH
  hardcode_into_libs=yes
  ;;

hpux9* | hpux10* | hpux11*)
  # Give a soname corresponding to the major version so that dld.sl refuses to
  # link against other versions.
  version_type=sunos
  need_lib_prefix=no
  need_version=no
  case "$host_cpu" in
  ia64*)
    shrext_cmds='.so'
    hardcode_into_libs=yes
    dynamic_linker="$host_os dld.so"
    shlibpath_var=LD_LIBRARY_PATH
    shlibpath_overrides_runpath=yes # Unless +noenvvar is specified.
    library_names_spec='${libname}${release}${shared_ext}$versuffix ${libname}${release}${shared_ext}$major $libname${shared_ext}'
    soname_spec='${libname}${release}${shared_ext}$major'
    if test "X$HPUX_IA64_MODE" = X32; then
      sys_lib_search_path_spec="/usr/lib/hpux32 /usr/local/lib/hpux32 /usr/local/lib"
    else
      sys_lib_search_path_spec="/usr/lib/hpux64 /usr/local/lib/hpux64"
    fi
    sys_lib_dlsearch_path_spec=$sys_lib_search_path_spec
    ;;
   hppa*64*)
     shrext_cmds='.sl'
     hardcode_into_libs=yes
     dynamic_linker="$host_os dld.sl"
     shlibpath_var=LD_LIBRARY_PATH # How should we handle SHLIB_PATH
     shlibpath_overrides_runpath=yes # Unless +noenvvar is specified.
     library_names_spec='${libname}${release}${shared_ext}$versuffix ${libname}${release}${shared_ext}$major $libname${shared_ext}'
     soname_spec='${libname}${release}${shared_ext}$major'
     sys_lib_search_path_spec="/usr/lib/pa20_64 /usr/ccs/lib/pa20_64"
     sys_lib_dlsearch_path_spec=$sys_lib_search_path_spec
     ;;
   *)
    shrext_cmds='.sl'
    dynamic_linker="$host_os dld.sl"
    shlibpath_var=SHLIB_PATH
    shlibpath_overrides_runpath=no # +s is required to enable SHLIB_PATH
    library_names_spec='${libname}${release}${shared_ext}$versuffix ${libname}${release}${shared_ext}$major $libname${shared_ext}'
    soname_spec='${libname}${release}${shared_ext}$major'
    ;;
  esac
  # HP-UX runs *really* slowly unless shared libraries are mode 555.
  postinstall_cmds='chmod 555 $lib'
  ;;

irix5* | irix6* | nonstopux*)
  case $host_os in
    nonstopux*) version_type=nonstopux ;;
    *)
	if test "$lt_cv_prog_gnu_ld" = yes; then
		version_type=linux
	else
		version_type=irix
	fi ;;
  esac
  need_lib_prefix=no
  need_version=no
  soname_spec='${libname}${release}${shared_ext}$major'
  library_names_spec='${libname}${release}${shared_ext}$versuffix ${libname}${release}${shared_ext}$major ${libname}${release}${shared_ext} $libname${shared_ext}'
  case $host_os in
  irix5* | nonstopux*)
    libsuff= shlibsuff=
    ;;
  *)
    case $LD in # libtool.m4 will add one of these switches to LD
    *-32|*"-32 "|*-melf32bsmip|*"-melf32bsmip ")
      libsuff= shlibsuff= libmagic=32-bit;;
    *-n32|*"-n32 "|*-melf32bmipn32|*"-melf32bmipn32 ")
      libsuff=32 shlibsuff=N32 libmagic=N32;;
    *-64|*"-64 "|*-melf64bmip|*"-melf64bmip ")
      libsuff=64 shlibsuff=64 libmagic=64-bit;;
    *) libsuff= shlibsuff= libmagic=never-match;;
    esac
    ;;
  esac
  shlibpath_var=LD_LIBRARY${shlibsuff}_PATH
  shlibpath_overrides_runpath=no
  sys_lib_search_path_spec="/usr/lib${libsuff} /lib${libsuff} /usr/local/lib${libsuff}"
  sys_lib_dlsearch_path_spec="/usr/lib${libsuff} /lib${libsuff}"
  hardcode_into_libs=yes
  ;;

# No shared lib support for Linux oldld, aout, or coff.
linux*oldld* | linux*aout* | linux*coff*)
  dynamic_linker=no
  ;;

# This must be Linux ELF.
linux*)
  version_type=linux
  need_lib_prefix=no
  need_version=no
  library_names_spec='${libname}${release}${shared_ext}$versuffix ${libname}${release}${shared_ext}$major $libname${shared_ext}'
  soname_spec='${libname}${release}${shared_ext}$major'
  finish_cmds='PATH="\$PATH:/sbin" ldconfig -n $libdir'
  shlibpath_var=LD_LIBRARY_PATH
  shlibpath_overrides_runpath=no
  # This implies no fast_install, which is unacceptable.
  # Some rework will be needed to allow for fast_install
  # before this can be enabled.
  hardcode_into_libs=yes

  # find out which ABI we are using
  libsuff=
  case "$host_cpu" in
  x86_64*|s390x*|powerpc64*)
    echo '[#]line __oline__ "configure"' > conftest.$ac_ext
    if AC_TRY_EVAL(ac_compile); then
      case `/usr/bin/file conftest.$ac_objext` in
      *64-bit*)
        libsuff=64
        sys_lib_search_path_spec="/lib${libsuff} /usr/lib${libsuff} /usr/local/lib${libsuff}"
        ;;
      esac
    fi
    rm -rf conftest*
    ;;
  esac

  # Append ld.so.conf contents to the search path
  if test -f /etc/ld.so.conf; then
    lt_ld_extra=`$SED -e 's/[:,\t]/ /g;s/=[^=]*$//;s/=[^= ]* / /g' /etc/ld.so.conf | tr '\n' ' '`
    sys_lib_dlsearch_path_spec="/lib${libsuff} /usr/lib${libsuff} $lt_ld_extra"
  fi

  # We used to test for /lib/ld.so.1 and disable shared libraries on
  # powerpc, because MkLinux only supported shared libraries with the
  # GNU dynamic linker.  Since this was broken with cross compilers,
  # most powerpc-linux boxes support dynamic linking these days and
  # people can always --disable-shared, the test was removed, and we
  # assume the GNU/Linux dynamic linker is in use.
  dynamic_linker='GNU/Linux ld.so'
  ;;

knetbsd*-gnu)
  version_type=linux
  need_lib_prefix=no
  need_version=no
  library_names_spec='${libname}${release}${shared_ext}$versuffix ${libname}${release}${shared_ext}$major ${libname}${shared_ext}'
  soname_spec='${libname}${release}${shared_ext}$major'
  shlibpath_var=LD_LIBRARY_PATH
  shlibpath_overrides_runpath=no
  hardcode_into_libs=yes
  dynamic_linker='GNU ld.so'
  ;;

netbsd*)
  version_type=sunos
  need_lib_prefix=no
  need_version=no
  if echo __ELF__ | $CC -E - | grep __ELF__ >/dev/null; then
    library_names_spec='${libname}${release}${shared_ext}$versuffix ${libname}${shared_ext}$versuffix'
    finish_cmds='PATH="\$PATH:/sbin" ldconfig -m $libdir'
    dynamic_linker='NetBSD (a.out) ld.so'
  else
    library_names_spec='${libname}${release}${shared_ext}$versuffix ${libname}${release}${shared_ext}$major ${libname}${shared_ext}'
    soname_spec='${libname}${release}${shared_ext}$major'
    dynamic_linker='NetBSD ld.elf_so'
  fi
  shlibpath_var=LD_LIBRARY_PATH
  shlibpath_overrides_runpath=yes
  hardcode_into_libs=yes
  ;;

newsos6)
  version_type=linux
  library_names_spec='${libname}${release}${shared_ext}$versuffix ${libname}${release}${shared_ext}$major $libname${shared_ext}'
  shlibpath_var=LD_LIBRARY_PATH
  shlibpath_overrides_runpath=yes
  ;;

nto-qnx*)
  version_type=linux
  need_lib_prefix=no
  need_version=no
  library_names_spec='${libname}${release}${shared_ext}$versuffix ${libname}${release}${shared_ext}$major $libname${shared_ext}'
  soname_spec='${libname}${release}${shared_ext}$major'
  shlibpath_var=LD_LIBRARY_PATH
  shlibpath_overrides_runpath=yes
  ;;

openbsd*)
  version_type=sunos
  need_lib_prefix=no
  need_version=yes
  library_names_spec='${libname}${release}${shared_ext}$versuffix ${libname}${shared_ext}$versuffix'
  finish_cmds='PATH="\$PATH:/sbin" ldconfig -m $libdir'
  shlibpath_var=LD_LIBRARY_PATH
  if test -z "`echo __ELF__ | $CC -E - | grep __ELF__`" || test "$host_os-$host_cpu" = "openbsd2.8-powerpc"; then
    case $host_os in
      openbsd2.[[89]] | openbsd2.[[89]].*)
	shlibpath_overrides_runpath=no
	;;
      *)
	shlibpath_overrides_runpath=yes
	;;
      esac
  else
    shlibpath_overrides_runpath=yes
  fi
  ;;

os2*)
  libname_spec='$name'
  shrext_cmds=".dll"
  need_lib_prefix=no
  library_names_spec='$libname${shared_ext} $libname.a'
  dynamic_linker='OS/2 ld.exe'
  shlibpath_var=LIBPATH
  ;;

osf3* | osf4* | osf5*)
  version_type=osf
  need_lib_prefix=no
  need_version=no
  soname_spec='${libname}${release}${shared_ext}$major'
  library_names_spec='${libname}${release}${shared_ext}$versuffix ${libname}${release}${shared_ext}$major $libname${shared_ext}'
  shlibpath_var=LD_LIBRARY_PATH
  sys_lib_search_path_spec="/usr/shlib /usr/ccs/lib /usr/lib/cmplrs/cc /usr/lib /usr/local/lib /var/shlib"
  sys_lib_dlsearch_path_spec="$sys_lib_search_path_spec"
  ;;

sco3.2v5*)
  version_type=osf
  soname_spec='${libname}${release}${shared_ext}$major'
  library_names_spec='${libname}${release}${shared_ext}$versuffix ${libname}${release}${shared_ext}$major $libname${shared_ext}'
  shlibpath_var=LD_LIBRARY_PATH
  ;;

solaris*)
  version_type=linux
  need_lib_prefix=no
  need_version=no
  library_names_spec='${libname}${release}${shared_ext}$versuffix ${libname}${release}${shared_ext}$major $libname${shared_ext}'
  soname_spec='${libname}${release}${shared_ext}$major'
  shlibpath_var=LD_LIBRARY_PATH
  shlibpath_overrides_runpath=yes
  hardcode_into_libs=yes
  # ldd complains unless libraries are executable
  postinstall_cmds='chmod +x $lib'
  ;;

sunos4*)
  version_type=sunos
  library_names_spec='${libname}${release}${shared_ext}$versuffix ${libname}${shared_ext}$versuffix'
  finish_cmds='PATH="\$PATH:/usr/etc" ldconfig $libdir'
  shlibpath_var=LD_LIBRARY_PATH
  shlibpath_overrides_runpath=yes
  if test "$with_gnu_ld" = yes; then
    need_lib_prefix=no
  fi
  need_version=yes
  ;;

sysv4 | sysv4.2uw2* | sysv4.3* | sysv5*)
  version_type=linux
  library_names_spec='${libname}${release}${shared_ext}$versuffix ${libname}${release}${shared_ext}$major $libname${shared_ext}'
  soname_spec='${libname}${release}${shared_ext}$major'
  shlibpath_var=LD_LIBRARY_PATH
  case $host_vendor in
    sni)
      shlibpath_overrides_runpath=no
      need_lib_prefix=no
      export_dynamic_flag_spec='${wl}-Blargedynsym'
      runpath_var=LD_RUN_PATH
      ;;
    siemens)
      need_lib_prefix=no
      ;;
    motorola)
      need_lib_prefix=no
      need_version=no
      shlibpath_overrides_runpath=no
      sys_lib_search_path_spec='/lib /usr/lib /usr/ccs/lib'
      ;;
  esac
  ;;

sysv4*MP*)
  if test -d /usr/nec ;then
    version_type=linux
    library_names_spec='$libname${shared_ext}.$versuffix $libname${shared_ext}.$major $libname${shared_ext}'
    soname_spec='$libname${shared_ext}.$major'
    shlibpath_var=LD_LIBRARY_PATH
  fi
  ;;

uts4*)
  version_type=linux
  library_names_spec='${libname}${release}${shared_ext}$versuffix ${libname}${release}${shared_ext}$major $libname${shared_ext}'
  soname_spec='${libname}${release}${shared_ext}$major'
  shlibpath_var=LD_LIBRARY_PATH
  ;;

*)
  dynamic_linker=no
  ;;
esac
AC_MSG_RESULT([$dynamic_linker])
test "$dynamic_linker" = no && can_build_shared=no
])
m4trace:/usr/share/aclocal/libtool.m4:1741: -1- AC_DEFUN([_LT_AC_TAGCONFIG], [AC_ARG_WITH([tags],
    [AC_HELP_STRING([--with-tags@<:@=TAGS@:>@],
        [include additional configurations @<:@automatic@:>@])],
    [tagnames="$withval"])

if test -f "$ltmain" && test -n "$tagnames"; then
  if test ! -f "${ofile}"; then
    AC_MSG_WARN([output file `$ofile' does not exist])
  fi

  if test -z "$LTCC"; then
    eval "`$SHELL ${ofile} --config | grep '^LTCC='`"
    if test -z "$LTCC"; then
      AC_MSG_WARN([output file `$ofile' does not look like a libtool script])
    else
      AC_MSG_WARN([using `LTCC=$LTCC', extracted from `$ofile'])
    fi
  fi

  # Extract list of available tagged configurations in $ofile.
  # Note that this assumes the entire list is on one line.
  available_tags=`grep "^available_tags=" "${ofile}" | $SED -e 's/available_tags=\(.*$\)/\1/' -e 's/\"//g'`

  lt_save_ifs="$IFS"; IFS="${IFS}$PATH_SEPARATOR,"
  for tagname in $tagnames; do
    IFS="$lt_save_ifs"
    # Check whether tagname contains only valid characters
    case `$echo "X$tagname" | $Xsed -e 's:[[-_ABCDEFGHIJKLMNOPQRSTUVWXYZabcdefghijklmnopqrstuvwxyz1234567890,/]]::g'` in
    "") ;;
    *)  AC_MSG_ERROR([invalid tag name: $tagname])
	;;
    esac

    if grep "^# ### BEGIN LIBTOOL TAG CONFIG: $tagname$" < "${ofile}" > /dev/null
    then
      AC_MSG_ERROR([tag name \"$tagname\" already exists])
    fi

    # Update the list of available tags.
    if test -n "$tagname"; then
      echo appending configuration tag \"$tagname\" to $ofile

      case $tagname in
      CXX)
	if test -n "$CXX" && test "X$CXX" != "Xno"; then
	  AC_LIBTOOL_LANG_CXX_CONFIG
	else
	  tagname=""
	fi
	;;

      F77)
	if test -n "$F77" && test "X$F77" != "Xno"; then
	  AC_LIBTOOL_LANG_F77_CONFIG
	else
	  tagname=""
	fi
	;;

      GCJ)
	if test -n "$GCJ" && test "X$GCJ" != "Xno"; then
	  AC_LIBTOOL_LANG_GCJ_CONFIG
	else
	  tagname=""
	fi
	;;

      RC)
	AC_LIBTOOL_LANG_RC_CONFIG
	;;

      *)
	AC_MSG_ERROR([Unsupported tag name: $tagname])
	;;
      esac

      # Append the new tag name to the list of available tags.
      if test -n "$tagname" ; then
      available_tags="$available_tags $tagname"
    fi
    fi
  done
  IFS="$lt_save_ifs"

  # Now substitute the updated list of available tags.
  if eval "sed -e 's/^available_tags=.*\$/available_tags=\"$available_tags\"/' \"$ofile\" > \"${ofile}T\""; then
    mv "${ofile}T" "$ofile"
    chmod +x "$ofile"
  else
    rm -f "${ofile}T"
    AC_MSG_ERROR([unable to update list of available tagged configurations.])
  fi
fi
])
m4trace:/usr/share/aclocal/libtool.m4:1749: -1- AC_DEFUN([AC_LIBTOOL_DLOPEN], [AC_BEFORE([$0],[AC_LIBTOOL_SETUP])
])
m4trace:/usr/share/aclocal/libtool.m4:1757: -1- AC_DEFUN([AC_LIBTOOL_WIN32_DLL], [AC_BEFORE([$0], [AC_LIBTOOL_SETUP])
])
m4trace:/usr/share/aclocal/libtool.m4:1787: -1- AC_DEFUN([AC_ENABLE_SHARED], [define([AC_ENABLE_SHARED_DEFAULT], ifelse($1, no, no, yes))dnl
AC_ARG_ENABLE([shared],
    [AC_HELP_STRING([--enable-shared@<:@=PKGS@:>@],
	[build shared libraries @<:@default=]AC_ENABLE_SHARED_DEFAULT[@:>@])],
    [p=${PACKAGE-default}
    case $enableval in
    yes) enable_shared=yes ;;
    no) enable_shared=no ;;
    *)
      enable_shared=no
      # Look at the argument we got.  We use all the common list separators.
      lt_save_ifs="$IFS"; IFS="${IFS}$PATH_SEPARATOR,"
      for pkg in $enableval; do
	IFS="$lt_save_ifs"
	if test "X$pkg" = "X$p"; then
	  enable_shared=yes
	fi
      done
      IFS="$lt_save_ifs"
      ;;
    esac],
    [enable_shared=]AC_ENABLE_SHARED_DEFAULT)
])
m4trace:/usr/share/aclocal/libtool.m4:1796: -1- AC_DEFUN([AC_DISABLE_SHARED], [AC_BEFORE([$0],[AC_LIBTOOL_SETUP])dnl
AC_ENABLE_SHARED(no)
])
m4trace:/usr/share/aclocal/libtool.m4:1826: -1- AC_DEFUN([AC_ENABLE_STATIC], [define([AC_ENABLE_STATIC_DEFAULT], ifelse($1, no, no, yes))dnl
AC_ARG_ENABLE([static],
    [AC_HELP_STRING([--enable-static@<:@=PKGS@:>@],
	[build static libraries @<:@default=]AC_ENABLE_STATIC_DEFAULT[@:>@])],
    [p=${PACKAGE-default}
    case $enableval in
    yes) enable_static=yes ;;
    no) enable_static=no ;;
    *)
     enable_static=no
      # Look at the argument we got.  We use all the common list separators.
      lt_save_ifs="$IFS"; IFS="${IFS}$PATH_SEPARATOR,"
      for pkg in $enableval; do
	IFS="$lt_save_ifs"
	if test "X$pkg" = "X$p"; then
	  enable_static=yes
	fi
      done
      IFS="$lt_save_ifs"
      ;;
    esac],
    [enable_static=]AC_ENABLE_STATIC_DEFAULT)
])
m4trace:/usr/share/aclocal/libtool.m4:1835: -1- AC_DEFUN([AC_DISABLE_STATIC], [AC_BEFORE([$0],[AC_LIBTOOL_SETUP])dnl
AC_ENABLE_STATIC(no)
])
m4trace:/usr/share/aclocal/libtool.m4:1865: -1- AC_DEFUN([AC_ENABLE_FAST_INSTALL], [define([AC_ENABLE_FAST_INSTALL_DEFAULT], ifelse($1, no, no, yes))dnl
AC_ARG_ENABLE([fast-install],
    [AC_HELP_STRING([--enable-fast-install@<:@=PKGS@:>@],
    [optimize for fast installation @<:@default=]AC_ENABLE_FAST_INSTALL_DEFAULT[@:>@])],
    [p=${PACKAGE-default}
    case $enableval in
    yes) enable_fast_install=yes ;;
    no) enable_fast_install=no ;;
    *)
      enable_fast_install=no
      # Look at the argument we got.  We use all the common list separators.
      lt_save_ifs="$IFS"; IFS="${IFS}$PATH_SEPARATOR,"
      for pkg in $enableval; do
	IFS="$lt_save_ifs"
	if test "X$pkg" = "X$p"; then
	  enable_fast_install=yes
	fi
      done
      IFS="$lt_save_ifs"
      ;;
    esac],
    [enable_fast_install=]AC_ENABLE_FAST_INSTALL_DEFAULT)
])
m4trace:/usr/share/aclocal/libtool.m4:1874: -1- AC_DEFUN([AC_DISABLE_FAST_INSTALL], [AC_BEFORE([$0],[AC_LIBTOOL_SETUP])dnl
AC_ENABLE_FAST_INSTALL(no)
])
m4trace:/usr/share/aclocal/libtool.m4:1884: -1- AC_DEFUN([AC_LIBTOOL_PICMODE], [AC_BEFORE([$0],[AC_LIBTOOL_SETUP])dnl
pic_mode=ifelse($#,1,$1,default)
])
m4trace:/usr/share/aclocal/libtool.m4:1962: -1- AC_DEFUN([AC_PATH_TOOL_PREFIX], [AC_REQUIRE([AC_PROG_EGREP])dnl
AC_MSG_CHECKING([for $1])
AC_CACHE_VAL(lt_cv_path_MAGIC_CMD,
[case $MAGIC_CMD in
[[\\/*] |  ?:[\\/]*])
  lt_cv_path_MAGIC_CMD="$MAGIC_CMD" # Let the user override the test with a path.
  ;;
*)
  lt_save_MAGIC_CMD="$MAGIC_CMD"
  lt_save_ifs="$IFS"; IFS=$PATH_SEPARATOR
dnl $ac_dummy forces splitting on constant user-supplied paths.
dnl POSIX.2 word splitting is done only on the output of word expansions,
dnl not every word.  This closes a longstanding sh security hole.
  ac_dummy="ifelse([$2], , $PATH, [$2])"
  for ac_dir in $ac_dummy; do
    IFS="$lt_save_ifs"
    test -z "$ac_dir" && ac_dir=.
    if test -f $ac_dir/$1; then
      lt_cv_path_MAGIC_CMD="$ac_dir/$1"
      if test -n "$file_magic_test_file"; then
	case $deplibs_check_method in
	"file_magic "*)
	  file_magic_regex="`expr \"$deplibs_check_method\" : \"file_magic \(.*\)\"`"
	  MAGIC_CMD="$lt_cv_path_MAGIC_CMD"
	  if eval $file_magic_cmd \$file_magic_test_file 2> /dev/null |
	    $EGREP "$file_magic_regex" > /dev/null; then
	    :
	  else
	    cat <<EOF 1>&2

*** Warning: the command libtool uses to detect shared libraries,
*** $file_magic_cmd, produces output that libtool cannot recognize.
*** The result is that libtool may fail to recognize shared libraries
*** as such.  This will affect the creation of libtool libraries that
*** depend on shared libraries, but programs linked with such libtool
*** libraries will work regardless of this problem.  Nevertheless, you
*** may want to report the problem to your system manager and/or to
*** bug-libtool@gnu.org

EOF
	  fi ;;
	esac
      fi
      break
    fi
  done
  IFS="$lt_save_ifs"
  MAGIC_CMD="$lt_save_MAGIC_CMD"
  ;;
esac])
MAGIC_CMD="$lt_cv_path_MAGIC_CMD"
if test -n "$MAGIC_CMD"; then
  AC_MSG_RESULT($MAGIC_CMD)
else
  AC_MSG_RESULT(no)
fi
])
m4trace:/usr/share/aclocal/libtool.m4:1977: -1- AC_DEFUN([AC_PATH_MAGIC], [AC_PATH_TOOL_PREFIX(${ac_tool_prefix}file, /usr/bin$PATH_SEPARATOR$PATH)
if test -z "$lt_cv_path_MAGIC_CMD"; then
  if test -n "$ac_tool_prefix"; then
    AC_PATH_TOOL_PREFIX(file, /usr/bin$PATH_SEPARATOR$PATH)
  else
    MAGIC_CMD=:
  fi
fi
])
m4trace:/usr/share/aclocal/libtool.m4:2062: -1- AC_DEFUN([AC_PROG_LD], [AC_ARG_WITH([gnu-ld],
    [AC_HELP_STRING([--with-gnu-ld],
	[assume the C compiler uses GNU ld @<:@default=no@:>@])],
    [test "$withval" = no || with_gnu_ld=yes],
    [with_gnu_ld=no])
AC_REQUIRE([LT_AC_PROG_SED])dnl
AC_REQUIRE([AC_PROG_CC])dnl
AC_REQUIRE([AC_CANONICAL_HOST])dnl
AC_REQUIRE([AC_CANONICAL_BUILD])dnl
ac_prog=ld
if test "$GCC" = yes; then
  # Check if gcc -print-prog-name=ld gives a path.
  AC_MSG_CHECKING([for ld used by $CC])
  case $host in
  *-*-mingw*)
    # gcc leaves a trailing carriage return which upsets mingw
    ac_prog=`($CC -print-prog-name=ld) 2>&5 | tr -d '\015'` ;;
  *)
    ac_prog=`($CC -print-prog-name=ld) 2>&5` ;;
  esac
  case $ac_prog in
    # Accept absolute paths.
    [[\\/]]* | ?:[[\\/]]*)
      re_direlt='/[[^/]][[^/]]*/\.\./'
      # Canonicalize the pathname of ld
      ac_prog=`echo $ac_prog| $SED 's%\\\\%/%g'`
      while echo $ac_prog | grep "$re_direlt" > /dev/null 2>&1; do
	ac_prog=`echo $ac_prog| $SED "s%$re_direlt%/%"`
      done
      test -z "$LD" && LD="$ac_prog"
      ;;
  "")
    # If it fails, then pretend we aren't using GCC.
    ac_prog=ld
    ;;
  *)
    # If it is relative, then search for the first ld in PATH.
    with_gnu_ld=unknown
    ;;
  esac
elif test "$with_gnu_ld" = yes; then
  AC_MSG_CHECKING([for GNU ld])
else
  AC_MSG_CHECKING([for non-GNU ld])
fi
AC_CACHE_VAL(lt_cv_path_LD,
[if test -z "$LD"; then
  lt_save_ifs="$IFS"; IFS=$PATH_SEPARATOR
  for ac_dir in $PATH; do
    IFS="$lt_save_ifs"
    test -z "$ac_dir" && ac_dir=.
    if test -f "$ac_dir/$ac_prog" || test -f "$ac_dir/$ac_prog$ac_exeext"; then
      lt_cv_path_LD="$ac_dir/$ac_prog"
      # Check to see if the program is GNU ld.  I'd rather use --version,
      # but apparently some GNU ld's only accept -v.
      # Break only if it was the GNU/non-GNU ld that we prefer.
      case `"$lt_cv_path_LD" -v 2>&1 </dev/null` in
      *GNU* | *'with BFD'*)
	test "$with_gnu_ld" != no && break
	;;
      *)
	test "$with_gnu_ld" != yes && break
	;;
      esac
    fi
  done
  IFS="$lt_save_ifs"
else
  lt_cv_path_LD="$LD" # Let the user override the test with a path.
fi])
LD="$lt_cv_path_LD"
if test -n "$LD"; then
  AC_MSG_RESULT($LD)
else
  AC_MSG_RESULT(no)
fi
test -z "$LD" && AC_MSG_ERROR([no acceptable ld found in \$PATH])
AC_PROG_LD_GNU
])
m4trace:/usr/share/aclocal/libtool.m4:2080: -1- AC_DEFUN([AC_PROG_LD_GNU], [AC_REQUIRE([AC_PROG_EGREP])dnl
AC_CACHE_CHECK([if the linker ($LD) is GNU ld], lt_cv_prog_gnu_ld,
[# I'd rather use --version here, but apparently some GNU ld's only accept -v.
case `$LD -v 2>&1 </dev/null` in
*GNU* | *'with BFD'*)
  lt_cv_prog_gnu_ld=yes
  ;;
*)
  lt_cv_prog_gnu_ld=no
  ;;
esac])
with_gnu_ld=$lt_cv_prog_gnu_ld
])
m4trace:/usr/share/aclocal/libtool.m4:2097: -1- AC_DEFUN([AC_PROG_LD_RELOAD_FLAG], [AC_CACHE_CHECK([for $LD option to reload object files],
  lt_cv_ld_reload_flag,
  [lt_cv_ld_reload_flag='-r'])
reload_flag=$lt_cv_ld_reload_flag
case $reload_flag in
"" | " "*) ;;
*) reload_flag=" $reload_flag" ;;
esac
reload_cmds='$LD$reload_flag -o $output$reload_objs'
])
m4trace:/usr/share/aclocal/libtool.m4:2287: -1- AC_DEFUN([AC_DEPLIBS_CHECK_METHOD], [AC_CACHE_CHECK([how to recognise dependent libraries],
lt_cv_deplibs_check_method,
[lt_cv_file_magic_cmd='$MAGIC_CMD'
lt_cv_file_magic_test_file=
lt_cv_deplibs_check_method='unknown'
# Need to set the preceding variable on all platforms that support
# interlibrary dependencies.
# 'none' -- dependencies not supported.
# `unknown' -- same as none, but documents that we really don't know.
# 'pass_all' -- all dependencies passed with no checks.
# 'test_compile' -- check by making test program.
# 'file_magic [[regex]]' -- check by looking for files in library path
# which responds to the $file_magic_cmd with a given extended regex.
# If you have `file' or equivalent on your system and you're not sure
# whether `pass_all' will *always* work, you probably want this one.

case $host_os in
aix4* | aix5*)
  lt_cv_deplibs_check_method=pass_all
  ;;

beos*)
  lt_cv_deplibs_check_method=pass_all
  ;;

bsdi4*)
  lt_cv_deplibs_check_method='file_magic ELF [[0-9]][[0-9]]*-bit [[ML]]SB (shared object|dynamic lib)'
  lt_cv_file_magic_cmd='/usr/bin/file -L'
  lt_cv_file_magic_test_file=/shlib/libc.so
  ;;

cygwin*)
  # func_win32_libid is a shell function defined in ltmain.sh
  lt_cv_deplibs_check_method='file_magic ^x86 archive import|^x86 DLL'
  lt_cv_file_magic_cmd='func_win32_libid'
  ;;

mingw* | pw32*)
  # Base MSYS/MinGW do not provide the 'file' command needed by
  # func_win32_libid shell function, so use a weaker test based on 'objdump'.
  lt_cv_deplibs_check_method='file_magic file format pei*-i386(.*architecture: i386)?'
  lt_cv_file_magic_cmd='$OBJDUMP -f'
  ;;

darwin* | rhapsody*)
  lt_cv_deplibs_check_method=pass_all
  ;;

freebsd* | kfreebsd*-gnu)
  if echo __ELF__ | $CC -E - | grep __ELF__ > /dev/null; then
    case $host_cpu in
    i*86 )
      # Not sure whether the presence of OpenBSD here was a mistake.
      # Let's accept both of them until this is cleared up.
      lt_cv_deplibs_check_method='file_magic (FreeBSD|OpenBSD)/i[[3-9]]86 (compact )?demand paged shared library'
      lt_cv_file_magic_cmd=/usr/bin/file
      lt_cv_file_magic_test_file=`echo /usr/lib/libc.so.*`
      ;;
    esac
  else
    lt_cv_deplibs_check_method=pass_all
  fi
  ;;

gnu*)
  lt_cv_deplibs_check_method=pass_all
  ;;

hpux10.20* | hpux11*)
  lt_cv_file_magic_cmd=/usr/bin/file
  case "$host_cpu" in
  ia64*)
    lt_cv_deplibs_check_method='file_magic (s[[0-9]][[0-9]][[0-9]]|ELF-[[0-9]][[0-9]]) shared object file - IA64'
    lt_cv_file_magic_test_file=/usr/lib/hpux32/libc.so
    ;;
  hppa*64*)
    [lt_cv_deplibs_check_method='file_magic (s[0-9][0-9][0-9]|ELF-[0-9][0-9]) shared object file - PA-RISC [0-9].[0-9]']
    lt_cv_file_magic_test_file=/usr/lib/pa20_64/libc.sl
    ;;
  *)
    lt_cv_deplibs_check_method='file_magic (s[[0-9]][[0-9]][[0-9]]|PA-RISC[[0-9]].[[0-9]]) shared library'
    lt_cv_file_magic_test_file=/usr/lib/libc.sl
    ;;
  esac
  ;;

irix5* | irix6* | nonstopux*)
  case $LD in
  *-32|*"-32 ") libmagic=32-bit;;
  *-n32|*"-n32 ") libmagic=N32;;
  *-64|*"-64 ") libmagic=64-bit;;
  *) libmagic=never-match;;
  esac
  lt_cv_deplibs_check_method=pass_all
  ;;

# This must be Linux ELF.
linux*)
  case $host_cpu in
  alpha*|hppa*|i*86|ia64*|m68*|mips*|powerpc*|sparc*|s390*|sh*|x86_64*)
    lt_cv_deplibs_check_method=pass_all ;;
  *)
    # glibc up to 2.1.1 does not perform some relocations on ARM
    # this will be overridden with pass_all, but let us keep it just in case
    lt_cv_deplibs_check_method='file_magic ELF [[0-9]][[0-9]]*-bit [[LM]]SB (shared object|dynamic lib )' ;;
  esac
  lt_cv_file_magic_test_file=`echo /lib/libc.so* /lib/libc-*.so`
  lt_cv_deplibs_check_method=pass_all
  ;;

netbsd*)
  if echo __ELF__ | $CC -E - | grep __ELF__ > /dev/null; then
    lt_cv_deplibs_check_method='match_pattern /lib[[^/]]+(\.so\.[[0-9]]+\.[[0-9]]+|_pic\.a)$'
  else
    lt_cv_deplibs_check_method='match_pattern /lib[[^/]]+(\.so|_pic\.a)$'
  fi
  ;;

newos6*)
  lt_cv_deplibs_check_method='file_magic ELF [[0-9]][[0-9]]*-bit [[ML]]SB (executable|dynamic lib)'
  lt_cv_file_magic_cmd=/usr/bin/file
  lt_cv_file_magic_test_file=/usr/lib/libnls.so
  ;;

nto-qnx*)
  lt_cv_deplibs_check_method=unknown
  ;;

openbsd*)
  lt_cv_file_magic_cmd=/usr/bin/file
  lt_cv_file_magic_test_file=`echo /usr/lib/libc.so.*`
  if test -z "`echo __ELF__ | $CC -E - | grep __ELF__`" || test "$host_os-$host_cpu" = "openbsd2.8-powerpc"; then
    lt_cv_deplibs_check_method='file_magic ELF [[0-9]][[0-9]]*-bit [[LM]]SB shared object'
  else
    lt_cv_deplibs_check_method='file_magic OpenBSD.* shared library'
  fi
  ;;

osf3* | osf4* | osf5*)
  lt_cv_deplibs_check_method=pass_all
  ;;

sco3.2v5*)
  lt_cv_deplibs_check_method=pass_all
  ;;

solaris*)
  lt_cv_deplibs_check_method=pass_all
  ;;

sysv4 | sysv4.2uw2* | sysv4.3* | sysv5*)
  case $host_vendor in
  motorola)
    lt_cv_deplibs_check_method='file_magic ELF [[0-9]][[0-9]]*-bit [[ML]]SB (shared object|dynamic lib) M[[0-9]][[0-9]]* Version [[0-9]]'
    lt_cv_file_magic_test_file=`echo /usr/lib/libc.so*`
    ;;
  ncr)
    lt_cv_deplibs_check_method=pass_all
    ;;
  sequent)
    lt_cv_file_magic_cmd='/bin/file'
    lt_cv_deplibs_check_method='file_magic ELF [[0-9]][[0-9]]*-bit [[LM]]SB (shared object|dynamic lib )'
    ;;
  sni)
    lt_cv_file_magic_cmd='/bin/file'
    lt_cv_deplibs_check_method="file_magic ELF [[0-9]][[0-9]]*-bit [[LM]]SB dynamic lib"
    lt_cv_file_magic_test_file=/lib/libc.so
    ;;
  siemens)
    lt_cv_deplibs_check_method=pass_all
    ;;
  esac
  ;;

sysv5OpenUNIX8* | sysv5UnixWare7* | sysv5uw[[78]]* | unixware7* | sysv4*uw2*)
  lt_cv_deplibs_check_method=pass_all
  ;;
esac
])
file_magic_cmd=$lt_cv_file_magic_cmd
deplibs_check_method=$lt_cv_deplibs_check_method
test -z "$deplibs_check_method" && deplibs_check_method=unknown
])
m4trace:/usr/share/aclocal/libtool.m4:2332: -1- AC_DEFUN([AC_PROG_NM], [AC_CACHE_CHECK([for BSD-compatible nm], lt_cv_path_NM,
[if test -n "$NM"; then
  # Let the user override the test.
  lt_cv_path_NM="$NM"
else
  lt_save_ifs="$IFS"; IFS=$PATH_SEPARATOR
  for ac_dir in $PATH /usr/ccs/bin /usr/ucb /bin; do
    IFS="$lt_save_ifs"
    test -z "$ac_dir" && ac_dir=.
    tmp_nm="$ac_dir/${ac_tool_prefix}nm"
    if test -f "$tmp_nm" || test -f "$tmp_nm$ac_exeext" ; then
      # Check to see if the nm accepts a BSD-compat flag.
      # Adding the `sed 1q' prevents false positives on HP-UX, which says:
      #   nm: unknown option "B" ignored
      # Tru64's nm complains that /dev/null is an invalid object file
      case `"$tmp_nm" -B /dev/null 2>&1 | sed '1q'` in
      */dev/null* | *'Invalid file or object type'*)
	lt_cv_path_NM="$tmp_nm -B"
	break
        ;;
      *)
	case `"$tmp_nm" -p /dev/null 2>&1 | sed '1q'` in
	*/dev/null*)
	  lt_cv_path_NM="$tmp_nm -p"
	  break
	  ;;
	*)
	  lt_cv_path_NM=${lt_cv_path_NM="$tmp_nm"} # keep the first match, but
	  continue # so that we can try to find one that supports BSD flags
	  ;;
	esac
      esac
    fi
  done
  IFS="$lt_save_ifs"
  test -z "$lt_cv_path_NM" && lt_cv_path_NM=nm
fi])
NM="$lt_cv_path_NM"
])
m4trace:/usr/share/aclocal/libtool.m4:2353: -1- AC_DEFUN([AC_CHECK_LIBM], [AC_REQUIRE([AC_CANONICAL_HOST])dnl
LIBM=
case $host in
*-*-beos* | *-*-cygwin* | *-*-pw32* | *-*-darwin*)
  # These system don't have libm, or don't need it
  ;;
*-ncr-sysv4.3*)
  AC_CHECK_LIB(mw, _mwvalidcheckl, LIBM="-lmw")
  AC_CHECK_LIB(m, cos, LIBM="$LIBM -lm")
  ;;
*)
  AC_CHECK_LIB(m, cos, LIBM="-lm")
  ;;
esac
])
m4trace:/usr/share/aclocal/libtool.m4:2378: -1- AC_DEFUN([AC_LIBLTDL_CONVENIENCE], [AC_BEFORE([$0],[AC_LIBTOOL_SETUP])dnl
  case $enable_ltdl_convenience in
  no) AC_MSG_ERROR([this package needs a convenience libltdl]) ;;
  "") enable_ltdl_convenience=yes
      ac_configure_args="$ac_configure_args --enable-ltdl-convenience" ;;
  esac
  LIBLTDL='${top_builddir}/'ifelse($#,1,[$1],['libltdl'])/libltdlc.la
  LTDLINCL='-I${top_srcdir}/'ifelse($#,1,[$1],['libltdl'])
  # For backwards non-gettext consistent compatibility...
  INCLTDL="$LTDLINCL"
])
m4trace:/usr/share/aclocal/libtool.m4:2414: -1- AC_DEFUN([AC_LIBLTDL_INSTALLABLE], [AC_BEFORE([$0],[AC_LIBTOOL_SETUP])dnl
  AC_CHECK_LIB(ltdl, lt_dlinit,
  [test x"$enable_ltdl_install" != xyes && enable_ltdl_install=no],
  [if test x"$enable_ltdl_install" = xno; then
     AC_MSG_WARN([libltdl not installed, but installation disabled])
   else
     enable_ltdl_install=yes
   fi
  ])
  if test x"$enable_ltdl_install" = x"yes"; then
    ac_configure_args="$ac_configure_args --enable-ltdl-install"
    LIBLTDL='${top_builddir}/'ifelse($#,1,[$1],['libltdl'])/libltdl.la
    LTDLINCL='-I${top_srcdir}/'ifelse($#,1,[$1],['libltdl'])
  else
    ac_configure_args="$ac_configure_args --enable-ltdl-install=no"
    LIBLTDL="-lltdl"
    LTDLINCL=
  fi
  # For backwards non-gettext consistent compatibility...
  INCLTDL="$LTDLINCL"
])
m4trace:/usr/share/aclocal/libtool.m4:2422: -1- AC_DEFUN([AC_LIBTOOL_CXX], [AC_REQUIRE([_LT_AC_LANG_CXX])
])
m4trace:/usr/share/aclocal/libtool.m4:2431: -1- AC_DEFUN([_LT_AC_LANG_CXX], [AC_REQUIRE([AC_PROG_CXX])
AC_REQUIRE([AC_PROG_CXXCPP])
_LT_AC_SHELL_INIT([tagnames=${tagnames+${tagnames},}CXX])
])
m4trace:/usr/share/aclocal/libtool.m4:2439: -1- AC_DEFUN([AC_LIBTOOL_F77], [AC_REQUIRE([_LT_AC_LANG_F77])
])
m4trace:/usr/share/aclocal/libtool.m4:2447: -1- AC_DEFUN([_LT_AC_LANG_F77], [AC_REQUIRE([AC_PROG_F77])
_LT_AC_SHELL_INIT([tagnames=${tagnames+${tagnames},}F77])
])
m4trace:/usr/share/aclocal/libtool.m4:2455: -1- AC_DEFUN([AC_LIBTOOL_GCJ], [AC_REQUIRE([_LT_AC_LANG_GCJ])
])
m4trace:/usr/share/aclocal/libtool.m4:2468: -1- AC_DEFUN([_LT_AC_LANG_GCJ], [AC_PROVIDE_IFELSE([AC_PROG_GCJ],[],
  [AC_PROVIDE_IFELSE([A][M_PROG_GCJ],[],
    [AC_PROVIDE_IFELSE([LT_AC_PROG_GCJ],[],
      [ifdef([AC_PROG_GCJ],[AC_REQUIRE([AC_PROG_GCJ])],
	 [ifdef([A][M_PROG_GCJ],[AC_REQUIRE([A][M_PROG_GCJ])],
	   [AC_REQUIRE([A][C_PROG_GCJ_OR_A][M_PROG_GCJ])])])])])])
_LT_AC_SHELL_INIT([tagnames=${tagnames+${tagnames},}GCJ])
])
m4trace:/usr/share/aclocal/libtool.m4:2477: -1- AC_DEFUN([AC_LIBTOOL_RC], [AC_REQUIRE([LT_AC_PROG_RC])
_LT_AC_SHELL_INIT([tagnames=${tagnames+${tagnames},}RC])
])
m4trace:/usr/share/aclocal/libtool.m4:2485: -1- AC_DEFUN([AC_LIBTOOL_LANG_C_CONFIG], [_LT_AC_LANG_C_CONFIG])
m4trace:/usr/share/aclocal/libtool.m4:2622: -1- AC_DEFUN([_LT_AC_LANG_C_CONFIG], [lt_save_CC="$CC"
AC_LANG_PUSH(C)

# Source file extension for C test sources.
ac_ext=c

# Object file extension for compiled C test sources.
objext=o
_LT_AC_TAGVAR(objext, $1)=$objext

# Code to be used in simple compile tests
lt_simple_compile_test_code="int some_variable = 0;\n"

# Code to be used in simple link tests
lt_simple_link_test_code='int main(){return(0);}\n'

_LT_AC_SYS_COMPILER

#
# Check for any special shared library compilation flags.
#
_LT_AC_TAGVAR(lt_prog_cc_shlib, $1)=
if test "$GCC" = no; then
  case $host_os in
  sco3.2v5*)
    _LT_AC_TAGVAR(lt_prog_cc_shlib, $1)='-belf'
    ;;
  esac
fi
if test -n "$_LT_AC_TAGVAR(lt_prog_cc_shlib, $1)"; then
  AC_MSG_WARN([`$CC' requires `$_LT_AC_TAGVAR(lt_prog_cc_shlib, $1)' to build shared libraries])
  if echo "$old_CC $old_CFLAGS " | grep "[[ 	]]$_LT_AC_TAGVAR(lt_prog_cc_shlib, $1)[[ 	]]" >/dev/null; then :
  else
    AC_MSG_WARN([add `$_LT_AC_TAGVAR(lt_prog_cc_shlib, $1)' to the CC or CFLAGS env variable and reconfigure])
    _LT_AC_TAGVAR(lt_cv_prog_cc_can_build_shared, $1)=no
  fi
fi


#
# Check to make sure the static flag actually works.
#
AC_LIBTOOL_LINKER_OPTION([if $compiler static flag $_LT_AC_TAGVAR(lt_prog_compiler_static, $1) works],
  _LT_AC_TAGVAR(lt_prog_compiler_static_works, $1),
  $_LT_AC_TAGVAR(lt_prog_compiler_static, $1),
  [],
  [_LT_AC_TAGVAR(lt_prog_compiler_static, $1)=])


## CAVEAT EMPTOR:
## There is no encapsulation within the following macros, do not change
## the running order or otherwise move them around unless you know exactly
## what you are doing...
AC_LIBTOOL_PROG_COMPILER_NO_RTTI($1)
AC_LIBTOOL_PROG_COMPILER_PIC($1)
AC_LIBTOOL_PROG_CC_C_O($1)
AC_LIBTOOL_SYS_HARD_LINK_LOCKS($1)
AC_LIBTOOL_PROG_LD_SHLIBS($1)
AC_LIBTOOL_SYS_DYNAMIC_LINKER($1)
AC_LIBTOOL_PROG_LD_HARDCODE_LIBPATH($1)
AC_LIBTOOL_SYS_LIB_STRIP
AC_LIBTOOL_DLOPEN_SELF($1)

# Report which librarie types wil actually be built
AC_MSG_CHECKING([if libtool supports shared libraries])
AC_MSG_RESULT([$can_build_shared])

AC_MSG_CHECKING([whether to build shared libraries])
test "$can_build_shared" = "no" && enable_shared=no

# On AIX, shared libraries and static libraries use the same namespace, and
# are all built from PIC.
case "$host_os" in
aix3*)
  test "$enable_shared" = yes && enable_static=no
  if test -n "$RANLIB"; then
    archive_cmds="$archive_cmds~\$RANLIB \$lib"
    postinstall_cmds='$RANLIB $lib'
  fi
  ;;

aix4* | aix5*)
  if test "$host_cpu" != ia64 && test "$aix_use_runtimelinking" = no ; then
    test "$enable_shared" = yes && enable_static=no
  fi
  ;;
  darwin* | rhapsody*)
  if test "$GCC" = yes; then
    _LT_AC_TAGVAR(archive_cmds_need_lc, $1)=no
    case "$host_os" in
    rhapsody* | darwin1.[[012]])
      _LT_AC_TAGVAR(allow_undefined_flag, $1)='-undefined suppress'
      ;;
    *) # Darwin 1.3 on
      if test -z ${MACOSX_DEPLOYMENT_TARGET} ; then
      	_LT_AC_TAGVAR(allow_undefined_flag, $1)='-flat_namespace -undefined suppress'
      else
        case ${MACOSX_DEPLOYMENT_TARGET} in
          10.[[012]])
            _LT_AC_TAGVAR(allow_undefined_flag, $1)='-flat_namespace -undefined suppress'
            ;;
          10.*)
            _LT_AC_TAGVAR(allow_undefined_flag, $1)='-undefined dynamic_lookup'
            ;;
        esac
      fi
      ;;
    esac
    output_verbose_link_cmd='echo'
    _LT_AC_TAGVAR(archive_cmds, $1)='$CC -dynamiclib $allow_undefined_flag -o $lib $libobjs $deplibs$compiler_flags -install_name $rpath/$soname $verstring'
    _LT_AC_TAGVAR(module_cmds, $1)='$CC $allow_undefined_flag -o $lib -bundle $libobjs $deplibs$compiler_flags'
    # Don't fix this by using the ld -exported_symbols_list flag, it doesn't exist in older darwin ld's
    _LT_AC_TAGVAR(archive_expsym_cmds, $1)='sed -e "s,#.*,," -e "s,^[    ]*,," -e "s,^\(..*\),_&," < $export_symbols > $output_objdir/${libname}-symbols.expsym~$CC -dynamiclib $allow_undefined_flag  -o $lib $libobjs $deplibs$compiler_flags -install_name $rpath/$soname $verstring~nmedit -s $output_objdir/${libname}-symbols.expsym ${lib}'
    _LT_AC_TAGVAR(module_expsym_cmds, $1)='sed -e "s,#.*,," -e "s,^[    ]*,," -e "s,^\(..*\),_&," < $export_symbols > $output_objdir/${libname}-symbols.expsym~$CC $allow_undefined_flag  -o $lib -bundle $libobjs $deplibs$compiler_flags~nmedit -s $output_objdir/${libname}-symbols.expsym ${lib}'
    _LT_AC_TAGVAR(hardcode_direct, $1)=no
    _LT_AC_TAGVAR(hardcode_automatic, $1)=yes
    _LT_AC_TAGVAR(hardcode_shlibpath_var, $1)=unsupported
    _LT_AC_TAGVAR(whole_archive_flag_spec, $1)='-all_load $convenience'
    _LT_AC_TAGVAR(link_all_deplibs, $1)=yes
  else
    _LT_AC_TAGVAR(ld_shlibs, $1)=no
  fi
    ;;
esac
AC_MSG_RESULT([$enable_shared])

AC_MSG_CHECKING([whether to build static libraries])
# Make sure either enable_shared or enable_static is yes.
test "$enable_shared" = yes || enable_static=yes
AC_MSG_RESULT([$enable_static])

AC_LIBTOOL_CONFIG($1)

AC_LANG_POP
CC="$lt_save_CC"
])
m4trace:/usr/share/aclocal/libtool.m4:2630: -1- AC_DEFUN([AC_LIBTOOL_LANG_CXX_CONFIG], [_LT_AC_LANG_CXX_CONFIG(CXX)])
m4trace:/usr/share/aclocal/libtool.m4:3517: -1- AC_DEFUN([_LT_AC_LANG_CXX_CONFIG], [AC_LANG_PUSH(C++)
AC_REQUIRE([AC_PROG_CXX])
AC_REQUIRE([AC_PROG_CXXCPP])

_LT_AC_TAGVAR(archive_cmds_need_lc, $1)=no
_LT_AC_TAGVAR(allow_undefined_flag, $1)=
_LT_AC_TAGVAR(always_export_symbols, $1)=no
_LT_AC_TAGVAR(archive_expsym_cmds, $1)=
_LT_AC_TAGVAR(export_dynamic_flag_spec, $1)=
_LT_AC_TAGVAR(hardcode_direct, $1)=no
_LT_AC_TAGVAR(hardcode_libdir_flag_spec, $1)=
_LT_AC_TAGVAR(hardcode_libdir_flag_spec_ld, $1)=
_LT_AC_TAGVAR(hardcode_libdir_separator, $1)=
_LT_AC_TAGVAR(hardcode_minus_L, $1)=no
_LT_AC_TAGVAR(hardcode_automatic, $1)=no
_LT_AC_TAGVAR(module_cmds, $1)=
_LT_AC_TAGVAR(module_expsym_cmds, $1)=
_LT_AC_TAGVAR(link_all_deplibs, $1)=unknown
_LT_AC_TAGVAR(old_archive_cmds, $1)=$old_archive_cmds
_LT_AC_TAGVAR(no_undefined_flag, $1)=
_LT_AC_TAGVAR(whole_archive_flag_spec, $1)=
_LT_AC_TAGVAR(enable_shared_with_static_runtimes, $1)=no

# Dependencies to place before and after the object being linked:
_LT_AC_TAGVAR(predep_objects, $1)=
_LT_AC_TAGVAR(postdep_objects, $1)=
_LT_AC_TAGVAR(predeps, $1)=
_LT_AC_TAGVAR(postdeps, $1)=
_LT_AC_TAGVAR(compiler_lib_search_path, $1)=

# Source file extension for C++ test sources.
ac_ext=cc

# Object file extension for compiled C++ test sources.
objext=o
_LT_AC_TAGVAR(objext, $1)=$objext

# Code to be used in simple compile tests
lt_simple_compile_test_code="int some_variable = 0;\n"

# Code to be used in simple link tests
lt_simple_link_test_code='int main(int, char *[]) { return(0); }\n'

# ltmain only uses $CC for tagged configurations so make sure $CC is set.
_LT_AC_SYS_COMPILER

# Allow CC to be a program name with arguments.
lt_save_CC=$CC
lt_save_LD=$LD
lt_save_GCC=$GCC
GCC=$GXX
lt_save_with_gnu_ld=$with_gnu_ld
lt_save_path_LD=$lt_cv_path_LD
if test -n "${lt_cv_prog_gnu_ldcxx+set}"; then
  lt_cv_prog_gnu_ld=$lt_cv_prog_gnu_ldcxx
else
  unset lt_cv_prog_gnu_ld
fi
if test -n "${lt_cv_path_LDCXX+set}"; then
  lt_cv_path_LD=$lt_cv_path_LDCXX
else
  unset lt_cv_path_LD
fi
test -z "${LDCXX+set}" || LD=$LDCXX
CC=${CXX-"c++"}
compiler=$CC
_LT_AC_TAGVAR(compiler, $1)=$CC
cc_basename=`$echo X"$compiler" | $Xsed -e 's%^.*/%%'`

# We don't want -fno-exception wen compiling C++ code, so set the
# no_builtin_flag separately
if test "$GXX" = yes; then
  _LT_AC_TAGVAR(lt_prog_compiler_no_builtin_flag, $1)=' -fno-builtin'
else
  _LT_AC_TAGVAR(lt_prog_compiler_no_builtin_flag, $1)=
fi

if test "$GXX" = yes; then
  # Set up default GNU C++ configuration

  AC_PROG_LD

  # Check if GNU C++ uses GNU ld as the underlying linker, since the
  # archiving commands below assume that GNU ld is being used.
  if test "$with_gnu_ld" = yes; then
    _LT_AC_TAGVAR(archive_cmds, $1)='$CC -shared -nostdlib $predep_objects $libobjs $deplibs $postdep_objects $compiler_flags ${wl}-soname $wl$soname -o $lib'
    _LT_AC_TAGVAR(archive_expsym_cmds, $1)='$CC -shared -nostdlib $predep_objects $libobjs $deplibs $postdep_objects $compiler_flags ${wl}-soname $wl$soname ${wl}-retain-symbols-file $wl$export_symbols -o $lib'

    _LT_AC_TAGVAR(hardcode_libdir_flag_spec, $1)='${wl}--rpath ${wl}$libdir'
    _LT_AC_TAGVAR(export_dynamic_flag_spec, $1)='${wl}--export-dynamic'

    # If archive_cmds runs LD, not CC, wlarc should be empty
    # XXX I think wlarc can be eliminated in ltcf-cxx, but I need to
    #     investigate it a little bit more. (MM)
    wlarc='${wl}'

    # ancient GNU ld didn't support --whole-archive et. al.
    if eval "`$CC -print-prog-name=ld` --help 2>&1" | \
	grep 'no-whole-archive' > /dev/null; then
      _LT_AC_TAGVAR(whole_archive_flag_spec, $1)="$wlarc"'--whole-archive$convenience '"$wlarc"'--no-whole-archive'
    else
      _LT_AC_TAGVAR(whole_archive_flag_spec, $1)=
    fi
  else
    with_gnu_ld=no
    wlarc=

    # A generic and very simple default shared library creation
    # command for GNU C++ for the case where it uses the native
    # linker, instead of GNU ld.  If possible, this setting should
    # overridden to take advantage of the native linker features on
    # the platform it is being used on.
    _LT_AC_TAGVAR(archive_cmds, $1)='$CC -shared -nostdlib $predep_objects $libobjs $deplibs $postdep_objects $compiler_flags -o $lib'
  fi

  # Commands to make compiler produce verbose output that lists
  # what "hidden" libraries, object files and flags are used when
  # linking a shared library.
  output_verbose_link_cmd='$CC -shared $CFLAGS -v conftest.$objext 2>&1 | grep "\-L"'

else
  GXX=no
  with_gnu_ld=no
  wlarc=
fi

# PORTME: fill in a description of your system's C++ link characteristics
AC_MSG_CHECKING([whether the $compiler linker ($LD) supports shared libraries])
_LT_AC_TAGVAR(ld_shlibs, $1)=yes
case $host_os in
  aix3*)
    # FIXME: insert proper C++ library support
    _LT_AC_TAGVAR(ld_shlibs, $1)=no
    ;;
  aix4* | aix5*)
    if test "$host_cpu" = ia64; then
      # On IA64, the linker does run time linking by default, so we don't
      # have to do anything special.
      aix_use_runtimelinking=no
      exp_sym_flag='-Bexport'
      no_entry_flag=""
    else
      aix_use_runtimelinking=no

      # Test if we are trying to use run time linking or normal
      # AIX style linking. If -brtl is somewhere in LDFLAGS, we
      # need to do runtime linking.
      case $host_os in aix4.[[23]]|aix4.[[23]].*|aix5*)
	for ld_flag in $LDFLAGS; do
	  case $ld_flag in
	  *-brtl*)
	    aix_use_runtimelinking=yes
	    break
	    ;;
	  esac
	done
      esac

      exp_sym_flag='-bexport'
      no_entry_flag='-bnoentry'
    fi

    # When large executables or shared objects are built, AIX ld can
    # have problems creating the table of contents.  If linking a library
    # or program results in "error TOC overflow" add -mminimal-toc to
    # CXXFLAGS/CFLAGS for g++/gcc.  In the cases where that is not
    # enough to fix the problem, add -Wl,-bbigtoc to LDFLAGS.

    _LT_AC_TAGVAR(archive_cmds, $1)=''
    _LT_AC_TAGVAR(hardcode_direct, $1)=yes
    _LT_AC_TAGVAR(hardcode_libdir_separator, $1)=':'
    _LT_AC_TAGVAR(link_all_deplibs, $1)=yes

    if test "$GXX" = yes; then
      case $host_os in aix4.[012]|aix4.[012].*)
      # We only want to do this on AIX 4.2 and lower, the check
      # below for broken collect2 doesn't work under 4.3+
	collect2name=`${CC} -print-prog-name=collect2`
	if test -f "$collect2name" && \
	   strings "$collect2name" | grep resolve_lib_name >/dev/null
	then
	  # We have reworked collect2
	  _LT_AC_TAGVAR(hardcode_direct, $1)=yes
	else
	  # We have old collect2
	  _LT_AC_TAGVAR(hardcode_direct, $1)=unsupported
	  # It fails to find uninstalled libraries when the uninstalled
	  # path is not listed in the libpath.  Setting hardcode_minus_L
	  # to unsupported forces relinking
	  _LT_AC_TAGVAR(hardcode_minus_L, $1)=yes
	  _LT_AC_TAGVAR(hardcode_libdir_flag_spec, $1)='-L$libdir'
	  _LT_AC_TAGVAR(hardcode_libdir_separator, $1)=
	fi
      esac
      shared_flag='-shared'
    else
      # not using gcc
      if test "$host_cpu" = ia64; then
	# VisualAge C++, Version 5.5 for AIX 5L for IA-64, Beta 3 Release
	# chokes on -Wl,-G. The following line is correct:
	shared_flag='-G'
      else
	if test "$aix_use_runtimelinking" = yes; then
	  shared_flag='${wl}-G'
	else
	  shared_flag='${wl}-bM:SRE'
	fi
      fi
    fi

    # It seems that -bexpall does not export symbols beginning with
    # underscore (_), so it is better to generate a list of symbols to export.
    _LT_AC_TAGVAR(always_export_symbols, $1)=yes
    if test "$aix_use_runtimelinking" = yes; then
      # Warning - without using the other runtime loading flags (-brtl),
      # -berok will link without error, but may produce a broken library.
      _LT_AC_TAGVAR(allow_undefined_flag, $1)='-berok'
      # Determine the default libpath from the value encoded in an empty executable.
      _LT_AC_SYS_LIBPATH_AIX
      _LT_AC_TAGVAR(hardcode_libdir_flag_spec, $1)='${wl}-blibpath:$libdir:'"$aix_libpath"

      _LT_AC_TAGVAR(archive_expsym_cmds, $1)="\$CC"' -o $output_objdir/$soname $libobjs $deplibs $compiler_flags `if test "x${allow_undefined_flag}" != "x"; then echo "${wl}${allow_undefined_flag}"; else :; fi` '"\${wl}$no_entry_flag \${wl}$exp_sym_flag:\$export_symbols $shared_flag"
     else
      if test "$host_cpu" = ia64; then
	_LT_AC_TAGVAR(hardcode_libdir_flag_spec, $1)='${wl}-R $libdir:/usr/lib:/lib'
	_LT_AC_TAGVAR(allow_undefined_flag, $1)="-z nodefs"
	_LT_AC_TAGVAR(archive_expsym_cmds, $1)="\$CC $shared_flag"' -o $output_objdir/$soname $libobjs $deplibs $compiler_flags ${wl}${allow_undefined_flag} '"\${wl}$no_entry_flag \${wl}$exp_sym_flag:\$export_symbols"
      else
	# Determine the default libpath from the value encoded in an empty executable.
	_LT_AC_SYS_LIBPATH_AIX
	_LT_AC_TAGVAR(hardcode_libdir_flag_spec, $1)='${wl}-blibpath:$libdir:'"$aix_libpath"
	# Warning - without using the other run time loading flags,
	# -berok will link without error, but may produce a broken library.
	_LT_AC_TAGVAR(no_undefined_flag, $1)=' ${wl}-bernotok'
	_LT_AC_TAGVAR(allow_undefined_flag, $1)=' ${wl}-berok'
	# -bexpall does not export symbols beginning with underscore (_)
	_LT_AC_TAGVAR(always_export_symbols, $1)=yes
	# Exported symbols can be pulled into shared objects from archives
	_LT_AC_TAGVAR(whole_archive_flag_spec, $1)=' '
	_LT_AC_TAGVAR(archive_cmds_need_lc, $1)=yes
	# This is similar to how AIX traditionally builds it's shared libraries.
	_LT_AC_TAGVAR(archive_expsym_cmds, $1)="\$CC $shared_flag"' -o $output_objdir/$soname $libobjs $deplibs $compiler_flags ${wl}-bE:$export_symbols ${wl}-bnoentry${allow_undefined_flag}~$AR $AR_FLAGS $output_objdir/$libname$release.a $output_objdir/$soname'
      fi
    fi
    ;;
  chorus*)
    case $cc_basename in
      *)
	# FIXME: insert proper C++ library support
	_LT_AC_TAGVAR(ld_shlibs, $1)=no
	;;
    esac
    ;;

  cygwin* | mingw* | pw32*)
    # _LT_AC_TAGVAR(hardcode_libdir_flag_spec, $1) is actually meaningless,
    # as there is no search path for DLLs.
    _LT_AC_TAGVAR(hardcode_libdir_flag_spec, $1)='-L$libdir'
    _LT_AC_TAGVAR(allow_undefined_flag, $1)=unsupported
    _LT_AC_TAGVAR(always_export_symbols, $1)=no
    _LT_AC_TAGVAR(enable_shared_with_static_runtimes, $1)=yes

    if $LD --help 2>&1 | grep 'auto-import' > /dev/null; then
      _LT_AC_TAGVAR(archive_cmds, $1)='$CC -shared -nostdlib $predep_objects $libobjs $deplibs $postdep_objects $compiler_flags -o $output_objdir/$soname ${wl}--image-base=0x10000000 ${wl}--out-implib,$lib'
      # If the export-symbols file already is a .def file (1st line
      # is EXPORTS), use it as is; otherwise, prepend...
      _LT_AC_TAGVAR(archive_expsym_cmds, $1)='if test "x`$SED 1q $export_symbols`" = xEXPORTS; then
	cp $export_symbols $output_objdir/$soname.def;
      else
	echo EXPORTS > $output_objdir/$soname.def;
	cat $export_symbols >> $output_objdir/$soname.def;
      fi~
      $CC -shared -nostdlib $output_objdir/$soname.def $predep_objects $libobjs $deplibs $postdep_objects $compiler_flags -o $output_objdir/$soname ${wl}--image-base=0x10000000 ${wl}--out-implib,$lib'
    else
      _LT_AC_TAGVAR(ld_shlibs, $1)=no
    fi
  ;;

  darwin* | rhapsody*)
  if test "$GXX" = yes; then
    _LT_AC_TAGVAR(archive_cmds_need_lc, $1)=no
    case "$host_os" in
    rhapsody* | darwin1.[[012]])
      _LT_AC_TAGVAR(allow_undefined_flag, $1)='-undefined suppress'
      ;;
    *) # Darwin 1.3 on
      if test -z ${MACOSX_DEPLOYMENT_TARGET} ; then
      	_LT_AC_TAGVAR(allow_undefined_flag, $1)='-flat_namespace -undefined suppress'
      else
        case ${MACOSX_DEPLOYMENT_TARGET} in
          10.[[012]])
            _LT_AC_TAGVAR(allow_undefined_flag, $1)='-flat_namespace -undefined suppress'
            ;;
          10.*)
            _LT_AC_TAGVAR(allow_undefined_flag, $1)='-undefined dynamic_lookup'
            ;;
        esac
      fi
      ;;
    esac
    lt_int_apple_cc_single_mod=no
    output_verbose_link_cmd='echo'
    if $CC -dumpspecs 2>&1 | grep 'single_module' >/dev/null ; then
      lt_int_apple_cc_single_mod=yes
    fi
    if test "X$lt_int_apple_cc_single_mod" = Xyes ; then
      _LT_AC_TAGVAR(archive_cmds, $1)='$CC -dynamiclib -single_module $allow_undefined_flag -o $lib $libobjs $deplibs $compiler_flags -install_name $rpath/$soname $verstring'
    else
      _LT_AC_TAGVAR(archive_cmds, $1)='$CC -r ${wl}-bind_at_load -keep_private_externs -nostdlib -o ${lib}-master.o $libobjs~$CC -dynamiclib $allow_undefined_flag -o $lib ${lib}-master.o $deplibs $compiler_flags -install_name $rpath/$soname $verstring'
    fi
    _LT_AC_TAGVAR(module_cmds, $1)='$CC ${wl}-bind_at_load $allow_undefined_flag -o $lib -bundle $libobjs $deplibs$compiler_flags'

    # Don't fix this by using the ld -exported_symbols_list flag, it doesn't exist in older darwin ld's
    if test "X$lt_int_apple_cc_single_mod" = Xyes ; then
      _LT_AC_TAGVAR(archive_expsym_cmds, $1)='sed -e "s,#.*,," -e "s,^[    ]*,," -e "s,^\(..*\),_&," < $export_symbols > $output_objdir/${libname}-symbols.expsym~$CC -dynamiclib -single_module $allow_undefined_flag -o $lib $libobjs $deplibs $compiler_flags -install_name $rpath/$soname $verstring~nmedit -s $output_objdir/${libname}-symbols.expsym ${lib}'
    else
      _LT_AC_TAGVAR(archive_expsym_cmds, $1)='sed -e "s,#.*,," -e "s,^[    ]*,," -e "s,^\(..*\),_&," < $export_symbols > $output_objdir/${libname}-symbols.expsym~$CC -r ${wl}-bind_at_load -keep_private_externs -nostdlib -o ${lib}-master.o $libobjs~$CC -dynamiclib $allow_undefined_flag -o $lib ${lib}-master.o $deplibs $compiler_flags -install_name $rpath/$soname $verstring~nmedit -s $output_objdir/${libname}-symbols.expsym ${lib}'
    fi
    _LT_AC_TAGVAR(module_expsym_cmds, $1)='sed -e "s,#.*,," -e "s,^[    ]*,," -e "s,^\(..*\),_&," < $export_symbols > $output_objdir/${libname}-symbols.expsym~$CC $allow_undefined_flag  -o $lib -bundle $libobjs $deplibs$compiler_flags~nmedit -s $output_objdir/${libname}-symbols.expsym ${lib}'
    _LT_AC_TAGVAR(hardcode_direct, $1)=no
    _LT_AC_TAGVAR(hardcode_automatic, $1)=yes
    _LT_AC_TAGVAR(hardcode_shlibpath_var, $1)=unsupported
    _LT_AC_TAGVAR(whole_archive_flag_spec, $1)='-all_load $convenience'
    _LT_AC_TAGVAR(link_all_deplibs, $1)=yes
  else
    _LT_AC_TAGVAR(ld_shlibs, $1)=no
  fi
    ;;

  dgux*)
    case $cc_basename in
      ec++)
	# FIXME: insert proper C++ library support
	_LT_AC_TAGVAR(ld_shlibs, $1)=no
	;;
      ghcx)
	# Green Hills C++ Compiler
	# FIXME: insert proper C++ library support
	_LT_AC_TAGVAR(ld_shlibs, $1)=no
	;;
      *)
	# FIXME: insert proper C++ library support
	_LT_AC_TAGVAR(ld_shlibs, $1)=no
	;;
    esac
    ;;
  freebsd[12]*)
    # C++ shared libraries reported to be fairly broken before switch to ELF
    _LT_AC_TAGVAR(ld_shlibs, $1)=no
    ;;
  freebsd-elf*)
    _LT_AC_TAGVAR(archive_cmds_need_lc, $1)=no
    ;;
  freebsd* | kfreebsd*-gnu)
    # FreeBSD 3 and later use GNU C++ and GNU ld with standard ELF
    # conventions
    _LT_AC_TAGVAR(ld_shlibs, $1)=yes
    ;;
  gnu*)
    ;;
  hpux9*)
    _LT_AC_TAGVAR(hardcode_libdir_flag_spec, $1)='${wl}+b ${wl}$libdir'
    _LT_AC_TAGVAR(hardcode_libdir_separator, $1)=:
    _LT_AC_TAGVAR(export_dynamic_flag_spec, $1)='${wl}-E'
    _LT_AC_TAGVAR(hardcode_direct, $1)=yes
    _LT_AC_TAGVAR(hardcode_minus_L, $1)=yes # Not in the search PATH,
				# but as the default
				# location of the library.

    case $cc_basename in
    CC)
      # FIXME: insert proper C++ library support
      _LT_AC_TAGVAR(ld_shlibs, $1)=no
      ;;
    aCC)
      _LT_AC_TAGVAR(archive_cmds, $1)='$rm $output_objdir/$soname~$CC -b ${wl}+b ${wl}$install_libdir -o $output_objdir/$soname $predep_objects $libobjs $deplibs $postdep_objects $compiler_flags~test $output_objdir/$soname = $lib || mv $output_objdir/$soname $lib'
      # Commands to make compiler produce verbose output that lists
      # what "hidden" libraries, object files and flags are used when
      # linking a shared library.
      #
      # There doesn't appear to be a way to prevent this compiler from
      # explicitly linking system object files so we need to strip them
      # from the output so that they don't get included in the library
      # dependencies.
      output_verbose_link_cmd='templist=`($CC -b $CFLAGS -v conftest.$objext 2>&1) | grep "[-]L"`; list=""; for z in $templist; do case $z in conftest.$objext) list="$list $z";; *.$objext);; *) list="$list $z";;esac; done; echo $list'
      ;;
    *)
      if test "$GXX" = yes; then
        _LT_AC_TAGVAR(archive_cmds, $1)='$rm $output_objdir/$soname~$CC -shared -nostdlib -fPIC ${wl}+b ${wl}$install_libdir -o $output_objdir/$soname $predep_objects $libobjs $deplibs $postdep_objects $compiler_flags~test $output_objdir/$soname = $lib || mv $output_objdir/$soname $lib'
      else
        # FIXME: insert proper C++ library support
        _LT_AC_TAGVAR(ld_shlibs, $1)=no
      fi
      ;;
    esac
    ;;
  hpux10*|hpux11*)
    if test $with_gnu_ld = no; then
      case "$host_cpu" in
      hppa*64*)
	_LT_AC_TAGVAR(hardcode_libdir_flag_spec, $1)='${wl}+b ${wl}$libdir'
	_LT_AC_TAGVAR(hardcode_libdir_flag_spec_ld, $1)='+b $libdir'
	_LT_AC_TAGVAR(hardcode_libdir_separator, $1)=:
        ;;
      ia64*)
	_LT_AC_TAGVAR(hardcode_libdir_flag_spec, $1)='-L$libdir'
        ;;
      *)
	_LT_AC_TAGVAR(hardcode_libdir_flag_spec, $1)='${wl}+b ${wl}$libdir'
	_LT_AC_TAGVAR(hardcode_libdir_separator, $1)=:
	_LT_AC_TAGVAR(export_dynamic_flag_spec, $1)='${wl}-E'
        ;;
      esac
    fi
    case "$host_cpu" in
    hppa*64*)
      _LT_AC_TAGVAR(hardcode_direct, $1)=no
      _LT_AC_TAGVAR(hardcode_shlibpath_var, $1)=no
      ;;
    ia64*)
      _LT_AC_TAGVAR(hardcode_direct, $1)=no
      _LT_AC_TAGVAR(hardcode_shlibpath_var, $1)=no
      _LT_AC_TAGVAR(hardcode_minus_L, $1)=yes # Not in the search PATH,
					      # but as the default
					      # location of the library.
      ;;
    *)
      _LT_AC_TAGVAR(hardcode_direct, $1)=yes
      _LT_AC_TAGVAR(hardcode_minus_L, $1)=yes # Not in the search PATH,
					      # but as the default
					      # location of the library.
      ;;
    esac

    case $cc_basename in
      CC)
	# FIXME: insert proper C++ library support
	_LT_AC_TAGVAR(ld_shlibs, $1)=no
	;;
      aCC)
	case "$host_cpu" in
	hppa*64*|ia64*)
	  _LT_AC_TAGVAR(archive_cmds, $1)='$LD -b +h $soname -o $lib $linker_flags $libobjs $deplibs'
	  ;;
	*)
	  _LT_AC_TAGVAR(archive_cmds, $1)='$CC -b ${wl}+h ${wl}$soname ${wl}+b ${wl}$install_libdir -o $lib $predep_objects $libobjs $deplibs $postdep_objects $compiler_flags'
	  ;;
	esac
	# Commands to make compiler produce verbose output that lists
	# what "hidden" libraries, object files and flags are used when
	# linking a shared library.
	#
	# There doesn't appear to be a way to prevent this compiler from
	# explicitly linking system object files so we need to strip them
	# from the output so that they don't get included in the library
	# dependencies.
	output_verbose_link_cmd='templist=`($CC -b $CFLAGS -v conftest.$objext 2>&1) | grep "\-L"`; list=""; for z in $templist; do case $z in conftest.$objext) list="$list $z";; *.$objext);; *) list="$list $z";;esac; done; echo $list'
	;;
      *)
	if test "$GXX" = yes; then
	  if test $with_gnu_ld = no; then
	    case "$host_cpu" in
	    ia64*|hppa*64*)
	      _LT_AC_TAGVAR(archive_cmds, $1)='$LD -b +h $soname -o $lib $linker_flags $libobjs $deplibs'
	      ;;
	    *)
	      _LT_AC_TAGVAR(archive_cmds, $1)='$CC -shared -nostdlib -fPIC ${wl}+h ${wl}$soname ${wl}+b ${wl}$install_libdir -o $lib $predep_objects $libobjs $deplibs $postdep_objects $compiler_flags'
	      ;;
	    esac
	  fi
	else
	  # FIXME: insert proper C++ library support
	  _LT_AC_TAGVAR(ld_shlibs, $1)=no
	fi
	;;
    esac
    ;;
  irix5* | irix6*)
    case $cc_basename in
      CC)
	# SGI C++
	_LT_AC_TAGVAR(archive_cmds, $1)='$CC -shared -all -multigot $predep_objects $libobjs $deplibs $postdep_objects $compiler_flags -soname $soname `test -n "$verstring" && echo -set_version $verstring` -update_registry ${objdir}/so_locations -o $lib'

	# Archives containing C++ object files must be created using
	# "CC -ar", where "CC" is the IRIX C++ compiler.  This is
	# necessary to make sure instantiated templates are included
	# in the archive.
	_LT_AC_TAGVAR(old_archive_cmds, $1)='$CC -ar -WR,-u -o $oldlib $oldobjs'
	;;
      *)
	if test "$GXX" = yes; then
	  if test "$with_gnu_ld" = no; then
	    _LT_AC_TAGVAR(archive_cmds, $1)='$CC -shared -nostdlib $predep_objects $libobjs $deplibs $postdep_objects $compiler_flags ${wl}-soname ${wl}$soname `test -n "$verstring" && echo ${wl}-set_version ${wl}$verstring` ${wl}-update_registry ${wl}${objdir}/so_locations -o $lib'
	  else
	    _LT_AC_TAGVAR(archive_cmds, $1)='$CC -shared -nostdlib $predep_objects $libobjs $deplibs $postdep_objects $compiler_flags ${wl}-soname ${wl}$soname `test -n "$verstring" && echo ${wl}-set_version ${wl}$verstring` -o $lib'
	  fi
	fi
	_LT_AC_TAGVAR(link_all_deplibs, $1)=yes
	;;
    esac
    _LT_AC_TAGVAR(hardcode_libdir_flag_spec, $1)='${wl}-rpath ${wl}$libdir'
    _LT_AC_TAGVAR(hardcode_libdir_separator, $1)=:
    ;;
  linux*)
    case $cc_basename in
      KCC)
	# Kuck and Associates, Inc. (KAI) C++ Compiler

	# KCC will only create a shared library if the output file
	# ends with ".so" (or ".sl" for HP-UX), so rename the library
	# to its proper name (with version) after linking.
	_LT_AC_TAGVAR(archive_cmds, $1)='tempext=`echo $shared_ext | $SED -e '\''s/\([[^()0-9A-Za-z{}]]\)/\\\\\1/g'\''`; templib=`echo $lib | $SED -e "s/\${tempext}\..*/.so/"`; $CC $predep_objects $libobjs $deplibs $postdep_objects $compiler_flags --soname $soname -o \$templib; mv \$templib $lib'
	_LT_AC_TAGVAR(archive_expsym_cmds, $1)='tempext=`echo $shared_ext | $SED -e '\''s/\([[^()0-9A-Za-z{}]]\)/\\\\\1/g'\''`; templib=`echo $lib | $SED -e "s/\${tempext}\..*/.so/"`; $CC $predep_objects $libobjs $deplibs $postdep_objects $compiler_flags --soname $soname -o \$templib ${wl}-retain-symbols-file,$export_symbols; mv \$templib $lib'
	# Commands to make compiler produce verbose output that lists
	# what "hidden" libraries, object files and flags are used when
	# linking a shared library.
	#
	# There doesn't appear to be a way to prevent this compiler from
	# explicitly linking system object files so we need to strip them
	# from the output so that they don't get included in the library
	# dependencies.
	output_verbose_link_cmd='templist=`$CC $CFLAGS -v conftest.$objext -o libconftest$shared_ext 2>&1 | grep "ld"`; rm -f libconftest$shared_ext; list=""; for z in $templist; do case $z in conftest.$objext) list="$list $z";; *.$objext);; *) list="$list $z";;esac; done; echo $list'

	_LT_AC_TAGVAR(hardcode_libdir_flag_spec, $1)='${wl}--rpath,$libdir'
	_LT_AC_TAGVAR(export_dynamic_flag_spec, $1)='${wl}--export-dynamic'

	# Archives containing C++ object files must be created using
	# "CC -Bstatic", where "CC" is the KAI C++ compiler.
	_LT_AC_TAGVAR(old_archive_cmds, $1)='$CC -Bstatic -o $oldlib $oldobjs'
	;;
      icpc)
	# Intel C++
	with_gnu_ld=yes
	_LT_AC_TAGVAR(archive_cmds_need_lc, $1)=no
	_LT_AC_TAGVAR(archive_cmds, $1)='$CC -shared $predep_objects $libobjs $deplibs $postdep_objects $compiler_flags ${wl}-soname $wl$soname -o $lib'
	_LT_AC_TAGVAR(archive_expsym_cmds, $1)='$CC -shared $predep_objects $libobjs $deplibs $postdep_objects $compiler_flags ${wl}-soname $wl$soname ${wl}-retain-symbols-file $wl$export_symbols -o $lib'
	_LT_AC_TAGVAR(hardcode_libdir_flag_spec, $1)='${wl}-rpath,$libdir'
	_LT_AC_TAGVAR(export_dynamic_flag_spec, $1)='${wl}--export-dynamic'
	_LT_AC_TAGVAR(whole_archive_flag_spec, $1)='${wl}--whole-archive$convenience ${wl}--no-whole-archive'
	;;
      cxx)
	# Compaq C++
	_LT_AC_TAGVAR(archive_cmds, $1)='$CC -shared $predep_objects $libobjs $deplibs $postdep_objects $compiler_flags ${wl}-soname $wl$soname -o $lib'
	_LT_AC_TAGVAR(archive_expsym_cmds, $1)='$CC -shared $predep_objects $libobjs $deplibs $postdep_objects $compiler_flags ${wl}-soname $wl$soname  -o $lib ${wl}-retain-symbols-file $wl$export_symbols'

	runpath_var=LD_RUN_PATH
	_LT_AC_TAGVAR(hardcode_libdir_flag_spec, $1)='-rpath $libdir'
	_LT_AC_TAGVAR(hardcode_libdir_separator, $1)=:

	# Commands to make compiler produce verbose output that lists
	# what "hidden" libraries, object files and flags are used when
	# linking a shared library.
	#
	# There doesn't appear to be a way to prevent this compiler from
	# explicitly linking system object files so we need to strip them
	# from the output so that they don't get included in the library
	# dependencies.
	output_verbose_link_cmd='templist=`$CC -shared $CFLAGS -v conftest.$objext 2>&1 | grep "ld"`; templist=`echo $templist | $SED "s/\(^.*ld.*\)\( .*ld .*$\)/\1/"`; list=""; for z in $templist; do case $z in conftest.$objext) list="$list $z";; *.$objext);; *) list="$list $z";;esac; done; echo $list'
	;;
    esac
    ;;
  lynxos*)
    # FIXME: insert proper C++ library support
    _LT_AC_TAGVAR(ld_shlibs, $1)=no
    ;;
  m88k*)
    # FIXME: insert proper C++ library support
    _LT_AC_TAGVAR(ld_shlibs, $1)=no
    ;;
  mvs*)
    case $cc_basename in
      cxx)
	# FIXME: insert proper C++ library support
	_LT_AC_TAGVAR(ld_shlibs, $1)=no
	;;
      *)
	# FIXME: insert proper C++ library support
	_LT_AC_TAGVAR(ld_shlibs, $1)=no
	;;
    esac
    ;;
  netbsd*)
    if echo __ELF__ | $CC -E - | grep __ELF__ >/dev/null; then
      _LT_AC_TAGVAR(archive_cmds, $1)='$LD -Bshareable  -o $lib $predep_objects $libobjs $deplibs $postdep_objects $linker_flags'
      wlarc=
      _LT_AC_TAGVAR(hardcode_libdir_flag_spec, $1)='-R$libdir'
      _LT_AC_TAGVAR(hardcode_direct, $1)=yes
      _LT_AC_TAGVAR(hardcode_shlibpath_var, $1)=no
    fi
    # Workaround some broken pre-1.5 toolchains
    output_verbose_link_cmd='$CC -shared $CFLAGS -v conftest.$objext 2>&1 | grep conftest.$objext | $SED -e "s:-lgcc -lc -lgcc::"'
    ;;
  osf3*)
    case $cc_basename in
      KCC)
	# Kuck and Associates, Inc. (KAI) C++ Compiler

	# KCC will only create a shared library if the output file
	# ends with ".so" (or ".sl" for HP-UX), so rename the library
	# to its proper name (with version) after linking.
	_LT_AC_TAGVAR(archive_cmds, $1)='tempext=`echo $shared_ext | $SED -e '\''s/\([[^()0-9A-Za-z{}]]\)/\\\\\1/g'\''`; templib=`echo $lib | $SED -e "s/\${tempext}\..*/.so/"`; $CC $predep_objects $libobjs $deplibs $postdep_objects $compiler_flags --soname $soname -o \$templib; mv \$templib $lib'

	_LT_AC_TAGVAR(hardcode_libdir_flag_spec, $1)='${wl}-rpath,$libdir'
	_LT_AC_TAGVAR(hardcode_libdir_separator, $1)=:

	# Archives containing C++ object files must be created using
	# "CC -Bstatic", where "CC" is the KAI C++ compiler.
	_LT_AC_TAGVAR(old_archive_cmds, $1)='$CC -Bstatic -o $oldlib $oldobjs'

	;;
      RCC)
	# Rational C++ 2.4.1
	# FIXME: insert proper C++ library support
	_LT_AC_TAGVAR(ld_shlibs, $1)=no
	;;
      cxx)
	_LT_AC_TAGVAR(allow_undefined_flag, $1)=' ${wl}-expect_unresolved ${wl}\*'
	_LT_AC_TAGVAR(archive_cmds, $1)='$CC -shared${allow_undefined_flag} $predep_objects $libobjs $deplibs $postdep_objects $compiler_flags ${wl}-soname $soname `test -n "$verstring" && echo ${wl}-set_version $verstring` -update_registry ${objdir}/so_locations -o $lib'

	_LT_AC_TAGVAR(hardcode_libdir_flag_spec, $1)='${wl}-rpath ${wl}$libdir'
	_LT_AC_TAGVAR(hardcode_libdir_separator, $1)=:

	# Commands to make compiler produce verbose output that lists
	# what "hidden" libraries, object files and flags are used when
	# linking a shared library.
	#
	# There doesn't appear to be a way to prevent this compiler from
	# explicitly linking system object files so we need to strip them
	# from the output so that they don't get included in the library
	# dependencies.
	output_verbose_link_cmd='templist=`$CC -shared $CFLAGS -v conftest.$objext 2>&1 | grep "ld" | grep -v "ld:"`; templist=`echo $templist | $SED "s/\(^.*ld.*\)\( .*ld.*$\)/\1/"`; list=""; for z in $templist; do case $z in conftest.$objext) list="$list $z";; *.$objext);; *) list="$list $z";;esac; done; echo $list'
	;;
      *)
	if test "$GXX" = yes && test "$with_gnu_ld" = no; then
	  _LT_AC_TAGVAR(allow_undefined_flag, $1)=' ${wl}-expect_unresolved ${wl}\*'
	  _LT_AC_TAGVAR(archive_cmds, $1)='$CC -shared -nostdlib ${allow_undefined_flag} $predep_objects $libobjs $deplibs $postdep_objects $compiler_flags ${wl}-soname ${wl}$soname `test -n "$verstring" && echo ${wl}-set_version ${wl}$verstring` ${wl}-update_registry ${wl}${objdir}/so_locations -o $lib'

	  _LT_AC_TAGVAR(hardcode_libdir_flag_spec, $1)='${wl}-rpath ${wl}$libdir'
	  _LT_AC_TAGVAR(hardcode_libdir_separator, $1)=:

	  # Commands to make compiler produce verbose output that lists
	  # what "hidden" libraries, object files and flags are used when
	  # linking a shared library.
	  output_verbose_link_cmd='$CC -shared $CFLAGS -v conftest.$objext 2>&1 | grep "\-L"'

	else
	  # FIXME: insert proper C++ library support
	  _LT_AC_TAGVAR(ld_shlibs, $1)=no
	fi
	;;
    esac
    ;;
  osf4* | osf5*)
    case $cc_basename in
      KCC)
	# Kuck and Associates, Inc. (KAI) C++ Compiler

	# KCC will only create a shared library if the output file
	# ends with ".so" (or ".sl" for HP-UX), so rename the library
	# to its proper name (with version) after linking.
	_LT_AC_TAGVAR(archive_cmds, $1)='tempext=`echo $shared_ext | $SED -e '\''s/\([[^()0-9A-Za-z{}]]\)/\\\\\1/g'\''`; templib=`echo $lib | $SED -e "s/\${tempext}\..*/.so/"`; $CC $predep_objects $libobjs $deplibs $postdep_objects $compiler_flags --soname $soname -o \$templib; mv \$templib $lib'

	_LT_AC_TAGVAR(hardcode_libdir_flag_spec, $1)='${wl}-rpath,$libdir'
	_LT_AC_TAGVAR(hardcode_libdir_separator, $1)=:

	# Archives containing C++ object files must be created using
	# the KAI C++ compiler.
	_LT_AC_TAGVAR(old_archive_cmds, $1)='$CC -o $oldlib $oldobjs'
	;;
      RCC)
	# Rational C++ 2.4.1
	# FIXME: insert proper C++ library support
	_LT_AC_TAGVAR(ld_shlibs, $1)=no
	;;
      cxx)
	_LT_AC_TAGVAR(allow_undefined_flag, $1)=' -expect_unresolved \*'
	_LT_AC_TAGVAR(archive_cmds, $1)='$CC -shared${allow_undefined_flag} $predep_objects $libobjs $deplibs $postdep_objects $compiler_flags -msym -soname $soname `test -n "$verstring" && echo -set_version $verstring` -update_registry ${objdir}/so_locations -o $lib'
	_LT_AC_TAGVAR(archive_expsym_cmds, $1)='for i in `cat $export_symbols`; do printf "%s %s\\n" -exported_symbol "\$i" >> $lib.exp; done~
	  echo "-hidden">> $lib.exp~
	  $CC -shared$allow_undefined_flag $predep_objects $libobjs $deplibs $postdep_objects $compiler_flags -msym -soname $soname -Wl,-input -Wl,$lib.exp  `test -n "$verstring" && echo -set_version	$verstring` -update_registry $objdir/so_locations -o $lib~
	  $rm $lib.exp'

	_LT_AC_TAGVAR(hardcode_libdir_flag_spec, $1)='-rpath $libdir'
	_LT_AC_TAGVAR(hardcode_libdir_separator, $1)=:

	# Commands to make compiler produce verbose output that lists
	# what "hidden" libraries, object files and flags are used when
	# linking a shared library.
	#
	# There doesn't appear to be a way to prevent this compiler from
	# explicitly linking system object files so we need to strip them
	# from the output so that they don't get included in the library
	# dependencies.
	output_verbose_link_cmd='templist=`$CC -shared $CFLAGS -v conftest.$objext 2>&1 | grep "ld" | grep -v "ld:"`; templist=`echo $templist | $SED "s/\(^.*ld.*\)\( .*ld.*$\)/\1/"`; list=""; for z in $templist; do case $z in conftest.$objext) list="$list $z";; *.$objext);; *) list="$list $z";;esac; done; echo $list'
	;;
      *)
	if test "$GXX" = yes && test "$with_gnu_ld" = no; then
	  _LT_AC_TAGVAR(allow_undefined_flag, $1)=' ${wl}-expect_unresolved ${wl}\*'
	 _LT_AC_TAGVAR(archive_cmds, $1)='$CC -shared -nostdlib ${allow_undefined_flag} $predep_objects $libobjs $deplibs $postdep_objects $compiler_flags ${wl}-msym ${wl}-soname ${wl}$soname `test -n "$verstring" && echo ${wl}-set_version ${wl}$verstring` ${wl}-update_registry ${wl}${objdir}/so_locations -o $lib'

	  _LT_AC_TAGVAR(hardcode_libdir_flag_spec, $1)='${wl}-rpath ${wl}$libdir'
	  _LT_AC_TAGVAR(hardcode_libdir_separator, $1)=:

	  # Commands to make compiler produce verbose output that lists
	  # what "hidden" libraries, object files and flags are used when
	  # linking a shared library.
	  output_verbose_link_cmd='$CC -shared $CFLAGS -v conftest.$objext 2>&1 | grep "\-L"'

	else
	  # FIXME: insert proper C++ library support
	  _LT_AC_TAGVAR(ld_shlibs, $1)=no
	fi
	;;
    esac
    ;;
  psos*)
    # FIXME: insert proper C++ library support
    _LT_AC_TAGVAR(ld_shlibs, $1)=no
    ;;
  sco*)
    _LT_AC_TAGVAR(archive_cmds_need_lc, $1)=no
    case $cc_basename in
      CC)
	# FIXME: insert proper C++ library support
	_LT_AC_TAGVAR(ld_shlibs, $1)=no
	;;
      *)
	# FIXME: insert proper C++ library support
	_LT_AC_TAGVAR(ld_shlibs, $1)=no
	;;
    esac
    ;;
  sunos4*)
    case $cc_basename in
      CC)
	# Sun C++ 4.x
	# FIXME: insert proper C++ library support
	_LT_AC_TAGVAR(ld_shlibs, $1)=no
	;;
      lcc)
	# Lucid
	# FIXME: insert proper C++ library support
	_LT_AC_TAGVAR(ld_shlibs, $1)=no
	;;
      *)
	# FIXME: insert proper C++ library support
	_LT_AC_TAGVAR(ld_shlibs, $1)=no
	;;
    esac
    ;;
  solaris*)
    case $cc_basename in
      CC)
	# Sun C++ 4.2, 5.x and Centerline C++
	_LT_AC_TAGVAR(no_undefined_flag, $1)=' -zdefs'
	_LT_AC_TAGVAR(archive_cmds, $1)='$CC -G${allow_undefined_flag} -nolib -h$soname -o $lib $predep_objects $libobjs $deplibs $postdep_objects $compiler_flags'
	_LT_AC_TAGVAR(archive_expsym_cmds, $1)='$echo "{ global:" > $lib.exp~cat $export_symbols | $SED -e "s/\(.*\)/\1;/" >> $lib.exp~$echo "local: *; };" >> $lib.exp~
	$CC -G${allow_undefined_flag} -nolib ${wl}-M ${wl}$lib.exp -h$soname -o $lib $predep_objects $libobjs $deplibs $postdep_objects $compiler_flags~$rm $lib.exp'

	_LT_AC_TAGVAR(hardcode_libdir_flag_spec, $1)='-R$libdir'
	_LT_AC_TAGVAR(hardcode_shlibpath_var, $1)=no
	case $host_os in
	  solaris2.[0-5] | solaris2.[0-5].*) ;;
	  *)
	    # The C++ compiler is used as linker so we must use $wl
	    # flag to pass the commands to the underlying system
	    # linker.
	    # Supported since Solaris 2.6 (maybe 2.5.1?)
	    _LT_AC_TAGVAR(whole_archive_flag_spec, $1)='${wl}-z ${wl}allextract$convenience ${wl}-z ${wl}defaultextract'
	    ;;
	esac
	_LT_AC_TAGVAR(link_all_deplibs, $1)=yes

	# Commands to make compiler produce verbose output that lists
	# what "hidden" libraries, object files and flags are used when
	# linking a shared library.
	#
	# There doesn't appear to be a way to prevent this compiler from
	# explicitly linking system object files so we need to strip them
	# from the output so that they don't get included in the library
	# dependencies.
	output_verbose_link_cmd='templist=`$CC -G $CFLAGS -v conftest.$objext 2>&1 | grep "\-[[LR]]"`; list=""; for z in $templist; do case $z in conftest.$objext) list="$list $z";; *.$objext);; *) list="$list $z";;esac; done; echo $list'

	# Archives containing C++ object files must be created using
	# "CC -xar", where "CC" is the Sun C++ compiler.  This is
	# necessary to make sure instantiated templates are included
	# in the archive.
	_LT_AC_TAGVAR(old_archive_cmds, $1)='$CC -xar -o $oldlib $oldobjs'
	;;
      gcx)
	# Green Hills C++ Compiler
	_LT_AC_TAGVAR(archive_cmds, $1)='$CC -shared $predep_objects $libobjs $deplibs $postdep_objects $compiler_flags ${wl}-h $wl$soname -o $lib'

	# The C++ compiler must be used to create the archive.
	_LT_AC_TAGVAR(old_archive_cmds, $1)='$CC $LDFLAGS -archive -o $oldlib $oldobjs'
	;;
      *)
	# GNU C++ compiler with Solaris linker
	if test "$GXX" = yes && test "$with_gnu_ld" = no; then
	  _LT_AC_TAGVAR(no_undefined_flag, $1)=' ${wl}-z ${wl}defs'
	  if $CC --version | grep -v '^2\.7' > /dev/null; then
	    _LT_AC_TAGVAR(archive_cmds, $1)='$CC -shared -nostdlib $LDFLAGS $predep_objects $libobjs $deplibs $postdep_objects $compiler_flags ${wl}-h $wl$soname -o $lib'
	    _LT_AC_TAGVAR(archive_expsym_cmds, $1)='$echo "{ global:" > $lib.exp~cat $export_symbols | $SED -e "s/\(.*\)/\1;/" >> $lib.exp~$echo "local: *; };" >> $lib.exp~
		$CC -shared -nostdlib ${wl}-M $wl$lib.exp -o $lib $predep_objects $libobjs $deplibs $postdep_objects $compiler_flags~$rm $lib.exp'

	    # Commands to make compiler produce verbose output that lists
	    # what "hidden" libraries, object files and flags are used when
	    # linking a shared library.
	    output_verbose_link_cmd="$CC -shared $CFLAGS -v conftest.$objext 2>&1 | grep \"\-L\""
	  else
	    # g++ 2.7 appears to require `-G' NOT `-shared' on this
	    # platform.
	    _LT_AC_TAGVAR(archive_cmds, $1)='$CC -G -nostdlib $LDFLAGS $predep_objects $libobjs $deplibs $postdep_objects $compiler_flags ${wl}-h $wl$soname -o $lib'
	    _LT_AC_TAGVAR(archive_expsym_cmds, $1)='$echo "{ global:" > $lib.exp~cat $export_symbols | $SED -e "s/\(.*\)/\1;/" >> $lib.exp~$echo "local: *; };" >> $lib.exp~
		$CC -G -nostdlib ${wl}-M $wl$lib.exp -o $lib $predep_objects $libobjs $deplibs $postdep_objects $compiler_flags~$rm $lib.exp'

	    # Commands to make compiler produce verbose output that lists
	    # what "hidden" libraries, object files and flags are used when
	    # linking a shared library.
	    output_verbose_link_cmd="$CC -G $CFLAGS -v conftest.$objext 2>&1 | grep \"\-L\""
	  fi

	  _LT_AC_TAGVAR(hardcode_libdir_flag_spec, $1)='${wl}-R $wl$libdir'
	fi
	;;
    esac
    ;;
  sysv5OpenUNIX8* | sysv5UnixWare7* | sysv5uw[[78]]* | unixware7*)
    _LT_AC_TAGVAR(archive_cmds_need_lc, $1)=no
    ;;
  tandem*)
    case $cc_basename in
      NCC)
	# NonStop-UX NCC 3.20
	# FIXME: insert proper C++ library support
	_LT_AC_TAGVAR(ld_shlibs, $1)=no
	;;
      *)
	# FIXME: insert proper C++ library support
	_LT_AC_TAGVAR(ld_shlibs, $1)=no
	;;
    esac
    ;;
  vxworks*)
    # FIXME: insert proper C++ library support
    _LT_AC_TAGVAR(ld_shlibs, $1)=no
    ;;
  *)
    # FIXME: insert proper C++ library support
    _LT_AC_TAGVAR(ld_shlibs, $1)=no
    ;;
esac
AC_MSG_RESULT([$_LT_AC_TAGVAR(ld_shlibs, $1)])
test "$_LT_AC_TAGVAR(ld_shlibs, $1)" = no && can_build_shared=no

_LT_AC_TAGVAR(GCC, $1)="$GXX"
_LT_AC_TAGVAR(LD, $1)="$LD"

## CAVEAT EMPTOR:
## There is no encapsulation within the following macros, do not change
## the running order or otherwise move them around unless you know exactly
## what you are doing...
AC_LIBTOOL_POSTDEP_PREDEP($1)
AC_LIBTOOL_PROG_COMPILER_PIC($1)
AC_LIBTOOL_PROG_CC_C_O($1)
AC_LIBTOOL_SYS_HARD_LINK_LOCKS($1)
AC_LIBTOOL_PROG_LD_SHLIBS($1)
AC_LIBTOOL_SYS_DYNAMIC_LINKER($1)
AC_LIBTOOL_PROG_LD_HARDCODE_LIBPATH($1)
AC_LIBTOOL_SYS_LIB_STRIP
AC_LIBTOOL_DLOPEN_SELF($1)

AC_LIBTOOL_CONFIG($1)

AC_LANG_POP
CC=$lt_save_CC
LDCXX=$LD
LD=$lt_save_LD
GCC=$lt_save_GCC
with_gnu_ldcxx=$with_gnu_ld
with_gnu_ld=$lt_save_with_gnu_ld
lt_cv_path_LDCXX=$lt_cv_path_LD
lt_cv_path_LD=$lt_save_path_LD
lt_cv_prog_gnu_ldcxx=$lt_cv_prog_gnu_ld
lt_cv_prog_gnu_ld=$lt_save_with_gnu_ld
])
m4trace:/usr/share/aclocal/libtool.m4:3653: -1- AC_DEFUN([AC_LIBTOOL_POSTDEP_PREDEP], [
dnl we can't use the lt_simple_compile_test_code here,
dnl because it contains code intended for an executable,
dnl not a library.  It's possible we should let each
dnl tag define a new lt_????_link_test_code variable,
dnl but it's only used here...
ifelse([$1],[],[cat > conftest.$ac_ext <<EOF
int a;
void foo (void) { a = 0; }
EOF
],[$1],[CXX],[cat > conftest.$ac_ext <<EOF
class Foo
{
public:
  Foo (void) { a = 0; }
private:
  int a;
};
EOF
],[$1],[F77],[cat > conftest.$ac_ext <<EOF
      subroutine foo
      implicit none
      integer*4 a
      a=0
      return
      end
EOF
],[$1],[GCJ],[cat > conftest.$ac_ext <<EOF
public class foo {
  private int a;
  public void bar (void) {
    a = 0;
  }
};
EOF
])
dnl Parse the compiler output and extract the necessary
dnl objects, libraries and library flags.
if AC_TRY_EVAL(ac_compile); then
  # Parse the compiler output and extract the necessary
  # objects, libraries and library flags.

  # Sentinel used to keep track of whether or not we are before
  # the conftest object file.
  pre_test_object_deps_done=no

  # The `*' in the case matches for architectures that use `case' in
  # $output_verbose_cmd can trigger glob expansion during the loop
  # eval without this substitution.
  output_verbose_link_cmd="`$echo \"X$output_verbose_link_cmd\" | $Xsed -e \"$no_glob_subst\"`"

  for p in `eval $output_verbose_link_cmd`; do
    case $p in

    -L* | -R* | -l*)
       # Some compilers place space between "-{L,R}" and the path.
       # Remove the space.
       if test $p = "-L" \
	  || test $p = "-R"; then
	 prev=$p
	 continue
       else
	 prev=
       fi

       if test "$pre_test_object_deps_done" = no; then
	 case $p in
	 -L* | -R*)
	   # Internal compiler library paths should come after those
	   # provided the user.  The postdeps already come after the
	   # user supplied libs so there is no need to process them.
	   if test -z "$_LT_AC_TAGVAR(compiler_lib_search_path, $1)"; then
	     _LT_AC_TAGVAR(compiler_lib_search_path, $1)="${prev}${p}"
	   else
	     _LT_AC_TAGVAR(compiler_lib_search_path, $1)="${_LT_AC_TAGVAR(compiler_lib_search_path, $1)} ${prev}${p}"
	   fi
	   ;;
	 # The "-l" case would never come before the object being
	 # linked, so don't bother handling this case.
	 esac
       else
	 if test -z "$_LT_AC_TAGVAR(postdeps, $1)"; then
	   _LT_AC_TAGVAR(postdeps, $1)="${prev}${p}"
	 else
	   _LT_AC_TAGVAR(postdeps, $1)="${_LT_AC_TAGVAR(postdeps, $1)} ${prev}${p}"
	 fi
       fi
       ;;

    *.$objext)
       # This assumes that the test object file only shows up
       # once in the compiler output.
       if test "$p" = "conftest.$objext"; then
	 pre_test_object_deps_done=yes
	 continue
       fi

       if test "$pre_test_object_deps_done" = no; then
	 if test -z "$_LT_AC_TAGVAR(predep_objects, $1)"; then
	   _LT_AC_TAGVAR(predep_objects, $1)="$p"
	 else
	   _LT_AC_TAGVAR(predep_objects, $1)="$_LT_AC_TAGVAR(predep_objects, $1) $p"
	 fi
       else
	 if test -z "$_LT_AC_TAGVAR(postdep_objects, $1)"; then
	   _LT_AC_TAGVAR(postdep_objects, $1)="$p"
	 else
	   _LT_AC_TAGVAR(postdep_objects, $1)="$_LT_AC_TAGVAR(postdep_objects, $1) $p"
	 fi
       fi
       ;;

    *) ;; # Ignore the rest.

    esac
  done

  # Clean up.
  rm -f a.out a.exe
else
  echo "libtool.m4: error: problem compiling $1 test program"
fi

$rm -f confest.$objext

case " $_LT_AC_TAGVAR(postdeps, $1) " in
*" -lc "*) _LT_AC_TAGVAR(archive_cmds_need_lc, $1)=no ;;
esac
])
m4trace:/usr/share/aclocal/libtool.m4:3660: -1- AC_DEFUN([AC_LIBTOOL_LANG_F77_CONFIG], [_LT_AC_LANG_F77_CONFIG(F77)])
m4trace:/usr/share/aclocal/libtool.m4:3752: -1- AC_DEFUN([_LT_AC_LANG_F77_CONFIG], [AC_REQUIRE([AC_PROG_F77])
AC_LANG_PUSH(Fortran 77)

_LT_AC_TAGVAR(archive_cmds_need_lc, $1)=no
_LT_AC_TAGVAR(allow_undefined_flag, $1)=
_LT_AC_TAGVAR(always_export_symbols, $1)=no
_LT_AC_TAGVAR(archive_expsym_cmds, $1)=
_LT_AC_TAGVAR(export_dynamic_flag_spec, $1)=
_LT_AC_TAGVAR(hardcode_direct, $1)=no
_LT_AC_TAGVAR(hardcode_libdir_flag_spec, $1)=
_LT_AC_TAGVAR(hardcode_libdir_flag_spec_ld, $1)=
_LT_AC_TAGVAR(hardcode_libdir_separator, $1)=
_LT_AC_TAGVAR(hardcode_minus_L, $1)=no
_LT_AC_TAGVAR(hardcode_automatic, $1)=no
_LT_AC_TAGVAR(module_cmds, $1)=
_LT_AC_TAGVAR(module_expsym_cmds, $1)=
_LT_AC_TAGVAR(link_all_deplibs, $1)=unknown
_LT_AC_TAGVAR(old_archive_cmds, $1)=$old_archive_cmds
_LT_AC_TAGVAR(no_undefined_flag, $1)=
_LT_AC_TAGVAR(whole_archive_flag_spec, $1)=
_LT_AC_TAGVAR(enable_shared_with_static_runtimes, $1)=no

# Source file extension for f77 test sources.
ac_ext=f

# Object file extension for compiled f77 test sources.
objext=o
_LT_AC_TAGVAR(objext, $1)=$objext

# Code to be used in simple compile tests
lt_simple_compile_test_code="      subroutine t\n      return\n      end\n"

# Code to be used in simple link tests
lt_simple_link_test_code="      program t\n      end\n"

# ltmain only uses $CC for tagged configurations so make sure $CC is set.
_LT_AC_SYS_COMPILER

# Allow CC to be a program name with arguments.
lt_save_CC="$CC"
CC=${F77-"f77"}
compiler=$CC
_LT_AC_TAGVAR(compiler, $1)=$CC
cc_basename=`$echo X"$compiler" | $Xsed -e 's%^.*/%%'`

AC_MSG_CHECKING([if libtool supports shared libraries])
AC_MSG_RESULT([$can_build_shared])

AC_MSG_CHECKING([whether to build shared libraries])
test "$can_build_shared" = "no" && enable_shared=no

# On AIX, shared libraries and static libraries use the same namespace, and
# are all built from PIC.
case "$host_os" in
aix3*)
  test "$enable_shared" = yes && enable_static=no
  if test -n "$RANLIB"; then
    archive_cmds="$archive_cmds~\$RANLIB \$lib"
    postinstall_cmds='$RANLIB $lib'
  fi
  ;;
aix4* | aix5*)
  test "$enable_shared" = yes && enable_static=no
  ;;
esac
AC_MSG_RESULT([$enable_shared])

AC_MSG_CHECKING([whether to build static libraries])
# Make sure either enable_shared or enable_static is yes.
test "$enable_shared" = yes || enable_static=yes
AC_MSG_RESULT([$enable_static])

test "$_LT_AC_TAGVAR(ld_shlibs, $1)" = no && can_build_shared=no

_LT_AC_TAGVAR(GCC, $1)="$G77"
_LT_AC_TAGVAR(LD, $1)="$LD"

AC_LIBTOOL_PROG_COMPILER_PIC($1)
AC_LIBTOOL_PROG_CC_C_O($1)
AC_LIBTOOL_SYS_HARD_LINK_LOCKS($1)
AC_LIBTOOL_PROG_LD_SHLIBS($1)
AC_LIBTOOL_SYS_DYNAMIC_LINKER($1)
AC_LIBTOOL_PROG_LD_HARDCODE_LIBPATH($1)
AC_LIBTOOL_SYS_LIB_STRIP


AC_LIBTOOL_CONFIG($1)

AC_LANG_POP
CC="$lt_save_CC"
])
m4trace:/usr/share/aclocal/libtool.m4:3760: -1- AC_DEFUN([AC_LIBTOOL_LANG_GCJ_CONFIG], [_LT_AC_LANG_GCJ_CONFIG(GCJ)])
m4trace:/usr/share/aclocal/libtool.m4:3807: -1- AC_DEFUN([_LT_AC_LANG_GCJ_CONFIG], [AC_LANG_SAVE

# Source file extension for Java test sources.
ac_ext=java

# Object file extension for compiled Java test sources.
objext=o
_LT_AC_TAGVAR(objext, $1)=$objext

# Code to be used in simple compile tests
lt_simple_compile_test_code="class foo {}\n"

# Code to be used in simple link tests
lt_simple_link_test_code='public class conftest { public static void main(String[] argv) {}; }\n'

# ltmain only uses $CC for tagged configurations so make sure $CC is set.
_LT_AC_SYS_COMPILER

# Allow CC to be a program name with arguments.
lt_save_CC="$CC"
CC=${GCJ-"gcj"}
compiler=$CC
_LT_AC_TAGVAR(compiler, $1)=$CC

# GCJ did not exist at the time GCC didn't implicitly link libc in.
_LT_AC_TAGVAR(archive_cmds_need_lc, $1)=no

## CAVEAT EMPTOR:
## There is no encapsulation within the following macros, do not change
## the running order or otherwise move them around unless you know exactly
## what you are doing...
AC_LIBTOOL_PROG_COMPILER_NO_RTTI($1)
AC_LIBTOOL_PROG_COMPILER_PIC($1)
AC_LIBTOOL_PROG_CC_C_O($1)
AC_LIBTOOL_SYS_HARD_LINK_LOCKS($1)
AC_LIBTOOL_PROG_LD_SHLIBS($1)
AC_LIBTOOL_SYS_DYNAMIC_LINKER($1)
AC_LIBTOOL_PROG_LD_HARDCODE_LIBPATH($1)
AC_LIBTOOL_SYS_LIB_STRIP
AC_LIBTOOL_DLOPEN_SELF($1)

AC_LIBTOOL_CONFIG($1)

AC_LANG_RESTORE
CC="$lt_save_CC"
])
m4trace:/usr/share/aclocal/libtool.m4:3815: -1- AC_DEFUN([AC_LIBTOOL_LANG_RC_CONFIG], [_LT_AC_LANG_RC_CONFIG(RC)])
m4trace:/usr/share/aclocal/libtool.m4:3846: -1- AC_DEFUN([_LT_AC_LANG_RC_CONFIG], [AC_LANG_SAVE

# Source file extension for RC test sources.
ac_ext=rc

# Object file extension for compiled RC test sources.
objext=o
_LT_AC_TAGVAR(objext, $1)=$objext

# Code to be used in simple compile tests
lt_simple_compile_test_code='sample MENU { MENUITEM "&Soup", 100, CHECKED }\n'

# Code to be used in simple link tests
lt_simple_link_test_code="$lt_simple_compile_test_code"

# ltmain only uses $CC for tagged configurations so make sure $CC is set.
_LT_AC_SYS_COMPILER

# Allow CC to be a program name with arguments.
lt_save_CC="$CC"
CC=${RC-"windres"}
compiler=$CC
_LT_AC_TAGVAR(compiler, $1)=$CC
_LT_AC_TAGVAR(lt_cv_prog_compiler_c_o, $1)=yes

AC_LIBTOOL_CONFIG($1)

AC_LANG_RESTORE
CC="$lt_save_CC"
])
m4trace:/usr/share/aclocal/libtool.m4:4331: -1- AC_DEFUN([AC_LIBTOOL_CONFIG], [# The else clause should only fire when bootstrapping the
# libtool distribution, otherwise you forgot to ship ltmain.sh
# with your package, and you will get complaints that there are
# no rules to generate ltmain.sh.
if test -f "$ltmain"; then
  # See if we are running on zsh, and set the options which allow our commands through
  # without removal of \ escapes.
  if test -n "${ZSH_VERSION+set}" ; then
    setopt NO_GLOB_SUBST
  fi
  # Now quote all the things that may contain metacharacters while being
  # careful not to overquote the AC_SUBSTed values.  We take copies of the
  # variables and quote the copies for generation of the libtool script.
  for var in echo old_CC old_CFLAGS AR AR_FLAGS EGREP RANLIB LN_S LTCC NM \
    SED SHELL STRIP \
    libname_spec library_names_spec soname_spec extract_expsyms_cmds \
    old_striplib striplib file_magic_cmd finish_cmds finish_eval \
    deplibs_check_method reload_flag reload_cmds need_locks \
    lt_cv_sys_global_symbol_pipe lt_cv_sys_global_symbol_to_cdecl \
    lt_cv_sys_global_symbol_to_c_name_address \
    sys_lib_search_path_spec sys_lib_dlsearch_path_spec \
    old_postinstall_cmds old_postuninstall_cmds \
    _LT_AC_TAGVAR(compiler, $1) \
    _LT_AC_TAGVAR(CC, $1) \
    _LT_AC_TAGVAR(LD, $1) \
    _LT_AC_TAGVAR(lt_prog_compiler_wl, $1) \
    _LT_AC_TAGVAR(lt_prog_compiler_pic, $1) \
    _LT_AC_TAGVAR(lt_prog_compiler_static, $1) \
    _LT_AC_TAGVAR(lt_prog_compiler_no_builtin_flag, $1) \
    _LT_AC_TAGVAR(export_dynamic_flag_spec, $1) \
    _LT_AC_TAGVAR(thread_safe_flag_spec, $1) \
    _LT_AC_TAGVAR(whole_archive_flag_spec, $1) \
    _LT_AC_TAGVAR(enable_shared_with_static_runtimes, $1) \
    _LT_AC_TAGVAR(old_archive_cmds, $1) \
    _LT_AC_TAGVAR(old_archive_from_new_cmds, $1) \
    _LT_AC_TAGVAR(predep_objects, $1) \
    _LT_AC_TAGVAR(postdep_objects, $1) \
    _LT_AC_TAGVAR(predeps, $1) \
    _LT_AC_TAGVAR(postdeps, $1) \
    _LT_AC_TAGVAR(compiler_lib_search_path, $1) \
    _LT_AC_TAGVAR(archive_cmds, $1) \
    _LT_AC_TAGVAR(archive_expsym_cmds, $1) \
    _LT_AC_TAGVAR(postinstall_cmds, $1) \
    _LT_AC_TAGVAR(postuninstall_cmds, $1) \
    _LT_AC_TAGVAR(old_archive_from_expsyms_cmds, $1) \
    _LT_AC_TAGVAR(allow_undefined_flag, $1) \
    _LT_AC_TAGVAR(no_undefined_flag, $1) \
    _LT_AC_TAGVAR(export_symbols_cmds, $1) \
    _LT_AC_TAGVAR(hardcode_libdir_flag_spec, $1) \
    _LT_AC_TAGVAR(hardcode_libdir_flag_spec_ld, $1) \
    _LT_AC_TAGVAR(hardcode_libdir_separator, $1) \
    _LT_AC_TAGVAR(hardcode_automatic, $1) \
    _LT_AC_TAGVAR(module_cmds, $1) \
    _LT_AC_TAGVAR(module_expsym_cmds, $1) \
    _LT_AC_TAGVAR(lt_cv_prog_compiler_c_o, $1) \
    _LT_AC_TAGVAR(exclude_expsyms, $1) \
    _LT_AC_TAGVAR(include_expsyms, $1); do

    case $var in
    _LT_AC_TAGVAR(old_archive_cmds, $1) | \
    _LT_AC_TAGVAR(old_archive_from_new_cmds, $1) | \
    _LT_AC_TAGVAR(archive_cmds, $1) | \
    _LT_AC_TAGVAR(archive_expsym_cmds, $1) | \
    _LT_AC_TAGVAR(module_cmds, $1) | \
    _LT_AC_TAGVAR(module_expsym_cmds, $1) | \
    _LT_AC_TAGVAR(old_archive_from_expsyms_cmds, $1) | \
    _LT_AC_TAGVAR(export_symbols_cmds, $1) | \
    extract_expsyms_cmds | reload_cmds | finish_cmds | \
    postinstall_cmds | postuninstall_cmds | \
    old_postinstall_cmds | old_postuninstall_cmds | \
    sys_lib_search_path_spec | sys_lib_dlsearch_path_spec)
      # Double-quote double-evaled strings.
      eval "lt_$var=\\\"\`\$echo \"X\$$var\" | \$Xsed -e \"\$double_quote_subst\" -e \"\$sed_quote_subst\" -e \"\$delay_variable_subst\"\`\\\""
      ;;
    *)
      eval "lt_$var=\\\"\`\$echo \"X\$$var\" | \$Xsed -e \"\$sed_quote_subst\"\`\\\""
      ;;
    esac
  done

  case $lt_echo in
  *'\[$]0 --fallback-echo"')
    lt_echo=`$echo "X$lt_echo" | $Xsed -e 's/\\\\\\\[$]0 --fallback-echo"[$]/[$]0 --fallback-echo"/'`
    ;;
  esac

ifelse([$1], [],
  [cfgfile="${ofile}T"
  trap "$rm \"$cfgfile\"; exit 1" 1 2 15
  $rm -f "$cfgfile"
  AC_MSG_NOTICE([creating $ofile])],
  [cfgfile="$ofile"])

  cat <<__EOF__ >> "$cfgfile"
ifelse([$1], [],
[#! $SHELL

# `$echo "$cfgfile" | sed 's%^.*/%%'` - Provide generalized library-building support services.
# Generated automatically by $PROGRAM (GNU $PACKAGE $VERSION$TIMESTAMP)
# NOTE: Changes made to this file will be lost: look at ltmain.sh.
#
# Copyright (C) 1996, 1997, 1998, 1999, 2000, 2001
# Free Software Foundation, Inc.
#
# This file is part of GNU Libtool:
# Originally by Gordon Matzigkeit <gord@gnu.ai.mit.edu>, 1996
#
# This program is free software; you can redistribute it and/or modify
# it under the terms of the GNU General Public License as published by
# the Free Software Foundation; either version 2 of the License, or
# (at your option) any later version.
#
# This program is distributed in the hope that it will be useful, but
# WITHOUT ANY WARRANTY; without even the implied warranty of
# MERCHANTABILITY or FITNESS FOR A PARTICULAR PURPOSE.  See the GNU
# General Public License for more details.
#
# You should have received a copy of the GNU General Public License
# along with this program; if not, write to the Free Software
# Foundation, Inc., 59 Temple Place - Suite 330, Boston, MA 02111-1307, USA.
#
# As a special exception to the GNU General Public License, if you
# distribute this file as part of a program that contains a
# configuration script generated by Autoconf, you may include it under
# the same distribution terms that you use for the rest of that program.

# A sed program that does not truncate output.
SED=$lt_SED

# Sed that helps us avoid accidentally triggering echo(1) options like -n.
Xsed="$SED -e s/^X//"

# The HP-UX ksh and POSIX shell print the target directory to stdout
# if CDPATH is set.
if test "X\${CDPATH+set}" = Xset; then CDPATH=:; export CDPATH; fi

# The names of the tagged configurations supported by this script.
available_tags=

# ### BEGIN LIBTOOL CONFIG],
[# ### BEGIN LIBTOOL TAG CONFIG: $tagname])

# Libtool was configured on host `(hostname || uname -n) 2>/dev/null | sed 1q`:

# Shell to use when invoking shell scripts.
SHELL=$lt_SHELL

# Whether or not to build shared libraries.
build_libtool_libs=$enable_shared

# Whether or not to build static libraries.
build_old_libs=$enable_static

# Whether or not to add -lc for building shared libraries.
build_libtool_need_lc=$_LT_AC_TAGVAR(archive_cmds_need_lc, $1)

# Whether or not to disallow shared libs when runtime libs are static
allow_libtool_libs_with_static_runtimes=$_LT_AC_TAGVAR(enable_shared_with_static_runtimes, $1)

# Whether or not to optimize for fast installation.
fast_install=$enable_fast_install

# The host system.
host_alias=$host_alias
host=$host

# An echo program that does not interpret backslashes.
echo=$lt_echo

# The archiver.
AR=$lt_AR
AR_FLAGS=$lt_AR_FLAGS

# A C compiler.
LTCC=$lt_LTCC

# A language-specific compiler.
CC=$lt_[]_LT_AC_TAGVAR(compiler, $1)

# Is the compiler the GNU C compiler?
with_gcc=$_LT_AC_TAGVAR(GCC, $1)

# An ERE matcher.
EGREP=$lt_EGREP

# The linker used to build libraries.
LD=$lt_[]_LT_AC_TAGVAR(LD, $1)

# Whether we need hard or soft links.
LN_S=$lt_LN_S

# A BSD-compatible nm program.
NM=$lt_NM

# A symbol stripping program
STRIP=$lt_STRIP

# Used to examine libraries when file_magic_cmd begins "file"
MAGIC_CMD=$MAGIC_CMD

# Used on cygwin: DLL creation program.
DLLTOOL="$DLLTOOL"

# Used on cygwin: object dumper.
OBJDUMP="$OBJDUMP"

# Used on cygwin: assembler.
AS="$AS"

# The name of the directory that contains temporary libtool files.
objdir=$objdir

# How to create reloadable object files.
reload_flag=$lt_reload_flag
reload_cmds=$lt_reload_cmds

# How to pass a linker flag through the compiler.
wl=$lt_[]_LT_AC_TAGVAR(lt_prog_compiler_wl, $1)

# Object file suffix (normally "o").
objext="$ac_objext"

# Old archive suffix (normally "a").
libext="$libext"

# Shared library suffix (normally ".so").
shrext_cmds='$shrext_cmds'

# Executable file suffix (normally "").
exeext="$exeext"

# Additional compiler flags for building library objects.
pic_flag=$lt_[]_LT_AC_TAGVAR(lt_prog_compiler_pic, $1)
pic_mode=$pic_mode

# What is the maximum length of a command?
max_cmd_len=$lt_cv_sys_max_cmd_len

# Does compiler simultaneously support -c and -o options?
compiler_c_o=$lt_[]_LT_AC_TAGVAR(lt_cv_prog_compiler_c_o, $1)

# Must we lock files when doing compilation ?
need_locks=$lt_need_locks

# Do we need the lib prefix for modules?
need_lib_prefix=$need_lib_prefix

# Do we need a version for libraries?
need_version=$need_version

# Whether dlopen is supported.
dlopen_support=$enable_dlopen

# Whether dlopen of programs is supported.
dlopen_self=$enable_dlopen_self

# Whether dlopen of statically linked programs is supported.
dlopen_self_static=$enable_dlopen_self_static

# Compiler flag to prevent dynamic linking.
link_static_flag=$lt_[]_LT_AC_TAGVAR(lt_prog_compiler_static, $1)

# Compiler flag to turn off builtin functions.
no_builtin_flag=$lt_[]_LT_AC_TAGVAR(lt_prog_compiler_no_builtin_flag, $1)

# Compiler flag to allow reflexive dlopens.
export_dynamic_flag_spec=$lt_[]_LT_AC_TAGVAR(export_dynamic_flag_spec, $1)

# Compiler flag to generate shared objects directly from archives.
whole_archive_flag_spec=$lt_[]_LT_AC_TAGVAR(whole_archive_flag_spec, $1)

# Compiler flag to generate thread-safe objects.
thread_safe_flag_spec=$lt_[]_LT_AC_TAGVAR(thread_safe_flag_spec, $1)

# Library versioning type.
version_type=$version_type

# Format of library name prefix.
libname_spec=$lt_libname_spec

# List of archive names.  First name is the real one, the rest are links.
# The last name is the one that the linker finds with -lNAME.
library_names_spec=$lt_library_names_spec

# The coded name of the library, if different from the real name.
soname_spec=$lt_soname_spec

# Commands used to build and install an old-style archive.
RANLIB=$lt_RANLIB
old_archive_cmds=$lt_[]_LT_AC_TAGVAR(old_archive_cmds, $1)
old_postinstall_cmds=$lt_old_postinstall_cmds
old_postuninstall_cmds=$lt_old_postuninstall_cmds

# Create an old-style archive from a shared archive.
old_archive_from_new_cmds=$lt_[]_LT_AC_TAGVAR(old_archive_from_new_cmds, $1)

# Create a temporary old-style archive to link instead of a shared archive.
old_archive_from_expsyms_cmds=$lt_[]_LT_AC_TAGVAR(old_archive_from_expsyms_cmds, $1)

# Commands used to build and install a shared archive.
archive_cmds=$lt_[]_LT_AC_TAGVAR(archive_cmds, $1)
archive_expsym_cmds=$lt_[]_LT_AC_TAGVAR(archive_expsym_cmds, $1)
postinstall_cmds=$lt_postinstall_cmds
postuninstall_cmds=$lt_postuninstall_cmds

# Commands used to build a loadable module (assumed same as above if empty)
module_cmds=$lt_[]_LT_AC_TAGVAR(module_cmds, $1)
module_expsym_cmds=$lt_[]_LT_AC_TAGVAR(module_expsym_cmds, $1)

# Commands to strip libraries.
old_striplib=$lt_old_striplib
striplib=$lt_striplib

# Dependencies to place before the objects being linked to create a
# shared library.
predep_objects=$lt_[]_LT_AC_TAGVAR(predep_objects, $1)

# Dependencies to place after the objects being linked to create a
# shared library.
postdep_objects=$lt_[]_LT_AC_TAGVAR(postdep_objects, $1)

# Dependencies to place before the objects being linked to create a
# shared library.
predeps=$lt_[]_LT_AC_TAGVAR(predeps, $1)

# Dependencies to place after the objects being linked to create a
# shared library.
postdeps=$lt_[]_LT_AC_TAGVAR(postdeps, $1)

# The library search path used internally by the compiler when linking
# a shared library.
compiler_lib_search_path=$lt_[]_LT_AC_TAGVAR(compiler_lib_search_path, $1)

# Method to check whether dependent libraries are shared objects.
deplibs_check_method=$lt_deplibs_check_method

# Command to use when deplibs_check_method == file_magic.
file_magic_cmd=$lt_file_magic_cmd

# Flag that allows shared libraries with undefined symbols to be built.
allow_undefined_flag=$lt_[]_LT_AC_TAGVAR(allow_undefined_flag, $1)

# Flag that forces no undefined symbols.
no_undefined_flag=$lt_[]_LT_AC_TAGVAR(no_undefined_flag, $1)

# Commands used to finish a libtool library installation in a directory.
finish_cmds=$lt_finish_cmds

# Same as above, but a single script fragment to be evaled but not shown.
finish_eval=$lt_finish_eval

# Take the output of nm and produce a listing of raw symbols and C names.
global_symbol_pipe=$lt_lt_cv_sys_global_symbol_pipe

# Transform the output of nm in a proper C declaration
global_symbol_to_cdecl=$lt_lt_cv_sys_global_symbol_to_cdecl

# Transform the output of nm in a C name address pair
global_symbol_to_c_name_address=$lt_lt_cv_sys_global_symbol_to_c_name_address

# This is the shared library runtime path variable.
runpath_var=$runpath_var

# This is the shared library path variable.
shlibpath_var=$shlibpath_var

# Is shlibpath searched before the hard-coded library search path?
shlibpath_overrides_runpath=$shlibpath_overrides_runpath

# How to hardcode a shared library path into an executable.
hardcode_action=$_LT_AC_TAGVAR(hardcode_action, $1)

# Whether we should hardcode library paths into libraries.
hardcode_into_libs=$hardcode_into_libs

# Flag to hardcode \$libdir into a binary during linking.
# This must work even if \$libdir does not exist.
hardcode_libdir_flag_spec=$lt_[]_LT_AC_TAGVAR(hardcode_libdir_flag_spec, $1)

# If ld is used when linking, flag to hardcode \$libdir into
# a binary during linking. This must work even if \$libdir does
# not exist.
hardcode_libdir_flag_spec_ld=$lt_[]_LT_AC_TAGVAR(hardcode_libdir_flag_spec_ld, $1)

# Whether we need a single -rpath flag with a separated argument.
hardcode_libdir_separator=$lt_[]_LT_AC_TAGVAR(hardcode_libdir_separator, $1)

# Set to yes if using DIR/libNAME${shared_ext} during linking hardcodes DIR into the
# resulting binary.
hardcode_direct=$_LT_AC_TAGVAR(hardcode_direct, $1)

# Set to yes if using the -LDIR flag during linking hardcodes DIR into the
# resulting binary.
hardcode_minus_L=$_LT_AC_TAGVAR(hardcode_minus_L, $1)

# Set to yes if using SHLIBPATH_VAR=DIR during linking hardcodes DIR into
# the resulting binary.
hardcode_shlibpath_var=$_LT_AC_TAGVAR(hardcode_shlibpath_var, $1)

# Set to yes if building a shared library automatically hardcodes DIR into the library
# and all subsequent libraries and executables linked against it.
hardcode_automatic=$_LT_AC_TAGVAR(hardcode_automatic, $1)

# Variables whose values should be saved in libtool wrapper scripts and
# restored at relink time.
variables_saved_for_relink="$variables_saved_for_relink"

# Whether libtool must link a program against all its dependency libraries.
link_all_deplibs=$_LT_AC_TAGVAR(link_all_deplibs, $1)

# Compile-time system search path for libraries
sys_lib_search_path_spec=$lt_sys_lib_search_path_spec

# Run-time system search path for libraries
sys_lib_dlsearch_path_spec=$lt_sys_lib_dlsearch_path_spec

# Fix the shell variable \$srcfile for the compiler.
fix_srcfile_path="$_LT_AC_TAGVAR(fix_srcfile_path, $1)"

# Set to yes if exported symbols are required.
always_export_symbols=$_LT_AC_TAGVAR(always_export_symbols, $1)

# The commands to list exported symbols.
export_symbols_cmds=$lt_[]_LT_AC_TAGVAR(export_symbols_cmds, $1)

# The commands to extract the exported symbol list from a shared archive.
extract_expsyms_cmds=$lt_extract_expsyms_cmds

# Symbols that should not be listed in the preloaded symbols.
exclude_expsyms=$lt_[]_LT_AC_TAGVAR(exclude_expsyms, $1)

# Symbols that must always be exported.
include_expsyms=$lt_[]_LT_AC_TAGVAR(include_expsyms, $1)

ifelse([$1],[],
[# ### END LIBTOOL CONFIG],
[# ### END LIBTOOL TAG CONFIG: $tagname])

__EOF__

ifelse([$1],[], [
  case $host_os in
  aix3*)
    cat <<\EOF >> "$cfgfile"

# AIX sometimes has problems with the GCC collect2 program.  For some
# reason, if we set the COLLECT_NAMES environment variable, the problems
# vanish in a puff of smoke.
if test "X${COLLECT_NAMES+set}" != Xset; then
  COLLECT_NAMES=
  export COLLECT_NAMES
fi
EOF
    ;;
  esac

  # We use sed instead of cat because bash on DJGPP gets confused if
  # if finds mixed CR/LF and LF-only lines.  Since sed operates in
  # text mode, it properly converts lines to CR/LF.  This bash problem
  # is reportedly fixed, but why not run on old versions too?
  sed '$q' "$ltmain" >> "$cfgfile" || (rm -f "$cfgfile"; exit 1)

  mv -f "$cfgfile" "$ofile" || \
    (rm -f "$ofile" && cp "$cfgfile" "$ofile" && rm -f "$cfgfile")
  chmod +x "$ofile"
])
else
  # If there is no Makefile yet, we rely on a make rule to execute
  # `config.status --recheck' to rerun these tests and create the
  # libtool script then.
  ltmain_in=`echo $ltmain | sed -e 's/\.sh$/.in/'`
  if test -f "$ltmain_in"; then
    test -f Makefile && make "$ltmain"
  fi
fi
])
m4trace:/usr/share/aclocal/libtool.m4:4349: -1- AC_DEFUN([AC_LIBTOOL_PROG_COMPILER_NO_RTTI], [AC_REQUIRE([_LT_AC_SYS_COMPILER])dnl

_LT_AC_TAGVAR(lt_prog_compiler_no_builtin_flag, $1)=

if test "$GCC" = yes; then
  _LT_AC_TAGVAR(lt_prog_compiler_no_builtin_flag, $1)=' -fno-builtin'

  AC_LIBTOOL_COMPILER_OPTION([if $compiler supports -fno-rtti -fno-exceptions],
    lt_cv_prog_compiler_rtti_exceptions,
    [-fno-rtti -fno-exceptions], [],
    [_LT_AC_TAGVAR(lt_prog_compiler_no_builtin_flag, $1)="$_LT_AC_TAGVAR(lt_prog_compiler_no_builtin_flag, $1) -fno-rtti -fno-exceptions"])
fi
])
m4trace:/usr/share/aclocal/libtool.m4:4535: -1- AC_DEFUN([AC_LIBTOOL_SYS_GLOBAL_SYMBOL_PIPE], [AC_REQUIRE([AC_CANONICAL_HOST])
AC_REQUIRE([AC_PROG_NM])
AC_REQUIRE([AC_OBJEXT])
# Check for command to grab the raw symbol name followed by C symbol from nm.
AC_MSG_CHECKING([command to parse $NM output from $compiler object])
AC_CACHE_VAL([lt_cv_sys_global_symbol_pipe],
[
# These are sane defaults that work on at least a few old systems.
# [They come from Ultrix.  What could be older than Ultrix?!! ;)]

# Character class describing NM global symbol codes.
symcode='[[BCDEGRST]]'

# Regexp to match symbols that can be accessed directly from C.
sympat='\([[_A-Za-z]][[_A-Za-z0-9]]*\)'

# Transform the above into a raw symbol and a C symbol.
symxfrm='\1 \2\3 \3'

# Transform an extracted symbol line into a proper C declaration
lt_cv_sys_global_symbol_to_cdecl="sed -n -e 's/^. .* \(.*\)$/extern int \1;/p'"

# Transform an extracted symbol line into symbol name and symbol address
lt_cv_sys_global_symbol_to_c_name_address="sed -n -e 's/^: \([[^ ]]*\) $/  {\\\"\1\\\", (lt_ptr) 0},/p' -e 's/^$symcode \([[^ ]]*\) \([[^ ]]*\)$/  {\"\2\", (lt_ptr) \&\2},/p'"

# Define system-specific variables.
case $host_os in
aix*)
  symcode='[[BCDT]]'
  ;;
cygwin* | mingw* | pw32*)
  symcode='[[ABCDGISTW]]'
  ;;
hpux*) # Its linker distinguishes data from code symbols
  if test "$host_cpu" = ia64; then
    symcode='[[ABCDEGRST]]'
  fi
  lt_cv_sys_global_symbol_to_cdecl="sed -n -e 's/^T .* \(.*\)$/extern int \1();/p' -e 's/^$symcode* .* \(.*\)$/extern char \1;/p'"
  lt_cv_sys_global_symbol_to_c_name_address="sed -n -e 's/^: \([[^ ]]*\) $/  {\\\"\1\\\", (lt_ptr) 0},/p' -e 's/^$symcode* \([[^ ]]*\) \([[^ ]]*\)$/  {\"\2\", (lt_ptr) \&\2},/p'"
  ;;
irix* | nonstopux*)
  symcode='[[BCDEGRST]]'
  ;;
osf*)
  symcode='[[BCDEGQRST]]'
  ;;
solaris* | sysv5*)
  symcode='[[BDRT]]'
  ;;
sysv4)
  symcode='[[DFNSTU]]'
  ;;
esac

# Handle CRLF in mingw tool chain
opt_cr=
case $build_os in
mingw*)
  opt_cr=`echo 'x\{0,1\}' | tr x '\015'` # option cr in regexp
  ;;
esac

# If we're using GNU nm, then use its standard symbol codes.
case `$NM -V 2>&1` in
*GNU* | *'with BFD'*)
  symcode='[[ABCDGIRSTW]]' ;;
esac

# Try without a prefix undercore, then with it.
for ac_symprfx in "" "_"; do

  # Write the raw and C identifiers.
  lt_cv_sys_global_symbol_pipe="sed -n -e 's/^.*[[ 	]]\($symcode$symcode*\)[[ 	]][[ 	]]*\($ac_symprfx\)$sympat$opt_cr$/$symxfrm/p'"

  # Check to see that the pipe works correctly.
  pipe_works=no

  rm -f conftest*
  cat > conftest.$ac_ext <<EOF
#ifdef __cplusplus
extern "C" {
#endif
char nm_test_var;
void nm_test_func(){}
#ifdef __cplusplus
}
#endif
int main(){nm_test_var='a';nm_test_func();return(0);}
EOF

  if AC_TRY_EVAL(ac_compile); then
    # Now try to grab the symbols.
    nlist=conftest.nm
    if AC_TRY_EVAL(NM conftest.$ac_objext \| $lt_cv_sys_global_symbol_pipe \> $nlist) && test -s "$nlist"; then
      # Try sorting and uniquifying the output.
      if sort "$nlist" | uniq > "$nlist"T; then
	mv -f "$nlist"T "$nlist"
      else
	rm -f "$nlist"T
      fi

      # Make sure that we snagged all the symbols we need.
      if grep ' nm_test_var$' "$nlist" >/dev/null; then
	if grep ' nm_test_func$' "$nlist" >/dev/null; then
	  cat <<EOF > conftest.$ac_ext
#ifdef __cplusplus
extern "C" {
#endif

EOF
	  # Now generate the symbol file.
	  eval "$lt_cv_sys_global_symbol_to_cdecl"' < "$nlist" | grep -v main >> conftest.$ac_ext'

	  cat <<EOF >> conftest.$ac_ext
#if defined (__STDC__) && __STDC__
# define lt_ptr_t void *
#else
# define lt_ptr_t char *
# define const
#endif

/* The mapping between symbol names and symbols. */
const struct {
  const char *name;
  lt_ptr_t address;
}
lt_preloaded_symbols[[]] =
{
EOF
	  $SED "s/^$symcode$symcode* \(.*\) \(.*\)$/  {\"\2\", (lt_ptr_t) \&\2},/" < "$nlist" | grep -v main >> conftest.$ac_ext
	  cat <<\EOF >> conftest.$ac_ext
  {0, (lt_ptr_t) 0}
};

#ifdef __cplusplus
}
#endif
EOF
	  # Now try linking the two files.
	  mv conftest.$ac_objext conftstm.$ac_objext
	  lt_save_LIBS="$LIBS"
	  lt_save_CFLAGS="$CFLAGS"
	  LIBS="conftstm.$ac_objext"
	  CFLAGS="$CFLAGS$_LT_AC_TAGVAR(lt_prog_compiler_no_builtin_flag, $1)"
	  if AC_TRY_EVAL(ac_link) && test -s conftest${ac_exeext}; then
	    pipe_works=yes
	  fi
	  LIBS="$lt_save_LIBS"
	  CFLAGS="$lt_save_CFLAGS"
	else
	  echo "cannot find nm_test_func in $nlist" >&AS_MESSAGE_LOG_FD
	fi
      else
	echo "cannot find nm_test_var in $nlist" >&AS_MESSAGE_LOG_FD
      fi
    else
      echo "cannot run $lt_cv_sys_global_symbol_pipe" >&AS_MESSAGE_LOG_FD
    fi
  else
    echo "$progname: failed program was:" >&AS_MESSAGE_LOG_FD
    cat conftest.$ac_ext >&5
  fi
  rm -f conftest* conftst*

  # Do not use the global_symbol_pipe unless it works.
  if test "$pipe_works" = yes; then
    break
  else
    lt_cv_sys_global_symbol_pipe=
  fi
done
])
if test -z "$lt_cv_sys_global_symbol_pipe"; then
  lt_cv_sys_global_symbol_to_cdecl=
fi
if test -z "$lt_cv_sys_global_symbol_pipe$lt_cv_sys_global_symbol_to_cdecl"; then
  AC_MSG_RESULT(failed)
else
  AC_MSG_RESULT(ok)
fi
])
m4trace:/usr/share/aclocal/libtool.m4:4996: -1- AC_DEFUN([AC_LIBTOOL_PROG_COMPILER_PIC], [_LT_AC_TAGVAR(lt_prog_compiler_wl, $1)=
_LT_AC_TAGVAR(lt_prog_compiler_pic, $1)=
_LT_AC_TAGVAR(lt_prog_compiler_static, $1)=

AC_MSG_CHECKING([for $compiler option to produce PIC])
 ifelse([$1],[CXX],[
  # C++ specific cases for pic, static, wl, etc.
  if test "$GXX" = yes; then
    _LT_AC_TAGVAR(lt_prog_compiler_wl, $1)='-Wl,'
    _LT_AC_TAGVAR(lt_prog_compiler_static, $1)='-static'

    case $host_os in
    aix*)
      # All AIX code is PIC.
      if test "$host_cpu" = ia64; then
	# AIX 5 now supports IA64 processor
	_LT_AC_TAGVAR(lt_prog_compiler_static, $1)='-Bstatic'
      fi
      ;;
    amigaos*)
      # FIXME: we need at least 68020 code to build shared libraries, but
      # adding the `-m68020' flag to GCC prevents building anything better,
      # like `-m68040'.
      _LT_AC_TAGVAR(lt_prog_compiler_pic, $1)='-m68020 -resident32 -malways-restore-a4'
      ;;
    beos* | cygwin* | irix5* | irix6* | nonstopux* | osf3* | osf4* | osf5*)
      # PIC is the default for these OSes.
      ;;
    mingw* | os2* | pw32*)
      # This hack is so that the source file can tell whether it is being
      # built for inclusion in a dll (and should export symbols for example).
      _LT_AC_TAGVAR(lt_prog_compiler_pic, $1)='-DDLL_EXPORT'
      ;;
    darwin* | rhapsody*)
      # PIC is the default on this platform
      # Common symbols not allowed in MH_DYLIB files
      _LT_AC_TAGVAR(lt_prog_compiler_pic, $1)='-fno-common'
      ;;
    *djgpp*)
      # DJGPP does not support shared libraries at all
      _LT_AC_TAGVAR(lt_prog_compiler_pic, $1)=
      ;;
    sysv4*MP*)
      if test -d /usr/nec; then
	_LT_AC_TAGVAR(lt_prog_compiler_pic, $1)=-Kconform_pic
      fi
      ;;
    hpux*)
      # PIC is the default for IA64 HP-UX and 64-bit HP-UX, but
      # not for PA HP-UX.
      case "$host_cpu" in
      hppa*64*|ia64*)
	;;
      *)
	_LT_AC_TAGVAR(lt_prog_compiler_pic, $1)='-fPIC'
	;;
      esac
      ;;
    *)
      _LT_AC_TAGVAR(lt_prog_compiler_pic, $1)='-fPIC'
      ;;
    esac
  else
    case $host_os in
      aix4* | aix5*)
	# All AIX code is PIC.
	if test "$host_cpu" = ia64; then
	  # AIX 5 now supports IA64 processor
	  _LT_AC_TAGVAR(lt_prog_compiler_static, $1)='-Bstatic'
	else
	  _LT_AC_TAGVAR(lt_prog_compiler_static, $1)='-bnso -bI:/lib/syscalls.exp'
	fi
	;;
      chorus*)
	case $cc_basename in
	cxch68)
	  # Green Hills C++ Compiler
	  # _LT_AC_TAGVAR(lt_prog_compiler_static, $1)="--no_auto_instantiation -u __main -u __premain -u _abort -r $COOL_DIR/lib/libOrb.a $MVME_DIR/lib/CC/libC.a $MVME_DIR/lib/classix/libcx.s.a"
	  ;;
	esac
	;;
      dgux*)
	case $cc_basename in
	  ec++)
	    _LT_AC_TAGVAR(lt_prog_compiler_pic, $1)='-KPIC'
	    ;;
	  ghcx)
	    # Green Hills C++ Compiler
	    _LT_AC_TAGVAR(lt_prog_compiler_pic, $1)='-pic'
	    ;;
	  *)
	    ;;
	esac
	;;
      freebsd* | kfreebsd*-gnu)
	# FreeBSD uses GNU C++
	;;
      hpux9* | hpux10* | hpux11*)
	case $cc_basename in
	  CC)
	    _LT_AC_TAGVAR(lt_prog_compiler_wl, $1)='-Wl,'
	    _LT_AC_TAGVAR(lt_prog_compiler_static, $1)="${ac_cv_prog_cc_wl}-a ${ac_cv_prog_cc_wl}archive"
	    if test "$host_cpu" != ia64; then
	      _LT_AC_TAGVAR(lt_prog_compiler_pic, $1)='+Z'
	    fi
	    ;;
	  aCC)
	    _LT_AC_TAGVAR(lt_prog_compiler_wl, $1)='-Wl,'
	    _LT_AC_TAGVAR(lt_prog_compiler_static, $1)="${ac_cv_prog_cc_wl}-a ${ac_cv_prog_cc_wl}archive"
	    case "$host_cpu" in
	    hppa*64*|ia64*)
	      # +Z the default
	      ;;
	    *)
	      _LT_AC_TAGVAR(lt_prog_compiler_pic, $1)='+Z'
	      ;;
	    esac
	    ;;
	  *)
	    ;;
	esac
	;;
      irix5* | irix6* | nonstopux*)
	case $cc_basename in
	  CC)
	    _LT_AC_TAGVAR(lt_prog_compiler_wl, $1)='-Wl,'
	    _LT_AC_TAGVAR(lt_prog_compiler_static, $1)='-non_shared'
	    # CC pic flag -KPIC is the default.
	    ;;
	  *)
	    ;;
	esac
	;;
      linux*)
	case $cc_basename in
	  KCC)
	    # KAI C++ Compiler
	    _LT_AC_TAGVAR(lt_prog_compiler_wl, $1)='--backend -Wl,'
	    _LT_AC_TAGVAR(lt_prog_compiler_pic, $1)='-fPIC'
	    ;;
	  icpc)
	    # Intel C++
	    _LT_AC_TAGVAR(lt_prog_compiler_wl, $1)='-Wl,'
	    _LT_AC_TAGVAR(lt_prog_compiler_pic, $1)='-KPIC'
	    _LT_AC_TAGVAR(lt_prog_compiler_static, $1)='-static'
	    ;;
	  cxx)
	    # Compaq C++
	    # Make sure the PIC flag is empty.  It appears that all Alpha
	    # Linux and Compaq Tru64 Unix objects are PIC.
	    _LT_AC_TAGVAR(lt_prog_compiler_pic, $1)=
	    _LT_AC_TAGVAR(lt_prog_compiler_static, $1)='-non_shared'
	    ;;
	  *)
	    ;;
	esac
	;;
      lynxos*)
	;;
      m88k*)
	;;
      mvs*)
	case $cc_basename in
	  cxx)
	    _LT_AC_TAGVAR(lt_prog_compiler_pic, $1)='-W c,exportall'
	    ;;
	  *)
	    ;;
	esac
	;;
      netbsd*)
	;;
      osf3* | osf4* | osf5*)
	case $cc_basename in
	  KCC)
	    _LT_AC_TAGVAR(lt_prog_compiler_wl, $1)='--backend -Wl,'
	    ;;
	  RCC)
	    # Rational C++ 2.4.1
	    _LT_AC_TAGVAR(lt_prog_compiler_pic, $1)='-pic'
	    ;;
	  cxx)
	    # Digital/Compaq C++
	    _LT_AC_TAGVAR(lt_prog_compiler_wl, $1)='-Wl,'
	    # Make sure the PIC flag is empty.  It appears that all Alpha
	    # Linux and Compaq Tru64 Unix objects are PIC.
	    _LT_AC_TAGVAR(lt_prog_compiler_pic, $1)=
	    _LT_AC_TAGVAR(lt_prog_compiler_static, $1)='-non_shared'
	    ;;
	  *)
	    ;;
	esac
	;;
      psos*)
	;;
      sco*)
	case $cc_basename in
	  CC)
	    _LT_AC_TAGVAR(lt_prog_compiler_pic, $1)='-fPIC'
	    ;;
	  *)
	    ;;
	esac
	;;
      solaris*)
	case $cc_basename in
	  CC)
	    # Sun C++ 4.2, 5.x and Centerline C++
	    _LT_AC_TAGVAR(lt_prog_compiler_pic, $1)='-KPIC'
	    _LT_AC_TAGVAR(lt_prog_compiler_static, $1)='-Bstatic'
	    _LT_AC_TAGVAR(lt_prog_compiler_wl, $1)='-Qoption ld '
	    ;;
	  gcx)
	    # Green Hills C++ Compiler
	    _LT_AC_TAGVAR(lt_prog_compiler_pic, $1)='-PIC'
	    ;;
	  *)
	    ;;
	esac
	;;
      sunos4*)
	case $cc_basename in
	  CC)
	    # Sun C++ 4.x
	    _LT_AC_TAGVAR(lt_prog_compiler_pic, $1)='-pic'
	    _LT_AC_TAGVAR(lt_prog_compiler_static, $1)='-Bstatic'
	    ;;
	  lcc)
	    # Lucid
	    _LT_AC_TAGVAR(lt_prog_compiler_pic, $1)='-pic'
	    ;;
	  *)
	    ;;
	esac
	;;
      tandem*)
	case $cc_basename in
	  NCC)
	    # NonStop-UX NCC 3.20
	    _LT_AC_TAGVAR(lt_prog_compiler_pic, $1)='-KPIC'
	    ;;
	  *)
	    ;;
	esac
	;;
      unixware*)
	;;
      vxworks*)
	;;
      *)
	_LT_AC_TAGVAR(lt_prog_compiler_can_build_shared, $1)=no
	;;
    esac
  fi
],
[
  if test "$GCC" = yes; then
    _LT_AC_TAGVAR(lt_prog_compiler_wl, $1)='-Wl,'
    _LT_AC_TAGVAR(lt_prog_compiler_static, $1)='-static'

    case $host_os in
      aix*)
      # All AIX code is PIC.
      if test "$host_cpu" = ia64; then
	# AIX 5 now supports IA64 processor
	_LT_AC_TAGVAR(lt_prog_compiler_static, $1)='-Bstatic'
      fi
      ;;

    amigaos*)
      # FIXME: we need at least 68020 code to build shared libraries, but
      # adding the `-m68020' flag to GCC prevents building anything better,
      # like `-m68040'.
      _LT_AC_TAGVAR(lt_prog_compiler_pic, $1)='-m68020 -resident32 -malways-restore-a4'
      ;;

    beos* | cygwin* | irix5* | irix6* | nonstopux* | osf3* | osf4* | osf5*)
      # PIC is the default for these OSes.
      ;;

    mingw* | pw32* | os2*)
      # This hack is so that the source file can tell whether it is being
      # built for inclusion in a dll (and should export symbols for example).
      _LT_AC_TAGVAR(lt_prog_compiler_pic, $1)='-DDLL_EXPORT'
      ;;

    darwin* | rhapsody*)
      # PIC is the default on this platform
      # Common symbols not allowed in MH_DYLIB files
      _LT_AC_TAGVAR(lt_prog_compiler_pic, $1)='-fno-common'
      ;;

    msdosdjgpp*)
      # Just because we use GCC doesn't mean we suddenly get shared libraries
      # on systems that don't support them.
      _LT_AC_TAGVAR(lt_prog_compiler_can_build_shared, $1)=no
      enable_shared=no
      ;;

    sysv4*MP*)
      if test -d /usr/nec; then
	_LT_AC_TAGVAR(lt_prog_compiler_pic, $1)=-Kconform_pic
      fi
      ;;

    hpux*)
      # PIC is the default for IA64 HP-UX and 64-bit HP-UX, but
      # not for PA HP-UX.
      case "$host_cpu" in
      hppa*64*|ia64*)
	# +Z the default
	;;
      *)
	_LT_AC_TAGVAR(lt_prog_compiler_pic, $1)='-fPIC'
	;;
      esac
      ;;

    *)
      _LT_AC_TAGVAR(lt_prog_compiler_pic, $1)='-fPIC'
      ;;
    esac
  else
    # PORTME Check for flag to pass linker flags through the system compiler.
    case $host_os in
    aix*)
      _LT_AC_TAGVAR(lt_prog_compiler_wl, $1)='-Wl,'
      if test "$host_cpu" = ia64; then
	# AIX 5 now supports IA64 processor
	_LT_AC_TAGVAR(lt_prog_compiler_static, $1)='-Bstatic'
      else
	_LT_AC_TAGVAR(lt_prog_compiler_static, $1)='-bnso -bI:/lib/syscalls.exp'
      fi
      ;;

    mingw* | pw32* | os2*)
      # This hack is so that the source file can tell whether it is being
      # built for inclusion in a dll (and should export symbols for example).
      _LT_AC_TAGVAR(lt_prog_compiler_pic, $1)='-DDLL_EXPORT'
      ;;

    hpux9* | hpux10* | hpux11*)
      _LT_AC_TAGVAR(lt_prog_compiler_wl, $1)='-Wl,'
      # PIC is the default for IA64 HP-UX and 64-bit HP-UX, but
      # not for PA HP-UX.
      case "$host_cpu" in
      hppa*64*|ia64*)
	# +Z the default
	;;
      *)
	_LT_AC_TAGVAR(lt_prog_compiler_pic, $1)='+Z'
	;;
      esac
      # Is there a better lt_prog_compiler_static that works with the bundled CC?
      _LT_AC_TAGVAR(lt_prog_compiler_static, $1)='${wl}-a ${wl}archive'
      ;;

    irix5* | irix6* | nonstopux*)
      _LT_AC_TAGVAR(lt_prog_compiler_wl, $1)='-Wl,'
      # PIC (with -KPIC) is the default.
      _LT_AC_TAGVAR(lt_prog_compiler_static, $1)='-non_shared'
      ;;

    newsos6)
      _LT_AC_TAGVAR(lt_prog_compiler_pic, $1)='-KPIC'
      _LT_AC_TAGVAR(lt_prog_compiler_static, $1)='-Bstatic'
      ;;

    linux*)
      case $CC in
      icc* | ecc*)
	_LT_AC_TAGVAR(lt_prog_compiler_wl, $1)='-Wl,'
	_LT_AC_TAGVAR(lt_prog_compiler_pic, $1)='-KPIC'
	_LT_AC_TAGVAR(lt_prog_compiler_static, $1)='-static'
        ;;
      ccc*)
        _LT_AC_TAGVAR(lt_prog_compiler_wl, $1)='-Wl,'
        # All Alpha code is PIC.
        _LT_AC_TAGVAR(lt_prog_compiler_static, $1)='-non_shared'
        ;;
      esac
      ;;

    osf3* | osf4* | osf5*)
      _LT_AC_TAGVAR(lt_prog_compiler_wl, $1)='-Wl,'
      # All OSF/1 code is PIC.
      _LT_AC_TAGVAR(lt_prog_compiler_static, $1)='-non_shared'
      ;;

    sco3.2v5*)
      _LT_AC_TAGVAR(lt_prog_compiler_pic, $1)='-Kpic'
      _LT_AC_TAGVAR(lt_prog_compiler_static, $1)='-dn'
      ;;

    solaris*)
      _LT_AC_TAGVAR(lt_prog_compiler_wl, $1)='-Wl,'
      _LT_AC_TAGVAR(lt_prog_compiler_pic, $1)='-KPIC'
      _LT_AC_TAGVAR(lt_prog_compiler_static, $1)='-Bstatic'
      ;;

    sunos4*)
      _LT_AC_TAGVAR(lt_prog_compiler_wl, $1)='-Qoption ld '
      _LT_AC_TAGVAR(lt_prog_compiler_pic, $1)='-PIC'
      _LT_AC_TAGVAR(lt_prog_compiler_static, $1)='-Bstatic'
      ;;

    sysv4 | sysv4.2uw2* | sysv4.3* | sysv5*)
      _LT_AC_TAGVAR(lt_prog_compiler_wl, $1)='-Wl,'
      _LT_AC_TAGVAR(lt_prog_compiler_pic, $1)='-KPIC'
      _LT_AC_TAGVAR(lt_prog_compiler_static, $1)='-Bstatic'
      ;;

    sysv4*MP*)
      if test -d /usr/nec ;then
	_LT_AC_TAGVAR(lt_prog_compiler_pic, $1)='-Kconform_pic'
	_LT_AC_TAGVAR(lt_prog_compiler_static, $1)='-Bstatic'
      fi
      ;;

    uts4*)
      _LT_AC_TAGVAR(lt_prog_compiler_pic, $1)='-pic'
      _LT_AC_TAGVAR(lt_prog_compiler_static, $1)='-Bstatic'
      ;;

    *)
      _LT_AC_TAGVAR(lt_prog_compiler_can_build_shared, $1)=no
      ;;
    esac
  fi
])
AC_MSG_RESULT([$_LT_AC_TAGVAR(lt_prog_compiler_pic, $1)])

#
# Check to make sure the PIC flag actually works.
#
if test -n "$_LT_AC_TAGVAR(lt_prog_compiler_pic, $1)"; then
  AC_LIBTOOL_COMPILER_OPTION([if $compiler PIC flag $_LT_AC_TAGVAR(lt_prog_compiler_pic, $1) works],
    _LT_AC_TAGVAR(lt_prog_compiler_pic_works, $1),
    [$_LT_AC_TAGVAR(lt_prog_compiler_pic, $1)ifelse([$1],[],[ -DPIC],[ifelse([$1],[CXX],[ -DPIC],[])])], [],
    [case $_LT_AC_TAGVAR(lt_prog_compiler_pic, $1) in
     "" | " "*) ;;
     *) _LT_AC_TAGVAR(lt_prog_compiler_pic, $1)=" $_LT_AC_TAGVAR(lt_prog_compiler_pic, $1)" ;;
     esac],
    [_LT_AC_TAGVAR(lt_prog_compiler_pic, $1)=
     _LT_AC_TAGVAR(lt_prog_compiler_can_build_shared, $1)=no])
fi
case "$host_os" in
  # For platforms which do not support PIC, -DPIC is meaningless:
  *djgpp*)
    _LT_AC_TAGVAR(lt_prog_compiler_pic, $1)=
    ;;
  *)
    _LT_AC_TAGVAR(lt_prog_compiler_pic, $1)="$_LT_AC_TAGVAR(lt_prog_compiler_pic, $1)ifelse([$1],[],[ -DPIC],[ifelse([$1],[CXX],[ -DPIC],[])])"
    ;;
esac
])
m4trace:/usr/share/aclocal/libtool.m4:5829: -1- AC_DEFUN([AC_LIBTOOL_PROG_LD_SHLIBS], [AC_MSG_CHECKING([whether the $compiler linker ($LD) supports shared libraries])
ifelse([$1],[CXX],[
  _LT_AC_TAGVAR(export_symbols_cmds, $1)='$NM $libobjs $convenience | $global_symbol_pipe | $SED '\''s/.* //'\'' | sort | uniq > $export_symbols'
  case $host_os in
  aix4* | aix5*)
    # If we're using GNU nm, then we don't want the "-C" option.
    # -C means demangle to AIX nm, but means don't demangle with GNU nm
    if $NM -V 2>&1 | grep 'GNU' > /dev/null; then
      _LT_AC_TAGVAR(export_symbols_cmds, $1)='$NM -Bpg $libobjs $convenience | awk '\''{ if (((\[$]2 == "T") || (\[$]2 == "D") || (\[$]2 == "B")) && ([substr](\[$]3,1,1) != ".")) { print \[$]3 } }'\'' | sort -u > $export_symbols'
    else
      _LT_AC_TAGVAR(export_symbols_cmds, $1)='$NM -BCpg $libobjs $convenience | awk '\''{ if (((\[$]2 == "T") || (\[$]2 == "D") || (\[$]2 == "B")) && ([substr](\[$]3,1,1) != ".")) { print \[$]3 } }'\'' | sort -u > $export_symbols'
    fi
    ;;
  pw32*)
    _LT_AC_TAGVAR(export_symbols_cmds, $1)="$ltdll_cmds"
  ;;
  cygwin* | mingw*)
    _LT_AC_TAGVAR(export_symbols_cmds, $1)='$NM $libobjs $convenience | $global_symbol_pipe | $SED -e '\''/^[[BCDGS]] /s/.* \([[^ ]]*\)/\1 DATA/'\'' | $SED -e '\''/^[[AITW]] /s/.* //'\'' | sort | uniq > $export_symbols'
  ;;
  *)
    _LT_AC_TAGVAR(export_symbols_cmds, $1)='$NM $libobjs $convenience | $global_symbol_pipe | $SED '\''s/.* //'\'' | sort | uniq > $export_symbols'
  ;;
  esac
],[
  runpath_var=
  _LT_AC_TAGVAR(allow_undefined_flag, $1)=
  _LT_AC_TAGVAR(enable_shared_with_static_runtimes, $1)=no
  _LT_AC_TAGVAR(archive_cmds, $1)=
  _LT_AC_TAGVAR(archive_expsym_cmds, $1)=
  _LT_AC_TAGVAR(old_archive_From_new_cmds, $1)=
  _LT_AC_TAGVAR(old_archive_from_expsyms_cmds, $1)=
  _LT_AC_TAGVAR(export_dynamic_flag_spec, $1)=
  _LT_AC_TAGVAR(whole_archive_flag_spec, $1)=
  _LT_AC_TAGVAR(thread_safe_flag_spec, $1)=
  _LT_AC_TAGVAR(hardcode_libdir_flag_spec, $1)=
  _LT_AC_TAGVAR(hardcode_libdir_flag_spec_ld, $1)=
  _LT_AC_TAGVAR(hardcode_libdir_separator, $1)=
  _LT_AC_TAGVAR(hardcode_direct, $1)=no
  _LT_AC_TAGVAR(hardcode_minus_L, $1)=no
  _LT_AC_TAGVAR(hardcode_shlibpath_var, $1)=unsupported
  _LT_AC_TAGVAR(link_all_deplibs, $1)=unknown
  _LT_AC_TAGVAR(hardcode_automatic, $1)=no
  _LT_AC_TAGVAR(module_cmds, $1)=
  _LT_AC_TAGVAR(module_expsym_cmds, $1)=
  _LT_AC_TAGVAR(always_export_symbols, $1)=no
  _LT_AC_TAGVAR(export_symbols_cmds, $1)='$NM $libobjs $convenience | $global_symbol_pipe | $SED '\''s/.* //'\'' | sort | uniq > $export_symbols'
  # include_expsyms should be a list of space-separated symbols to be *always*
  # included in the symbol list
  _LT_AC_TAGVAR(include_expsyms, $1)=
  # exclude_expsyms can be an extended regexp of symbols to exclude
  # it will be wrapped by ` (' and `)$', so one must not match beginning or
  # end of line.  Example: `a|bc|.*d.*' will exclude the symbols `a' and `bc',
  # as well as any symbol that contains `d'.
  _LT_AC_TAGVAR(exclude_expsyms, $1)="_GLOBAL_OFFSET_TABLE_"
  # Although _GLOBAL_OFFSET_TABLE_ is a valid symbol C name, most a.out
  # platforms (ab)use it in PIC code, but their linkers get confused if
  # the symbol is explicitly referenced.  Since portable code cannot
  # rely on this symbol name, it's probably fine to never include it in
  # preloaded symbol tables.
  extract_expsyms_cmds=

  case $host_os in
  cygwin* | mingw* | pw32*)
    # FIXME: the MSVC++ port hasn't been tested in a loooong time
    # When not using gcc, we currently assume that we are using
    # Microsoft Visual C++.
    if test "$GCC" != yes; then
      with_gnu_ld=no
    fi
    ;;
  openbsd*)
    with_gnu_ld=no
    ;;
  esac

  _LT_AC_TAGVAR(ld_shlibs, $1)=yes
  if test "$with_gnu_ld" = yes; then
    # If archive_cmds runs LD, not CC, wlarc should be empty
    wlarc='${wl}'

    # See if GNU ld supports shared libraries.
    case $host_os in
    aix3* | aix4* | aix5*)
      # On AIX/PPC, the GNU linker is very broken
      if test "$host_cpu" != ia64; then
	_LT_AC_TAGVAR(ld_shlibs, $1)=no
	cat <<EOF 1>&2

*** Warning: the GNU linker, at least up to release 2.9.1, is reported
*** to be unable to reliably create shared libraries on AIX.
*** Therefore, libtool is disabling shared libraries support.  If you
*** really care for shared libraries, you may want to modify your PATH
*** so that a non-GNU linker is found, and then restart.

EOF
      fi
      ;;

    amigaos*)
      _LT_AC_TAGVAR(archive_cmds, $1)='$rm $output_objdir/a2ixlibrary.data~$echo "#define NAME $libname" > $output_objdir/a2ixlibrary.data~$echo "#define LIBRARY_ID 1" >> $output_objdir/a2ixlibrary.data~$echo "#define VERSION $major" >> $output_objdir/a2ixlibrary.data~$echo "#define REVISION $revision" >> $output_objdir/a2ixlibrary.data~$AR $AR_FLAGS $lib $libobjs~$RANLIB $lib~(cd $output_objdir && a2ixlibrary -32)'
      _LT_AC_TAGVAR(hardcode_libdir_flag_spec, $1)='-L$libdir'
      _LT_AC_TAGVAR(hardcode_minus_L, $1)=yes

      # Samuel A. Falvo II <kc5tja@dolphin.openprojects.net> reports
      # that the semantics of dynamic libraries on AmigaOS, at least up
      # to version 4, is to share data among multiple programs linked
      # with the same dynamic library.  Since this doesn't match the
      # behavior of shared libraries on other platforms, we can't use
      # them.
      _LT_AC_TAGVAR(ld_shlibs, $1)=no
      ;;

    beos*)
      if $LD --help 2>&1 | grep ': supported targets:.* elf' > /dev/null; then
	_LT_AC_TAGVAR(allow_undefined_flag, $1)=unsupported
	# Joseph Beckenbach <jrb3@best.com> says some releases of gcc
	# support --undefined.  This deserves some investigation.  FIXME
	_LT_AC_TAGVAR(archive_cmds, $1)='$CC -nostart $libobjs $deplibs $compiler_flags ${wl}-soname $wl$soname -o $lib'
      else
	_LT_AC_TAGVAR(ld_shlibs, $1)=no
      fi
      ;;

    cygwin* | mingw* | pw32*)
      # _LT_AC_TAGVAR(hardcode_libdir_flag_spec, $1) is actually meaningless,
      # as there is no search path for DLLs.
      _LT_AC_TAGVAR(hardcode_libdir_flag_spec, $1)='-L$libdir'
      _LT_AC_TAGVAR(allow_undefined_flag, $1)=unsupported
      _LT_AC_TAGVAR(always_export_symbols, $1)=no
      _LT_AC_TAGVAR(enable_shared_with_static_runtimes, $1)=yes
      _LT_AC_TAGVAR(export_symbols_cmds, $1)='$NM $libobjs $convenience | $global_symbol_pipe | $SED -e '\''/^[[BCDGS]] /s/.* \([[^ ]]*\)/\1 DATA/'\'' | $SED -e '\''/^[[AITW]] /s/.* //'\'' | sort | uniq > $export_symbols'

      if $LD --help 2>&1 | grep 'auto-import' > /dev/null; then
        _LT_AC_TAGVAR(archive_cmds, $1)='$CC -shared $libobjs $deplibs $compiler_flags -o $output_objdir/$soname ${wl}--image-base=0x10000000 ${wl}--out-implib,$lib'
	# If the export-symbols file already is a .def file (1st line
	# is EXPORTS), use it as is; otherwise, prepend...
	_LT_AC_TAGVAR(archive_expsym_cmds, $1)='if test "x`$SED 1q $export_symbols`" = xEXPORTS; then
	  cp $export_symbols $output_objdir/$soname.def;
	else
	  echo EXPORTS > $output_objdir/$soname.def;
	  cat $export_symbols >> $output_objdir/$soname.def;
	fi~
	$CC -shared $output_objdir/$soname.def $libobjs $deplibs $compiler_flags -o $output_objdir/$soname ${wl}--image-base=0x10000000  ${wl}--out-implib,$lib'
      else
	ld_shlibs=no
      fi
      ;;

    netbsd*)
      if echo __ELF__ | $CC -E - | grep __ELF__ >/dev/null; then
	_LT_AC_TAGVAR(archive_cmds, $1)='$LD -Bshareable $libobjs $deplibs $linker_flags -o $lib'
	wlarc=
      else
	_LT_AC_TAGVAR(archive_cmds, $1)='$CC -shared $libobjs $deplibs $compiler_flags ${wl}-soname $wl$soname -o $lib'
	_LT_AC_TAGVAR(archive_expsym_cmds, $1)='$CC -shared $libobjs $deplibs $compiler_flags ${wl}-soname $wl$soname ${wl}-retain-symbols-file $wl$export_symbols -o $lib'
      fi
      ;;

    solaris* | sysv5*)
      if $LD -v 2>&1 | grep 'BFD 2\.8' > /dev/null; then
	_LT_AC_TAGVAR(ld_shlibs, $1)=no
	cat <<EOF 1>&2

*** Warning: The releases 2.8.* of the GNU linker cannot reliably
*** create shared libraries on Solaris systems.  Therefore, libtool
*** is disabling shared libraries support.  We urge you to upgrade GNU
*** binutils to release 2.9.1 or newer.  Another option is to modify
*** your PATH or compiler configuration so that the native linker is
*** used, and then restart.

EOF
      elif $LD --help 2>&1 | grep ': supported targets:.* elf' > /dev/null; then
	_LT_AC_TAGVAR(archive_cmds, $1)='$CC -shared $libobjs $deplibs $compiler_flags ${wl}-soname $wl$soname -o $lib'
	_LT_AC_TAGVAR(archive_expsym_cmds, $1)='$CC -shared $libobjs $deplibs $compiler_flags ${wl}-soname $wl$soname ${wl}-retain-symbols-file $wl$export_symbols -o $lib'
      else
	_LT_AC_TAGVAR(ld_shlibs, $1)=no
      fi
      ;;

    sunos4*)
      _LT_AC_TAGVAR(archive_cmds, $1)='$LD -assert pure-text -Bshareable -o $lib $libobjs $deplibs $linker_flags'
      wlarc=
      _LT_AC_TAGVAR(hardcode_direct, $1)=yes
      _LT_AC_TAGVAR(hardcode_shlibpath_var, $1)=no
      ;;

  linux*)
    if $LD --help 2>&1 | grep ': supported targets:.* elf' > /dev/null; then
        tmp_archive_cmds='$CC -shared $libobjs $deplibs $compiler_flags ${wl}-soname $wl$soname -o $lib'
	_LT_AC_TAGVAR(archive_cmds, $1)="$tmp_archive_cmds"
      supports_anon_versioning=no
      case `$LD -v 2>/dev/null` in
        *\ [01].* | *\ 2.[[0-9]].* | *\ 2.10.*) ;; # catch versions < 2.11
        *\ 2.11.93.0.2\ *) supports_anon_versioning=yes ;; # RH7.3 ...
        *\ 2.11.92.0.12\ *) supports_anon_versioning=yes ;; # Mandrake 8.2 ...
        *\ 2.11.*) ;; # other 2.11 versions
        *) supports_anon_versioning=yes ;;
      esac
      if test $supports_anon_versioning = yes; then
        _LT_AC_TAGVAR(archive_expsym_cmds, $1)='$echo "{ global:" > $output_objdir/$libname.ver~
cat $export_symbols | sed -e "s/\(.*\)/\1;/" >> $output_objdir/$libname.ver~
$echo "local: *; };" >> $output_objdir/$libname.ver~
        $CC -shared $libobjs $deplibs $compiler_flags ${wl}-soname $wl$soname ${wl}-version-script ${wl}$output_objdir/$libname.ver -o $lib'
      else
        _LT_AC_TAGVAR(archive_expsym_cmds, $1)="$tmp_archive_cmds"
      fi
    else
      _LT_AC_TAGVAR(ld_shlibs, $1)=no
    fi
    ;;

    *)
      if $LD --help 2>&1 | grep ': supported targets:.* elf' > /dev/null; then
	_LT_AC_TAGVAR(archive_cmds, $1)='$CC -shared $libobjs $deplibs $compiler_flags ${wl}-soname $wl$soname -o $lib'
	_LT_AC_TAGVAR(archive_expsym_cmds, $1)='$CC -shared $libobjs $deplibs $compiler_flags ${wl}-soname $wl$soname ${wl}-retain-symbols-file $wl$export_symbols -o $lib'
      else
	_LT_AC_TAGVAR(ld_shlibs, $1)=no
      fi
      ;;
    esac

    if test "$_LT_AC_TAGVAR(ld_shlibs, $1)" = yes; then
      runpath_var=LD_RUN_PATH
      _LT_AC_TAGVAR(hardcode_libdir_flag_spec, $1)='${wl}--rpath ${wl}$libdir'
      _LT_AC_TAGVAR(export_dynamic_flag_spec, $1)='${wl}--export-dynamic'
      # ancient GNU ld didn't support --whole-archive et. al.
      if $LD --help 2>&1 | grep 'no-whole-archive' > /dev/null; then
 	_LT_AC_TAGVAR(whole_archive_flag_spec, $1)="$wlarc"'--whole-archive$convenience '"$wlarc"'--no-whole-archive'
      else
  	_LT_AC_TAGVAR(whole_archive_flag_spec, $1)=
      fi
    fi
  else
    # PORTME fill in a description of your system's linker (not GNU ld)
    case $host_os in
    aix3*)
      _LT_AC_TAGVAR(allow_undefined_flag, $1)=unsupported
      _LT_AC_TAGVAR(always_export_symbols, $1)=yes
      _LT_AC_TAGVAR(archive_expsym_cmds, $1)='$LD -o $output_objdir/$soname $libobjs $deplibs $linker_flags -bE:$export_symbols -T512 -H512 -bM:SRE~$AR $AR_FLAGS $lib $output_objdir/$soname'
      # Note: this linker hardcodes the directories in LIBPATH if there
      # are no directories specified by -L.
      _LT_AC_TAGVAR(hardcode_minus_L, $1)=yes
      if test "$GCC" = yes && test -z "$link_static_flag"; then
	# Neither direct hardcoding nor static linking is supported with a
	# broken collect2.
	_LT_AC_TAGVAR(hardcode_direct, $1)=unsupported
      fi
      ;;

    aix4* | aix5*)
      if test "$host_cpu" = ia64; then
	# On IA64, the linker does run time linking by default, so we don't
	# have to do anything special.
	aix_use_runtimelinking=no
	exp_sym_flag='-Bexport'
	no_entry_flag=""
      else
	# If we're using GNU nm, then we don't want the "-C" option.
	# -C means demangle to AIX nm, but means don't demangle with GNU nm
	if $NM -V 2>&1 | grep 'GNU' > /dev/null; then
	  _LT_AC_TAGVAR(export_symbols_cmds, $1)='$NM -Bpg $libobjs $convenience | awk '\''{ if (((\[$]2 == "T") || (\[$]2 == "D") || (\[$]2 == "B")) && ([substr](\[$]3,1,1) != ".")) { print \[$]3 } }'\'' | sort -u > $export_symbols'
	else
	  _LT_AC_TAGVAR(export_symbols_cmds, $1)='$NM -BCpg $libobjs $convenience | awk '\''{ if (((\[$]2 == "T") || (\[$]2 == "D") || (\[$]2 == "B")) && ([substr](\[$]3,1,1) != ".")) { print \[$]3 } }'\'' | sort -u > $export_symbols'
	fi
	aix_use_runtimelinking=no

	# Test if we are trying to use run time linking or normal
	# AIX style linking. If -brtl is somewhere in LDFLAGS, we
	# need to do runtime linking.
	case $host_os in aix4.[[23]]|aix4.[[23]].*|aix5*)
	  for ld_flag in $LDFLAGS; do
  	  if (test $ld_flag = "-brtl" || test $ld_flag = "-Wl,-brtl"); then
  	    aix_use_runtimelinking=yes
  	    break
  	  fi
	  done
	esac

	exp_sym_flag='-bexport'
	no_entry_flag='-bnoentry'
      fi

      # When large executables or shared objects are built, AIX ld can
      # have problems creating the table of contents.  If linking a library
      # or program results in "error TOC overflow" add -mminimal-toc to
      # CXXFLAGS/CFLAGS for g++/gcc.  In the cases where that is not
      # enough to fix the problem, add -Wl,-bbigtoc to LDFLAGS.

      _LT_AC_TAGVAR(archive_cmds, $1)=''
      _LT_AC_TAGVAR(hardcode_direct, $1)=yes
      _LT_AC_TAGVAR(hardcode_libdir_separator, $1)=':'
      _LT_AC_TAGVAR(link_all_deplibs, $1)=yes

      if test "$GCC" = yes; then
	case $host_os in aix4.[012]|aix4.[012].*)
	# We only want to do this on AIX 4.2 and lower, the check
	# below for broken collect2 doesn't work under 4.3+
	  collect2name=`${CC} -print-prog-name=collect2`
	  if test -f "$collect2name" && \
  	   strings "$collect2name" | grep resolve_lib_name >/dev/null
	  then
  	  # We have reworked collect2
  	  _LT_AC_TAGVAR(hardcode_direct, $1)=yes
	  else
  	  # We have old collect2
  	  _LT_AC_TAGVAR(hardcode_direct, $1)=unsupported
  	  # It fails to find uninstalled libraries when the uninstalled
  	  # path is not listed in the libpath.  Setting hardcode_minus_L
  	  # to unsupported forces relinking
  	  _LT_AC_TAGVAR(hardcode_minus_L, $1)=yes
  	  _LT_AC_TAGVAR(hardcode_libdir_flag_spec, $1)='-L$libdir'
  	  _LT_AC_TAGVAR(hardcode_libdir_separator, $1)=
	  fi
	esac
	shared_flag='-shared'
      else
	# not using gcc
	if test "$host_cpu" = ia64; then
  	# VisualAge C++, Version 5.5 for AIX 5L for IA-64, Beta 3 Release
  	# chokes on -Wl,-G. The following line is correct:
	  shared_flag='-G'
	else
  	if test "$aix_use_runtimelinking" = yes; then
	    shared_flag='${wl}-G'
	  else
	    shared_flag='${wl}-bM:SRE'
  	fi
	fi
      fi

      # It seems that -bexpall does not export symbols beginning with
      # underscore (_), so it is better to generate a list of symbols to export.
      _LT_AC_TAGVAR(always_export_symbols, $1)=yes
      if test "$aix_use_runtimelinking" = yes; then
	# Warning - without using the other runtime loading flags (-brtl),
	# -berok will link without error, but may produce a broken library.
	_LT_AC_TAGVAR(allow_undefined_flag, $1)='-berok'
       # Determine the default libpath from the value encoded in an empty executable.
       _LT_AC_SYS_LIBPATH_AIX
       _LT_AC_TAGVAR(hardcode_libdir_flag_spec, $1)='${wl}-blibpath:$libdir:'"$aix_libpath"
	_LT_AC_TAGVAR(archive_expsym_cmds, $1)="\$CC"' -o $output_objdir/$soname $libobjs $deplibs $compiler_flags `if test "x${allow_undefined_flag}" != "x"; then echo "${wl}${allow_undefined_flag}"; else :; fi` '"\${wl}$no_entry_flag \${wl}$exp_sym_flag:\$export_symbols $shared_flag"
       else
	if test "$host_cpu" = ia64; then
	  _LT_AC_TAGVAR(hardcode_libdir_flag_spec, $1)='${wl}-R $libdir:/usr/lib:/lib'
	  _LT_AC_TAGVAR(allow_undefined_flag, $1)="-z nodefs"
	  _LT_AC_TAGVAR(archive_expsym_cmds, $1)="\$CC $shared_flag"' -o $output_objdir/$soname $libobjs $deplibs $compiler_flags ${wl}${allow_undefined_flag} '"\${wl}$no_entry_flag \${wl}$exp_sym_flag:\$export_symbols"
	else
	 # Determine the default libpath from the value encoded in an empty executable.
	 _LT_AC_SYS_LIBPATH_AIX
	 _LT_AC_TAGVAR(hardcode_libdir_flag_spec, $1)='${wl}-blibpath:$libdir:'"$aix_libpath"
	  # Warning - without using the other run time loading flags,
	  # -berok will link without error, but may produce a broken library.
	  _LT_AC_TAGVAR(no_undefined_flag, $1)=' ${wl}-bernotok'
	  _LT_AC_TAGVAR(allow_undefined_flag, $1)=' ${wl}-berok'
	  # -bexpall does not export symbols beginning with underscore (_)
	  _LT_AC_TAGVAR(always_export_symbols, $1)=yes
	  # Exported symbols can be pulled into shared objects from archives
	  _LT_AC_TAGVAR(whole_archive_flag_spec, $1)=' '
	  _LT_AC_TAGVAR(archive_cmds_need_lc, $1)=yes
	  # This is similar to how AIX traditionally builds it's shared libraries.
	  _LT_AC_TAGVAR(archive_expsym_cmds, $1)="\$CC $shared_flag"' -o $output_objdir/$soname $libobjs $deplibs $compiler_flags ${wl}-bE:$export_symbols ${wl}-bnoentry${allow_undefined_flag}~$AR $AR_FLAGS $output_objdir/$libname$release.a $output_objdir/$soname'
	fi
      fi
      ;;

    amigaos*)
      _LT_AC_TAGVAR(archive_cmds, $1)='$rm $output_objdir/a2ixlibrary.data~$echo "#define NAME $libname" > $output_objdir/a2ixlibrary.data~$echo "#define LIBRARY_ID 1" >> $output_objdir/a2ixlibrary.data~$echo "#define VERSION $major" >> $output_objdir/a2ixlibrary.data~$echo "#define REVISION $revision" >> $output_objdir/a2ixlibrary.data~$AR $AR_FLAGS $lib $libobjs~$RANLIB $lib~(cd $output_objdir && a2ixlibrary -32)'
      _LT_AC_TAGVAR(hardcode_libdir_flag_spec, $1)='-L$libdir'
      _LT_AC_TAGVAR(hardcode_minus_L, $1)=yes
      # see comment about different semantics on the GNU ld section
      _LT_AC_TAGVAR(ld_shlibs, $1)=no
      ;;

    bsdi4*)
      _LT_AC_TAGVAR(export_dynamic_flag_spec, $1)=-rdynamic
      ;;

    cygwin* | mingw* | pw32*)
      # When not using gcc, we currently assume that we are using
      # Microsoft Visual C++.
      # hardcode_libdir_flag_spec is actually meaningless, as there is
      # no search path for DLLs.
      _LT_AC_TAGVAR(hardcode_libdir_flag_spec, $1)=' '
      _LT_AC_TAGVAR(allow_undefined_flag, $1)=unsupported
      # Tell ltmain to make .lib files, not .a files.
      libext=lib
      # Tell ltmain to make .dll files, not .so files.
      shrext_cmds=".dll"
      # FIXME: Setting linknames here is a bad hack.
      _LT_AC_TAGVAR(archive_cmds, $1)='$CC -o $lib $libobjs $compiler_flags `echo "$deplibs" | $SED -e '\''s/ -lc$//'\''` -link -dll~linknames='
      # The linker will automatically build a .lib file if we build a DLL.
      _LT_AC_TAGVAR(old_archive_From_new_cmds, $1)='true'
      # FIXME: Should let the user specify the lib program.
      _LT_AC_TAGVAR(old_archive_cmds, $1)='lib /OUT:$oldlib$oldobjs$old_deplibs'
      fix_srcfile_path='`cygpath -w "$srcfile"`'
      _LT_AC_TAGVAR(enable_shared_with_static_runtimes, $1)=yes
      ;;

    darwin* | rhapsody*)
    if test "$GXX" = yes ; then
      _LT_AC_TAGVAR(archive_cmds_need_lc, $1)=no
      case "$host_os" in
      rhapsody* | darwin1.[[012]])
	_LT_AC_TAGVAR(allow_undefined_flag, $1)='-undefined suppress'
	;;
      *) # Darwin 1.3 on
      if test -z ${MACOSX_DEPLOYMENT_TARGET} ; then
      	_LT_AC_TAGVAR(allow_undefined_flag, $1)='-flat_namespace -undefined suppress'
      else
        case ${MACOSX_DEPLOYMENT_TARGET} in
          10.[[012]])
            _LT_AC_TAGVAR(allow_undefined_flag, $1)='-flat_namespace -undefined suppress'
            ;;
          10.*)
            _LT_AC_TAGVAR(allow_undefined_flag, $1)='-undefined dynamic_lookup'
            ;;
        esac
      fi
	;;
      esac
    	lt_int_apple_cc_single_mod=no
    	output_verbose_link_cmd='echo'
    	if $CC -dumpspecs 2>&1 | grep 'single_module' >/dev/null ; then
    	  lt_int_apple_cc_single_mod=yes
    	fi
    	if test "X$lt_int_apple_cc_single_mod" = Xyes ; then
    	  _LT_AC_TAGVAR(archive_cmds, $1)='$CC -dynamiclib -single_module $allow_undefined_flag -o $lib $libobjs $deplibs $compiler_flags -install_name $rpath/$soname $verstring'
    	else
        _LT_AC_TAGVAR(archive_cmds, $1)='$CC -r ${wl}-bind_at_load -keep_private_externs -nostdlib -o ${lib}-master.o $libobjs~$CC -dynamiclib $allow_undefined_flag -o $lib ${lib}-master.o $deplibs $compiler_flags -install_name $rpath/$soname $verstring'
      fi
      _LT_AC_TAGVAR(module_cmds, $1)='$CC ${wl}-bind_at_load $allow_undefined_flag -o $lib -bundle $libobjs $deplibs$compiler_flags'
      # Don't fix this by using the ld -exported_symbols_list flag, it doesn't exist in older darwin ld's
        if test "X$lt_int_apple_cc_single_mod" = Xyes ; then
          _LT_AC_TAGVAR(archive_expsym_cmds, $1)='sed -e "s,#.*,," -e "s,^[    ]*,," -e "s,^\(..*\),_&," < $export_symbols > $output_objdir/${libname}-symbols.expsym~$CC -dynamiclib -single_module $allow_undefined_flag -o $lib $libobjs $deplibs $compiler_flags -install_name $rpath/$soname $verstring~nmedit -s $output_objdir/${libname}-symbols.expsym ${lib}'
        else
          _LT_AC_TAGVAR(archive_expsym_cmds, $1)='sed -e "s,#.*,," -e "s,^[    ]*,," -e "s,^\(..*\),_&," < $export_symbols > $output_objdir/${libname}-symbols.expsym~$CC -r ${wl}-bind_at_load -keep_private_externs -nostdlib -o ${lib}-master.o $libobjs~$CC -dynamiclib $allow_undefined_flag -o $lib ${lib}-master.o $deplibs $compiler_flags -install_name $rpath/$soname $verstring~nmedit -s $output_objdir/${libname}-symbols.expsym ${lib}'
        fi
          _LT_AC_TAGVAR(module_expsym_cmds, $1)='sed -e "s,#.*,," -e "s,^[    ]*,," -e "s,^\(..*\),_&," < $export_symbols > $output_objdir/${libname}-symbols.expsym~$CC $allow_undefined_flag  -o $lib -bundle $libobjs $deplibs$compiler_flags~nmedit -s $output_objdir/${libname}-symbols.expsym ${lib}'
      _LT_AC_TAGVAR(hardcode_direct, $1)=no
      _LT_AC_TAGVAR(hardcode_automatic, $1)=yes
      _LT_AC_TAGVAR(hardcode_shlibpath_var, $1)=unsupported
      _LT_AC_TAGVAR(whole_archive_flag_spec, $1)='-all_load $convenience'
      _LT_AC_TAGVAR(link_all_deplibs, $1)=yes
    else
      _LT_AC_TAGVAR(ld_shlibs, $1)=no
    fi
      ;;

    dgux*)
      _LT_AC_TAGVAR(archive_cmds, $1)='$LD -G -h $soname -o $lib $libobjs $deplibs $linker_flags'
      _LT_AC_TAGVAR(hardcode_libdir_flag_spec, $1)='-L$libdir'
      _LT_AC_TAGVAR(hardcode_shlibpath_var, $1)=no
      ;;

    freebsd1*)
      _LT_AC_TAGVAR(ld_shlibs, $1)=no
      ;;

    # FreeBSD 2.2.[012] allows us to include c++rt0.o to get C++ constructor
    # support.  Future versions do this automatically, but an explicit c++rt0.o
    # does not break anything, and helps significantly (at the cost of a little
    # extra space).
    freebsd2.2*)
      _LT_AC_TAGVAR(archive_cmds, $1)='$LD -Bshareable -o $lib $libobjs $deplibs $linker_flags /usr/lib/c++rt0.o'
      _LT_AC_TAGVAR(hardcode_libdir_flag_spec, $1)='-R$libdir'
      _LT_AC_TAGVAR(hardcode_direct, $1)=yes
      _LT_AC_TAGVAR(hardcode_shlibpath_var, $1)=no
      ;;

    # Unfortunately, older versions of FreeBSD 2 do not have this feature.
    freebsd2*)
      _LT_AC_TAGVAR(archive_cmds, $1)='$LD -Bshareable -o $lib $libobjs $deplibs $linker_flags'
      _LT_AC_TAGVAR(hardcode_direct, $1)=yes
      _LT_AC_TAGVAR(hardcode_minus_L, $1)=yes
      _LT_AC_TAGVAR(hardcode_shlibpath_var, $1)=no
      ;;

    # FreeBSD 3 and greater uses gcc -shared to do shared libraries.
    freebsd* | kfreebsd*-gnu)
      _LT_AC_TAGVAR(archive_cmds, $1)='$CC -shared -o $lib $libobjs $deplibs $compiler_flags'
      _LT_AC_TAGVAR(hardcode_libdir_flag_spec, $1)='-R$libdir'
      _LT_AC_TAGVAR(hardcode_direct, $1)=yes
      _LT_AC_TAGVAR(hardcode_shlibpath_var, $1)=no
      ;;

    hpux9*)
      if test "$GCC" = yes; then
	_LT_AC_TAGVAR(archive_cmds, $1)='$rm $output_objdir/$soname~$CC -shared -fPIC ${wl}+b ${wl}$install_libdir -o $output_objdir/$soname $libobjs $deplibs $compiler_flags~test $output_objdir/$soname = $lib || mv $output_objdir/$soname $lib'
      else
	_LT_AC_TAGVAR(archive_cmds, $1)='$rm $output_objdir/$soname~$LD -b +b $install_libdir -o $output_objdir/$soname $libobjs $deplibs $linker_flags~test $output_objdir/$soname = $lib || mv $output_objdir/$soname $lib'
      fi
      _LT_AC_TAGVAR(hardcode_libdir_flag_spec, $1)='${wl}+b ${wl}$libdir'
      _LT_AC_TAGVAR(hardcode_libdir_separator, $1)=:
      _LT_AC_TAGVAR(hardcode_direct, $1)=yes

      # hardcode_minus_L: Not really in the search PATH,
      # but as the default location of the library.
      _LT_AC_TAGVAR(hardcode_minus_L, $1)=yes
      _LT_AC_TAGVAR(export_dynamic_flag_spec, $1)='${wl}-E'
      ;;

    hpux10* | hpux11*)
      if test "$GCC" = yes -a "$with_gnu_ld" = no; then
	case "$host_cpu" in
	hppa*64*|ia64*)
	  _LT_AC_TAGVAR(archive_cmds, $1)='$CC -shared ${wl}+h ${wl}$soname -o $lib $libobjs $deplibs $compiler_flags'
	  ;;
	*)
	  _LT_AC_TAGVAR(archive_cmds, $1)='$CC -shared -fPIC ${wl}+h ${wl}$soname ${wl}+b ${wl}$install_libdir -o $lib $libobjs $deplibs $compiler_flags'
	  ;;
	esac
      else
	case "$host_cpu" in
	hppa*64*|ia64*)
	  _LT_AC_TAGVAR(archive_cmds, $1)='$LD -b +h $soname -o $lib $libobjs $deplibs $linker_flags'
	  ;;
	*)
	  _LT_AC_TAGVAR(archive_cmds, $1)='$LD -b +h $soname +b $install_libdir -o $lib $libobjs $deplibs $linker_flags'
	  ;;
	esac
      fi
      if test "$with_gnu_ld" = no; then
	case "$host_cpu" in
	hppa*64*)
	  _LT_AC_TAGVAR(hardcode_libdir_flag_spec, $1)='${wl}+b ${wl}$libdir'
	  _LT_AC_TAGVAR(hardcode_libdir_flag_spec_ld, $1)='+b $libdir'
	  _LT_AC_TAGVAR(hardcode_libdir_separator, $1)=:
	  _LT_AC_TAGVAR(hardcode_direct, $1)=no
	  _LT_AC_TAGVAR(hardcode_shlibpath_var, $1)=no
	  ;;
	ia64*)
	  _LT_AC_TAGVAR(hardcode_libdir_flag_spec, $1)='-L$libdir'
	  _LT_AC_TAGVAR(hardcode_direct, $1)=no
	  _LT_AC_TAGVAR(hardcode_shlibpath_var, $1)=no

	  # hardcode_minus_L: Not really in the search PATH,
	  # but as the default location of the library.
	  _LT_AC_TAGVAR(hardcode_minus_L, $1)=yes
	  ;;
	*)
	  _LT_AC_TAGVAR(hardcode_libdir_flag_spec, $1)='${wl}+b ${wl}$libdir'
	  _LT_AC_TAGVAR(hardcode_libdir_separator, $1)=:
	  _LT_AC_TAGVAR(hardcode_direct, $1)=yes
	  _LT_AC_TAGVAR(export_dynamic_flag_spec, $1)='${wl}-E'

	  # hardcode_minus_L: Not really in the search PATH,
	  # but as the default location of the library.
	  _LT_AC_TAGVAR(hardcode_minus_L, $1)=yes
	  ;;
	esac
      fi
      ;;

    irix5* | irix6* | nonstopux*)
      if test "$GCC" = yes; then
	_LT_AC_TAGVAR(archive_cmds, $1)='$CC -shared $libobjs $deplibs $compiler_flags ${wl}-soname ${wl}$soname `test -n "$verstring" && echo ${wl}-set_version ${wl}$verstring` ${wl}-update_registry ${wl}${output_objdir}/so_locations -o $lib'
      else
	_LT_AC_TAGVAR(archive_cmds, $1)='$LD -shared $libobjs $deplibs $linker_flags -soname $soname `test -n "$verstring" && echo -set_version $verstring` -update_registry ${output_objdir}/so_locations -o $lib'
	_LT_AC_TAGVAR(hardcode_libdir_flag_spec_ld, $1)='-rpath $libdir'
      fi
      _LT_AC_TAGVAR(hardcode_libdir_flag_spec, $1)='${wl}-rpath ${wl}$libdir'
      _LT_AC_TAGVAR(hardcode_libdir_separator, $1)=:
      _LT_AC_TAGVAR(link_all_deplibs, $1)=yes
      ;;

    netbsd*)
      if echo __ELF__ | $CC -E - | grep __ELF__ >/dev/null; then
	_LT_AC_TAGVAR(archive_cmds, $1)='$LD -Bshareable -o $lib $libobjs $deplibs $linker_flags'  # a.out
      else
	_LT_AC_TAGVAR(archive_cmds, $1)='$LD -shared -o $lib $libobjs $deplibs $linker_flags'      # ELF
      fi
      _LT_AC_TAGVAR(hardcode_libdir_flag_spec, $1)='-R$libdir'
      _LT_AC_TAGVAR(hardcode_direct, $1)=yes
      _LT_AC_TAGVAR(hardcode_shlibpath_var, $1)=no
      ;;

    newsos6)
      _LT_AC_TAGVAR(archive_cmds, $1)='$LD -G -h $soname -o $lib $libobjs $deplibs $linker_flags'
      _LT_AC_TAGVAR(hardcode_direct, $1)=yes
      _LT_AC_TAGVAR(hardcode_libdir_flag_spec, $1)='${wl}-rpath ${wl}$libdir'
      _LT_AC_TAGVAR(hardcode_libdir_separator, $1)=:
      _LT_AC_TAGVAR(hardcode_shlibpath_var, $1)=no
      ;;

    openbsd*)
      _LT_AC_TAGVAR(hardcode_direct, $1)=yes
      _LT_AC_TAGVAR(hardcode_shlibpath_var, $1)=no
      if test -z "`echo __ELF__ | $CC -E - | grep __ELF__`" || test "$host_os-$host_cpu" = "openbsd2.8-powerpc"; then
	_LT_AC_TAGVAR(archive_cmds, $1)='$CC -shared $pic_flag -o $lib $libobjs $deplibs $compiler_flags'
	_LT_AC_TAGVAR(hardcode_libdir_flag_spec, $1)='${wl}-rpath,$libdir'
	_LT_AC_TAGVAR(export_dynamic_flag_spec, $1)='${wl}-E'
      else
       case $host_os in
	 openbsd[[01]].* | openbsd2.[[0-7]] | openbsd2.[[0-7]].*)
	   _LT_AC_TAGVAR(archive_cmds, $1)='$LD -Bshareable -o $lib $libobjs $deplibs $linker_flags'
	   _LT_AC_TAGVAR(hardcode_libdir_flag_spec, $1)='-R$libdir'
	   ;;
	 *)
	   _LT_AC_TAGVAR(archive_cmds, $1)='$CC -shared $pic_flag -o $lib $libobjs $deplibs $compiler_flags'
	   _LT_AC_TAGVAR(hardcode_libdir_flag_spec, $1)='${wl}-rpath,$libdir'
	   ;;
       esac
      fi
      ;;

    os2*)
      _LT_AC_TAGVAR(hardcode_libdir_flag_spec, $1)='-L$libdir'
      _LT_AC_TAGVAR(hardcode_minus_L, $1)=yes
      _LT_AC_TAGVAR(allow_undefined_flag, $1)=unsupported
      _LT_AC_TAGVAR(archive_cmds, $1)='$echo "LIBRARY $libname INITINSTANCE" > $output_objdir/$libname.def~$echo "DESCRIPTION \"$libname\"" >> $output_objdir/$libname.def~$echo DATA >> $output_objdir/$libname.def~$echo " SINGLE NONSHARED" >> $output_objdir/$libname.def~$echo EXPORTS >> $output_objdir/$libname.def~emxexp $libobjs >> $output_objdir/$libname.def~$CC -Zdll -Zcrtdll -o $lib $libobjs $deplibs $compiler_flags $output_objdir/$libname.def'
      _LT_AC_TAGVAR(old_archive_From_new_cmds, $1)='emximp -o $output_objdir/$libname.a $output_objdir/$libname.def'
      ;;

    osf3*)
      if test "$GCC" = yes; then
	_LT_AC_TAGVAR(allow_undefined_flag, $1)=' ${wl}-expect_unresolved ${wl}\*'
	_LT_AC_TAGVAR(archive_cmds, $1)='$CC -shared${allow_undefined_flag} $libobjs $deplibs $compiler_flags ${wl}-soname ${wl}$soname `test -n "$verstring" && echo ${wl}-set_version ${wl}$verstring` ${wl}-update_registry ${wl}${output_objdir}/so_locations -o $lib'
      else
	_LT_AC_TAGVAR(allow_undefined_flag, $1)=' -expect_unresolved \*'
	_LT_AC_TAGVAR(archive_cmds, $1)='$LD -shared${allow_undefined_flag} $libobjs $deplibs $linker_flags -soname $soname `test -n "$verstring" && echo -set_version $verstring` -update_registry ${output_objdir}/so_locations -o $lib'
      fi
      _LT_AC_TAGVAR(hardcode_libdir_flag_spec, $1)='${wl}-rpath ${wl}$libdir'
      _LT_AC_TAGVAR(hardcode_libdir_separator, $1)=:
      ;;

    osf4* | osf5*)	# as osf3* with the addition of -msym flag
      if test "$GCC" = yes; then
	_LT_AC_TAGVAR(allow_undefined_flag, $1)=' ${wl}-expect_unresolved ${wl}\*'
	_LT_AC_TAGVAR(archive_cmds, $1)='$CC -shared${allow_undefined_flag} $libobjs $deplibs $compiler_flags ${wl}-msym ${wl}-soname ${wl}$soname `test -n "$verstring" && echo ${wl}-set_version ${wl}$verstring` ${wl}-update_registry ${wl}${output_objdir}/so_locations -o $lib'
	_LT_AC_TAGVAR(hardcode_libdir_flag_spec, $1)='${wl}-rpath ${wl}$libdir'
      else
	_LT_AC_TAGVAR(allow_undefined_flag, $1)=' -expect_unresolved \*'
	_LT_AC_TAGVAR(archive_cmds, $1)='$LD -shared${allow_undefined_flag} $libobjs $deplibs $linker_flags -msym -soname $soname `test -n "$verstring" && echo -set_version $verstring` -update_registry ${output_objdir}/so_locations -o $lib'
	_LT_AC_TAGVAR(archive_expsym_cmds, $1)='for i in `cat $export_symbols`; do printf "%s %s\\n" -exported_symbol "\$i" >> $lib.exp; done; echo "-hidden">> $lib.exp~
	$LD -shared${allow_undefined_flag} -input $lib.exp $linker_flags $libobjs $deplibs -soname $soname `test -n "$verstring" && echo -set_version $verstring` -update_registry ${objdir}/so_locations -o $lib~$rm $lib.exp'

	# Both c and cxx compiler support -rpath directly
	_LT_AC_TAGVAR(hardcode_libdir_flag_spec, $1)='-rpath $libdir'
      fi
      _LT_AC_TAGVAR(hardcode_libdir_separator, $1)=:
      ;;

    sco3.2v5*)
      _LT_AC_TAGVAR(archive_cmds, $1)='$LD -G -h $soname -o $lib $libobjs $deplibs $linker_flags'
      _LT_AC_TAGVAR(hardcode_shlibpath_var, $1)=no
      _LT_AC_TAGVAR(export_dynamic_flag_spec, $1)='${wl}-Bexport'
      runpath_var=LD_RUN_PATH
      hardcode_runpath_var=yes
      ;;

    solaris*)
      _LT_AC_TAGVAR(no_undefined_flag, $1)=' -z text'
      if test "$GCC" = yes; then
	_LT_AC_TAGVAR(archive_cmds, $1)='$CC -shared ${wl}-h ${wl}$soname -o $lib $libobjs $deplibs $compiler_flags'
	_LT_AC_TAGVAR(archive_expsym_cmds, $1)='$echo "{ global:" > $lib.exp~cat $export_symbols | $SED -e "s/\(.*\)/\1;/" >> $lib.exp~$echo "local: *; };" >> $lib.exp~
	  $CC -shared ${wl}-M ${wl}$lib.exp ${wl}-h ${wl}$soname -o $lib $libobjs $deplibs $compiler_flags~$rm $lib.exp'
      else
	_LT_AC_TAGVAR(archive_cmds, $1)='$LD -G${allow_undefined_flag} -h $soname -o $lib $libobjs $deplibs $linker_flags'
	_LT_AC_TAGVAR(archive_expsym_cmds, $1)='$echo "{ global:" > $lib.exp~cat $export_symbols | $SED -e "s/\(.*\)/\1;/" >> $lib.exp~$echo "local: *; };" >> $lib.exp~
  	$LD -G${allow_undefined_flag} -M $lib.exp -h $soname -o $lib $libobjs $deplibs $linker_flags~$rm $lib.exp'
      fi
      _LT_AC_TAGVAR(hardcode_libdir_flag_spec, $1)='-R$libdir'
      _LT_AC_TAGVAR(hardcode_shlibpath_var, $1)=no
      case $host_os in
      solaris2.[[0-5]] | solaris2.[[0-5]].*) ;;
      *) # Supported since Solaris 2.6 (maybe 2.5.1?)
	_LT_AC_TAGVAR(whole_archive_flag_spec, $1)='-z allextract$convenience -z defaultextract' ;;
      esac
      _LT_AC_TAGVAR(link_all_deplibs, $1)=yes
      ;;

    sunos4*)
      if test "x$host_vendor" = xsequent; then
	# Use $CC to link under sequent, because it throws in some extra .o
	# files that make .init and .fini sections work.
	_LT_AC_TAGVAR(archive_cmds, $1)='$CC -G ${wl}-h $soname -o $lib $libobjs $deplibs $compiler_flags'
      else
	_LT_AC_TAGVAR(archive_cmds, $1)='$LD -assert pure-text -Bstatic -o $lib $libobjs $deplibs $linker_flags'
      fi
      _LT_AC_TAGVAR(hardcode_libdir_flag_spec, $1)='-L$libdir'
      _LT_AC_TAGVAR(hardcode_direct, $1)=yes
      _LT_AC_TAGVAR(hardcode_minus_L, $1)=yes
      _LT_AC_TAGVAR(hardcode_shlibpath_var, $1)=no
      ;;

    sysv4)
      case $host_vendor in
	sni)
	  _LT_AC_TAGVAR(archive_cmds, $1)='$LD -G -h $soname -o $lib $libobjs $deplibs $linker_flags'
	  _LT_AC_TAGVAR(hardcode_direct, $1)=yes # is this really true???
	;;
	siemens)
	  ## LD is ld it makes a PLAMLIB
	  ## CC just makes a GrossModule.
	  _LT_AC_TAGVAR(archive_cmds, $1)='$LD -G -o $lib $libobjs $deplibs $linker_flags'
	  _LT_AC_TAGVAR(reload_cmds, $1)='$CC -r -o $output$reload_objs'
	  _LT_AC_TAGVAR(hardcode_direct, $1)=no
        ;;
	motorola)
	  _LT_AC_TAGVAR(archive_cmds, $1)='$LD -G -h $soname -o $lib $libobjs $deplibs $linker_flags'
	  _LT_AC_TAGVAR(hardcode_direct, $1)=no #Motorola manual says yes, but my tests say they lie
	;;
      esac
      runpath_var='LD_RUN_PATH'
      _LT_AC_TAGVAR(hardcode_shlibpath_var, $1)=no
      ;;

    sysv4.3*)
      _LT_AC_TAGVAR(archive_cmds, $1)='$LD -G -h $soname -o $lib $libobjs $deplibs $linker_flags'
      _LT_AC_TAGVAR(hardcode_shlibpath_var, $1)=no
      _LT_AC_TAGVAR(export_dynamic_flag_spec, $1)='-Bexport'
      ;;

    sysv4*MP*)
      if test -d /usr/nec; then
	_LT_AC_TAGVAR(archive_cmds, $1)='$LD -G -h $soname -o $lib $libobjs $deplibs $linker_flags'
	_LT_AC_TAGVAR(hardcode_shlibpath_var, $1)=no
	runpath_var=LD_RUN_PATH
	hardcode_runpath_var=yes
	_LT_AC_TAGVAR(ld_shlibs, $1)=yes
      fi
      ;;

    sysv4.2uw2*)
      _LT_AC_TAGVAR(archive_cmds, $1)='$LD -G -o $lib $libobjs $deplibs $linker_flags'
      _LT_AC_TAGVAR(hardcode_direct, $1)=yes
      _LT_AC_TAGVAR(hardcode_minus_L, $1)=no
      _LT_AC_TAGVAR(hardcode_shlibpath_var, $1)=no
      hardcode_runpath_var=yes
      runpath_var=LD_RUN_PATH
      ;;

   sysv5OpenUNIX8* | sysv5UnixWare7* |  sysv5uw[[78]]* | unixware7*)
      _LT_AC_TAGVAR(no_undefined_flag, $1)='${wl}-z ${wl}text'
      if test "$GCC" = yes; then
	_LT_AC_TAGVAR(archive_cmds, $1)='$CC -shared ${wl}-h ${wl}$soname -o $lib $libobjs $deplibs $compiler_flags'
      else
	_LT_AC_TAGVAR(archive_cmds, $1)='$CC -G ${wl}-h ${wl}$soname -o $lib $libobjs $deplibs $compiler_flags'
      fi
      runpath_var='LD_RUN_PATH'
      _LT_AC_TAGVAR(hardcode_shlibpath_var, $1)=no
      ;;

    sysv5*)
      _LT_AC_TAGVAR(no_undefined_flag, $1)=' -z text'
      # $CC -shared without GNU ld will not create a library from C++
      # object files and a static libstdc++, better avoid it by now
      _LT_AC_TAGVAR(archive_cmds, $1)='$LD -G${allow_undefined_flag} -h $soname -o $lib $libobjs $deplibs $linker_flags'
      _LT_AC_TAGVAR(archive_expsym_cmds, $1)='$echo "{ global:" > $lib.exp~cat $export_symbols | $SED -e "s/\(.*\)/\1;/" >> $lib.exp~$echo "local: *; };" >> $lib.exp~
  		$LD -G${allow_undefined_flag} -M $lib.exp -h $soname -o $lib $libobjs $deplibs $linker_flags~$rm $lib.exp'
      _LT_AC_TAGVAR(hardcode_libdir_flag_spec, $1)=
      _LT_AC_TAGVAR(hardcode_shlibpath_var, $1)=no
      runpath_var='LD_RUN_PATH'
      ;;

    uts4*)
      _LT_AC_TAGVAR(archive_cmds, $1)='$LD -G -h $soname -o $lib $libobjs $deplibs $linker_flags'
      _LT_AC_TAGVAR(hardcode_libdir_flag_spec, $1)='-L$libdir'
      _LT_AC_TAGVAR(hardcode_shlibpath_var, $1)=no
      ;;

    *)
      _LT_AC_TAGVAR(ld_shlibs, $1)=no
      ;;
    esac
  fi
])
AC_MSG_RESULT([$_LT_AC_TAGVAR(ld_shlibs, $1)])
test "$_LT_AC_TAGVAR(ld_shlibs, $1)" = no && can_build_shared=no

variables_saved_for_relink="PATH $shlibpath_var $runpath_var"
if test "$GCC" = yes; then
  variables_saved_for_relink="$variables_saved_for_relink GCC_EXEC_PREFIX COMPILER_PATH LIBRARY_PATH"
fi

#
# Do we need to explicitly link libc?
#
case "x$_LT_AC_TAGVAR(archive_cmds_need_lc, $1)" in
x|xyes)
  # Assume -lc should be added
  _LT_AC_TAGVAR(archive_cmds_need_lc, $1)=yes

  if test "$enable_shared" = yes && test "$GCC" = yes; then
    case $_LT_AC_TAGVAR(archive_cmds, $1) in
    *'~'*)
      # FIXME: we may have to deal with multi-command sequences.
      ;;
    '$CC '*)
      # Test whether the compiler implicitly links with -lc since on some
      # systems, -lgcc has to come before -lc. If gcc already passes -lc
      # to ld, don't add -lc before -lgcc.
      AC_MSG_CHECKING([whether -lc should be explicitly linked in])
      $rm conftest*
      printf "$lt_simple_compile_test_code" > conftest.$ac_ext

      if AC_TRY_EVAL(ac_compile) 2>conftest.err; then
        soname=conftest
        lib=conftest
        libobjs=conftest.$ac_objext
        deplibs=
        wl=$_LT_AC_TAGVAR(lt_prog_compiler_wl, $1)
        compiler_flags=-v
        linker_flags=-v
        verstring=
        output_objdir=.
        libname=conftest
        lt_save_allow_undefined_flag=$_LT_AC_TAGVAR(allow_undefined_flag, $1)
        _LT_AC_TAGVAR(allow_undefined_flag, $1)=
        if AC_TRY_EVAL(_LT_AC_TAGVAR(archive_cmds, $1) 2\>\&1 \| grep \" -lc \" \>/dev/null 2\>\&1)
        then
	  _LT_AC_TAGVAR(archive_cmds_need_lc, $1)=no
        else
	  _LT_AC_TAGVAR(archive_cmds_need_lc, $1)=yes
        fi
        _LT_AC_TAGVAR(allow_undefined_flag, $1)=$lt_save_allow_undefined_flag
      else
        cat conftest.err 1>&5
      fi
      $rm conftest*
      AC_MSG_RESULT([$_LT_AC_TAGVAR(archive_cmds_need_lc, $1)])
      ;;
    esac
  fi
  ;;
esac
])
m4trace:/usr/share/aclocal/libtool.m4:5869: -1- AC_DEFUN([_LT_AC_FILE_LTDLL_C], [
# /* ltdll.c starts here */
# #define WIN32_LEAN_AND_MEAN
# #include <windows.h>
# #undef WIN32_LEAN_AND_MEAN
# #include <stdio.h>
#
# #ifndef __CYGWIN__
# #  ifdef __CYGWIN32__
# #    define __CYGWIN__ __CYGWIN32__
# #  endif
# #endif
#
# #ifdef __cplusplus
# extern "C" {
# #endif
# BOOL APIENTRY DllMain (HINSTANCE hInst, DWORD reason, LPVOID reserved);
# #ifdef __cplusplus
# }
# #endif
#
# #ifdef __CYGWIN__
# #include <cygwin/cygwin_dll.h>
# DECLARE_CYGWIN_DLL( DllMain );
# #endif
# HINSTANCE __hDllInstance_base;
#
# BOOL APIENTRY
# DllMain (HINSTANCE hInst, DWORD reason, LPVOID reserved)
# {
#   __hDllInstance_base = hInst;
#   return TRUE;
# }
# /* ltdll.c ends here */
])
m4trace:/usr/share/aclocal/libtool.m4:5874: -1- AC_DEFUN([_LT_AC_TAGVAR], [ifelse([$2], [], [$1], [$1_$2])])
m4trace:/usr/share/aclocal/libtool.m4:5878: -1- AC_DEFUN([AM_PROG_LIBTOOL], [AC_PROG_LIBTOOL])
m4trace:/usr/share/aclocal/libtool.m4:5879: -1- AC_DEFUN([AM_ENABLE_SHARED], [AC_ENABLE_SHARED($@)])
m4trace:/usr/share/aclocal/libtool.m4:5880: -1- AC_DEFUN([AM_ENABLE_STATIC], [AC_ENABLE_STATIC($@)])
m4trace:/usr/share/aclocal/libtool.m4:5881: -1- AC_DEFUN([AM_DISABLE_SHARED], [AC_DISABLE_SHARED($@)])
m4trace:/usr/share/aclocal/libtool.m4:5882: -1- AC_DEFUN([AM_DISABLE_STATIC], [AC_DISABLE_STATIC($@)])
m4trace:/usr/share/aclocal/libtool.m4:5883: -1- AC_DEFUN([AM_PROG_LD], [AC_PROG_LD])
m4trace:/usr/share/aclocal/libtool.m4:5884: -1- AC_DEFUN([AM_PROG_NM], [AC_PROG_NM])
m4trace:/usr/share/aclocal/libtool.m4:5893: -1- AC_DEFUN([LT_AC_PROG_GCJ], [AC_CHECK_TOOL(GCJ, gcj, no)
  test "x${GCJFLAGS+set}" = xset || GCJFLAGS="-g -O2"
  AC_SUBST(GCJFLAGS)
])
m4trace:/usr/share/aclocal/libtool.m4:5897: -1- AC_DEFUN([LT_AC_PROG_RC], [AC_CHECK_TOOL(RC, windres, no)
])
m4trace:/usr/share/aclocal/libtool.m4:5960: -1- AC_DEFUN([LT_AC_PROG_SED], [AC_MSG_CHECKING([for a sed that does not truncate output])
AC_CACHE_VAL(lt_cv_path_SED,
[# Loop through the user's path and test for sed and gsed.
# Then use that list of sed's as ones to test for truncation.
as_save_IFS=$IFS; IFS=$PATH_SEPARATOR
for as_dir in $PATH
do
  IFS=$as_save_IFS
  test -z "$as_dir" && as_dir=.
  for lt_ac_prog in sed gsed; do
    for ac_exec_ext in '' $ac_executable_extensions; do
      if $as_executable_p "$as_dir/$lt_ac_prog$ac_exec_ext"; then
        lt_ac_sed_list="$lt_ac_sed_list $as_dir/$lt_ac_prog$ac_exec_ext"
      fi
    done
  done
done
lt_ac_max=0
lt_ac_count=0
# Add /usr/xpg4/bin/sed as it is typically found on Solaris
# along with /bin/sed that truncates output.
for lt_ac_sed in $lt_ac_sed_list /usr/xpg4/bin/sed; do
  test ! -f $lt_ac_sed && break
  cat /dev/null > conftest.in
  lt_ac_count=0
  echo $ECHO_N "0123456789$ECHO_C" >conftest.in
  # Check for GNU sed and select it if it is found.
  if "$lt_ac_sed" --version 2>&1 < /dev/null | grep 'GNU' > /dev/null; then
    lt_cv_path_SED=$lt_ac_sed
    break
  fi
  while true; do
    cat conftest.in conftest.in >conftest.tmp
    mv conftest.tmp conftest.in
    cp conftest.in conftest.nl
    echo >>conftest.nl
    $lt_ac_sed -e 's/a$//' < conftest.nl >conftest.out || break
    cmp -s conftest.out conftest.nl || break
    # 10000 chars as input seems more than enough
    test $lt_ac_count -gt 10 && break
    lt_ac_count=`expr $lt_ac_count + 1`
    if test $lt_ac_count -gt $lt_ac_max; then
      lt_ac_max=$lt_ac_count
      lt_cv_path_SED=$lt_ac_sed
    fi
  done
done
SED=$lt_cv_path_SED
])
AC_MSG_RESULT([$SED])
])
m4trace:/usr/share/aclocal-1.9/amversion.m4:23: -1- AC_DEFUN([AM_AUTOMAKE_VERSION], [am__api_version="1.9"])
m4trace:/usr/share/aclocal-1.9/amversion.m4:30: -1- AC_DEFUN([AM_SET_CURRENT_AUTOMAKE_VERSION], [AM_AUTOMAKE_VERSION([1.9.2])])
m4trace:/usr/share/aclocal-1.9/auxdir.m4:63: -1- AC_DEFUN([AM_AUX_DIR_EXPAND], [dnl Rely on autoconf to set up CDPATH properly.
AC_PREREQ([2.50])dnl
# expand $ac_aux_dir to an absolute path
am_aux_dir=`cd $ac_aux_dir && pwd`
])
m4trace:/usr/share/aclocal-1.9/cond.m4:42: -1- AC_DEFUN([AM_CONDITIONAL], [AC_PREREQ(2.52)dnl
 ifelse([$1], [TRUE],  [AC_FATAL([$0: invalid condition: $1])],
	[$1], [FALSE], [AC_FATAL([$0: invalid condition: $1])])dnl
AC_SUBST([$1_TRUE])
AC_SUBST([$1_FALSE])
if $2; then
  $1_TRUE=
  $1_FALSE='#'
else
  $1_TRUE='#'
  $1_FALSE=
fi
AC_CONFIG_COMMANDS_PRE(
[if test -z "${$1_TRUE}" && test -z "${$1_FALSE}"; then
  AC_MSG_ERROR([[conditional "$1" was never defined.
Usually this means the macro was only invoked conditionally.]])
fi])])
m4trace:/usr/share/aclocal-1.9/depend.m4:142: -1- AC_DEFUN([_AM_DEPENDENCIES], [AC_REQUIRE([AM_SET_DEPDIR])dnl
AC_REQUIRE([AM_OUTPUT_DEPENDENCY_COMMANDS])dnl
AC_REQUIRE([AM_MAKE_INCLUDE])dnl
AC_REQUIRE([AM_DEP_TRACK])dnl

ifelse([$1], CC,   [depcc="$CC"   am_compiler_list=],
       [$1], CXX,  [depcc="$CXX"  am_compiler_list=],
       [$1], OBJC, [depcc="$OBJC" am_compiler_list='gcc3 gcc'],
       [$1], GCJ,  [depcc="$GCJ"  am_compiler_list='gcc3 gcc'],
                   [depcc="$$1"   am_compiler_list=])

AC_CACHE_CHECK([dependency style of $depcc],
               [am_cv_$1_dependencies_compiler_type],
[if test -z "$AMDEP_TRUE" && test -f "$am_depcomp"; then
  # We make a subdir and do the tests there.  Otherwise we can end up
  # making bogus files that we don't know about and never remove.  For
  # instance it was reported that on HP-UX the gcc test will end up
  # making a dummy file named `D' -- because `-MD' means `put the output
  # in D'.
  mkdir conftest.dir
  # Copy depcomp to subdir because otherwise we won't find it if we're
  # using a relative directory.
  cp "$am_depcomp" conftest.dir
  cd conftest.dir
  # We will build objects and dependencies in a subdirectory because
  # it helps to detect inapplicable dependency modes.  For instance
  # both Tru64's cc and ICC support -MD to output dependencies as a
  # side effect of compilation, but ICC will put the dependencies in
  # the current directory while Tru64 will put them in the object
  # directory.
  mkdir sub

  am_cv_$1_dependencies_compiler_type=none
  if test "$am_compiler_list" = ""; then
     am_compiler_list=`sed -n ['s/^#*\([a-zA-Z0-9]*\))$/\1/p'] < ./depcomp`
  fi
  for depmode in $am_compiler_list; do
    # Setup a source with many dependencies, because some compilers
    # like to wrap large dependency lists on column 80 (with \), and
    # we should not choose a depcomp mode which is confused by this.
    #
    # We need to recreate these files for each test, as the compiler may
    # overwrite some of them when testing with obscure command lines.
    # This happens at least with the AIX C compiler.
    : > sub/conftest.c
    for i in 1 2 3 4 5 6; do
      echo '#include "conftst'$i'.h"' >> sub/conftest.c
      # Using `: > sub/conftst$i.h' creates only sub/conftst1.h with
      # Solaris 8's {/usr,}/bin/sh.
      touch sub/conftst$i.h
    done
    echo "${am__include} ${am__quote}sub/conftest.Po${am__quote}" > confmf

    case $depmode in
    nosideeffect)
      # after this tag, mechanisms are not by side-effect, so they'll
      # only be used when explicitly requested
      if test "x$enable_dependency_tracking" = xyes; then
	continue
      else
	break
      fi
      ;;
    none) break ;;
    esac
    # We check with `-c' and `-o' for the sake of the "dashmstdout"
    # mode.  It turns out that the SunPro C++ compiler does not properly
    # handle `-M -o', and we need to detect this.
    if depmode=$depmode \
       source=sub/conftest.c object=sub/conftest.${OBJEXT-o} \
       depfile=sub/conftest.Po tmpdepfile=sub/conftest.TPo \
       $SHELL ./depcomp $depcc -c -o sub/conftest.${OBJEXT-o} sub/conftest.c \
         >/dev/null 2>conftest.err &&
       grep sub/conftst6.h sub/conftest.Po > /dev/null 2>&1 &&
       grep sub/conftest.${OBJEXT-o} sub/conftest.Po > /dev/null 2>&1 &&
       ${MAKE-make} -s -f confmf > /dev/null 2>&1; then
      # icc doesn't choke on unknown options, it will just issue warnings
      # or remarks (even with -Werror).  So we grep stderr for any message
      # that says an option was ignored or not supported.
      # When given -MP, icc 7.0 and 7.1 complain thusly:
      #   icc: Command line warning: ignoring option '-M'; no argument required
      # The diagnosis changed in icc 8.0:
      #   icc: Command line remark: option '-MP' not supported
      if (grep 'ignoring option' conftest.err ||
          grep 'not supported' conftest.err) >/dev/null 2>&1; then :; else
        am_cv_$1_dependencies_compiler_type=$depmode
        break
      fi
    fi
  done

  cd ..
  rm -rf conftest.dir
else
  am_cv_$1_dependencies_compiler_type=none
fi
])
AC_SUBST([$1DEPMODE], [depmode=$am_cv_$1_dependencies_compiler_type])
AM_CONDITIONAL([am__fastdep$1], [
  test "x$enable_dependency_tracking" != xno \
  && test "$am_cv_$1_dependencies_compiler_type" = gcc3])
])
m4trace:/usr/share/aclocal-1.9/depend.m4:152: -1- AC_DEFUN([AM_SET_DEPDIR], [AC_REQUIRE([AM_SET_LEADING_DOT])dnl
AC_SUBST([DEPDIR], ["${am__leading_dot}deps"])dnl
])
m4trace:/usr/share/aclocal-1.9/depend.m4:167: -1- AC_DEFUN([AM_DEP_TRACK], [AC_ARG_ENABLE(dependency-tracking,
[  --disable-dependency-tracking  speeds up one-time build
  --enable-dependency-tracking   do not reject slow dependency extractors])
if test "x$enable_dependency_tracking" != xno; then
  am_depcomp="$ac_aux_dir/depcomp"
  AMDEPBACKSLASH='\'
fi
AM_CONDITIONAL([AMDEP], [test "x$enable_dependency_tracking" != xno])
AC_SUBST([AMDEPBACKSLASH])
])
m4trace:/usr/share/aclocal-1.9/depout.m4:64: -1- AC_DEFUN([_AM_OUTPUT_DEPENDENCY_COMMANDS], [for mf in $CONFIG_FILES; do
  # Strip MF so we end up with the name of the file.
  mf=`echo "$mf" | sed -e 's/:.*$//'`
  # Check whether this is an Automake generated Makefile or not.
  # We used to match only the files named `Makefile.in', but
  # some people rename them; so instead we look at the file content.
  # Grep'ing the first line is not enough: some people post-process
  # each Makefile.in and add a new line on top of each file to say so.
  # So let's grep whole file.
  if grep '^#.*generated by automake' $mf > /dev/null 2>&1; then
    dirpart=`AS_DIRNAME("$mf")`
  else
    continue
  fi
  # Extract the definition of DEPDIR, am__include, and am__quote
  # from the Makefile without running `make'.
  DEPDIR=`sed -n 's/^DEPDIR = //p' < "$mf"`
  test -z "$DEPDIR" && continue
  am__include=`sed -n 's/^am__include = //p' < "$mf"`
  test -z "am__include" && continue
  am__quote=`sed -n 's/^am__quote = //p' < "$mf"`
  # When using ansi2knr, U may be empty or an underscore; expand it
  U=`sed -n 's/^U = //p' < "$mf"`
  # Find all dependency output files, they are included files with
  # $(DEPDIR) in their names.  We invoke sed twice because it is the
  # simplest approach to changing $(DEPDIR) to its actual value in the
  # expansion.
  for file in `sed -n "
    s/^$am__include $am__quote\(.*(DEPDIR).*\)$am__quote"'$/\1/p' <"$mf" | \
       sed -e 's/\$(DEPDIR)/'"$DEPDIR"'/g' -e 's/\$U/'"$U"'/g'`; do
    # Make sure the directory exists.
    test -f "$dirpart/$file" && continue
    fdir=`AS_DIRNAME(["$file"])`
    AS_MKDIR_P([$dirpart/$fdir])
    # echo "creating $dirpart/$file"
    echo '# dummy' > "$dirpart/$file"
  done
done
])
m4trace:/usr/share/aclocal-1.9/depout.m4:78: -1- AC_DEFUN([AM_OUTPUT_DEPENDENCY_COMMANDS], [AC_CONFIG_COMMANDS([depfiles],
     [test x"$AMDEP_TRUE" != x"" || _AM_OUTPUT_DEPENDENCY_COMMANDS],
     [AMDEP_TRUE="$AMDEP_TRUE" ac_aux_dir="$ac_aux_dir"])
])
m4trace:/usr/share/aclocal-1.9/header.m4:23: -1- AU_DEFUN([AM_CONFIG_HEADER], [AC_CONFIG_HEADERS($@)])
m4trace:/usr/share/aclocal-1.9/header.m4:23: -1- AC_DEFUN([AM_CONFIG_HEADER], [AC_DIAGNOSE([obsolete], [The macro `AM_CONFIG_HEADER' is obsolete.
You should run autoupdate.])dnl
AC_CONFIG_HEADERS($@)])
m4trace:/usr/share/aclocal-1.9/init.m4:103: -1- AC_DEFUN([AM_INIT_AUTOMAKE], [AC_PREREQ([2.58])dnl
dnl Autoconf wants to disallow AM_ names.  We explicitly allow
dnl the ones we care about.
m4_pattern_allow([^AM_[A-Z]+FLAGS$])dnl
AC_REQUIRE([AM_SET_CURRENT_AUTOMAKE_VERSION])dnl
AC_REQUIRE([AC_PROG_INSTALL])dnl
# test to see if srcdir already configured
if test "`cd $srcdir && pwd`" != "`pwd`" &&
   test -f $srcdir/config.status; then
  AC_MSG_ERROR([source directory already configured; run "make distclean" there first])
fi

# test whether we have cygpath
if test -z "$CYGPATH_W"; then
  if (cygpath --version) >/dev/null 2>/dev/null; then
    CYGPATH_W='cygpath -w'
  else
    CYGPATH_W=echo
  fi
fi
AC_SUBST([CYGPATH_W])

# Define the identity of the package.
dnl Distinguish between old-style and new-style calls.
m4_ifval([$2],
[m4_ifval([$3], [_AM_SET_OPTION([no-define])])dnl
 AC_SUBST([PACKAGE], [$1])dnl
 AC_SUBST([VERSION], [$2])],
[_AM_SET_OPTIONS([$1])dnl
 AC_SUBST([PACKAGE], ['AC_PACKAGE_TARNAME'])dnl
 AC_SUBST([VERSION], ['AC_PACKAGE_VERSION'])])dnl

_AM_IF_OPTION([no-define],,
[AC_DEFINE_UNQUOTED(PACKAGE, "$PACKAGE", [Name of package])
 AC_DEFINE_UNQUOTED(VERSION, "$VERSION", [Version number of package])])dnl

# Some tools Automake needs.
AC_REQUIRE([AM_SANITY_CHECK])dnl
AC_REQUIRE([AC_ARG_PROGRAM])dnl
AM_MISSING_PROG(ACLOCAL, aclocal-${am__api_version})
AM_MISSING_PROG(AUTOCONF, autoconf)
AM_MISSING_PROG(AUTOMAKE, automake-${am__api_version})
AM_MISSING_PROG(AUTOHEADER, autoheader)
AM_MISSING_PROG(MAKEINFO, makeinfo)
AM_PROG_INSTALL_SH
AM_PROG_INSTALL_STRIP
AC_REQUIRE([AM_PROG_MKDIR_P])dnl
# We need awk for the "check" target.  The system "awk" is bad on
# some platforms.
AC_REQUIRE([AC_PROG_AWK])dnl
AC_REQUIRE([AC_PROG_MAKE_SET])dnl
AC_REQUIRE([AM_SET_LEADING_DOT])dnl
_AM_IF_OPTION([tar-ustar], [_AM_PROG_TAR([ustar])],
              [_AM_IF_OPTION([tar-pax], [_AM_PROG_TAR([pax])],
	      		     [_AM_PROG_TAR([v7])])])
_AM_IF_OPTION([no-dependencies],,
[AC_PROVIDE_IFELSE([AC_PROG_CC],
                  [_AM_DEPENDENCIES(CC)],
                  [define([AC_PROG_CC],
                          defn([AC_PROG_CC])[_AM_DEPENDENCIES(CC)])])dnl
AC_PROVIDE_IFELSE([AC_PROG_CXX],
                  [_AM_DEPENDENCIES(CXX)],
                  [define([AC_PROG_CXX],
                          defn([AC_PROG_CXX])[_AM_DEPENDENCIES(CXX)])])dnl
])
])
m4trace:/usr/share/aclocal-1.9/init.m4:124: -1- AC_DEFUN([_AC_AM_CONFIG_HEADER_HOOK], [# Compute $1's index in $config_headers.
_am_stamp_count=1
for _am_header in $config_headers :; do
  case $_am_header in
    $1 | $1:* )
      break ;;
    * )
      _am_stamp_count=`expr $_am_stamp_count + 1` ;;
  esac
done
echo "timestamp for $1" >`AS_DIRNAME([$1])`/stamp-h[]$_am_stamp_count])
m4trace:/usr/share/aclocal-1.9/install-sh.m4:25: -1- AC_DEFUN([AM_PROG_INSTALL_SH], [AC_REQUIRE([AM_AUX_DIR_EXPAND])dnl
install_sh=${install_sh-"$am_aux_dir/install-sh"}
AC_SUBST(install_sh)])
m4trace:/usr/share/aclocal-1.9/lead-dot.m4:32: -1- AC_DEFUN([AM_SET_LEADING_DOT], [rm -rf .tst 2>/dev/null
mkdir .tst 2>/dev/null
if test -d .tst; then
  am__leading_dot=.
else
  am__leading_dot=_
fi
rmdir .tst 2>/dev/null
AC_SUBST([am__leading_dot])])
m4trace:/usr/share/aclocal-1.9/make.m4:62: -1- AC_DEFUN([AM_MAKE_INCLUDE], [am_make=${MAKE-make}
cat > confinc << 'END'
am__doit:
	@echo done
.PHONY: am__doit
END
# If we don't find an include directive, just comment out the code.
AC_MSG_CHECKING([for style of include used by $am_make])
am__include="#"
am__quote=
_am_result=none
# First try GNU make style include.
echo "include confinc" > confmf
# We grep out `Entering directory' and `Leaving directory'
# messages which can occur if `w' ends up in MAKEFLAGS.
# In particular we don't look at `^make:' because GNU make might
# be invoked under some other name (usually "gmake"), in which
# case it prints its new name instead of `make'.
if test "`$am_make -s -f confmf 2> /dev/null | grep -v 'ing directory'`" = "done"; then
   am__include=include
   am__quote=
   _am_result=GNU
fi
# Now try BSD make style include.
if test "$am__include" = "#"; then
   echo '.include "confinc"' > confmf
   if test "`$am_make -s -f confmf 2> /dev/null`" = "done"; then
      am__include=.include
      am__quote="\""
      _am_result=BSD
   fi
fi
AC_SUBST([am__include])
AC_SUBST([am__quote])
AC_MSG_RESULT([$_am_result])
rm -f confinc confmf
])
m4trace:/usr/share/aclocal-1.9/missing.m4:31: -1- AC_DEFUN([AM_MISSING_PROG], [AC_REQUIRE([AM_MISSING_HAS_RUN])
$1=${$1-"${am_missing_run}$2"}
AC_SUBST($1)])
m4trace:/usr/share/aclocal-1.9/missing.m4:48: -1- AC_DEFUN([AM_MISSING_HAS_RUN], [AC_REQUIRE([AM_AUX_DIR_EXPAND])dnl
test x"${MISSING+set}" = xset || MISSING="\${SHELL} $am_aux_dir/missing"
# Use eval to expand $SHELL
if eval "$MISSING --run true"; then
  am_missing_run="$MISSING --run "
else
  am_missing_run=
  AC_MSG_WARN([`missing' script is too old or missing])
fi
])
m4trace:/usr/share/aclocal-1.9/mkdirp.m4:73: -1- AC_DEFUN([AM_PROG_MKDIR_P], [if mkdir -p --version . >/dev/null 2>&1 && test ! -d ./--version; then
  # We used to keeping the `.' as first argument, in order to
  # allow $(mkdir_p) to be used without argument.  As in
  #   $(mkdir_p) $(somedir)
  # where $(somedir) is conditionally defined.  However this is wrong
  # for two reasons:
  #  1. if the package is installed by a user who cannot write `.'
  #     make install will fail,
  #  2. the above comment should most certainly read
  #     $(mkdir_p) $(DESTDIR)$(somedir)
  #     so it does not work when $(somedir) is undefined and
  #     $(DESTDIR) is not.
  #  To support the latter case, we have to write
  #     test -z "$(somedir)" || $(mkdir_p) $(DESTDIR)$(somedir),
  #  so the `.' trick is pointless.
  mkdir_p='mkdir -p --'
else
  # On NextStep and OpenStep, the `mkdir' command does not
  # recognize any option.  It will interpret all options as
  # directories to create, and then abort because `.' already
  # exists.
  for d in ./-p ./--version;
  do
    test -d $d && rmdir $d
  done
  # $(mkinstalldirs) is defined by Automake if mkinstalldirs exists.
  if test -f "$ac_aux_dir/mkinstalldirs"; then
    mkdir_p='$(mkinstalldirs)'
  else
    mkdir_p='$(install_sh) -d'
  fi
fi
AC_SUBST([mkdir_p])])
m4trace:/usr/share/aclocal-1.9/options.m4:25: -1- AC_DEFUN([_AM_MANGLE_OPTION], [[_AM_OPTION_]m4_bpatsubst($1, [[^a-zA-Z0-9_]], [_])])
m4trace:/usr/share/aclocal-1.9/options.m4:31: -1- AC_DEFUN([_AM_SET_OPTION], [m4_define(_AM_MANGLE_OPTION([$1]), 1)])
m4trace:/usr/share/aclocal-1.9/options.m4:37: -1- AC_DEFUN([_AM_SET_OPTIONS], [AC_FOREACH([_AM_Option], [$1], [_AM_SET_OPTION(_AM_Option)])])
m4trace:/usr/share/aclocal-1.9/options.m4:43: -1- AC_DEFUN([_AM_IF_OPTION], [m4_ifset(_AM_MANGLE_OPTION([$1]), [$2], [$3])])
m4trace:/usr/share/aclocal-1.9/runlog.m4:27: -1- AC_DEFUN([AM_RUN_LOG], [{ echo "$as_me:$LINENO: $1" >&AS_MESSAGE_LOG_FD
   ($1) >&AS_MESSAGE_LOG_FD 2>&AS_MESSAGE_LOG_FD
   ac_status=$?
   echo "$as_me:$LINENO: \$? = $ac_status" >&AS_MESSAGE_LOG_FD
   (exit $ac_status); }])
m4trace:/usr/share/aclocal-1.9/sanity.m4:63: -1- AC_DEFUN([AM_SANITY_CHECK], [AC_MSG_CHECKING([whether build environment is sane])
# Just in case
sleep 1
echo timestamp > conftest.file
# Do `set' in a subshell so we don't clobber the current shell's
# arguments.  Must try -L first in case configure is actually a
# symlink; some systems play weird games with the mod time of symlinks
# (eg FreeBSD returns the mod time of the symlink's containing
# directory).
if (
   set X `ls -Lt $srcdir/configure conftest.file 2> /dev/null`
   if test "$[*]" = "X"; then
      # -L didn't work.
      set X `ls -t $srcdir/configure conftest.file`
   fi
   rm -f conftest.file
   if test "$[*]" != "X $srcdir/configure conftest.file" \
      && test "$[*]" != "X conftest.file $srcdir/configure"; then

      # If neither matched, then we have a broken ls.  This can happen
      # if, for instance, CONFIG_SHELL is bash and it inherits a
      # broken ls alias from the environment.  This has actually
      # happened.  Such a system could not be considered "sane".
      AC_MSG_ERROR([ls -t appears to fail.  Make sure there is not a broken
alias in your environment])
   fi

   test "$[2]" = conftest.file
   )
then
   # Ok.
   :
else
   AC_MSG_ERROR([newly created file is older than distributed files!
Check your system clock])
fi
AC_MSG_RESULT(yes)])
m4trace:/usr/share/aclocal-1.9/strip.m4:38: -1- AC_DEFUN([AM_PROG_INSTALL_STRIP], [AC_REQUIRE([AM_PROG_INSTALL_SH])dnl
# Installed binaries are usually stripped using `strip' when the user
# run `make install-strip'.  However `strip' might not be the right
# tool to use in cross-compilation environments, therefore Automake
# will honor the `STRIP' environment variable to overrule this program.
dnl Don't test for $cross_compiling = yes, because it might be `maybe'.
if test "$cross_compiling" != no; then
  AC_CHECK_TOOL([STRIP], [strip], :)
fi
INSTALL_STRIP_PROGRAM="\${SHELL} \$(install_sh) -c -s"
AC_SUBST([INSTALL_STRIP_PROGRAM])])
m4trace:/usr/share/aclocal-1.9/tar.m4:107: -1- AC_DEFUN([_AM_PROG_TAR], [# Always define AMTAR for backward compatibility.
AM_MISSING_PROG([AMTAR], [tar])
m4_if([$1], [v7],
     [am__tar='${AMTAR} chof - "$$tardir"'; am__untar='${AMTAR} xf -'],
     [m4_case([$1], [ustar],, [pax],,
              [m4_fatal([Unknown tar format])])
AC_MSG_CHECKING([how to create a $1 tar archive])
# Loop over all known methods to create a tar archive until one works.
_am_tools='gnutar m4_if([$1], [ustar], [plaintar]) pax cpio none'
_am_tools=${am_cv_prog_tar_$1-$_am_tools}
# Do not fold the above two line into one, because Tru64 sh and
# Solaris sh will not grok spaces in the rhs of `-'.
for _am_tool in $_am_tools
do
  case $_am_tool in
  gnutar)
    for _am_tar in tar gnutar gtar;
    do
      AM_RUN_LOG([$_am_tar --version]) && break
    done
    am__tar="$_am_tar --format=m4_if([$1], [pax], [posix], [$1]) -chf - "'"$$tardir"'
    am__tar_="$_am_tar --format=m4_if([$1], [pax], [posix], [$1]) -chf - "'"$tardir"'
    am__untar="$_am_tar -xf -"
    ;;
  plaintar)
    # Must skip GNU tar: if it does not support --format= it doesn't create
    # ustar tarball either.
    (tar --version) >/dev/null 2>&1 && continue
    am__tar='tar chf - "$$tardir"'
    am__tar_='tar chf - "$tardir"'
    am__untar='tar xf -'
    ;;
  pax)
    am__tar='pax -L -x $1 -w "$$tardir"'
    am__tar_='pax -L -x $1 -w "$tardir"'
    am__untar='pax -r'
    ;;
  cpio)
    am__tar='find "$$tardir" -print | cpio -o -H $1 -L'
    am__tar_='find "$tardir" -print | cpio -o -H $1 -L'
    am__untar='cpio -i -H $1 -d'
    ;;
  none)
    am__tar=false
    am__tar_=false
    am__untar=false
    ;;
  esac

  # If the value was cached, stop now.  We just wanted to have am__tar
  # and am__untar set.
  test -n "${am_cv_prog_tar_$1}" && break

  # tar/untar a dummy directory, and stop if the command works
  rm -rf conftest.dir
  mkdir conftest.dir
  echo GrepMe > conftest.dir/file
  AM_RUN_LOG([tardir=conftest.dir && eval $am__tar_ >conftest.tar])
  rm -rf conftest.dir
  if test -s conftest.tar; then
    AM_RUN_LOG([$am__untar <conftest.tar])
    grep GrepMe conftest.dir/file >/dev/null 2>&1 && break
  fi
done
rm -rf conftest.dir

AC_CACHE_VAL([am_cv_prog_tar_$1], [am_cv_prog_tar_$1=$_am_tool])
AC_MSG_RESULT([$am_cv_prog_tar_$1])])
AC_SUBST([am__tar])
AC_SUBST([am__untar])
])
m4trace:configure.in:1: -1- AC_INIT([configure.in])
m4trace:configure.in:1: -1- m4_pattern_forbid([^_?A[CHUM]_])
m4trace:configure.in:1: -1- m4_pattern_forbid([_AC_])
m4trace:configure.in:1: -1- m4_pattern_forbid([^LIBOBJS$], [do not use LIBOBJS directly, use AC_LIBOBJ (see section `AC_LIBOBJ vs LIBOBJS'])
m4trace:configure.in:1: -1- m4_pattern_allow([^AS_FLAGS$])
m4trace:configure.in:1: -1- m4_pattern_forbid([^_?m4_])
m4trace:configure.in:1: -1- m4_pattern_forbid([^dnl$])
m4trace:configure.in:1: -1- m4_pattern_forbid([^_?AS_])
m4trace:configure.in:1: -1- AC_SUBST([SHELL], [${CONFIG_SHELL-/bin/sh}])
m4trace:configure.in:1: -1- AC_SUBST([PATH_SEPARATOR])
m4trace:configure.in:1: -1- AC_SUBST([PACKAGE_NAME], [m4_ifdef([AC_PACKAGE_NAME],      ['AC_PACKAGE_NAME'])])
m4trace:configure.in:1: -1- AC_SUBST([PACKAGE_TARNAME], [m4_ifdef([AC_PACKAGE_TARNAME],   ['AC_PACKAGE_TARNAME'])])
m4trace:configure.in:1: -1- AC_SUBST([PACKAGE_VERSION], [m4_ifdef([AC_PACKAGE_VERSION],   ['AC_PACKAGE_VERSION'])])
m4trace:configure.in:1: -1- AC_SUBST([PACKAGE_STRING], [m4_ifdef([AC_PACKAGE_STRING],    ['AC_PACKAGE_STRING'])])
m4trace:configure.in:1: -1- AC_SUBST([PACKAGE_BUGREPORT], [m4_ifdef([AC_PACKAGE_BUGREPORT], ['AC_PACKAGE_BUGREPORT'])])
m4trace:configure.in:1: -1- AC_SUBST([exec_prefix], [NONE])
m4trace:configure.in:1: -1- AC_SUBST([prefix], [NONE])
m4trace:configure.in:1: -1- AC_SUBST([program_transform_name], [s,x,x,])
m4trace:configure.in:1: -1- AC_SUBST([bindir], ['${exec_prefix}/bin'])
m4trace:configure.in:1: -1- AC_SUBST([sbindir], ['${exec_prefix}/sbin'])
m4trace:configure.in:1: -1- AC_SUBST([libexecdir], ['${exec_prefix}/libexec'])
m4trace:configure.in:1: -1- AC_SUBST([datadir], ['${prefix}/share'])
m4trace:configure.in:1: -1- AC_SUBST([sysconfdir], ['${prefix}/etc'])
m4trace:configure.in:1: -1- AC_SUBST([sharedstatedir], ['${prefix}/com'])
m4trace:configure.in:1: -1- AC_SUBST([localstatedir], ['${prefix}/var'])
m4trace:configure.in:1: -1- AC_SUBST([libdir], ['${exec_prefix}/lib'])
m4trace:configure.in:1: -1- AC_SUBST([includedir], ['${prefix}/include'])
m4trace:configure.in:1: -1- AC_SUBST([oldincludedir], ['/usr/include'])
m4trace:configure.in:1: -1- AC_SUBST([infodir], ['${prefix}/info'])
m4trace:configure.in:1: -1- AC_SUBST([mandir], ['${prefix}/man'])
m4trace:configure.in:1: -1- AC_DEFINE_TRACE_LITERAL([PACKAGE_NAME])
m4trace:configure.in:1: -1- AH_OUTPUT([PACKAGE_NAME], [/* Define to the full name of this package. */
#undef PACKAGE_NAME])
m4trace:configure.in:1: -1- AC_DEFINE_TRACE_LITERAL([PACKAGE_TARNAME])
m4trace:configure.in:1: -1- AH_OUTPUT([PACKAGE_TARNAME], [/* Define to the one symbol short name of this package. */
#undef PACKAGE_TARNAME])
m4trace:configure.in:1: -1- AC_DEFINE_TRACE_LITERAL([PACKAGE_VERSION])
m4trace:configure.in:1: -1- AH_OUTPUT([PACKAGE_VERSION], [/* Define to the version of this package. */
#undef PACKAGE_VERSION])
m4trace:configure.in:1: -1- AC_DEFINE_TRACE_LITERAL([PACKAGE_STRING])
m4trace:configure.in:1: -1- AH_OUTPUT([PACKAGE_STRING], [/* Define to the full name and version of this package. */
#undef PACKAGE_STRING])
m4trace:configure.in:1: -1- AC_DEFINE_TRACE_LITERAL([PACKAGE_BUGREPORT])
m4trace:configure.in:1: -1- AH_OUTPUT([PACKAGE_BUGREPORT], [/* Define to the address where bug reports for this package should be sent. */
#undef PACKAGE_BUGREPORT])
m4trace:configure.in:1: -1- AC_SUBST([build_alias])
m4trace:configure.in:1: -1- AC_SUBST([host_alias])
m4trace:configure.in:1: -1- AC_SUBST([target_alias])
m4trace:configure.in:1: -1- AC_SUBST([DEFS])
m4trace:configure.in:1: -1- AC_SUBST([ECHO_C])
m4trace:configure.in:1: -1- AC_SUBST([ECHO_N])
m4trace:configure.in:1: -1- AC_SUBST([ECHO_T])
m4trace:configure.in:1: -1- AC_SUBST([LIBS])
m4trace:configure.in:3: -1- AM_CONFIG_HEADER([config.h])
m4trace:configure.in:3: -1- _m4_warn([obsolete], [The macro `AM_CONFIG_HEADER' is obsolete.
You should run autoupdate.], [/usr/share/aclocal-1.9/header.m4:23: AM_CONFIG_HEADER is expanded from...
configure.in:3: the top level])
m4trace:configure.in:3: -1- AC_CONFIG_HEADERS([config.h])
m4trace:configure.in:4: -1- AM_INIT_AUTOMAKE([caver], [0.99])
m4trace:configure.in:4: -1- m4_pattern_allow([^AM_[A-Z]+FLAGS$])
m4trace:configure.in:4: -1- AM_SET_CURRENT_AUTOMAKE_VERSION
m4trace:configure.in:4: -1- AM_AUTOMAKE_VERSION([1.9.2])
m4trace:configure.in:4: -1- AC_PROG_INSTALL
m4trace:configure.in:4: -1- AC_SUBST([INSTALL_PROGRAM])
m4trace:configure.in:4: -1- AC_SUBST([INSTALL_SCRIPT])
m4trace:configure.in:4: -1- AC_SUBST([INSTALL_DATA])
m4trace:configure.in:4: -1- AC_SUBST([CYGPATH_W])
m4trace:configure.in:4: -1- AC_SUBST([PACKAGE], [caver])
m4trace:configure.in:4: -1- AC_SUBST([VERSION], [0.99])
m4trace:configure.in:4: -1- _AM_IF_OPTION([no-define], [], [AC_DEFINE_UNQUOTED(PACKAGE, "$PACKAGE", [Name of package])
 AC_DEFINE_UNQUOTED(VERSION, "$VERSION", [Version number of package])])
m4trace:configure.in:4: -2- _AM_MANGLE_OPTION([no-define])
m4trace:configure.in:4: -1- AC_DEFINE_TRACE_LITERAL([PACKAGE])
m4trace:configure.in:4: -1- AH_OUTPUT([PACKAGE], [/* Name of package */
#undef PACKAGE])
m4trace:configure.in:4: -1- AC_DEFINE_TRACE_LITERAL([VERSION])
m4trace:configure.in:4: -1- AH_OUTPUT([VERSION], [/* Version number of package */
#undef VERSION])
m4trace:configure.in:4: -1- AM_SANITY_CHECK
m4trace:configure.in:4: -1- AM_MISSING_PROG([ACLOCAL], [aclocal-${am__api_version}])
m4trace:configure.in:4: -1- AM_MISSING_HAS_RUN
m4trace:configure.in:4: -1- AM_AUX_DIR_EXPAND
m4trace:configure.in:4: -1- AC_SUBST([ACLOCAL])
m4trace:configure.in:4: -1- AM_MISSING_PROG([AUTOCONF], [autoconf])
m4trace:configure.in:4: -1- AC_SUBST([AUTOCONF])
m4trace:configure.in:4: -1- AM_MISSING_PROG([AUTOMAKE], [automake-${am__api_version}])
m4trace:configure.in:4: -1- AC_SUBST([AUTOMAKE])
m4trace:configure.in:4: -1- AM_MISSING_PROG([AUTOHEADER], [autoheader])
m4trace:configure.in:4: -1- AC_SUBST([AUTOHEADER])
m4trace:configure.in:4: -1- AM_MISSING_PROG([MAKEINFO], [makeinfo])
m4trace:configure.in:4: -1- AC_SUBST([MAKEINFO])
m4trace:configure.in:4: -1- AM_PROG_INSTALL_SH
m4trace:configure.in:4: -1- AC_SUBST([install_sh])
m4trace:configure.in:4: -1- AM_PROG_INSTALL_STRIP
m4trace:configure.in:4: -1- AC_SUBST([STRIP])
m4trace:configure.in:4: -1- AC_SUBST([ac_ct_STRIP])
m4trace:configure.in:4: -1- AC_SUBST([INSTALL_STRIP_PROGRAM])
m4trace:configure.in:4: -1- AM_PROG_MKDIR_P
m4trace:configure.in:4: -1- AC_SUBST([mkdir_p])
m4trace:configure.in:4: -1- AC_PROG_AWK
m4trace:configure.in:4: -1- AC_SUBST([AWK])
m4trace:configure.in:4: -1- AC_PROG_MAKE_SET
m4trace:configure.in:4: -1- AC_SUBST([SET_MAKE])
m4trace:configure.in:4: -1- AM_SET_LEADING_DOT
m4trace:configure.in:4: -1- AC_SUBST([am__leading_dot])
m4trace:configure.in:4: -1- _AM_IF_OPTION([tar-ustar], [_AM_PROG_TAR([ustar])], [_AM_IF_OPTION([tar-pax], [_AM_PROG_TAR([pax])],
	      		     [_AM_PROG_TAR([v7])])])
m4trace:configure.in:4: -2- _AM_MANGLE_OPTION([tar-ustar])
m4trace:configure.in:4: -1- _AM_IF_OPTION([tar-pax], [_AM_PROG_TAR([pax])], [_AM_PROG_TAR([v7])])
m4trace:configure.in:4: -2- _AM_MANGLE_OPTION([tar-pax])
m4trace:configure.in:4: -1- _AM_PROG_TAR([v7])
m4trace:configure.in:4: -1- AM_MISSING_PROG([AMTAR], [tar])
m4trace:configure.in:4: -1- AC_SUBST([AMTAR])
m4trace:configure.in:4: -1- AC_SUBST([am__tar])
m4trace:configure.in:4: -1- AC_SUBST([am__untar])
m4trace:configure.in:4: -1- _AM_IF_OPTION([no-dependencies], [], [AC_PROVIDE_IFELSE([AC_PROG_CC],
                  [_AM_DEPENDENCIES(CC)],
                  [define([AC_PROG_CC],
                          defn([AC_PROG_CC])[_AM_DEPENDENCIES(CC)])])dnl
AC_PROVIDE_IFELSE([AC_PROG_CXX],
                  [_AM_DEPENDENCIES(CXX)],
                  [define([AC_PROG_CXX],
                          defn([AC_PROG_CXX])[_AM_DEPENDENCIES(CXX)])])dnl
])
m4trace:configure.in:4: -2- _AM_MANGLE_OPTION([no-dependencies])
m4trace:configure.in:6: -1- _m4_warn([obsolete], [The macro `AC_LANG_CPLUSPLUS' is obsolete.
You should run autoupdate.], [autoconf/c.m4:103: AC_LANG_CPLUSPLUS is expanded from...
configure.in:6: the top level])
m4trace:configure.in:7: -1- AC_PROG_CXX
m4trace:configure.in:7: -1- AC_SUBST([CXX])
m4trace:configure.in:7: -1- AC_SUBST([CXXFLAGS])
m4trace:configure.in:7: -1- AC_SUBST([LDFLAGS])
m4trace:configure.in:7: -1- AC_SUBST([CPPFLAGS])
m4trace:configure.in:7: -1- AC_SUBST([CXX])
m4trace:configure.in:7: -1- AC_SUBST([ac_ct_CXX])
m4trace:configure.in:7: -1- AC_SUBST([EXEEXT], [$ac_cv_exeext])
m4trace:configure.in:7: -1- AC_SUBST([OBJEXT], [$ac_cv_objext])
m4trace:configure.in:7: -1- _AM_DEPENDENCIES([CXX])
m4trace:configure.in:7: -1- AM_SET_DEPDIR
m4trace:configure.in:7: -1- AC_SUBST([DEPDIR], ["${am__leading_dot}deps"])
m4trace:configure.in:7: -1- AM_OUTPUT_DEPENDENCY_COMMANDS
m4trace:configure.in:7: -1- AM_MAKE_INCLUDE
m4trace:configure.in:7: -1- AC_SUBST([am__include])
m4trace:configure.in:7: -1- AC_SUBST([am__quote])
m4trace:configure.in:7: -1- AM_DEP_TRACK
m4trace:configure.in:7: -1- AM_CONDITIONAL([AMDEP], [test "x$enable_dependency_tracking" != xno])
m4trace:configure.in:7: -1- AC_SUBST([AMDEP_TRUE])
m4trace:configure.in:7: -1- AC_SUBST([AMDEP_FALSE])
m4trace:configure.in:7: -1- AC_SUBST([AMDEPBACKSLASH])
m4trace:configure.in:7: -1- AC_SUBST([CXXDEPMODE], [depmode=$am_cv_CXX_dependencies_compiler_type])
m4trace:configure.in:7: -1- AM_CONDITIONAL([am__fastdepCXX], [
  test "x$enable_dependency_tracking" != xno \
  && test "$am_cv_CXX_dependencies_compiler_type" = gcc3])
m4trace:configure.in:7: -1- AC_SUBST([am__fastdepCXX_TRUE])
m4trace:configure.in:7: -1- AC_SUBST([am__fastdepCXX_FALSE])
m4trace:configure.in:8: -1- AM_PROG_LIBTOOL
m4trace:configure.in:8: -1- AC_PROG_LIBTOOL
m4trace:configure.in:8: -1- _AC_PROG_LIBTOOL
m4trace:configure.in:8: -1- AC_LIBTOOL_SETUP
m4trace:configure.in:8: -1- AC_ENABLE_SHARED
m4trace:configure.in:8: -1- _m4_warn([obsolete], [The macro `AC_HELP_STRING' is obsolete.
You should run autoupdate.], [autoconf/general.m4:219: AC_HELP_STRING is expanded from...
autoconf/general.m4:1303: AC_ARG_ENABLE is expanded from...
/usr/share/aclocal/libtool.m4:1787: AC_ENABLE_SHARED is expanded from...
configure.in:8: AC_ENABLE_SHARED is required by...
/usr/share/aclocal/libtool.m4:232: AC_LIBTOOL_SETUP is expanded from...
configure.in:8: AC_LIBTOOL_SETUP is required by...
/usr/share/aclocal/libtool.m4:90: _AC_PROG_LIBTOOL is expanded from...
configure.in:8: _AC_PROG_LIBTOOL is required by...
/usr/share/aclocal/libtool.m4:70: AC_PROG_LIBTOOL is expanded from...
/usr/share/aclocal/libtool.m4:5878: AM_PROG_LIBTOOL is expanded from...
configure.in:8: the top level])
m4trace:configure.in:8: -1- AC_ENABLE_STATIC
m4trace:configure.in:8: -1- _m4_warn([obsolete], [The macro `AC_HELP_STRING' is obsolete.
You should run autoupdate.], [autoconf/general.m4:219: AC_HELP_STRING is expanded from...
autoconf/general.m4:1303: AC_ARG_ENABLE is expanded from...
/usr/share/aclocal/libtool.m4:1826: AC_ENABLE_STATIC is expanded from...
configure.in:8: AC_ENABLE_STATIC is required by...
/usr/share/aclocal/libtool.m4:232: AC_LIBTOOL_SETUP is expanded from...
configure.in:8: AC_LIBTOOL_SETUP is required by...
/usr/share/aclocal/libtool.m4:90: _AC_PROG_LIBTOOL is expanded from...
configure.in:8: _AC_PROG_LIBTOOL is required by...
/usr/share/aclocal/libtool.m4:70: AC_PROG_LIBTOOL is expanded from...
/usr/share/aclocal/libtool.m4:5878: AM_PROG_LIBTOOL is expanded from...
configure.in:8: the top level])
m4trace:configure.in:8: -1- AC_ENABLE_FAST_INSTALL
m4trace:configure.in:8: -1- _m4_warn([obsolete], [The macro `AC_HELP_STRING' is obsolete.
You should run autoupdate.], [autoconf/general.m4:219: AC_HELP_STRING is expanded from...
autoconf/general.m4:1303: AC_ARG_ENABLE is expanded from...
/usr/share/aclocal/libtool.m4:1865: AC_ENABLE_FAST_INSTALL is expanded from...
configure.in:8: AC_ENABLE_FAST_INSTALL is required by...
/usr/share/aclocal/libtool.m4:232: AC_LIBTOOL_SETUP is expanded from...
configure.in:8: AC_LIBTOOL_SETUP is required by...
/usr/share/aclocal/libtool.m4:90: _AC_PROG_LIBTOOL is expanded from...
configure.in:8: _AC_PROG_LIBTOOL is required by...
/usr/share/aclocal/libtool.m4:70: AC_PROG_LIBTOOL is expanded from...
/usr/share/aclocal/libtool.m4:5878: AM_PROG_LIBTOOL is expanded from...
configure.in:8: the top level])
m4trace:configure.in:8: -1- AC_CANONICAL_HOST
m4trace:configure.in:8: -1- AC_SUBST([build], [$ac_cv_build])
m4trace:configure.in:8: -1- AC_SUBST([build_cpu], [`echo $ac_cv_build | sed 's/^\([[^-]]*\)-\([[^-]]*\)-\(.*\)$/\1/'`])
m4trace:configure.in:8: -1- AC_SUBST([build_vendor], [`echo $ac_cv_build | sed 's/^\([[^-]]*\)-\([[^-]]*\)-\(.*\)$/\2/'`])
m4trace:configure.in:8: -1- AC_SUBST([build_os], [`echo $ac_cv_build | sed 's/^\([[^-]]*\)-\([[^-]]*\)-\(.*\)$/\3/'`])
m4trace:configure.in:8: -1- AC_SUBST([host], [$ac_cv_host])
m4trace:configure.in:8: -1- AC_SUBST([host_cpu], [`echo $ac_cv_host | sed 's/^\([[^-]]*\)-\([[^-]]*\)-\(.*\)$/\1/'`])
m4trace:configure.in:8: -1- AC_SUBST([host_vendor], [`echo $ac_cv_host | sed 's/^\([[^-]]*\)-\([[^-]]*\)-\(.*\)$/\2/'`])
m4trace:configure.in:8: -1- AC_SUBST([host_os], [`echo $ac_cv_host | sed 's/^\([[^-]]*\)-\([[^-]]*\)-\(.*\)$/\3/'`])
m4trace:configure.in:8: -1- AC_PROG_CC
m4trace:configure.in:8: -1- AC_SUBST([CC])
m4trace:configure.in:8: -1- AC_SUBST([CFLAGS])
m4trace:configure.in:8: -1- AC_SUBST([LDFLAGS])
m4trace:configure.in:8: -1- AC_SUBST([CPPFLAGS])
m4trace:configure.in:8: -1- AC_SUBST([CC])
m4trace:configure.in:8: -1- AC_SUBST([ac_ct_CC])
m4trace:configure.in:8: -1- AC_SUBST([CC])
m4trace:configure.in:8: -1- AC_SUBST([ac_ct_CC])
m4trace:configure.in:8: -1- AC_SUBST([CC])
m4trace:configure.in:8: -1- AC_SUBST([CC])
m4trace:configure.in:8: -1- AC_SUBST([ac_ct_CC])
m4trace:configure.in:8: -1- _AM_DEPENDENCIES([CC])
m4trace:configure.in:8: -1- AC_SUBST([CCDEPMODE], [depmode=$am_cv_CC_dependencies_compiler_type])
m4trace:configure.in:8: -1- AM_CONDITIONAL([am__fastdepCC], [
  test "x$enable_dependency_tracking" != xno \
  && test "$am_cv_CC_dependencies_compiler_type" = gcc3])
m4trace:configure.in:8: -1- AC_SUBST([am__fastdepCC_TRUE])
m4trace:configure.in:8: -1- AC_SUBST([am__fastdepCC_FALSE])
m4trace:configure.in:8: -1- AC_PROG_LD
m4trace:configure.in:8: -1- _m4_warn([obsolete], [The macro `AC_HELP_STRING' is obsolete.
You should run autoupdate.], [autoconf/general.m4:219: AC_HELP_STRING is expanded from...
autoconf/general.m4:1331: AC_ARG_WITH is expanded from...
/usr/share/aclocal/libtool.m4:2062: AC_PROG_LD is expanded from...
configure.in:8: AC_PROG_LD is required by...
/usr/share/aclocal/libtool.m4:232: AC_LIBTOOL_SETUP is expanded from...
configure.in:8: AC_LIBTOOL_SETUP is required by...
/usr/share/aclocal/libtool.m4:90: _AC_PROG_LIBTOOL is expanded from...
configure.in:8: _AC_PROG_LIBTOOL is required by...
/usr/share/aclocal/libtool.m4:70: AC_PROG_LIBTOOL is expanded from...
/usr/share/aclocal/libtool.m4:5878: AM_PROG_LIBTOOL is expanded from...
configure.in:8: the top level])
m4trace:configure.in:8: -1- LT_AC_PROG_SED
m4trace:configure.in:8: -1- AC_PROG_LD_GNU
m4trace:configure.in:8: -1- AC_PROG_EGREP
m4trace:configure.in:8: -1- AC_SUBST([EGREP])
m4trace:configure.in:8: -1- AC_PROG_LD_RELOAD_FLAG
m4trace:configure.in:8: -1- AC_PROG_NM
m4trace:configure.in:8: -1- AC_PROG_LN_S
m4trace:configure.in:8: -1- AC_SUBST([LN_S], [$as_ln_s])
m4trace:configure.in:8: -1- AC_DEPLIBS_CHECK_METHOD
m4trace:configure.in:8: -1- AC_LIBTOOL_SYS_MAX_CMD_LEN
m4trace:configure.in:8: -1- AC_LIBTOOL_SYS_GLOBAL_SYMBOL_PIPE
m4trace:configure.in:8: -1- _LT_AC_TAGVAR([lt_prog_compiler_no_builtin_flag], [])
m4trace:configure.in:8: -1- AC_LIBTOOL_OBJDIR
m4trace:configure.in:8: -1- _LT_AC_SYS_COMPILER
m4trace:configure.in:8: -1- _LT_AC_PROG_ECHO_BACKSLASH
m4trace:configure.in:8: -1- _LT_AC_SHELL_INIT([
# Check that we are running under the correct shell.
SHELL=${CONFIG_SHELL-/bin/sh}

case X$ECHO in
X*--fallback-echo)
  # Remove one level of quotation (which was required for Make).
  ECHO=`echo "$ECHO" | sed 's,\\\\\[$]\\[$]0,'[$]0','`
  ;;
esac

echo=${ECHO-echo}
if test "X[$]1" = X--no-reexec; then
  # Discard the --no-reexec flag, and continue.
  shift
elif test "X[$]1" = X--fallback-echo; then
  # Avoid inline document here, it may be left over
  :
elif test "X`($echo '\t') 2>/dev/null`" = 'X\t' ; then
  # Yippee, $echo works!
  :
else
  # Restart under the correct shell.
  exec $SHELL "[$]0" --no-reexec ${1+"[$]@"}
fi

if test "X[$]1" = X--fallback-echo; then
  # used as fallback echo
  shift
  cat <<EOF
[$]*
EOF
  exit 0
fi

# The HP-UX ksh and POSIX shell print the target directory to stdout
# if CDPATH is set.
if test "X${CDPATH+set}" = Xset; then CDPATH=:; export CDPATH; fi

if test -z "$ECHO"; then
if test "X${echo_test_string+set}" != Xset; then
# find a string as large as possible, as long as the shell can cope with it
  for cmd in 'sed 50q "[$]0"' 'sed 20q "[$]0"' 'sed 10q "[$]0"' 'sed 2q "[$]0"' 'echo test'; do
    # expected sizes: less than 2Kb, 1Kb, 512 bytes, 16 bytes, ...
    if (echo_test_string="`eval $cmd`") 2>/dev/null &&
       echo_test_string="`eval $cmd`" &&
       (test "X$echo_test_string" = "X$echo_test_string") 2>/dev/null
    then
      break
    fi
  done
fi

if test "X`($echo '\t') 2>/dev/null`" = 'X\t' &&
   echo_testing_string=`($echo "$echo_test_string") 2>/dev/null` &&
   test "X$echo_testing_string" = "X$echo_test_string"; then
  :
else
  # The Solaris, AIX, and Digital Unix default echo programs unquote
  # backslashes.  This makes it impossible to quote backslashes using
  #   echo "$something" | sed 's/\\/\\\\/g'
  #
  # So, first we look for a working echo in the user's PATH.

  lt_save_ifs="$IFS"; IFS=$PATH_SEPARATOR
  for dir in $PATH /usr/ucb; do
    IFS="$lt_save_ifs"
    if (test -f $dir/echo || test -f $dir/echo$ac_exeext) &&
       test "X`($dir/echo '\t') 2>/dev/null`" = 'X\t' &&
       echo_testing_string=`($dir/echo "$echo_test_string") 2>/dev/null` &&
       test "X$echo_testing_string" = "X$echo_test_string"; then
      echo="$dir/echo"
      break
    fi
  done
  IFS="$lt_save_ifs"

  if test "X$echo" = Xecho; then
    # We didn't find a better echo, so look for alternatives.
    if test "X`(print -r '\t') 2>/dev/null`" = 'X\t' &&
       echo_testing_string=`(print -r "$echo_test_string") 2>/dev/null` &&
       test "X$echo_testing_string" = "X$echo_test_string"; then
      # This shell has a builtin print -r that does the trick.
      echo='print -r'
    elif (test -f /bin/ksh || test -f /bin/ksh$ac_exeext) &&
	 test "X$CONFIG_SHELL" != X/bin/ksh; then
      # If we have ksh, try running configure again with it.
      ORIGINAL_CONFIG_SHELL=${CONFIG_SHELL-/bin/sh}
      export ORIGINAL_CONFIG_SHELL
      CONFIG_SHELL=/bin/ksh
      export CONFIG_SHELL
      exec $CONFIG_SHELL "[$]0" --no-reexec ${1+"[$]@"}
    else
      # Try using printf.
      echo='printf %s\n'
      if test "X`($echo '\t') 2>/dev/null`" = 'X\t' &&
	 echo_testing_string=`($echo "$echo_test_string") 2>/dev/null` &&
	 test "X$echo_testing_string" = "X$echo_test_string"; then
	# Cool, printf works
	:
      elif echo_testing_string=`($ORIGINAL_CONFIG_SHELL "[$]0" --fallback-echo '\t') 2>/dev/null` &&
	   test "X$echo_testing_string" = 'X\t' &&
	   echo_testing_string=`($ORIGINAL_CONFIG_SHELL "[$]0" --fallback-echo "$echo_test_string") 2>/dev/null` &&
	   test "X$echo_testing_string" = "X$echo_test_string"; then
	CONFIG_SHELL=$ORIGINAL_CONFIG_SHELL
	export CONFIG_SHELL
	SHELL="$CONFIG_SHELL"
	export SHELL
	echo="$CONFIG_SHELL [$]0 --fallback-echo"
      elif echo_testing_string=`($CONFIG_SHELL "[$]0" --fallback-echo '\t') 2>/dev/null` &&
	   test "X$echo_testing_string" = 'X\t' &&
	   echo_testing_string=`($CONFIG_SHELL "[$]0" --fallback-echo "$echo_test_string") 2>/dev/null` &&
	   test "X$echo_testing_string" = "X$echo_test_string"; then
	echo="$CONFIG_SHELL [$]0 --fallback-echo"
      else
	# maybe with a smaller string...
	prev=:

	for cmd in 'echo test' 'sed 2q "[$]0"' 'sed 10q "[$]0"' 'sed 20q "[$]0"' 'sed 50q "[$]0"'; do
	  if (test "X$echo_test_string" = "X`eval $cmd`") 2>/dev/null
	  then
	    break
	  fi
	  prev="$cmd"
	done

	if test "$prev" != 'sed 50q "[$]0"'; then
	  echo_test_string=`eval $prev`
	  export echo_test_string
	  exec ${ORIGINAL_CONFIG_SHELL-${CONFIG_SHELL-/bin/sh}} "[$]0" ${1+"[$]@"}
	else
	  # Oops.  We lost completely, so just stick with echo.
	  echo=echo
	fi
      fi
    fi
  fi
fi
fi

# Copy echo and quote the copy suitably for passing to libtool from
# the Makefile, instead of quoting the original, which is used later.
ECHO=$echo
if test "X$ECHO" = "X$CONFIG_SHELL [$]0 --fallback-echo"; then
   ECHO="$CONFIG_SHELL \\\$\[$]0 --fallback-echo"
fi

AC_SUBST(ECHO)
])
m4trace:configure.in:8: -1- AC_SUBST([ECHO])
m4trace:configure.in:8: -1- AC_SUBST([AR])
m4trace:configure.in:8: -1- AC_SUBST([ac_ct_AR])
m4trace:configure.in:8: -1- AC_SUBST([RANLIB])
m4trace:configure.in:8: -1- AC_SUBST([ac_ct_RANLIB])
m4trace:configure.in:8: -1- AC_SUBST([STRIP])
m4trace:configure.in:8: -1- AC_SUBST([ac_ct_STRIP])
m4trace:configure.in:8: -1- AC_PATH_MAGIC
m4trace:configure.in:8: -1- AC_PATH_TOOL_PREFIX([${ac_tool_prefix}file], [/usr/bin$PATH_SEPARATOR$PATH])
m4trace:configure.in:8: -1- AC_PATH_TOOL_PREFIX([file], [/usr/bin$PATH_SEPARATOR$PATH])
m4trace:configure.in:8: -1- _m4_warn([obsolete], [The macro `AC_HELP_STRING' is obsolete.
You should run autoupdate.], [autoconf/general.m4:219: AC_HELP_STRING is expanded from...
autoconf/general.m4:1303: AC_ARG_ENABLE is expanded from...
/usr/share/aclocal/libtool.m4:232: AC_LIBTOOL_SETUP is expanded from...
configure.in:8: AC_LIBTOOL_SETUP is required by...
/usr/share/aclocal/libtool.m4:90: _AC_PROG_LIBTOOL is expanded from...
configure.in:8: _AC_PROG_LIBTOOL is required by...
/usr/share/aclocal/libtool.m4:70: AC_PROG_LIBTOOL is expanded from...
/usr/share/aclocal/libtool.m4:5878: AM_PROG_LIBTOOL is expanded from...
configure.in:8: the top level])
m4trace:configure.in:8: -1- _m4_warn([obsolete], [The macro `AC_HELP_STRING' is obsolete.
You should run autoupdate.], [autoconf/general.m4:219: AC_HELP_STRING is expanded from...
autoconf/general.m4:1331: AC_ARG_WITH is expanded from...
/usr/share/aclocal/libtool.m4:232: AC_LIBTOOL_SETUP is expanded from...
configure.in:8: AC_LIBTOOL_SETUP is required by...
/usr/share/aclocal/libtool.m4:90: _AC_PROG_LIBTOOL is expanded from...
configure.in:8: _AC_PROG_LIBTOOL is required by...
/usr/share/aclocal/libtool.m4:70: AC_PROG_LIBTOOL is expanded from...
/usr/share/aclocal/libtool.m4:5878: AM_PROG_LIBTOOL is expanded from...
configure.in:8: the top level])
m4trace:configure.in:8: -1- AC_LIBTOOL_LANG_C_CONFIG
m4trace:configure.in:8: -1- _LT_AC_LANG_C_CONFIG
m4trace:configure.in:8: -1- _LT_AC_TAGVAR([objext], [])
m4trace:configure.in:8: -1- _LT_AC_SYS_COMPILER
m4trace:configure.in:8: -1- _LT_AC_TAGVAR([lt_prog_cc_shlib], [])
m4trace:configure.in:8: -1- _LT_AC_TAGVAR([lt_prog_cc_shlib], [])
m4trace:configure.in:8: -1- _LT_AC_TAGVAR([lt_prog_cc_shlib], [])
m4trace:configure.in:8: -1- _LT_AC_TAGVAR([lt_prog_cc_shlib], [])
m4trace:configure.in:8: -1- _LT_AC_TAGVAR([lt_prog_cc_shlib], [])
m4trace:configure.in:8: -1- _LT_AC_TAGVAR([lt_prog_cc_shlib], [])
m4trace:configure.in:8: -1- _LT_AC_TAGVAR([lt_prog_cc_shlib], [])
m4trace:configure.in:8: -1- _LT_AC_TAGVAR([lt_prog_cc_shlib], [])
m4trace:configure.in:8: -1- _LT_AC_TAGVAR([lt_cv_prog_cc_can_build_shared], [])
m4trace:configure.in:8: -2- _LT_AC_TAGVAR([lt_prog_compiler_static_works], [])
m4trace:configure.in:8: -2- _LT_AC_TAGVAR([lt_prog_compiler_static], [])
m4trace:configure.in:8: -1- AC_LIBTOOL_LINKER_OPTION([if $compiler static flag $_LT_AC_TAGVAR(lt_prog_compiler_static, ) works], [lt_prog_compiler_static_works], [$lt_prog_compiler_static], [], [_LT_AC_TAGVAR(lt_prog_compiler_static, )=])
m4trace:configure.in:8: -1- _LT_AC_TAGVAR([lt_prog_compiler_static], [])
m4trace:configure.in:8: -1- _LT_AC_TAGVAR([lt_prog_compiler_static], [])
m4trace:configure.in:8: -1- _LT_AC_TAGVAR([lt_prog_compiler_static], [])
m4trace:configure.in:8: -1- AC_LIBTOOL_PROG_COMPILER_NO_RTTI([])
m4trace:configure.in:8: -1- _LT_AC_TAGVAR([lt_prog_compiler_no_builtin_flag], [])
m4trace:configure.in:8: -1- _LT_AC_TAGVAR([lt_prog_compiler_no_builtin_flag], [])
m4trace:configure.in:8: -1- AC_LIBTOOL_COMPILER_OPTION([if $compiler supports -fno-rtti -fno-exceptions], [lt_cv_prog_compiler_rtti_exceptions], [-fno-rtti -fno-exceptions], [], [_LT_AC_TAGVAR(lt_prog_compiler_no_builtin_flag, )="$_LT_AC_TAGVAR(lt_prog_compiler_no_builtin_flag, ) -fno-rtti -fno-exceptions"])
m4trace:configure.in:8: -1- _LT_AC_TAGVAR([lt_prog_compiler_no_builtin_flag], [])
m4trace:configure.in:8: -1- _LT_AC_TAGVAR([lt_prog_compiler_no_builtin_flag], [])
m4trace:configure.in:8: -1- AC_LIBTOOL_PROG_COMPILER_PIC([])
m4trace:configure.in:8: -1- _LT_AC_TAGVAR([lt_prog_compiler_wl], [])
m4trace:configure.in:8: -1- _LT_AC_TAGVAR([lt_prog_compiler_pic], [])
m4trace:configure.in:8: -1- _LT_AC_TAGVAR([lt_prog_compiler_static], [])
m4trace:configure.in:8: -1- _LT_AC_TAGVAR([lt_prog_compiler_wl], [])
m4trace:configure.in:8: -1- _LT_AC_TAGVAR([lt_prog_compiler_static], [])
m4trace:configure.in:8: -1- _LT_AC_TAGVAR([lt_prog_compiler_static], [])
m4trace:configure.in:8: -1- _LT_AC_TAGVAR([lt_prog_compiler_pic], [])
m4trace:configure.in:8: -1- _LT_AC_TAGVAR([lt_prog_compiler_pic], [])
m4trace:configure.in:8: -1- _LT_AC_TAGVAR([lt_prog_compiler_pic], [])
m4trace:configure.in:8: -1- _LT_AC_TAGVAR([lt_prog_compiler_can_build_shared], [])
m4trace:configure.in:8: -1- _LT_AC_TAGVAR([lt_prog_compiler_pic], [])
m4trace:configure.in:8: -1- _LT_AC_TAGVAR([lt_prog_compiler_pic], [])
m4trace:configure.in:8: -1- _LT_AC_TAGVAR([lt_prog_compiler_pic], [])
m4trace:configure.in:8: -1- _LT_AC_TAGVAR([lt_prog_compiler_wl], [])
m4trace:configure.in:8: -1- _LT_AC_TAGVAR([lt_prog_compiler_static], [])
m4trace:configure.in:8: -1- _LT_AC_TAGVAR([lt_prog_compiler_static], [])
m4trace:configure.in:8: -1- _LT_AC_TAGVAR([lt_prog_compiler_pic], [])
m4trace:configure.in:8: -1- _LT_AC_TAGVAR([lt_prog_compiler_wl], [])
m4trace:configure.in:8: -1- _LT_AC_TAGVAR([lt_prog_compiler_pic], [])
m4trace:configure.in:8: -1- _LT_AC_TAGVAR([lt_prog_compiler_static], [])
m4trace:configure.in:8: -1- _LT_AC_TAGVAR([lt_prog_compiler_wl], [])
m4trace:configure.in:8: -1- _LT_AC_TAGVAR([lt_prog_compiler_static], [])
m4trace:configure.in:8: -1- _LT_AC_TAGVAR([lt_prog_compiler_pic], [])
m4trace:configure.in:8: -1- _LT_AC_TAGVAR([lt_prog_compiler_static], [])
m4trace:configure.in:8: -1- _LT_AC_TAGVAR([lt_prog_compiler_wl], [])
m4trace:configure.in:8: -1- _LT_AC_TAGVAR([lt_prog_compiler_pic], [])
m4trace:configure.in:8: -1- _LT_AC_TAGVAR([lt_prog_compiler_static], [])
m4trace:configure.in:8: -1- _LT_AC_TAGVAR([lt_prog_compiler_wl], [])
m4trace:configure.in:8: -1- _LT_AC_TAGVAR([lt_prog_compiler_static], [])
m4trace:configure.in:8: -1- _LT_AC_TAGVAR([lt_prog_compiler_wl], [])
m4trace:configure.in:8: -1- _LT_AC_TAGVAR([lt_prog_compiler_static], [])
m4trace:configure.in:8: -1- _LT_AC_TAGVAR([lt_prog_compiler_pic], [])
m4trace:configure.in:8: -1- _LT_AC_TAGVAR([lt_prog_compiler_static], [])
m4trace:configure.in:8: -1- _LT_AC_TAGVAR([lt_prog_compiler_wl], [])
m4trace:configure.in:8: -1- _LT_AC_TAGVAR([lt_prog_compiler_pic], [])
m4trace:configure.in:8: -1- _LT_AC_TAGVAR([lt_prog_compiler_static], [])
m4trace:configure.in:8: -1- _LT_AC_TAGVAR([lt_prog_compiler_wl], [])
m4trace:configure.in:8: -1- _LT_AC_TAGVAR([lt_prog_compiler_pic], [])
m4trace:configure.in:8: -1- _LT_AC_TAGVAR([lt_prog_compiler_static], [])
m4trace:configure.in:8: -1- _LT_AC_TAGVAR([lt_prog_compiler_wl], [])
m4trace:configure.in:8: -1- _LT_AC_TAGVAR([lt_prog_compiler_pic], [])
m4trace:configure.in:8: -1- _LT_AC_TAGVAR([lt_prog_compiler_static], [])
m4trace:configure.in:8: -1- _LT_AC_TAGVAR([lt_prog_compiler_pic], [])
m4trace:configure.in:8: -1- _LT_AC_TAGVAR([lt_prog_compiler_static], [])
m4trace:configure.in:8: -1- _LT_AC_TAGVAR([lt_prog_compiler_pic], [])
m4trace:configure.in:8: -1- _LT_AC_TAGVAR([lt_prog_compiler_static], [])
m4trace:configure.in:8: -1- _LT_AC_TAGVAR([lt_prog_compiler_can_build_shared], [])
m4trace:configure.in:8: -1- _LT_AC_TAGVAR([lt_prog_compiler_pic], [])
m4trace:configure.in:8: -1- _LT_AC_TAGVAR([lt_prog_compiler_pic], [])
m4trace:configure.in:8: -1- _LT_AC_TAGVAR([lt_prog_compiler_pic], [])
m4trace:configure.in:8: -2- _LT_AC_TAGVAR([lt_prog_compiler_pic_works], [])
m4trace:configure.in:8: -1- AC_LIBTOOL_COMPILER_OPTION([if $compiler PIC flag $_LT_AC_TAGVAR(lt_prog_compiler_pic, ) works], [lt_prog_compiler_pic_works], [$_LT_AC_TAGVAR(lt_prog_compiler_pic, )ifelse([],[],[ -DPIC],[ifelse([],[CXX],[ -DPIC],[])])], [], [case $_LT_AC_TAGVAR(lt_prog_compiler_pic, ) in
     "" | " "*) ;;
     *) _LT_AC_TAGVAR(lt_prog_compiler_pic, )=" $_LT_AC_TAGVAR(lt_prog_compiler_pic, )" ;;
     esac], [_LT_AC_TAGVAR(lt_prog_compiler_pic, )=
     _LT_AC_TAGVAR(lt_prog_compiler_can_build_shared, )=no])
m4trace:configure.in:8: -1- _LT_AC_TAGVAR([lt_prog_compiler_pic], [])
m4trace:configure.in:8: -1- _LT_AC_TAGVAR([lt_prog_compiler_pic], [])
m4trace:configure.in:8: -1- _LT_AC_TAGVAR([lt_prog_compiler_pic], [])
m4trace:configure.in:8: -1- _LT_AC_TAGVAR([lt_prog_compiler_pic], [])
m4trace:configure.in:8: -1- _LT_AC_TAGVAR([lt_prog_compiler_pic], [])
m4trace:configure.in:8: -1- _LT_AC_TAGVAR([lt_prog_compiler_pic], [])
m4trace:configure.in:8: -1- _LT_AC_TAGVAR([lt_prog_compiler_pic], [])
m4trace:configure.in:8: -1- _LT_AC_TAGVAR([lt_prog_compiler_can_build_shared], [])
m4trace:configure.in:8: -1- _LT_AC_TAGVAR([lt_prog_compiler_pic], [])
m4trace:configure.in:8: -1- _LT_AC_TAGVAR([lt_prog_compiler_pic], [])
m4trace:configure.in:8: -1- _LT_AC_TAGVAR([lt_prog_compiler_pic], [])
m4trace:configure.in:8: -1- AC_LIBTOOL_PROG_CC_C_O([])
m4trace:configure.in:8: -1- _LT_AC_TAGVAR([lt_cv_prog_compiler_c_o], [])
m4trace:configure.in:8: -1- _LT_AC_TAGVAR([lt_cv_prog_compiler_c_o], [])
m4trace:configure.in:8: -1- _LT_AC_TAGVAR([lt_cv_prog_compiler_c_o], [])
m4trace:configure.in:8: -1- _LT_AC_TAGVAR([lt_cv_prog_compiler_c_o], [])
m4trace:configure.in:8: -1- _LT_AC_TAGVAR([lt_cv_prog_compiler_c_o], [])
m4trace:configure.in:8: -1- AC_LIBTOOL_SYS_HARD_LINK_LOCKS([])
m4trace:configure.in:8: -1- _LT_AC_LOCK
m4trace:configure.in:8: -1- _m4_warn([obsolete], [The macro `AC_TRY_LINK' is obsolete.
You should run autoupdate.], [autoconf/general.m4:2223: AC_TRY_LINK is expanded from...
autoconf/general.m4:1799: AC_CACHE_VAL is expanded from...
autoconf/general.m4:1808: AC_CACHE_CHECK is expanded from...
/usr/share/aclocal/libtool.m4:559: _LT_AC_LOCK is expanded from...
configure.in:8: _LT_AC_LOCK is required by...
/usr/share/aclocal/libtool.m4:990: AC_LIBTOOL_SYS_HARD_LINK_LOCKS is expanded from...
/usr/share/aclocal/libtool.m4:2622: _LT_AC_LANG_C_CONFIG is expanded from...
/usr/share/aclocal/libtool.m4:2485: AC_LIBTOOL_LANG_C_CONFIG is expanded from...
/usr/share/aclocal/libtool.m4:232: AC_LIBTOOL_SETUP is expanded from...
configure.in:8: AC_LIBTOOL_SETUP is required by...
/usr/share/aclocal/libtool.m4:90: _AC_PROG_LIBTOOL is expanded from...
configure.in:8: _AC_PROG_LIBTOOL is required by...
/usr/share/aclocal/libtool.m4:70: AC_PROG_LIBTOOL is expanded from...
/usr/share/aclocal/libtool.m4:5878: AM_PROG_LIBTOOL is expanded from...
configure.in:8: the top level])
m4trace:configure.in:8: -1- _LT_AC_TAGVAR([lt_cv_prog_compiler_c_o], [])
m4trace:configure.in:8: -1- AC_LIBTOOL_PROG_LD_SHLIBS([])
m4trace:configure.in:8: -1- _LT_AC_TAGVAR([allow_undefined_flag], [])
m4trace:configure.in:8: -1- _LT_AC_TAGVAR([enable_shared_with_static_runtimes], [])
m4trace:configure.in:8: -1- _LT_AC_TAGVAR([archive_cmds], [])
m4trace:configure.in:8: -1- _LT_AC_TAGVAR([archive_expsym_cmds], [])
m4trace:configure.in:8: -1- _LT_AC_TAGVAR([old_archive_From_new_cmds], [])
m4trace:configure.in:8: -1- _LT_AC_TAGVAR([old_archive_from_expsyms_cmds], [])
m4trace:configure.in:8: -1- _LT_AC_TAGVAR([export_dynamic_flag_spec], [])
m4trace:configure.in:8: -1- _LT_AC_TAGVAR([whole_archive_flag_spec], [])
m4trace:configure.in:8: -1- _LT_AC_TAGVAR([thread_safe_flag_spec], [])
m4trace:configure.in:8: -1- _LT_AC_TAGVAR([hardcode_libdir_flag_spec], [])
m4trace:configure.in:8: -1- _LT_AC_TAGVAR([hardcode_libdir_flag_spec_ld], [])
m4trace:configure.in:8: -1- _LT_AC_TAGVAR([hardcode_libdir_separator], [])
m4trace:configure.in:8: -1- _LT_AC_TAGVAR([hardcode_direct], [])
m4trace:configure.in:8: -1- _LT_AC_TAGVAR([hardcode_minus_L], [])
m4trace:configure.in:8: -1- _LT_AC_TAGVAR([hardcode_shlibpath_var], [])
m4trace:configure.in:8: -1- _LT_AC_TAGVAR([link_all_deplibs], [])
m4trace:configure.in:8: -1- _LT_AC_TAGVAR([hardcode_automatic], [])
m4trace:configure.in:8: -1- _LT_AC_TAGVAR([module_cmds], [])
m4trace:configure.in:8: -1- _LT_AC_TAGVAR([module_expsym_cmds], [])
m4trace:configure.in:8: -1- _LT_AC_TAGVAR([always_export_symbols], [])
m4trace:configure.in:8: -1- _LT_AC_TAGVAR([export_symbols_cmds], [])
m4trace:configure.in:8: -1- _LT_AC_TAGVAR([include_expsyms], [])
m4trace:configure.in:8: -1- _LT_AC_TAGVAR([exclude_expsyms], [])
m4trace:configure.in:8: -1- _LT_AC_TAGVAR([ld_shlibs], [])
m4trace:configure.in:8: -1- _LT_AC_TAGVAR([ld_shlibs], [])
m4trace:configure.in:8: -1- _LT_AC_TAGVAR([archive_cmds], [])
m4trace:configure.in:8: -1- _LT_AC_TAGVAR([hardcode_libdir_flag_spec], [])
m4trace:configure.in:8: -1- _LT_AC_TAGVAR([hardcode_minus_L], [])
m4trace:configure.in:8: -1- _LT_AC_TAGVAR([ld_shlibs], [])
m4trace:configure.in:8: -1- _LT_AC_TAGVAR([allow_undefined_flag], [])
m4trace:configure.in:8: -1- _LT_AC_TAGVAR([archive_cmds], [])
m4trace:configure.in:8: -1- _LT_AC_TAGVAR([ld_shlibs], [])
m4trace:configure.in:8: -1- _LT_AC_TAGVAR([hardcode_libdir_flag_spec], [])
m4trace:configure.in:8: -1- _LT_AC_TAGVAR([allow_undefined_flag], [])
m4trace:configure.in:8: -1- _LT_AC_TAGVAR([always_export_symbols], [])
m4trace:configure.in:8: -1- _LT_AC_TAGVAR([enable_shared_with_static_runtimes], [])
m4trace:configure.in:8: -1- _LT_AC_TAGVAR([export_symbols_cmds], [])
m4trace:configure.in:8: -1- _LT_AC_TAGVAR([archive_cmds], [])
m4trace:configure.in:8: -1- _LT_AC_TAGVAR([archive_expsym_cmds], [])
m4trace:configure.in:8: -1- _LT_AC_TAGVAR([archive_cmds], [])
m4trace:configure.in:8: -1- _LT_AC_TAGVAR([archive_cmds], [])
m4trace:configure.in:8: -1- _LT_AC_TAGVAR([archive_expsym_cmds], [])
m4trace:configure.in:8: -1- _LT_AC_TAGVAR([ld_shlibs], [])
m4trace:configure.in:8: -1- _LT_AC_TAGVAR([archive_cmds], [])
m4trace:configure.in:8: -1- _LT_AC_TAGVAR([archive_expsym_cmds], [])
m4trace:configure.in:8: -1- _LT_AC_TAGVAR([ld_shlibs], [])
m4trace:configure.in:8: -1- _LT_AC_TAGVAR([archive_cmds], [])
m4trace:configure.in:8: -1- _LT_AC_TAGVAR([hardcode_direct], [])
m4trace:configure.in:8: -1- _LT_AC_TAGVAR([hardcode_shlibpath_var], [])
m4trace:configure.in:8: -1- _LT_AC_TAGVAR([archive_cmds], [])
m4trace:configure.in:8: -1- _LT_AC_TAGVAR([archive_expsym_cmds], [])
m4trace:configure.in:8: -1- _LT_AC_TAGVAR([archive_expsym_cmds], [])
m4trace:configure.in:8: -1- _LT_AC_TAGVAR([ld_shlibs], [])
m4trace:configure.in:8: -1- _LT_AC_TAGVAR([archive_cmds], [])
m4trace:configure.in:8: -1- _LT_AC_TAGVAR([archive_expsym_cmds], [])
m4trace:configure.in:8: -1- _LT_AC_TAGVAR([ld_shlibs], [])
m4trace:configure.in:8: -1- _LT_AC_TAGVAR([ld_shlibs], [])
m4trace:configure.in:8: -1- _LT_AC_TAGVAR([hardcode_libdir_flag_spec], [])
m4trace:configure.in:8: -1- _LT_AC_TAGVAR([export_dynamic_flag_spec], [])
m4trace:configure.in:8: -1- _LT_AC_TAGVAR([whole_archive_flag_spec], [])
m4trace:configure.in:8: -1- _LT_AC_TAGVAR([whole_archive_flag_spec], [])
m4trace:configure.in:8: -1- _LT_AC_TAGVAR([allow_undefined_flag], [])
m4trace:configure.in:8: -1- _LT_AC_TAGVAR([always_export_symbols], [])
m4trace:configure.in:8: -1- _LT_AC_TAGVAR([archive_expsym_cmds], [])
m4trace:configure.in:8: -1- _LT_AC_TAGVAR([hardcode_minus_L], [])
m4trace:configure.in:8: -1- _LT_AC_TAGVAR([hardcode_direct], [])
m4trace:configure.in:8: -1- _LT_AC_TAGVAR([export_symbols_cmds], [])
m4trace:configure.in:8: -1- _LT_AC_TAGVAR([export_symbols_cmds], [])
m4trace:configure.in:8: -1- _LT_AC_TAGVAR([archive_cmds], [])
m4trace:configure.in:8: -1- _LT_AC_TAGVAR([hardcode_direct], [])
m4trace:configure.in:8: -1- _LT_AC_TAGVAR([hardcode_libdir_separator], [])
m4trace:configure.in:8: -1- _LT_AC_TAGVAR([link_all_deplibs], [])
m4trace:configure.in:8: -1- _LT_AC_TAGVAR([hardcode_direct], [])
m4trace:configure.in:8: -1- _LT_AC_TAGVAR([hardcode_direct], [])
m4trace:configure.in:8: -1- _LT_AC_TAGVAR([hardcode_minus_L], [])
m4trace:configure.in:8: -1- _LT_AC_TAGVAR([hardcode_libdir_flag_spec], [])
m4trace:configure.in:8: -1- _LT_AC_TAGVAR([hardcode_libdir_separator], [])
m4trace:configure.in:8: -1- _LT_AC_TAGVAR([always_export_symbols], [])
m4trace:configure.in:8: -1- _LT_AC_TAGVAR([allow_undefined_flag], [])
m4trace:configure.in:8: -1- _LT_AC_SYS_LIBPATH_AIX
m4trace:configure.in:8: -1- _LT_AC_TAGVAR([hardcode_libdir_flag_spec], [])
m4trace:configure.in:8: -1- _LT_AC_TAGVAR([archive_expsym_cmds], [])
m4trace:configure.in:8: -1- _LT_AC_TAGVAR([hardcode_libdir_flag_spec], [])
m4trace:configure.in:8: -1- _LT_AC_TAGVAR([allow_undefined_flag], [])
m4trace:configure.in:8: -1- _LT_AC_TAGVAR([archive_expsym_cmds], [])
m4trace:configure.in:8: -1- _LT_AC_SYS_LIBPATH_AIX
m4trace:configure.in:8: -1- _LT_AC_TAGVAR([hardcode_libdir_flag_spec], [])
m4trace:configure.in:8: -1- _LT_AC_TAGVAR([no_undefined_flag], [])
m4trace:configure.in:8: -1- _LT_AC_TAGVAR([allow_undefined_flag], [])
m4trace:configure.in:8: -1- _LT_AC_TAGVAR([always_export_symbols], [])
m4trace:configure.in:8: -1- _LT_AC_TAGVAR([whole_archive_flag_spec], [])
m4trace:configure.in:8: -1- _LT_AC_TAGVAR([archive_cmds_need_lc], [])
m4trace:configure.in:8: -1- _LT_AC_TAGVAR([archive_expsym_cmds], [])
m4trace:configure.in:8: -1- _LT_AC_TAGVAR([archive_cmds], [])
m4trace:configure.in:8: -1- _LT_AC_TAGVAR([hardcode_libdir_flag_spec], [])
m4trace:configure.in:8: -1- _LT_AC_TAGVAR([hardcode_minus_L], [])
m4trace:configure.in:8: -1- _LT_AC_TAGVAR([ld_shlibs], [])
m4trace:configure.in:8: -1- _LT_AC_TAGVAR([export_dynamic_flag_spec], [])
m4trace:configure.in:8: -1- _LT_AC_TAGVAR([hardcode_libdir_flag_spec], [])
m4trace:configure.in:8: -1- _LT_AC_TAGVAR([allow_undefined_flag], [])
m4trace:configure.in:8: -1- _LT_AC_TAGVAR([archive_cmds], [])
m4trace:configure.in:8: -1- _LT_AC_TAGVAR([old_archive_From_new_cmds], [])
m4trace:configure.in:8: -1- _LT_AC_TAGVAR([old_archive_cmds], [])
m4trace:configure.in:8: -1- _LT_AC_TAGVAR([enable_shared_with_static_runtimes], [])
m4trace:configure.in:8: -1- _LT_AC_TAGVAR([archive_cmds_need_lc], [])
m4trace:configure.in:8: -1- _LT_AC_TAGVAR([allow_undefined_flag], [])
m4trace:configure.in:8: -1- _LT_AC_TAGVAR([allow_undefined_flag], [])
m4trace:configure.in:8: -1- _LT_AC_TAGVAR([allow_undefined_flag], [])
m4trace:configure.in:8: -1- _LT_AC_TAGVAR([allow_undefined_flag], [])
m4trace:configure.in:8: -1- _LT_AC_TAGVAR([archive_cmds], [])
m4trace:configure.in:8: -1- _LT_AC_TAGVAR([archive_cmds], [])
m4trace:configure.in:8: -1- _LT_AC_TAGVAR([module_cmds], [])
m4trace:configure.in:8: -1- _LT_AC_TAGVAR([archive_expsym_cmds], [])
m4trace:configure.in:8: -1- _LT_AC_TAGVAR([archive_expsym_cmds], [])
m4trace:configure.in:8: -1- _LT_AC_TAGVAR([module_expsym_cmds], [])
m4trace:configure.in:8: -1- _LT_AC_TAGVAR([hardcode_direct], [])
m4trace:configure.in:8: -1- _LT_AC_TAGVAR([hardcode_automatic], [])
m4trace:configure.in:8: -1- _LT_AC_TAGVAR([hardcode_shlibpath_var], [])
m4trace:configure.in:8: -1- _LT_AC_TAGVAR([whole_archive_flag_spec], [])
m4trace:configure.in:8: -1- _LT_AC_TAGVAR([link_all_deplibs], [])
m4trace:configure.in:8: -1- _LT_AC_TAGVAR([ld_shlibs], [])
m4trace:configure.in:8: -1- _LT_AC_TAGVAR([archive_cmds], [])
m4trace:configure.in:8: -1- _LT_AC_TAGVAR([hardcode_libdir_flag_spec], [])
m4trace:configure.in:8: -1- _LT_AC_TAGVAR([hardcode_shlibpath_var], [])
m4trace:configure.in:8: -1- _LT_AC_TAGVAR([ld_shlibs], [])
m4trace:configure.in:8: -1- _LT_AC_TAGVAR([archive_cmds], [])
m4trace:configure.in:8: -1- _LT_AC_TAGVAR([hardcode_libdir_flag_spec], [])
m4trace:configure.in:8: -1- _LT_AC_TAGVAR([hardcode_direct], [])
m4trace:configure.in:8: -1- _LT_AC_TAGVAR([hardcode_shlibpath_var], [])
m4trace:configure.in:8: -1- _LT_AC_TAGVAR([archive_cmds], [])
m4trace:configure.in:8: -1- _LT_AC_TAGVAR([hardcode_direct], [])
m4trace:configure.in:8: -1- _LT_AC_TAGVAR([hardcode_minus_L], [])
m4trace:configure.in:8: -1- _LT_AC_TAGVAR([hardcode_shlibpath_var], [])
m4trace:configure.in:8: -1- _LT_AC_TAGVAR([archive_cmds], [])
m4trace:configure.in:8: -1- _LT_AC_TAGVAR([hardcode_libdir_flag_spec], [])
m4trace:configure.in:8: -1- _LT_AC_TAGVAR([hardcode_direct], [])
m4trace:configure.in:8: -1- _LT_AC_TAGVAR([hardcode_shlibpath_var], [])
m4trace:configure.in:8: -1- _LT_AC_TAGVAR([archive_cmds], [])
m4trace:configure.in:8: -1- _LT_AC_TAGVAR([archive_cmds], [])
m4trace:configure.in:8: -1- _LT_AC_TAGVAR([hardcode_libdir_flag_spec], [])
m4trace:configure.in:8: -1- _LT_AC_TAGVAR([hardcode_libdir_separator], [])
m4trace:configure.in:8: -1- _LT_AC_TAGVAR([hardcode_direct], [])
m4trace:configure.in:8: -1- _LT_AC_TAGVAR([hardcode_minus_L], [])
m4trace:configure.in:8: -1- _LT_AC_TAGVAR([export_dynamic_flag_spec], [])
m4trace:configure.in:8: -1- _LT_AC_TAGVAR([archive_cmds], [])
m4trace:configure.in:8: -1- _LT_AC_TAGVAR([archive_cmds], [])
m4trace:configure.in:8: -1- _LT_AC_TAGVAR([archive_cmds], [])
m4trace:configure.in:8: -1- _LT_AC_TAGVAR([archive_cmds], [])
m4trace:configure.in:8: -1- _LT_AC_TAGVAR([hardcode_libdir_flag_spec], [])
m4trace:configure.in:8: -1- _LT_AC_TAGVAR([hardcode_libdir_flag_spec_ld], [])
m4trace:configure.in:8: -1- _LT_AC_TAGVAR([hardcode_libdir_separator], [])
m4trace:configure.in:8: -1- _LT_AC_TAGVAR([hardcode_direct], [])
m4trace:configure.in:8: -1- _LT_AC_TAGVAR([hardcode_shlibpath_var], [])
m4trace:configure.in:8: -1- _LT_AC_TAGVAR([hardcode_libdir_flag_spec], [])
m4trace:configure.in:8: -1- _LT_AC_TAGVAR([hardcode_direct], [])
m4trace:configure.in:8: -1- _LT_AC_TAGVAR([hardcode_shlibpath_var], [])
m4trace:configure.in:8: -1- _LT_AC_TAGVAR([hardcode_minus_L], [])
m4trace:configure.in:8: -1- _LT_AC_TAGVAR([hardcode_libdir_flag_spec], [])
m4trace:configure.in:8: -1- _LT_AC_TAGVAR([hardcode_libdir_separator], [])
m4trace:configure.in:8: -1- _LT_AC_TAGVAR([hardcode_direct], [])
m4trace:configure.in:8: -1- _LT_AC_TAGVAR([export_dynamic_flag_spec], [])
m4trace:configure.in:8: -1- _LT_AC_TAGVAR([hardcode_minus_L], [])
m4trace:configure.in:8: -1- _LT_AC_TAGVAR([archive_cmds], [])
m4trace:configure.in:8: -1- _LT_AC_TAGVAR([archive_cmds], [])
m4trace:configure.in:8: -1- _LT_AC_TAGVAR([hardcode_libdir_flag_spec_ld], [])
m4trace:configure.in:8: -1- _LT_AC_TAGVAR([hardcode_libdir_flag_spec], [])
m4trace:configure.in:8: -1- _LT_AC_TAGVAR([hardcode_libdir_separator], [])
m4trace:configure.in:8: -1- _LT_AC_TAGVAR([link_all_deplibs], [])
m4trace:configure.in:8: -1- _LT_AC_TAGVAR([archive_cmds], [])
m4trace:configure.in:8: -1- _LT_AC_TAGVAR([archive_cmds], [])
m4trace:configure.in:8: -1- _LT_AC_TAGVAR([hardcode_libdir_flag_spec], [])
m4trace:configure.in:8: -1- _LT_AC_TAGVAR([hardcode_direct], [])
m4trace:configure.in:8: -1- _LT_AC_TAGVAR([hardcode_shlibpath_var], [])
m4trace:configure.in:8: -1- _LT_AC_TAGVAR([archive_cmds], [])
m4trace:configure.in:8: -1- _LT_AC_TAGVAR([hardcode_direct], [])
m4trace:configure.in:8: -1- _LT_AC_TAGVAR([hardcode_libdir_flag_spec], [])
m4trace:configure.in:8: -1- _LT_AC_TAGVAR([hardcode_libdir_separator], [])
m4trace:configure.in:8: -1- _LT_AC_TAGVAR([hardcode_shlibpath_var], [])
m4trace:configure.in:8: -1- _LT_AC_TAGVAR([hardcode_direct], [])
m4trace:configure.in:8: -1- _LT_AC_TAGVAR([hardcode_shlibpath_var], [])
m4trace:configure.in:8: -1- _LT_AC_TAGVAR([archive_cmds], [])
m4trace:configure.in:8: -1- _LT_AC_TAGVAR([hardcode_libdir_flag_spec], [])
m4trace:configure.in:8: -1- _LT_AC_TAGVAR([export_dynamic_flag_spec], [])
m4trace:configure.in:8: -1- _LT_AC_TAGVAR([archive_cmds], [])
m4trace:configure.in:8: -1- _LT_AC_TAGVAR([hardcode_libdir_flag_spec], [])
m4trace:configure.in:8: -1- _LT_AC_TAGVAR([archive_cmds], [])
m4trace:configure.in:8: -1- _LT_AC_TAGVAR([hardcode_libdir_flag_spec], [])
m4trace:configure.in:8: -1- _LT_AC_TAGVAR([hardcode_libdir_flag_spec], [])
m4trace:configure.in:8: -1- _LT_AC_TAGVAR([hardcode_minus_L], [])
m4trace:configure.in:8: -1- _LT_AC_TAGVAR([allow_undefined_flag], [])
m4trace:configure.in:8: -1- _LT_AC_TAGVAR([archive_cmds], [])
m4trace:configure.in:8: -1- _LT_AC_TAGVAR([old_archive_From_new_cmds], [])
m4trace:configure.in:8: -1- _LT_AC_TAGVAR([allow_undefined_flag], [])
m4trace:configure.in:8: -1- _LT_AC_TAGVAR([archive_cmds], [])
m4trace:configure.in:8: -1- _LT_AC_TAGVAR([allow_undefined_flag], [])
m4trace:configure.in:8: -1- _LT_AC_TAGVAR([archive_cmds], [])
m4trace:configure.in:8: -1- _LT_AC_TAGVAR([hardcode_libdir_flag_spec], [])
m4trace:configure.in:8: -1- _LT_AC_TAGVAR([hardcode_libdir_separator], [])
m4trace:configure.in:8: -1- _LT_AC_TAGVAR([allow_undefined_flag], [])
m4trace:configure.in:8: -1- _LT_AC_TAGVAR([archive_cmds], [])
m4trace:configure.in:8: -1- _LT_AC_TAGVAR([hardcode_libdir_flag_spec], [])
m4trace:configure.in:8: -1- _LT_AC_TAGVAR([allow_undefined_flag], [])
m4trace:configure.in:8: -1- _LT_AC_TAGVAR([archive_cmds], [])
m4trace:configure.in:8: -1- _LT_AC_TAGVAR([archive_expsym_cmds], [])
m4trace:configure.in:8: -1- _LT_AC_TAGVAR([hardcode_libdir_flag_spec], [])
m4trace:configure.in:8: -1- _LT_AC_TAGVAR([hardcode_libdir_separator], [])
m4trace:configure.in:8: -1- _LT_AC_TAGVAR([archive_cmds], [])
m4trace:configure.in:8: -1- _LT_AC_TAGVAR([hardcode_shlibpath_var], [])
m4trace:configure.in:8: -1- _LT_AC_TAGVAR([export_dynamic_flag_spec], [])
m4trace:configure.in:8: -1- _LT_AC_TAGVAR([no_undefined_flag], [])
m4trace:configure.in:8: -1- _LT_AC_TAGVAR([archive_cmds], [])
m4trace:configure.in:8: -1- _LT_AC_TAGVAR([archive_expsym_cmds], [])
m4trace:configure.in:8: -1- _LT_AC_TAGVAR([archive_cmds], [])
m4trace:configure.in:8: -1- _LT_AC_TAGVAR([archive_expsym_cmds], [])
m4trace:configure.in:8: -1- _LT_AC_TAGVAR([hardcode_libdir_flag_spec], [])
m4trace:configure.in:8: -1- _LT_AC_TAGVAR([hardcode_shlibpath_var], [])
m4trace:configure.in:8: -1- _LT_AC_TAGVAR([whole_archive_flag_spec], [])
m4trace:configure.in:8: -1- _LT_AC_TAGVAR([link_all_deplibs], [])
m4trace:configure.in:8: -1- _LT_AC_TAGVAR([archive_cmds], [])
m4trace:configure.in:8: -1- _LT_AC_TAGVAR([archive_cmds], [])
m4trace:configure.in:8: -1- _LT_AC_TAGVAR([hardcode_libdir_flag_spec], [])
m4trace:configure.in:8: -1- _LT_AC_TAGVAR([hardcode_direct], [])
m4trace:configure.in:8: -1- _LT_AC_TAGVAR([hardcode_minus_L], [])
m4trace:configure.in:8: -1- _LT_AC_TAGVAR([hardcode_shlibpath_var], [])
m4trace:configure.in:8: -1- _LT_AC_TAGVAR([archive_cmds], [])
m4trace:configure.in:8: -1- _LT_AC_TAGVAR([hardcode_direct], [])
m4trace:configure.in:8: -1- _LT_AC_TAGVAR([archive_cmds], [])
m4trace:configure.in:8: -1- _LT_AC_TAGVAR([reload_cmds], [])
m4trace:configure.in:8: -1- _LT_AC_TAGVAR([hardcode_direct], [])
m4trace:configure.in:8: -1- _LT_AC_TAGVAR([archive_cmds], [])
m4trace:configure.in:8: -1- _LT_AC_TAGVAR([hardcode_direct], [])
m4trace:configure.in:8: -1- _LT_AC_TAGVAR([hardcode_shlibpath_var], [])
m4trace:configure.in:8: -1- _LT_AC_TAGVAR([archive_cmds], [])
m4trace:configure.in:8: -1- _LT_AC_TAGVAR([hardcode_shlibpath_var], [])
m4trace:configure.in:8: -1- _LT_AC_TAGVAR([export_dynamic_flag_spec], [])
m4trace:configure.in:8: -1- _LT_AC_TAGVAR([archive_cmds], [])
m4trace:configure.in:8: -1- _LT_AC_TAGVAR([hardcode_shlibpath_var], [])
m4trace:configure.in:8: -1- _LT_AC_TAGVAR([ld_shlibs], [])
m4trace:configure.in:8: -1- _LT_AC_TAGVAR([archive_cmds], [])
m4trace:configure.in:8: -1- _LT_AC_TAGVAR([hardcode_direct], [])
m4trace:configure.in:8: -1- _LT_AC_TAGVAR([hardcode_minus_L], [])
m4trace:configure.in:8: -1- _LT_AC_TAGVAR([hardcode_shlibpath_var], [])
m4trace:configure.in:8: -1- _LT_AC_TAGVAR([no_undefined_flag], [])
m4trace:configure.in:8: -1- _LT_AC_TAGVAR([archive_cmds], [])
m4trace:configure.in:8: -1- _LT_AC_TAGVAR([archive_cmds], [])
m4trace:configure.in:8: -1- _LT_AC_TAGVAR([hardcode_shlibpath_var], [])
m4trace:configure.in:8: -1- _LT_AC_TAGVAR([no_undefined_flag], [])
m4trace:configure.in:8: -1- _LT_AC_TAGVAR([archive_cmds], [])
m4trace:configure.in:8: -1- _LT_AC_TAGVAR([archive_expsym_cmds], [])
m4trace:configure.in:8: -1- _LT_AC_TAGVAR([hardcode_libdir_flag_spec], [])
m4trace:configure.in:8: -1- _LT_AC_TAGVAR([hardcode_shlibpath_var], [])
m4trace:configure.in:8: -1- _LT_AC_TAGVAR([archive_cmds], [])
m4trace:configure.in:8: -1- _LT_AC_TAGVAR([hardcode_libdir_flag_spec], [])
m4trace:configure.in:8: -1- _LT_AC_TAGVAR([hardcode_shlibpath_var], [])
m4trace:configure.in:8: -1- _LT_AC_TAGVAR([ld_shlibs], [])
m4trace:configure.in:8: -1- _LT_AC_TAGVAR([ld_shlibs], [])
m4trace:configure.in:8: -1- _LT_AC_TAGVAR([ld_shlibs], [])
m4trace:configure.in:8: -1- _LT_AC_TAGVAR([ld_shlibs], [])
m4trace:configure.in:8: -1- _LT_AC_TAGVAR([archive_cmds_need_lc], [])
m4trace:configure.in:8: -1- _LT_AC_TAGVAR([archive_cmds_need_lc], [])
m4trace:configure.in:8: -1- _LT_AC_TAGVAR([archive_cmds], [])
m4trace:configure.in:8: -1- _LT_AC_TAGVAR([lt_prog_compiler_wl], [])
m4trace:configure.in:8: -1- _LT_AC_TAGVAR([allow_undefined_flag], [])
m4trace:configure.in:8: -1- _LT_AC_TAGVAR([allow_undefined_flag], [])
m4trace:configure.in:8: -2- _LT_AC_TAGVAR([archive_cmds], [])
m4trace:configure.in:8: -1- _LT_AC_TAGVAR([archive_cmds_need_lc], [])
m4trace:configure.in:8: -1- _LT_AC_TAGVAR([archive_cmds_need_lc], [])
m4trace:configure.in:8: -1- _LT_AC_TAGVAR([allow_undefined_flag], [])
m4trace:configure.in:8: -1- _LT_AC_TAGVAR([archive_cmds_need_lc], [])
m4trace:configure.in:8: -1- _LT_AC_TAGVAR([archive_cmds_need_lc], [])
m4trace:configure.in:8: -1- AC_LIBTOOL_SYS_DYNAMIC_LINKER([])
m4trace:configure.in:8: -1- AC_LIBTOOL_PROG_LD_HARDCODE_LIBPATH([])
m4trace:configure.in:8: -1- _LT_AC_TAGVAR([hardcode_action], [])
m4trace:configure.in:8: -1- _LT_AC_TAGVAR([hardcode_libdir_flag_spec], [])
m4trace:configure.in:8: -1- _LT_AC_TAGVAR([runpath_var ])
m4trace:configure.in:8: -1- _LT_AC_TAGVAR([hardcode_automatic], [])
m4trace:configure.in:8: -1- _LT_AC_TAGVAR([hardcode_direct], [])
m4trace:configure.in:8: -1- _LT_AC_TAGVAR([hardcode_minus_L], [])
m4trace:configure.in:8: -1- _LT_AC_TAGVAR([hardcode_action], [])
m4trace:configure.in:8: -1- _LT_AC_TAGVAR([hardcode_action], [])
m4trace:configure.in:8: -1- _LT_AC_TAGVAR([hardcode_action], [])
m4trace:configure.in:8: -1- _LT_AC_TAGVAR([hardcode_action], [])
m4trace:configure.in:8: -1- _LT_AC_TAGVAR([hardcode_action], [])
m4trace:configure.in:8: -1- _LT_AC_TAGVAR([hardcode_action], [])
m4trace:configure.in:8: -1- AC_LIBTOOL_SYS_LIB_STRIP
m4trace:configure.in:8: -1- AC_LIBTOOL_DLOPEN_SELF([])
m4trace:configure.in:8: -1- _LT_AC_CHECK_DLFCN
m4trace:configure.in:8: -1- AC_CHECK_HEADERS([dlfcn.h])
m4trace:configure.in:8: -1- AH_OUTPUT([HAVE_DLFCN_H], [/* Define to 1 if you have the <dlfcn.h> header file. */
#undef HAVE_DLFCN_H])
m4trace:configure.in:8: -1- AC_HEADER_STDC
m4trace:configure.in:8: -1- AC_PROG_CPP
m4trace:configure.in:8: -1- AC_SUBST([CPP])
m4trace:configure.in:8: -1- AC_SUBST([CPPFLAGS])
m4trace:configure.in:8: -1- AC_SUBST([CPP])
m4trace:configure.in:8: -1- AC_DEFINE_TRACE_LITERAL([STDC_HEADERS])
m4trace:configure.in:8: -1- AH_OUTPUT([STDC_HEADERS], [/* Define to 1 if you have the ANSI C header files. */
#undef STDC_HEADERS])
m4trace:configure.in:8: -1- AC_CHECK_HEADERS([sys/types.h sys/stat.h stdlib.h string.h memory.h strings.h \
		  inttypes.h stdint.h unistd.h], [], [], [$ac_includes_default])
m4trace:configure.in:8: -1- AH_OUTPUT([HAVE_SYS_TYPES_H], [/* Define to 1 if you have the <sys/types.h> header file. */
#undef HAVE_SYS_TYPES_H])
m4trace:configure.in:8: -1- AH_OUTPUT([HAVE_SYS_STAT_H], [/* Define to 1 if you have the <sys/stat.h> header file. */
#undef HAVE_SYS_STAT_H])
m4trace:configure.in:8: -1- AH_OUTPUT([HAVE_STDLIB_H], [/* Define to 1 if you have the <stdlib.h> header file. */
#undef HAVE_STDLIB_H])
m4trace:configure.in:8: -1- AH_OUTPUT([HAVE_STRING_H], [/* Define to 1 if you have the <string.h> header file. */
#undef HAVE_STRING_H])
m4trace:configure.in:8: -1- AH_OUTPUT([HAVE_MEMORY_H], [/* Define to 1 if you have the <memory.h> header file. */
#undef HAVE_MEMORY_H])
m4trace:configure.in:8: -1- AH_OUTPUT([HAVE_STRINGS_H], [/* Define to 1 if you have the <strings.h> header file. */
#undef HAVE_STRINGS_H])
m4trace:configure.in:8: -1- AH_OUTPUT([HAVE_INTTYPES_H], [/* Define to 1 if you have the <inttypes.h> header file. */
#undef HAVE_INTTYPES_H])
m4trace:configure.in:8: -1- AH_OUTPUT([HAVE_STDINT_H], [/* Define to 1 if you have the <stdint.h> header file. */
#undef HAVE_STDINT_H])
m4trace:configure.in:8: -1- AH_OUTPUT([HAVE_UNISTD_H], [/* Define to 1 if you have the <unistd.h> header file. */
#undef HAVE_UNISTD_H])
m4trace:configure.in:8: -1- AC_CHECK_LIB([dl], [dlopen], [lt_cv_dlopen="dlopen" lt_cv_dlopen_libs="-ldl"], [
    lt_cv_dlopen="dyld"
    lt_cv_dlopen_libs=
    lt_cv_dlopen_self=yes
    ])
m4trace:configure.in:8: -1- AC_CHECK_LIB([dld], [shl_load], [lt_cv_dlopen="shl_load" lt_cv_dlopen_libs="-dld"], [AC_CHECK_FUNC([dlopen],
	      [lt_cv_dlopen="dlopen"],
	  [AC_CHECK_LIB([dl], [dlopen],
		[lt_cv_dlopen="dlopen" lt_cv_dlopen_libs="-ldl"],
	    [AC_CHECK_LIB([svld], [dlopen],
		  [lt_cv_dlopen="dlopen" lt_cv_dlopen_libs="-lsvld"],
	      [AC_CHECK_LIB([dld], [dld_link],
		    [lt_cv_dlopen="dld_link" lt_cv_dlopen_libs="-dld"])
	      ])
	    ])
	  ])
	])
m4trace:configure.in:8: -1- AC_CHECK_LIB([dl], [dlopen], [lt_cv_dlopen="dlopen" lt_cv_dlopen_libs="-ldl"], [AC_CHECK_LIB([svld], [dlopen],
		  [lt_cv_dlopen="dlopen" lt_cv_dlopen_libs="-lsvld"],
	      [AC_CHECK_LIB([dld], [dld_link],
		    [lt_cv_dlopen="dld_link" lt_cv_dlopen_libs="-dld"])
	      ])
	    ])
m4trace:configure.in:8: -1- AC_CHECK_LIB([svld], [dlopen], [lt_cv_dlopen="dlopen" lt_cv_dlopen_libs="-lsvld"], [AC_CHECK_LIB([dld], [dld_link],
		    [lt_cv_dlopen="dld_link" lt_cv_dlopen_libs="-dld"])
	      ])
m4trace:configure.in:8: -1- AC_CHECK_LIB([dld], [dld_link], [lt_cv_dlopen="dld_link" lt_cv_dlopen_libs="-dld"])
m4trace:configure.in:8: -1- _LT_AC_TRY_DLOPEN_SELF([lt_cv_dlopen_self=yes], [lt_cv_dlopen_self=yes], [lt_cv_dlopen_self=no], [lt_cv_dlopen_self=cross])
m4trace:configure.in:8: -1- _LT_AC_TRY_DLOPEN_SELF([lt_cv_dlopen_self_static=yes], [lt_cv_dlopen_self_static=yes], [lt_cv_dlopen_self_static=no], [lt_cv_dlopen_self_static=cross])
m4trace:configure.in:8: -1- _LT_AC_TAGVAR([archive_cmds_need_lc], [])
m4trace:configure.in:8: -1- _LT_AC_TAGVAR([allow_undefined_flag], [])
m4trace:configure.in:8: -1- _LT_AC_TAGVAR([allow_undefined_flag], [])
m4trace:configure.in:8: -1- _LT_AC_TAGVAR([allow_undefined_flag], [])
m4trace:configure.in:8: -1- _LT_AC_TAGVAR([allow_undefined_flag], [])
m4trace:configure.in:8: -1- _LT_AC_TAGVAR([archive_cmds], [])
m4trace:configure.in:8: -1- _LT_AC_TAGVAR([module_cmds], [])
m4trace:configure.in:8: -1- _LT_AC_TAGVAR([archive_expsym_cmds], [])
m4trace:configure.in:8: -1- _LT_AC_TAGVAR([module_expsym_cmds], [])
m4trace:configure.in:8: -1- _LT_AC_TAGVAR([hardcode_direct], [])
m4trace:configure.in:8: -1- _LT_AC_TAGVAR([hardcode_automatic], [])
m4trace:configure.in:8: -1- _LT_AC_TAGVAR([hardcode_shlibpath_var], [])
m4trace:configure.in:8: -1- _LT_AC_TAGVAR([whole_archive_flag_spec], [])
m4trace:configure.in:8: -1- _LT_AC_TAGVAR([link_all_deplibs], [])
m4trace:configure.in:8: -1- _LT_AC_TAGVAR([ld_shlibs], [])
m4trace:configure.in:8: -1- AC_LIBTOOL_CONFIG([])
m4trace:configure.in:8: -1- _LT_AC_TAGVAR([compiler], [])
m4trace:configure.in:8: -1- _LT_AC_TAGVAR([CC], [])
m4trace:configure.in:8: -1- _LT_AC_TAGVAR([LD], [])
m4trace:configure.in:8: -1- _LT_AC_TAGVAR([lt_prog_compiler_wl], [])
m4trace:configure.in:8: -1- _LT_AC_TAGVAR([lt_prog_compiler_pic], [])
m4trace:configure.in:8: -1- _LT_AC_TAGVAR([lt_prog_compiler_static], [])
m4trace:configure.in:8: -1- _LT_AC_TAGVAR([lt_prog_compiler_no_builtin_flag], [])
m4trace:configure.in:8: -1- _LT_AC_TAGVAR([export_dynamic_flag_spec], [])
m4trace:configure.in:8: -1- _LT_AC_TAGVAR([thread_safe_flag_spec], [])
m4trace:configure.in:8: -1- _LT_AC_TAGVAR([whole_archive_flag_spec], [])
m4trace:configure.in:8: -1- _LT_AC_TAGVAR([enable_shared_with_static_runtimes], [])
m4trace:configure.in:8: -1- _LT_AC_TAGVAR([old_archive_cmds], [])
m4trace:configure.in:8: -1- _LT_AC_TAGVAR([old_archive_from_new_cmds], [])
m4trace:configure.in:8: -1- _LT_AC_TAGVAR([predep_objects], [])
m4trace:configure.in:8: -1- _LT_AC_TAGVAR([postdep_objects], [])
m4trace:configure.in:8: -1- _LT_AC_TAGVAR([predeps], [])
m4trace:configure.in:8: -1- _LT_AC_TAGVAR([postdeps], [])
m4trace:configure.in:8: -1- _LT_AC_TAGVAR([compiler_lib_search_path], [])
m4trace:configure.in:8: -1- _LT_AC_TAGVAR([archive_cmds], [])
m4trace:configure.in:8: -1- _LT_AC_TAGVAR([archive_expsym_cmds], [])
m4trace:configure.in:8: -1- _LT_AC_TAGVAR([postinstall_cmds], [])
m4trace:configure.in:8: -1- _LT_AC_TAGVAR([postuninstall_cmds], [])
m4trace:configure.in:8: -1- _LT_AC_TAGVAR([old_archive_from_expsyms_cmds], [])
m4trace:configure.in:8: -1- _LT_AC_TAGVAR([allow_undefined_flag], [])
m4trace:configure.in:8: -1- _LT_AC_TAGVAR([no_undefined_flag], [])
m4trace:configure.in:8: -1- _LT_AC_TAGVAR([export_symbols_cmds], [])
m4trace:configure.in:8: -1- _LT_AC_TAGVAR([hardcode_libdir_flag_spec], [])
m4trace:configure.in:8: -1- _LT_AC_TAGVAR([hardcode_libdir_flag_spec_ld], [])
m4trace:configure.in:8: -1- _LT_AC_TAGVAR([hardcode_libdir_separator], [])
m4trace:configure.in:8: -1- _LT_AC_TAGVAR([hardcode_automatic], [])
m4trace:configure.in:8: -1- _LT_AC_TAGVAR([module_cmds], [])
m4trace:configure.in:8: -1- _LT_AC_TAGVAR([module_expsym_cmds], [])
m4trace:configure.in:8: -1- _LT_AC_TAGVAR([lt_cv_prog_compiler_c_o], [])
m4trace:configure.in:8: -1- _LT_AC_TAGVAR([exclude_expsyms], [])
m4trace:configure.in:8: -1- _LT_AC_TAGVAR([include_expsyms], [])
m4trace:configure.in:8: -1- _LT_AC_TAGVAR([old_archive_cmds], [])
m4trace:configure.in:8: -1- _LT_AC_TAGVAR([old_archive_from_new_cmds], [])
m4trace:configure.in:8: -1- _LT_AC_TAGVAR([archive_cmds], [])
m4trace:configure.in:8: -1- _LT_AC_TAGVAR([archive_expsym_cmds], [])
m4trace:configure.in:8: -1- _LT_AC_TAGVAR([module_cmds], [])
m4trace:configure.in:8: -1- _LT_AC_TAGVAR([module_expsym_cmds], [])
m4trace:configure.in:8: -1- _LT_AC_TAGVAR([old_archive_from_expsyms_cmds], [])
m4trace:configure.in:8: -1- _LT_AC_TAGVAR([export_symbols_cmds], [])
m4trace:configure.in:8: -1- _LT_AC_TAGVAR([archive_cmds_need_lc], [])
m4trace:configure.in:8: -1- _LT_AC_TAGVAR([enable_shared_with_static_runtimes], [])
m4trace:configure.in:8: -1- _LT_AC_TAGVAR([compiler], [])
m4trace:configure.in:8: -1- _LT_AC_TAGVAR([GCC], [])
m4trace:configure.in:8: -1- _LT_AC_TAGVAR([LD], [])
m4trace:configure.in:8: -1- _LT_AC_TAGVAR([lt_prog_compiler_wl], [])
m4trace:configure.in:8: -1- _LT_AC_TAGVAR([lt_prog_compiler_pic], [])
m4trace:configure.in:8: -1- _LT_AC_TAGVAR([lt_cv_prog_compiler_c_o], [])
m4trace:configure.in:8: -1- _LT_AC_TAGVAR([lt_prog_compiler_static], [])
m4trace:configure.in:8: -1- _LT_AC_TAGVAR([lt_prog_compiler_no_builtin_flag], [])
m4trace:configure.in:8: -1- _LT_AC_TAGVAR([export_dynamic_flag_spec], [])
m4trace:configure.in:8: -1- _LT_AC_TAGVAR([whole_archive_flag_spec], [])
m4trace:configure.in:8: -1- _LT_AC_TAGVAR([thread_safe_flag_spec], [])
m4trace:configure.in:8: -1- _LT_AC_TAGVAR([old_archive_cmds], [])
m4trace:configure.in:8: -1- _LT_AC_TAGVAR([old_archive_from_new_cmds], [])
m4trace:configure.in:8: -1- _LT_AC_TAGVAR([old_archive_from_expsyms_cmds], [])
m4trace:configure.in:8: -1- _LT_AC_TAGVAR([archive_cmds], [])
m4trace:configure.in:8: -1- _LT_AC_TAGVAR([archive_expsym_cmds], [])
m4trace:configure.in:8: -1- _LT_AC_TAGVAR([module_cmds], [])
m4trace:configure.in:8: -1- _LT_AC_TAGVAR([module_expsym_cmds], [])
m4trace:configure.in:8: -1- _LT_AC_TAGVAR([predep_objects], [])
m4trace:configure.in:8: -1- _LT_AC_TAGVAR([postdep_objects], [])
m4trace:configure.in:8: -1- _LT_AC_TAGVAR([predeps], [])
m4trace:configure.in:8: -1- _LT_AC_TAGVAR([postdeps], [])
m4trace:configure.in:8: -1- _LT_AC_TAGVAR([compiler_lib_search_path], [])
m4trace:configure.in:8: -1- _LT_AC_TAGVAR([allow_undefined_flag], [])
m4trace:configure.in:8: -1- _LT_AC_TAGVAR([no_undefined_flag], [])
m4trace:configure.in:8: -1- _LT_AC_TAGVAR([hardcode_action], [])
m4trace:configure.in:8: -1- _LT_AC_TAGVAR([hardcode_libdir_flag_spec], [])
m4trace:configure.in:8: -1- _LT_AC_TAGVAR([hardcode_libdir_flag_spec_ld], [])
m4trace:configure.in:8: -1- _LT_AC_TAGVAR([hardcode_libdir_separator], [])
m4trace:configure.in:8: -1- _LT_AC_TAGVAR([hardcode_direct], [])
m4trace:configure.in:8: -1- _LT_AC_TAGVAR([hardcode_minus_L], [])
m4trace:configure.in:8: -1- _LT_AC_TAGVAR([hardcode_shlibpath_var], [])
m4trace:configure.in:8: -1- _LT_AC_TAGVAR([hardcode_automatic], [])
m4trace:configure.in:8: -1- _LT_AC_TAGVAR([link_all_deplibs], [])
m4trace:configure.in:8: -1- _LT_AC_TAGVAR([fix_srcfile_path], [])
m4trace:configure.in:8: -1- _LT_AC_TAGVAR([always_export_symbols], [])
m4trace:configure.in:8: -1- _LT_AC_TAGVAR([export_symbols_cmds], [])
m4trace:configure.in:8: -1- _LT_AC_TAGVAR([exclude_expsyms], [])
m4trace:configure.in:8: -1- _LT_AC_TAGVAR([include_expsyms], [])
m4trace:configure.in:8: -1- _LT_AC_TAGCONFIG
m4trace:configure.in:8: -1- _m4_warn([obsolete], [The macro `AC_HELP_STRING' is obsolete.
You should run autoupdate.], [autoconf/general.m4:219: AC_HELP_STRING is expanded from...
autoconf/general.m4:1331: AC_ARG_WITH is expanded from...
/usr/share/aclocal/libtool.m4:1741: _LT_AC_TAGCONFIG is expanded from...
/usr/share/aclocal/libtool.m4:232: AC_LIBTOOL_SETUP is expanded from...
configure.in:8: AC_LIBTOOL_SETUP is required by...
/usr/share/aclocal/libtool.m4:90: _AC_PROG_LIBTOOL is expanded from...
configure.in:8: _AC_PROG_LIBTOOL is required by...
/usr/share/aclocal/libtool.m4:70: AC_PROG_LIBTOOL is expanded from...
/usr/share/aclocal/libtool.m4:5878: AM_PROG_LIBTOOL is expanded from...
configure.in:8: the top level])
m4trace:configure.in:8: -1- _m4_warn([obsolete], [back quotes and double quotes must not be escaped in: $as_me:$LINENO: error: tag name \"$tagname\" already exists], [/usr/share/aclocal/libtool.m4:1741: _LT_AC_TAGCONFIG is expanded from...
/usr/share/aclocal/libtool.m4:232: AC_LIBTOOL_SETUP is expanded from...
configure.in:8: AC_LIBTOOL_SETUP is required by...
/usr/share/aclocal/libtool.m4:90: _AC_PROG_LIBTOOL is expanded from...
configure.in:8: _AC_PROG_LIBTOOL is required by...
/usr/share/aclocal/libtool.m4:70: AC_PROG_LIBTOOL is expanded from...
/usr/share/aclocal/libtool.m4:5878: AM_PROG_LIBTOOL is expanded from...
configure.in:8: the top level])
m4trace:configure.in:8: -1- _m4_warn([obsolete], [back quotes and double quotes must not be escaped in: $as_me: error: tag name \"$tagname\" already exists], [/usr/share/aclocal/libtool.m4:1741: _LT_AC_TAGCONFIG is expanded from...
/usr/share/aclocal/libtool.m4:232: AC_LIBTOOL_SETUP is expanded from...
configure.in:8: AC_LIBTOOL_SETUP is required by...
/usr/share/aclocal/libtool.m4:90: _AC_PROG_LIBTOOL is expanded from...
configure.in:8: _AC_PROG_LIBTOOL is required by...
/usr/share/aclocal/libtool.m4:70: AC_PROG_LIBTOOL is expanded from...
/usr/share/aclocal/libtool.m4:5878: AM_PROG_LIBTOOL is expanded from...
configure.in:8: the top level])
m4trace:configure.in:8: -1- AC_LIBTOOL_LANG_CXX_CONFIG
m4trace:configure.in:8: -1- _LT_AC_LANG_CXX_CONFIG([CXX])
m4trace:configure.in:8: -1- AC_SUBST([CXXCPP])
m4trace:configure.in:8: -1- AC_SUBST([CPPFLAGS])
m4trace:configure.in:8: -1- AC_SUBST([CXXCPP])
m4trace:configure.in:8: -1- _LT_AC_TAGVAR([archive_cmds_need_lc], [CXX])
m4trace:configure.in:8: -1- _LT_AC_TAGVAR([allow_undefined_flag], [CXX])
m4trace:configure.in:8: -1- _LT_AC_TAGVAR([always_export_symbols], [CXX])
m4trace:configure.in:8: -1- _LT_AC_TAGVAR([archive_expsym_cmds], [CXX])
m4trace:configure.in:8: -1- _LT_AC_TAGVAR([export_dynamic_flag_spec], [CXX])
m4trace:configure.in:8: -1- _LT_AC_TAGVAR([hardcode_direct], [CXX])
m4trace:configure.in:8: -1- _LT_AC_TAGVAR([hardcode_libdir_flag_spec], [CXX])
m4trace:configure.in:8: -1- _LT_AC_TAGVAR([hardcode_libdir_flag_spec_ld], [CXX])
m4trace:configure.in:8: -1- _LT_AC_TAGVAR([hardcode_libdir_separator], [CXX])
m4trace:configure.in:8: -1- _LT_AC_TAGVAR([hardcode_minus_L], [CXX])
m4trace:configure.in:8: -1- _LT_AC_TAGVAR([hardcode_automatic], [CXX])
m4trace:configure.in:8: -1- _LT_AC_TAGVAR([module_cmds], [CXX])
m4trace:configure.in:8: -1- _LT_AC_TAGVAR([module_expsym_cmds], [CXX])
m4trace:configure.in:8: -1- _LT_AC_TAGVAR([link_all_deplibs], [CXX])
m4trace:configure.in:8: -1- _LT_AC_TAGVAR([old_archive_cmds], [CXX])
m4trace:configure.in:8: -1- _LT_AC_TAGVAR([no_undefined_flag], [CXX])
m4trace:configure.in:8: -1- _LT_AC_TAGVAR([whole_archive_flag_spec], [CXX])
m4trace:configure.in:8: -1- _LT_AC_TAGVAR([enable_shared_with_static_runtimes], [CXX])
m4trace:configure.in:8: -1- _LT_AC_TAGVAR([predep_objects], [CXX])
m4trace:configure.in:8: -1- _LT_AC_TAGVAR([postdep_objects], [CXX])
m4trace:configure.in:8: -1- _LT_AC_TAGVAR([predeps], [CXX])
m4trace:configure.in:8: -1- _LT_AC_TAGVAR([postdeps], [CXX])
m4trace:configure.in:8: -1- _LT_AC_TAGVAR([compiler_lib_search_path], [CXX])
m4trace:configure.in:8: -1- _LT_AC_TAGVAR([objext], [CXX])
m4trace:configure.in:8: -1- _LT_AC_SYS_COMPILER
m4trace:configure.in:8: -1- _LT_AC_TAGVAR([compiler], [CXX])
m4trace:configure.in:8: -1- _LT_AC_TAGVAR([lt_prog_compiler_no_builtin_flag], [CXX])
m4trace:configure.in:8: -1- _LT_AC_TAGVAR([lt_prog_compiler_no_builtin_flag], [CXX])
m4trace:configure.in:8: -1- AC_PROG_LD
m4trace:configure.in:8: -1- AC_PROG_LD_GNU
m4trace:configure.in:8: -1- _LT_AC_TAGVAR([archive_cmds], [CXX])
m4trace:configure.in:8: -1- _LT_AC_TAGVAR([archive_expsym_cmds], [CXX])
m4trace:configure.in:8: -1- _LT_AC_TAGVAR([hardcode_libdir_flag_spec], [CXX])
m4trace:configure.in:8: -1- _LT_AC_TAGVAR([export_dynamic_flag_spec], [CXX])
m4trace:configure.in:8: -1- _LT_AC_TAGVAR([whole_archive_flag_spec], [CXX])
m4trace:configure.in:8: -1- _LT_AC_TAGVAR([whole_archive_flag_spec], [CXX])
m4trace:configure.in:8: -1- _LT_AC_TAGVAR([archive_cmds], [CXX])
m4trace:configure.in:8: -1- _LT_AC_TAGVAR([ld_shlibs], [CXX])
m4trace:configure.in:8: -1- _LT_AC_TAGVAR([ld_shlibs], [CXX])
m4trace:configure.in:8: -1- _LT_AC_TAGVAR([archive_cmds], [CXX])
m4trace:configure.in:8: -1- _LT_AC_TAGVAR([hardcode_direct], [CXX])
m4trace:configure.in:8: -1- _LT_AC_TAGVAR([hardcode_libdir_separator], [CXX])
m4trace:configure.in:8: -1- _LT_AC_TAGVAR([link_all_deplibs], [CXX])
m4trace:configure.in:8: -1- _LT_AC_TAGVAR([hardcode_direct], [CXX])
m4trace:configure.in:8: -1- _LT_AC_TAGVAR([hardcode_direct], [CXX])
m4trace:configure.in:8: -1- _LT_AC_TAGVAR([hardcode_minus_L], [CXX])
m4trace:configure.in:8: -1- _LT_AC_TAGVAR([hardcode_libdir_flag_spec], [CXX])
m4trace:configure.in:8: -1- _LT_AC_TAGVAR([hardcode_libdir_separator], [CXX])
m4trace:configure.in:8: -1- _LT_AC_TAGVAR([always_export_symbols], [CXX])
m4trace:configure.in:8: -1- _LT_AC_TAGVAR([allow_undefined_flag], [CXX])
m4trace:configure.in:8: -1- _LT_AC_SYS_LIBPATH_AIX
m4trace:configure.in:8: -1- _LT_AC_TAGVAR([hardcode_libdir_flag_spec], [CXX])
m4trace:configure.in:8: -1- _LT_AC_TAGVAR([archive_expsym_cmds], [CXX])
m4trace:configure.in:8: -1- _LT_AC_TAGVAR([hardcode_libdir_flag_spec], [CXX])
m4trace:configure.in:8: -1- _LT_AC_TAGVAR([allow_undefined_flag], [CXX])
m4trace:configure.in:8: -1- _LT_AC_TAGVAR([archive_expsym_cmds], [CXX])
m4trace:configure.in:8: -1- _LT_AC_SYS_LIBPATH_AIX
m4trace:configure.in:8: -1- _LT_AC_TAGVAR([hardcode_libdir_flag_spec], [CXX])
m4trace:configure.in:8: -1- _LT_AC_TAGVAR([no_undefined_flag], [CXX])
m4trace:configure.in:8: -1- _LT_AC_TAGVAR([allow_undefined_flag], [CXX])
m4trace:configure.in:8: -1- _LT_AC_TAGVAR([always_export_symbols], [CXX])
m4trace:configure.in:8: -1- _LT_AC_TAGVAR([whole_archive_flag_spec], [CXX])
m4trace:configure.in:8: -1- _LT_AC_TAGVAR([archive_cmds_need_lc], [CXX])
m4trace:configure.in:8: -1- _LT_AC_TAGVAR([archive_expsym_cmds], [CXX])
m4trace:configure.in:8: -1- _LT_AC_TAGVAR([ld_shlibs], [CXX])
m4trace:configure.in:8: -1- _LT_AC_TAGVAR([hardcode_libdir_flag_spec], [CXX])
m4trace:configure.in:8: -1- _LT_AC_TAGVAR([allow_undefined_flag], [CXX])
m4trace:configure.in:8: -1- _LT_AC_TAGVAR([always_export_symbols], [CXX])
m4trace:configure.in:8: -1- _LT_AC_TAGVAR([enable_shared_with_static_runtimes], [CXX])
m4trace:configure.in:8: -1- _LT_AC_TAGVAR([archive_cmds], [CXX])
m4trace:configure.in:8: -1- _LT_AC_TAGVAR([archive_expsym_cmds], [CXX])
m4trace:configure.in:8: -1- _LT_AC_TAGVAR([ld_shlibs], [CXX])
m4trace:configure.in:8: -1- _LT_AC_TAGVAR([archive_cmds_need_lc], [CXX])
m4trace:configure.in:8: -1- _LT_AC_TAGVAR([allow_undefined_flag], [CXX])
m4trace:configure.in:8: -1- _LT_AC_TAGVAR([allow_undefined_flag], [CXX])
m4trace:configure.in:8: -1- _LT_AC_TAGVAR([allow_undefined_flag], [CXX])
m4trace:configure.in:8: -1- _LT_AC_TAGVAR([allow_undefined_flag], [CXX])
m4trace:configure.in:8: -1- _LT_AC_TAGVAR([archive_cmds], [CXX])
m4trace:configure.in:8: -1- _LT_AC_TAGVAR([archive_cmds], [CXX])
m4trace:configure.in:8: -1- _LT_AC_TAGVAR([module_cmds], [CXX])
m4trace:configure.in:8: -1- _LT_AC_TAGVAR([archive_expsym_cmds], [CXX])
m4trace:configure.in:8: -1- _LT_AC_TAGVAR([archive_expsym_cmds], [CXX])
m4trace:configure.in:8: -1- _LT_AC_TAGVAR([module_expsym_cmds], [CXX])
m4trace:configure.in:8: -1- _LT_AC_TAGVAR([hardcode_direct], [CXX])
m4trace:configure.in:8: -1- _LT_AC_TAGVAR([hardcode_automatic], [CXX])
m4trace:configure.in:8: -1- _LT_AC_TAGVAR([hardcode_shlibpath_var], [CXX])
m4trace:configure.in:8: -1- _LT_AC_TAGVAR([whole_archive_flag_spec], [CXX])
m4trace:configure.in:8: -1- _LT_AC_TAGVAR([link_all_deplibs], [CXX])
m4trace:configure.in:8: -1- _LT_AC_TAGVAR([ld_shlibs], [CXX])
m4trace:configure.in:8: -1- _LT_AC_TAGVAR([ld_shlibs], [CXX])
m4trace:configure.in:8: -1- _LT_AC_TAGVAR([ld_shlibs], [CXX])
m4trace:configure.in:8: -1- _LT_AC_TAGVAR([ld_shlibs], [CXX])
m4trace:configure.in:8: -1- _LT_AC_TAGVAR([ld_shlibs], [CXX])
m4trace:configure.in:8: -1- _LT_AC_TAGVAR([archive_cmds_need_lc], [CXX])
m4trace:configure.in:8: -1- _LT_AC_TAGVAR([ld_shlibs], [CXX])
m4trace:configure.in:8: -1- _LT_AC_TAGVAR([hardcode_libdir_flag_spec], [CXX])
m4trace:configure.in:8: -1- _LT_AC_TAGVAR([hardcode_libdir_separator], [CXX])
m4trace:configure.in:8: -1- _LT_AC_TAGVAR([export_dynamic_flag_spec], [CXX])
m4trace:configure.in:8: -1- _LT_AC_TAGVAR([hardcode_direct], [CXX])
m4trace:configure.in:8: -1- _LT_AC_TAGVAR([hardcode_minus_L], [CXX])
m4trace:configure.in:8: -1- _LT_AC_TAGVAR([ld_shlibs], [CXX])
m4trace:configure.in:8: -1- _LT_AC_TAGVAR([archive_cmds], [CXX])
m4trace:configure.in:8: -1- _LT_AC_TAGVAR([archive_cmds], [CXX])
m4trace:configure.in:8: -1- _LT_AC_TAGVAR([ld_shlibs], [CXX])
m4trace:configure.in:8: -1- _LT_AC_TAGVAR([hardcode_libdir_flag_spec], [CXX])
m4trace:configure.in:8: -1- _LT_AC_TAGVAR([hardcode_libdir_flag_spec_ld], [CXX])
m4trace:configure.in:8: -1- _LT_AC_TAGVAR([hardcode_libdir_separator], [CXX])
m4trace:configure.in:8: -1- _LT_AC_TAGVAR([hardcode_libdir_flag_spec], [CXX])
m4trace:configure.in:8: -1- _LT_AC_TAGVAR([hardcode_libdir_flag_spec], [CXX])
m4trace:configure.in:8: -1- _LT_AC_TAGVAR([hardcode_libdir_separator], [CXX])
m4trace:configure.in:8: -1- _LT_AC_TAGVAR([export_dynamic_flag_spec], [CXX])
m4trace:configure.in:8: -1- _LT_AC_TAGVAR([hardcode_direct], [CXX])
m4trace:configure.in:8: -1- _LT_AC_TAGVAR([hardcode_shlibpath_var], [CXX])
m4trace:configure.in:8: -1- _LT_AC_TAGVAR([hardcode_direct], [CXX])
m4trace:configure.in:8: -1- _LT_AC_TAGVAR([hardcode_shlibpath_var], [CXX])
m4trace:configure.in:8: -1- _LT_AC_TAGVAR([hardcode_minus_L], [CXX])
m4trace:configure.in:8: -1- _LT_AC_TAGVAR([hardcode_direct], [CXX])
m4trace:configure.in:8: -1- _LT_AC_TAGVAR([hardcode_minus_L], [CXX])
m4trace:configure.in:8: -1- _LT_AC_TAGVAR([ld_shlibs], [CXX])
m4trace:configure.in:8: -1- _LT_AC_TAGVAR([archive_cmds], [CXX])
m4trace:configure.in:8: -1- _LT_AC_TAGVAR([archive_cmds], [CXX])
m4trace:configure.in:8: -1- _LT_AC_TAGVAR([archive_cmds], [CXX])
m4trace:configure.in:8: -1- _LT_AC_TAGVAR([archive_cmds], [CXX])
m4trace:configure.in:8: -1- _LT_AC_TAGVAR([ld_shlibs], [CXX])
m4trace:configure.in:8: -1- _LT_AC_TAGVAR([archive_cmds], [CXX])
m4trace:configure.in:8: -1- _LT_AC_TAGVAR([old_archive_cmds], [CXX])
m4trace:configure.in:8: -1- _LT_AC_TAGVAR([archive_cmds], [CXX])
m4trace:configure.in:8: -1- _LT_AC_TAGVAR([archive_cmds], [CXX])
m4trace:configure.in:8: -1- _LT_AC_TAGVAR([link_all_deplibs], [CXX])
m4trace:configure.in:8: -1- _LT_AC_TAGVAR([hardcode_libdir_flag_spec], [CXX])
m4trace:configure.in:8: -1- _LT_AC_TAGVAR([hardcode_libdir_separator], [CXX])
m4trace:configure.in:8: -1- _LT_AC_TAGVAR([archive_cmds], [CXX])
m4trace:configure.in:8: -1- _LT_AC_TAGVAR([archive_expsym_cmds], [CXX])
m4trace:configure.in:8: -1- _LT_AC_TAGVAR([hardcode_libdir_flag_spec], [CXX])
m4trace:configure.in:8: -1- _LT_AC_TAGVAR([export_dynamic_flag_spec], [CXX])
m4trace:configure.in:8: -1- _LT_AC_TAGVAR([old_archive_cmds], [CXX])
m4trace:configure.in:8: -1- _LT_AC_TAGVAR([archive_cmds_need_lc], [CXX])
m4trace:configure.in:8: -1- _LT_AC_TAGVAR([archive_cmds], [CXX])
m4trace:configure.in:8: -1- _LT_AC_TAGVAR([archive_expsym_cmds], [CXX])
m4trace:configure.in:8: -1- _LT_AC_TAGVAR([hardcode_libdir_flag_spec], [CXX])
m4trace:configure.in:8: -1- _LT_AC_TAGVAR([export_dynamic_flag_spec], [CXX])
m4trace:configure.in:8: -1- _LT_AC_TAGVAR([whole_archive_flag_spec], [CXX])
m4trace:configure.in:8: -1- _LT_AC_TAGVAR([archive_cmds], [CXX])
m4trace:configure.in:8: -1- _LT_AC_TAGVAR([archive_expsym_cmds], [CXX])
m4trace:configure.in:8: -1- _LT_AC_TAGVAR([hardcode_libdir_flag_spec], [CXX])
m4trace:configure.in:8: -1- _LT_AC_TAGVAR([hardcode_libdir_separator], [CXX])
m4trace:configure.in:8: -1- _LT_AC_TAGVAR([ld_shlibs], [CXX])
m4trace:configure.in:8: -1- _LT_AC_TAGVAR([ld_shlibs], [CXX])
m4trace:configure.in:8: -1- _LT_AC_TAGVAR([ld_shlibs], [CXX])
m4trace:configure.in:8: -1- _LT_AC_TAGVAR([ld_shlibs], [CXX])
m4trace:configure.in:8: -1- _LT_AC_TAGVAR([archive_cmds], [CXX])
m4trace:configure.in:8: -1- _LT_AC_TAGVAR([hardcode_libdir_flag_spec], [CXX])
m4trace:configure.in:8: -1- _LT_AC_TAGVAR([hardcode_direct], [CXX])
m4trace:configure.in:8: -1- _LT_AC_TAGVAR([hardcode_shlibpath_var], [CXX])
m4trace:configure.in:8: -1- _LT_AC_TAGVAR([archive_cmds], [CXX])
m4trace:configure.in:8: -1- _LT_AC_TAGVAR([hardcode_libdir_flag_spec], [CXX])
m4trace:configure.in:8: -1- _LT_AC_TAGVAR([hardcode_libdir_separator], [CXX])
m4trace:configure.in:8: -1- _LT_AC_TAGVAR([old_archive_cmds], [CXX])
m4trace:configure.in:8: -1- _LT_AC_TAGVAR([ld_shlibs], [CXX])
m4trace:configure.in:8: -1- _LT_AC_TAGVAR([allow_undefined_flag], [CXX])
m4trace:configure.in:8: -1- _LT_AC_TAGVAR([archive_cmds], [CXX])
m4trace:configure.in:8: -1- _LT_AC_TAGVAR([hardcode_libdir_flag_spec], [CXX])
m4trace:configure.in:8: -1- _LT_AC_TAGVAR([hardcode_libdir_separator], [CXX])
m4trace:configure.in:8: -1- _LT_AC_TAGVAR([allow_undefined_flag], [CXX])
m4trace:configure.in:8: -1- _LT_AC_TAGVAR([archive_cmds], [CXX])
m4trace:configure.in:8: -1- _LT_AC_TAGVAR([hardcode_libdir_flag_spec], [CXX])
m4trace:configure.in:8: -1- _LT_AC_TAGVAR([hardcode_libdir_separator], [CXX])
m4trace:configure.in:8: -1- _LT_AC_TAGVAR([ld_shlibs], [CXX])
m4trace:configure.in:8: -1- _LT_AC_TAGVAR([archive_cmds], [CXX])
m4trace:configure.in:8: -1- _LT_AC_TAGVAR([hardcode_libdir_flag_spec], [CXX])
m4trace:configure.in:8: -1- _LT_AC_TAGVAR([hardcode_libdir_separator], [CXX])
m4trace:configure.in:8: -1- _LT_AC_TAGVAR([old_archive_cmds], [CXX])
m4trace:configure.in:8: -1- _LT_AC_TAGVAR([ld_shlibs], [CXX])
m4trace:configure.in:8: -1- _LT_AC_TAGVAR([allow_undefined_flag], [CXX])
m4trace:configure.in:8: -1- _LT_AC_TAGVAR([archive_cmds], [CXX])
m4trace:configure.in:8: -1- _LT_AC_TAGVAR([archive_expsym_cmds], [CXX])
m4trace:configure.in:8: -1- _LT_AC_TAGVAR([hardcode_libdir_flag_spec], [CXX])
m4trace:configure.in:8: -1- _LT_AC_TAGVAR([hardcode_libdir_separator], [CXX])
m4trace:configure.in:8: -1- _LT_AC_TAGVAR([allow_undefined_flag], [CXX])
m4trace:configure.in:8: -1- _LT_AC_TAGVAR([archive_cmds], [CXX])
m4trace:configure.in:8: -1- _LT_AC_TAGVAR([hardcode_libdir_flag_spec], [CXX])
m4trace:configure.in:8: -1- _LT_AC_TAGVAR([hardcode_libdir_separator], [CXX])
m4trace:configure.in:8: -1- _LT_AC_TAGVAR([ld_shlibs], [CXX])
m4trace:configure.in:8: -1- _LT_AC_TAGVAR([ld_shlibs], [CXX])
m4trace:configure.in:8: -1- _LT_AC_TAGVAR([archive_cmds_need_lc], [CXX])
m4trace:configure.in:8: -1- _LT_AC_TAGVAR([ld_shlibs], [CXX])
m4trace:configure.in:8: -1- _LT_AC_TAGVAR([ld_shlibs], [CXX])
m4trace:configure.in:8: -1- _LT_AC_TAGVAR([ld_shlibs], [CXX])
m4trace:configure.in:8: -1- _LT_AC_TAGVAR([ld_shlibs], [CXX])
m4trace:configure.in:8: -1- _LT_AC_TAGVAR([ld_shlibs], [CXX])
m4trace:configure.in:8: -1- _LT_AC_TAGVAR([no_undefined_flag], [CXX])
m4trace:configure.in:8: -1- _LT_AC_TAGVAR([archive_cmds], [CXX])
m4trace:configure.in:8: -1- _LT_AC_TAGVAR([archive_expsym_cmds], [CXX])
m4trace:configure.in:8: -1- _LT_AC_TAGVAR([hardcode_libdir_flag_spec], [CXX])
m4trace:configure.in:8: -1- _LT_AC_TAGVAR([hardcode_shlibpath_var], [CXX])
m4trace:configure.in:8: -1- _LT_AC_TAGVAR([whole_archive_flag_spec], [CXX])
m4trace:configure.in:8: -1- _LT_AC_TAGVAR([link_all_deplibs], [CXX])
m4trace:configure.in:8: -1- _LT_AC_TAGVAR([old_archive_cmds], [CXX])
m4trace:configure.in:8: -1- _LT_AC_TAGVAR([archive_cmds], [CXX])
m4trace:configure.in:8: -1- _LT_AC_TAGVAR([old_archive_cmds], [CXX])
m4trace:configure.in:8: -1- _LT_AC_TAGVAR([no_undefined_flag], [CXX])
m4trace:configure.in:8: -1- _LT_AC_TAGVAR([archive_cmds], [CXX])
m4trace:configure.in:8: -1- _LT_AC_TAGVAR([archive_expsym_cmds], [CXX])
m4trace:configure.in:8: -1- _LT_AC_TAGVAR([archive_cmds], [CXX])
m4trace:configure.in:8: -1- _LT_AC_TAGVAR([archive_expsym_cmds], [CXX])
m4trace:configure.in:8: -1- _LT_AC_TAGVAR([hardcode_libdir_flag_spec], [CXX])
m4trace:configure.in:8: -1- _LT_AC_TAGVAR([archive_cmds_need_lc], [CXX])
m4trace:configure.in:8: -1- _LT_AC_TAGVAR([ld_shlibs], [CXX])
m4trace:configure.in:8: -1- _LT_AC_TAGVAR([ld_shlibs], [CXX])
m4trace:configure.in:8: -1- _LT_AC_TAGVAR([ld_shlibs], [CXX])
m4trace:configure.in:8: -1- _LT_AC_TAGVAR([ld_shlibs], [CXX])
m4trace:configure.in:8: -1- _LT_AC_TAGVAR([ld_shlibs], [CXX])
m4trace:configure.in:8: -1- _LT_AC_TAGVAR([ld_shlibs], [CXX])
m4trace:configure.in:8: -1- _LT_AC_TAGVAR([ld_shlibs], [CXX])
m4trace:configure.in:8: -1- _LT_AC_TAGVAR([GCC], [CXX])
m4trace:configure.in:8: -1- _LT_AC_TAGVAR([LD], [CXX])
m4trace:configure.in:8: -1- AC_LIBTOOL_POSTDEP_PREDEP([CXX])
m4trace:configure.in:8: -1- _LT_AC_TAGVAR([compiler_lib_search_path], [CXX])
m4trace:configure.in:8: -1- _LT_AC_TAGVAR([compiler_lib_search_path], [CXX])
m4trace:configure.in:8: -1- _LT_AC_TAGVAR([compiler_lib_search_path], [CXX])
m4trace:configure.in:8: -1- _LT_AC_TAGVAR([compiler_lib_search_path], [CXX])
m4trace:configure.in:8: -1- _LT_AC_TAGVAR([postdeps], [CXX])
m4trace:configure.in:8: -1- _LT_AC_TAGVAR([postdeps], [CXX])
m4trace:configure.in:8: -1- _LT_AC_TAGVAR([postdeps], [CXX])
m4trace:configure.in:8: -1- _LT_AC_TAGVAR([postdeps], [CXX])
m4trace:configure.in:8: -1- _LT_AC_TAGVAR([predep_objects], [CXX])
m4trace:configure.in:8: -1- _LT_AC_TAGVAR([predep_objects], [CXX])
m4trace:configure.in:8: -1- _LT_AC_TAGVAR([predep_objects], [CXX])
m4trace:configure.in:8: -1- _LT_AC_TAGVAR([predep_objects], [CXX])
m4trace:configure.in:8: -1- _LT_AC_TAGVAR([postdep_objects], [CXX])
m4trace:configure.in:8: -1- _LT_AC_TAGVAR([postdep_objects], [CXX])
m4trace:configure.in:8: -1- _LT_AC_TAGVAR([postdep_objects], [CXX])
m4trace:configure.in:8: -1- _LT_AC_TAGVAR([postdep_objects], [CXX])
m4trace:configure.in:8: -1- _LT_AC_TAGVAR([postdeps], [CXX])
m4trace:configure.in:8: -1- _LT_AC_TAGVAR([archive_cmds_need_lc], [CXX])
m4trace:configure.in:8: -1- AC_LIBTOOL_PROG_COMPILER_PIC([CXX])
m4trace:configure.in:8: -1- _LT_AC_TAGVAR([lt_prog_compiler_wl], [CXX])
m4trace:configure.in:8: -1- _LT_AC_TAGVAR([lt_prog_compiler_pic], [CXX])
m4trace:configure.in:8: -1- _LT_AC_TAGVAR([lt_prog_compiler_static], [CXX])
m4trace:configure.in:8: -1- _LT_AC_TAGVAR([lt_prog_compiler_wl], [CXX])
m4trace:configure.in:8: -1- _LT_AC_TAGVAR([lt_prog_compiler_static], [CXX])
m4trace:configure.in:8: -1- _LT_AC_TAGVAR([lt_prog_compiler_static], [CXX])
m4trace:configure.in:8: -1- _LT_AC_TAGVAR([lt_prog_compiler_pic], [CXX])
m4trace:configure.in:8: -1- _LT_AC_TAGVAR([lt_prog_compiler_pic], [CXX])
m4trace:configure.in:8: -1- _LT_AC_TAGVAR([lt_prog_compiler_pic], [CXX])
m4trace:configure.in:8: -1- _LT_AC_TAGVAR([lt_prog_compiler_pic], [CXX])
m4trace:configure.in:8: -1- _LT_AC_TAGVAR([lt_prog_compiler_pic], [CXX])
m4trace:configure.in:8: -1- _LT_AC_TAGVAR([lt_prog_compiler_pic], [CXX])
m4trace:configure.in:8: -1- _LT_AC_TAGVAR([lt_prog_compiler_pic], [CXX])
m4trace:configure.in:8: -1- _LT_AC_TAGVAR([lt_prog_compiler_static], [CXX])
m4trace:configure.in:8: -1- _LT_AC_TAGVAR([lt_prog_compiler_static], [CXX])
m4trace:configure.in:8: -1- _LT_AC_TAGVAR([lt_prog_compiler_pic], [CXX])
m4trace:configure.in:8: -1- _LT_AC_TAGVAR([lt_prog_compiler_pic], [CXX])
m4trace:configure.in:8: -1- _LT_AC_TAGVAR([lt_prog_compiler_wl], [CXX])
m4trace:configure.in:8: -1- _LT_AC_TAGVAR([lt_prog_compiler_static], [CXX])
m4trace:configure.in:8: -1- _LT_AC_TAGVAR([lt_prog_compiler_pic], [CXX])
m4trace:configure.in:8: -1- _LT_AC_TAGVAR([lt_prog_compiler_wl], [CXX])
m4trace:configure.in:8: -1- _LT_AC_TAGVAR([lt_prog_compiler_static], [CXX])
m4trace:configure.in:8: -1- _LT_AC_TAGVAR([lt_prog_compiler_pic], [CXX])
m4trace:configure.in:8: -1- _LT_AC_TAGVAR([lt_prog_compiler_wl], [CXX])
m4trace:configure.in:8: -1- _LT_AC_TAGVAR([lt_prog_compiler_static], [CXX])
m4trace:configure.in:8: -1- _LT_AC_TAGVAR([lt_prog_compiler_wl], [CXX])
m4trace:configure.in:8: -1- _LT_AC_TAGVAR([lt_prog_compiler_pic], [CXX])
m4trace:configure.in:8: -1- _LT_AC_TAGVAR([lt_prog_compiler_wl], [CXX])
m4trace:configure.in:8: -1- _LT_AC_TAGVAR([lt_prog_compiler_pic], [CXX])
m4trace:configure.in:8: -1- _LT_AC_TAGVAR([lt_prog_compiler_static], [CXX])
m4trace:configure.in:8: -1- _LT_AC_TAGVAR([lt_prog_compiler_pic], [CXX])
m4trace:configure.in:8: -1- _LT_AC_TAGVAR([lt_prog_compiler_static], [CXX])
m4trace:configure.in:8: -1- _LT_AC_TAGVAR([lt_prog_compiler_pic], [CXX])
m4trace:configure.in:8: -1- _LT_AC_TAGVAR([lt_prog_compiler_wl], [CXX])
m4trace:configure.in:8: -1- _LT_AC_TAGVAR([lt_prog_compiler_pic], [CXX])
m4trace:configure.in:8: -1- _LT_AC_TAGVAR([lt_prog_compiler_wl], [CXX])
m4trace:configure.in:8: -1- _LT_AC_TAGVAR([lt_prog_compiler_pic], [CXX])
m4trace:configure.in:8: -1- _LT_AC_TAGVAR([lt_prog_compiler_static], [CXX])
m4trace:configure.in:8: -1- _LT_AC_TAGVAR([lt_prog_compiler_pic], [CXX])
m4trace:configure.in:8: -1- _LT_AC_TAGVAR([lt_prog_compiler_pic], [CXX])
m4trace:configure.in:8: -1- _LT_AC_TAGVAR([lt_prog_compiler_static], [CXX])
m4trace:configure.in:8: -1- _LT_AC_TAGVAR([lt_prog_compiler_wl], [CXX])
m4trace:configure.in:8: -1- _LT_AC_TAGVAR([lt_prog_compiler_pic], [CXX])
m4trace:configure.in:8: -1- _LT_AC_TAGVAR([lt_prog_compiler_pic], [CXX])
m4trace:configure.in:8: -1- _LT_AC_TAGVAR([lt_prog_compiler_static], [CXX])
m4trace:configure.in:8: -1- _LT_AC_TAGVAR([lt_prog_compiler_pic], [CXX])
m4trace:configure.in:8: -1- _LT_AC_TAGVAR([lt_prog_compiler_pic], [CXX])
m4trace:configure.in:8: -1- _LT_AC_TAGVAR([lt_prog_compiler_can_build_shared], [CXX])
m4trace:configure.in:8: -1- _LT_AC_TAGVAR([lt_prog_compiler_pic], [CXX])
m4trace:configure.in:8: -1- _LT_AC_TAGVAR([lt_prog_compiler_pic], [CXX])
m4trace:configure.in:8: -1- _LT_AC_TAGVAR([lt_prog_compiler_pic], [CXX])
m4trace:configure.in:8: -2- _LT_AC_TAGVAR([lt_prog_compiler_pic_works], [CXX])
m4trace:configure.in:8: -1- AC_LIBTOOL_COMPILER_OPTION([if $compiler PIC flag $_LT_AC_TAGVAR(lt_prog_compiler_pic, CXX) works], [lt_prog_compiler_pic_works_CXX], [$_LT_AC_TAGVAR(lt_prog_compiler_pic, CXX)ifelse([CXX],[],[ -DPIC],[ifelse([CXX],[CXX],[ -DPIC],[])])], [], [case $_LT_AC_TAGVAR(lt_prog_compiler_pic, CXX) in
     "" | " "*) ;;
     *) _LT_AC_TAGVAR(lt_prog_compiler_pic, CXX)=" $_LT_AC_TAGVAR(lt_prog_compiler_pic, CXX)" ;;
     esac], [_LT_AC_TAGVAR(lt_prog_compiler_pic, CXX)=
     _LT_AC_TAGVAR(lt_prog_compiler_can_build_shared, CXX)=no])
m4trace:configure.in:8: -1- _LT_AC_TAGVAR([lt_prog_compiler_pic], [CXX])
m4trace:configure.in:8: -1- _LT_AC_TAGVAR([lt_prog_compiler_pic], [CXX])
m4trace:configure.in:8: -1- _LT_AC_TAGVAR([lt_prog_compiler_pic], [CXX])
m4trace:configure.in:8: -1- _LT_AC_TAGVAR([lt_prog_compiler_pic], [CXX])
m4trace:configure.in:8: -1- _LT_AC_TAGVAR([lt_prog_compiler_pic], [CXX])
m4trace:configure.in:8: -1- _LT_AC_TAGVAR([lt_prog_compiler_pic], [CXX])
m4trace:configure.in:8: -1- _LT_AC_TAGVAR([lt_prog_compiler_pic], [CXX])
m4trace:configure.in:8: -1- _LT_AC_TAGVAR([lt_prog_compiler_can_build_shared], [CXX])
m4trace:configure.in:8: -1- _LT_AC_TAGVAR([lt_prog_compiler_pic], [CXX])
m4trace:configure.in:8: -1- _LT_AC_TAGVAR([lt_prog_compiler_pic], [CXX])
m4trace:configure.in:8: -1- _LT_AC_TAGVAR([lt_prog_compiler_pic], [CXX])
m4trace:configure.in:8: -1- AC_LIBTOOL_PROG_CC_C_O([CXX])
m4trace:configure.in:8: -1- _LT_AC_TAGVAR([lt_cv_prog_compiler_c_o], [CXX])
m4trace:configure.in:8: -1- _LT_AC_TAGVAR([lt_cv_prog_compiler_c_o], [CXX])
m4trace:configure.in:8: -1- _LT_AC_TAGVAR([lt_cv_prog_compiler_c_o], [CXX])
m4trace:configure.in:8: -1- _LT_AC_TAGVAR([lt_cv_prog_compiler_c_o], [CXX])
m4trace:configure.in:8: -1- _LT_AC_TAGVAR([lt_cv_prog_compiler_c_o], [CXX])
m4trace:configure.in:8: -1- AC_LIBTOOL_SYS_HARD_LINK_LOCKS([CXX])
m4trace:configure.in:8: -1- _LT_AC_TAGVAR([lt_cv_prog_compiler_c_o], [CXX])
m4trace:configure.in:8: -1- AC_LIBTOOL_PROG_LD_SHLIBS([CXX])
m4trace:configure.in:8: -1- _LT_AC_TAGVAR([export_symbols_cmds], [CXX])
m4trace:configure.in:8: -1- _LT_AC_TAGVAR([export_symbols_cmds], [CXX])
m4trace:configure.in:8: -1- _LT_AC_TAGVAR([export_symbols_cmds], [CXX])
m4trace:configure.in:8: -1- _LT_AC_TAGVAR([export_symbols_cmds], [CXX])
m4trace:configure.in:8: -1- _LT_AC_TAGVAR([export_symbols_cmds], [CXX])
m4trace:configure.in:8: -1- _LT_AC_TAGVAR([export_symbols_cmds], [CXX])
m4trace:configure.in:8: -1- _LT_AC_TAGVAR([ld_shlibs], [CXX])
m4trace:configure.in:8: -1- _LT_AC_TAGVAR([ld_shlibs], [CXX])
m4trace:configure.in:8: -1- _LT_AC_TAGVAR([ld_shlibs], [CXX])
m4trace:configure.in:8: -1- _LT_AC_TAGVAR([archive_cmds_need_lc], [CXX])
m4trace:configure.in:8: -1- _LT_AC_TAGVAR([archive_cmds_need_lc], [CXX])
m4trace:configure.in:8: -1- _LT_AC_TAGVAR([archive_cmds], [CXX])
m4trace:configure.in:8: -1- _LT_AC_TAGVAR([lt_prog_compiler_wl], [CXX])
m4trace:configure.in:8: -1- _LT_AC_TAGVAR([allow_undefined_flag], [CXX])
m4trace:configure.in:8: -1- _LT_AC_TAGVAR([allow_undefined_flag], [CXX])
m4trace:configure.in:8: -2- _LT_AC_TAGVAR([archive_cmds], [CXX])
m4trace:configure.in:8: -1- _LT_AC_TAGVAR([archive_cmds_need_lc], [CXX])
m4trace:configure.in:8: -1- _LT_AC_TAGVAR([archive_cmds_need_lc], [CXX])
m4trace:configure.in:8: -1- _LT_AC_TAGVAR([allow_undefined_flag], [CXX])
m4trace:configure.in:8: -1- _LT_AC_TAGVAR([archive_cmds_need_lc], [CXX])
m4trace:configure.in:8: -1- _LT_AC_TAGVAR([archive_cmds_need_lc], [CXX])
m4trace:configure.in:8: -1- AC_LIBTOOL_SYS_DYNAMIC_LINKER([CXX])
m4trace:configure.in:8: -1- AC_LIBTOOL_PROG_LD_HARDCODE_LIBPATH([CXX])
m4trace:configure.in:8: -1- _LT_AC_TAGVAR([hardcode_action], [CXX])
m4trace:configure.in:8: -1- _LT_AC_TAGVAR([hardcode_libdir_flag_spec], [CXX])
m4trace:configure.in:8: -1- _LT_AC_TAGVAR([runpath_var CXX])
m4trace:configure.in:8: -1- _LT_AC_TAGVAR([hardcode_automatic], [CXX])
m4trace:configure.in:8: -1- _LT_AC_TAGVAR([hardcode_direct], [CXX])
m4trace:configure.in:8: -1- _LT_AC_TAGVAR([hardcode_minus_L], [CXX])
m4trace:configure.in:8: -1- _LT_AC_TAGVAR([hardcode_action], [CXX])
m4trace:configure.in:8: -1- _LT_AC_TAGVAR([hardcode_action], [CXX])
m4trace:configure.in:8: -1- _LT_AC_TAGVAR([hardcode_action], [CXX])
m4trace:configure.in:8: -1- _LT_AC_TAGVAR([hardcode_action], [CXX])
m4trace:configure.in:8: -1- _LT_AC_TAGVAR([hardcode_action], [CXX])
m4trace:configure.in:8: -1- _LT_AC_TAGVAR([hardcode_action], [CXX])
m4trace:configure.in:8: -1- AC_LIBTOOL_SYS_LIB_STRIP
m4trace:configure.in:8: -1- AC_LIBTOOL_DLOPEN_SELF([CXX])
m4trace:configure.in:8: -1- AC_CHECK_LIB([dl], [dlopen], [lt_cv_dlopen="dlopen" lt_cv_dlopen_libs="-ldl"], [
    lt_cv_dlopen="dyld"
    lt_cv_dlopen_libs=
    lt_cv_dlopen_self=yes
    ])
m4trace:configure.in:8: -1- AC_CHECK_LIB([dld], [shl_load], [lt_cv_dlopen="shl_load" lt_cv_dlopen_libs="-dld"], [AC_CHECK_FUNC([dlopen],
	      [lt_cv_dlopen="dlopen"],
	  [AC_CHECK_LIB([dl], [dlopen],
		[lt_cv_dlopen="dlopen" lt_cv_dlopen_libs="-ldl"],
	    [AC_CHECK_LIB([svld], [dlopen],
		  [lt_cv_dlopen="dlopen" lt_cv_dlopen_libs="-lsvld"],
	      [AC_CHECK_LIB([dld], [dld_link],
		    [lt_cv_dlopen="dld_link" lt_cv_dlopen_libs="-dld"])
	      ])
	    ])
	  ])
	])
m4trace:configure.in:8: -1- AC_CHECK_LIB([dl], [dlopen], [lt_cv_dlopen="dlopen" lt_cv_dlopen_libs="-ldl"], [AC_CHECK_LIB([svld], [dlopen],
		  [lt_cv_dlopen="dlopen" lt_cv_dlopen_libs="-lsvld"],
	      [AC_CHECK_LIB([dld], [dld_link],
		    [lt_cv_dlopen="dld_link" lt_cv_dlopen_libs="-dld"])
	      ])
	    ])
m4trace:configure.in:8: -1- AC_CHECK_LIB([svld], [dlopen], [lt_cv_dlopen="dlopen" lt_cv_dlopen_libs="-lsvld"], [AC_CHECK_LIB([dld], [dld_link],
		    [lt_cv_dlopen="dld_link" lt_cv_dlopen_libs="-dld"])
	      ])
m4trace:configure.in:8: -1- AC_CHECK_LIB([dld], [dld_link], [lt_cv_dlopen="dld_link" lt_cv_dlopen_libs="-dld"])
m4trace:configure.in:8: -1- _LT_AC_TRY_DLOPEN_SELF([lt_cv_dlopen_self=yes], [lt_cv_dlopen_self=yes], [lt_cv_dlopen_self=no], [lt_cv_dlopen_self=cross])
m4trace:configure.in:8: -1- _LT_AC_TRY_DLOPEN_SELF([lt_cv_dlopen_self_static=yes], [lt_cv_dlopen_self_static=yes], [lt_cv_dlopen_self_static=no], [lt_cv_dlopen_self_static=cross])
m4trace:configure.in:8: -1- AC_LIBTOOL_CONFIG([CXX])
m4trace:configure.in:8: -1- _LT_AC_TAGVAR([compiler], [CXX])
m4trace:configure.in:8: -1- _LT_AC_TAGVAR([CC], [CXX])
m4trace:configure.in:8: -1- _LT_AC_TAGVAR([LD], [CXX])
m4trace:configure.in:8: -1- _LT_AC_TAGVAR([lt_prog_compiler_wl], [CXX])
m4trace:configure.in:8: -1- _LT_AC_TAGVAR([lt_prog_compiler_pic], [CXX])
m4trace:configure.in:8: -1- _LT_AC_TAGVAR([lt_prog_compiler_static], [CXX])
m4trace:configure.in:8: -1- _LT_AC_TAGVAR([lt_prog_compiler_no_builtin_flag], [CXX])
m4trace:configure.in:8: -1- _LT_AC_TAGVAR([export_dynamic_flag_spec], [CXX])
m4trace:configure.in:8: -1- _LT_AC_TAGVAR([thread_safe_flag_spec], [CXX])
m4trace:configure.in:8: -1- _LT_AC_TAGVAR([whole_archive_flag_spec], [CXX])
m4trace:configure.in:8: -1- _LT_AC_TAGVAR([enable_shared_with_static_runtimes], [CXX])
m4trace:configure.in:8: -1- _LT_AC_TAGVAR([old_archive_cmds], [CXX])
m4trace:configure.in:8: -1- _LT_AC_TAGVAR([old_archive_from_new_cmds], [CXX])
m4trace:configure.in:8: -1- _LT_AC_TAGVAR([predep_objects], [CXX])
m4trace:configure.in:8: -1- _LT_AC_TAGVAR([postdep_objects], [CXX])
m4trace:configure.in:8: -1- _LT_AC_TAGVAR([predeps], [CXX])
m4trace:configure.in:8: -1- _LT_AC_TAGVAR([postdeps], [CXX])
m4trace:configure.in:8: -1- _LT_AC_TAGVAR([compiler_lib_search_path], [CXX])
m4trace:configure.in:8: -1- _LT_AC_TAGVAR([archive_cmds], [CXX])
m4trace:configure.in:8: -1- _LT_AC_TAGVAR([archive_expsym_cmds], [CXX])
m4trace:configure.in:8: -1- _LT_AC_TAGVAR([postinstall_cmds], [CXX])
m4trace:configure.in:8: -1- _LT_AC_TAGVAR([postuninstall_cmds], [CXX])
m4trace:configure.in:8: -1- _LT_AC_TAGVAR([old_archive_from_expsyms_cmds], [CXX])
m4trace:configure.in:8: -1- _LT_AC_TAGVAR([allow_undefined_flag], [CXX])
m4trace:configure.in:8: -1- _LT_AC_TAGVAR([no_undefined_flag], [CXX])
m4trace:configure.in:8: -1- _LT_AC_TAGVAR([export_symbols_cmds], [CXX])
m4trace:configure.in:8: -1- _LT_AC_TAGVAR([hardcode_libdir_flag_spec], [CXX])
m4trace:configure.in:8: -1- _LT_AC_TAGVAR([hardcode_libdir_flag_spec_ld], [CXX])
m4trace:configure.in:8: -1- _LT_AC_TAGVAR([hardcode_libdir_separator], [CXX])
m4trace:configure.in:8: -1- _LT_AC_TAGVAR([hardcode_automatic], [CXX])
m4trace:configure.in:8: -1- _LT_AC_TAGVAR([module_cmds], [CXX])
m4trace:configure.in:8: -1- _LT_AC_TAGVAR([module_expsym_cmds], [CXX])
m4trace:configure.in:8: -1- _LT_AC_TAGVAR([lt_cv_prog_compiler_c_o], [CXX])
m4trace:configure.in:8: -1- _LT_AC_TAGVAR([exclude_expsyms], [CXX])
m4trace:configure.in:8: -1- _LT_AC_TAGVAR([include_expsyms], [CXX])
m4trace:configure.in:8: -1- _LT_AC_TAGVAR([old_archive_cmds], [CXX])
m4trace:configure.in:8: -1- _LT_AC_TAGVAR([old_archive_from_new_cmds], [CXX])
m4trace:configure.in:8: -1- _LT_AC_TAGVAR([archive_cmds], [CXX])
m4trace:configure.in:8: -1- _LT_AC_TAGVAR([archive_expsym_cmds], [CXX])
m4trace:configure.in:8: -1- _LT_AC_TAGVAR([module_cmds], [CXX])
m4trace:configure.in:8: -1- _LT_AC_TAGVAR([module_expsym_cmds], [CXX])
m4trace:configure.in:8: -1- _LT_AC_TAGVAR([old_archive_from_expsyms_cmds], [CXX])
m4trace:configure.in:8: -1- _LT_AC_TAGVAR([export_symbols_cmds], [CXX])
m4trace:configure.in:8: -1- _LT_AC_TAGVAR([archive_cmds_need_lc], [CXX])
m4trace:configure.in:8: -1- _LT_AC_TAGVAR([enable_shared_with_static_runtimes], [CXX])
m4trace:configure.in:8: -1- _LT_AC_TAGVAR([compiler], [CXX])
m4trace:configure.in:8: -1- _LT_AC_TAGVAR([GCC], [CXX])
m4trace:configure.in:8: -1- _LT_AC_TAGVAR([LD], [CXX])
m4trace:configure.in:8: -1- _LT_AC_TAGVAR([lt_prog_compiler_wl], [CXX])
m4trace:configure.in:8: -1- _LT_AC_TAGVAR([lt_prog_compiler_pic], [CXX])
m4trace:configure.in:8: -1- _LT_AC_TAGVAR([lt_cv_prog_compiler_c_o], [CXX])
m4trace:configure.in:8: -1- _LT_AC_TAGVAR([lt_prog_compiler_static], [CXX])
m4trace:configure.in:8: -1- _LT_AC_TAGVAR([lt_prog_compiler_no_builtin_flag], [CXX])
m4trace:configure.in:8: -1- _LT_AC_TAGVAR([export_dynamic_flag_spec], [CXX])
m4trace:configure.in:8: -1- _LT_AC_TAGVAR([whole_archive_flag_spec], [CXX])
m4trace:configure.in:8: -1- _LT_AC_TAGVAR([thread_safe_flag_spec], [CXX])
m4trace:configure.in:8: -1- _LT_AC_TAGVAR([old_archive_cmds], [CXX])
m4trace:configure.in:8: -1- _LT_AC_TAGVAR([old_archive_from_new_cmds], [CXX])
m4trace:configure.in:8: -1- _LT_AC_TAGVAR([old_archive_from_expsyms_cmds], [CXX])
m4trace:configure.in:8: -1- _LT_AC_TAGVAR([archive_cmds], [CXX])
m4trace:configure.in:8: -1- _LT_AC_TAGVAR([archive_expsym_cmds], [CXX])
m4trace:configure.in:8: -1- _LT_AC_TAGVAR([module_cmds], [CXX])
m4trace:configure.in:8: -1- _LT_AC_TAGVAR([module_expsym_cmds], [CXX])
m4trace:configure.in:8: -1- _LT_AC_TAGVAR([predep_objects], [CXX])
m4trace:configure.in:8: -1- _LT_AC_TAGVAR([postdep_objects], [CXX])
m4trace:configure.in:8: -1- _LT_AC_TAGVAR([predeps], [CXX])
m4trace:configure.in:8: -1- _LT_AC_TAGVAR([postdeps], [CXX])
m4trace:configure.in:8: -1- _LT_AC_TAGVAR([compiler_lib_search_path], [CXX])
m4trace:configure.in:8: -1- _LT_AC_TAGVAR([allow_undefined_flag], [CXX])
m4trace:configure.in:8: -1- _LT_AC_TAGVAR([no_undefined_flag], [CXX])
m4trace:configure.in:8: -1- _LT_AC_TAGVAR([hardcode_action], [CXX])
m4trace:configure.in:8: -1- _LT_AC_TAGVAR([hardcode_libdir_flag_spec], [CXX])
m4trace:configure.in:8: -1- _LT_AC_TAGVAR([hardcode_libdir_flag_spec_ld], [CXX])
m4trace:configure.in:8: -1- _LT_AC_TAGVAR([hardcode_libdir_separator], [CXX])
m4trace:configure.in:8: -1- _LT_AC_TAGVAR([hardcode_direct], [CXX])
m4trace:configure.in:8: -1- _LT_AC_TAGVAR([hardcode_minus_L], [CXX])
m4trace:configure.in:8: -1- _LT_AC_TAGVAR([hardcode_shlibpath_var], [CXX])
m4trace:configure.in:8: -1- _LT_AC_TAGVAR([hardcode_automatic], [CXX])
m4trace:configure.in:8: -1- _LT_AC_TAGVAR([link_all_deplibs], [CXX])
m4trace:configure.in:8: -1- _LT_AC_TAGVAR([fix_srcfile_path], [CXX])
m4trace:configure.in:8: -1- _LT_AC_TAGVAR([always_export_symbols], [CXX])
m4trace:configure.in:8: -1- _LT_AC_TAGVAR([export_symbols_cmds], [CXX])
m4trace:configure.in:8: -1- _LT_AC_TAGVAR([exclude_expsyms], [CXX])
m4trace:configure.in:8: -1- _LT_AC_TAGVAR([include_expsyms], [CXX])
m4trace:configure.in:8: -1- AC_LIBTOOL_LANG_F77_CONFIG
m4trace:configure.in:8: -1- _LT_AC_LANG_F77_CONFIG([F77])
m4trace:configure.in:8: -1- AC_SUBST([F77])
m4trace:configure.in:8: -1- AC_SUBST([FFLAGS])
m4trace:configure.in:8: -1- AC_SUBST([LDFLAGS])
m4trace:configure.in:8: -1- AC_SUBST([F77])
m4trace:configure.in:8: -1- AC_SUBST([ac_ct_F77])
m4trace:configure.in:8: -1- _LT_AC_TAGVAR([archive_cmds_need_lc], [F77])
m4trace:configure.in:8: -1- _LT_AC_TAGVAR([allow_undefined_flag], [F77])
m4trace:configure.in:8: -1- _LT_AC_TAGVAR([always_export_symbols], [F77])
m4trace:configure.in:8: -1- _LT_AC_TAGVAR([archive_expsym_cmds], [F77])
m4trace:configure.in:8: -1- _LT_AC_TAGVAR([export_dynamic_flag_spec], [F77])
m4trace:configure.in:8: -1- _LT_AC_TAGVAR([hardcode_direct], [F77])
m4trace:configure.in:8: -1- _LT_AC_TAGVAR([hardcode_libdir_flag_spec], [F77])
m4trace:configure.in:8: -1- _LT_AC_TAGVAR([hardcode_libdir_flag_spec_ld], [F77])
m4trace:configure.in:8: -1- _LT_AC_TAGVAR([hardcode_libdir_separator], [F77])
m4trace:configure.in:8: -1- _LT_AC_TAGVAR([hardcode_minus_L], [F77])
m4trace:configure.in:8: -1- _LT_AC_TAGVAR([hardcode_automatic], [F77])
m4trace:configure.in:8: -1- _LT_AC_TAGVAR([module_cmds], [F77])
m4trace:configure.in:8: -1- _LT_AC_TAGVAR([module_expsym_cmds], [F77])
m4trace:configure.in:8: -1- _LT_AC_TAGVAR([link_all_deplibs], [F77])
m4trace:configure.in:8: -1- _LT_AC_TAGVAR([old_archive_cmds], [F77])
m4trace:configure.in:8: -1- _LT_AC_TAGVAR([no_undefined_flag], [F77])
m4trace:configure.in:8: -1- _LT_AC_TAGVAR([whole_archive_flag_spec], [F77])
m4trace:configure.in:8: -1- _LT_AC_TAGVAR([enable_shared_with_static_runtimes], [F77])
m4trace:configure.in:8: -1- _LT_AC_TAGVAR([objext], [F77])
m4trace:configure.in:8: -1- _LT_AC_SYS_COMPILER
m4trace:configure.in:8: -1- _LT_AC_TAGVAR([compiler], [F77])
m4trace:configure.in:8: -1- _LT_AC_TAGVAR([ld_shlibs], [F77])
m4trace:configure.in:8: -1- _LT_AC_TAGVAR([GCC], [F77])
m4trace:configure.in:8: -1- _LT_AC_TAGVAR([LD], [F77])
m4trace:configure.in:8: -1- AC_LIBTOOL_PROG_COMPILER_PIC([F77])
m4trace:configure.in:8: -1- _LT_AC_TAGVAR([lt_prog_compiler_wl], [F77])
m4trace:configure.in:8: -1- _LT_AC_TAGVAR([lt_prog_compiler_pic], [F77])
m4trace:configure.in:8: -1- _LT_AC_TAGVAR([lt_prog_compiler_static], [F77])
m4trace:configure.in:8: -1- _LT_AC_TAGVAR([lt_prog_compiler_wl], [F77])
m4trace:configure.in:8: -1- _LT_AC_TAGVAR([lt_prog_compiler_static], [F77])
m4trace:configure.in:8: -1- _LT_AC_TAGVAR([lt_prog_compiler_static], [F77])
m4trace:configure.in:8: -1- _LT_AC_TAGVAR([lt_prog_compiler_pic], [F77])
m4trace:configure.in:8: -1- _LT_AC_TAGVAR([lt_prog_compiler_pic], [F77])
m4trace:configure.in:8: -1- _LT_AC_TAGVAR([lt_prog_compiler_pic], [F77])
m4trace:configure.in:8: -1- _LT_AC_TAGVAR([lt_prog_compiler_can_build_shared], [F77])
m4trace:configure.in:8: -1- _LT_AC_TAGVAR([lt_prog_compiler_pic], [F77])
m4trace:configure.in:8: -1- _LT_AC_TAGVAR([lt_prog_compiler_pic], [F77])
m4trace:configure.in:8: -1- _LT_AC_TAGVAR([lt_prog_compiler_pic], [F77])
m4trace:configure.in:8: -1- _LT_AC_TAGVAR([lt_prog_compiler_wl], [F77])
m4trace:configure.in:8: -1- _LT_AC_TAGVAR([lt_prog_compiler_static], [F77])
m4trace:configure.in:8: -1- _LT_AC_TAGVAR([lt_prog_compiler_static], [F77])
m4trace:configure.in:8: -1- _LT_AC_TAGVAR([lt_prog_compiler_pic], [F77])
m4trace:configure.in:8: -1- _LT_AC_TAGVAR([lt_prog_compiler_wl], [F77])
m4trace:configure.in:8: -1- _LT_AC_TAGVAR([lt_prog_compiler_pic], [F77])
m4trace:configure.in:8: -1- _LT_AC_TAGVAR([lt_prog_compiler_static], [F77])
m4trace:configure.in:8: -1- _LT_AC_TAGVAR([lt_prog_compiler_wl], [F77])
m4trace:configure.in:8: -1- _LT_AC_TAGVAR([lt_prog_compiler_static], [F77])
m4trace:configure.in:8: -1- _LT_AC_TAGVAR([lt_prog_compiler_pic], [F77])
m4trace:configure.in:8: -1- _LT_AC_TAGVAR([lt_prog_compiler_static], [F77])
m4trace:configure.in:8: -1- _LT_AC_TAGVAR([lt_prog_compiler_wl], [F77])
m4trace:configure.in:8: -1- _LT_AC_TAGVAR([lt_prog_compiler_pic], [F77])
m4trace:configure.in:8: -1- _LT_AC_TAGVAR([lt_prog_compiler_static], [F77])
m4trace:configure.in:8: -1- _LT_AC_TAGVAR([lt_prog_compiler_wl], [F77])
m4trace:configure.in:8: -1- _LT_AC_TAGVAR([lt_prog_compiler_static], [F77])
m4trace:configure.in:8: -1- _LT_AC_TAGVAR([lt_prog_compiler_wl], [F77])
m4trace:configure.in:8: -1- _LT_AC_TAGVAR([lt_prog_compiler_static], [F77])
m4trace:configure.in:8: -1- _LT_AC_TAGVAR([lt_prog_compiler_pic], [F77])
m4trace:configure.in:8: -1- _LT_AC_TAGVAR([lt_prog_compiler_static], [F77])
m4trace:configure.in:8: -1- _LT_AC_TAGVAR([lt_prog_compiler_wl], [F77])
m4trace:configure.in:8: -1- _LT_AC_TAGVAR([lt_prog_compiler_pic], [F77])
m4trace:configure.in:8: -1- _LT_AC_TAGVAR([lt_prog_compiler_static], [F77])
m4trace:configure.in:8: -1- _LT_AC_TAGVAR([lt_prog_compiler_wl], [F77])
m4trace:configure.in:8: -1- _LT_AC_TAGVAR([lt_prog_compiler_pic], [F77])
m4trace:configure.in:8: -1- _LT_AC_TAGVAR([lt_prog_compiler_static], [F77])
m4trace:configure.in:8: -1- _LT_AC_TAGVAR([lt_prog_compiler_wl], [F77])
m4trace:configure.in:8: -1- _LT_AC_TAGVAR([lt_prog_compiler_pic], [F77])
m4trace:configure.in:8: -1- _LT_AC_TAGVAR([lt_prog_compiler_static], [F77])
m4trace:configure.in:8: -1- _LT_AC_TAGVAR([lt_prog_compiler_pic], [F77])
m4trace:configure.in:8: -1- _LT_AC_TAGVAR([lt_prog_compiler_static], [F77])
m4trace:configure.in:8: -1- _LT_AC_TAGVAR([lt_prog_compiler_pic], [F77])
m4trace:configure.in:8: -1- _LT_AC_TAGVAR([lt_prog_compiler_static], [F77])
m4trace:configure.in:8: -1- _LT_AC_TAGVAR([lt_prog_compiler_can_build_shared], [F77])
m4trace:configure.in:8: -1- _LT_AC_TAGVAR([lt_prog_compiler_pic], [F77])
m4trace:configure.in:8: -1- _LT_AC_TAGVAR([lt_prog_compiler_pic], [F77])
m4trace:configure.in:8: -1- _LT_AC_TAGVAR([lt_prog_compiler_pic], [F77])
m4trace:configure.in:8: -2- _LT_AC_TAGVAR([lt_prog_compiler_pic_works], [F77])
m4trace:configure.in:8: -1- AC_LIBTOOL_COMPILER_OPTION([if $compiler PIC flag $_LT_AC_TAGVAR(lt_prog_compiler_pic, F77) works], [lt_prog_compiler_pic_works_F77], [$_LT_AC_TAGVAR(lt_prog_compiler_pic, F77)ifelse([F77],[],[ -DPIC],[ifelse([F77],[CXX],[ -DPIC],[])])], [], [case $_LT_AC_TAGVAR(lt_prog_compiler_pic, F77) in
     "" | " "*) ;;
     *) _LT_AC_TAGVAR(lt_prog_compiler_pic, F77)=" $_LT_AC_TAGVAR(lt_prog_compiler_pic, F77)" ;;
     esac], [_LT_AC_TAGVAR(lt_prog_compiler_pic, F77)=
     _LT_AC_TAGVAR(lt_prog_compiler_can_build_shared, F77)=no])
m4trace:configure.in:8: -1- _LT_AC_TAGVAR([lt_prog_compiler_pic], [F77])
m4trace:configure.in:8: -1- _LT_AC_TAGVAR([lt_prog_compiler_pic], [F77])
m4trace:configure.in:8: -1- _LT_AC_TAGVAR([lt_prog_compiler_pic], [F77])
m4trace:configure.in:8: -1- _LT_AC_TAGVAR([lt_prog_compiler_pic], [F77])
m4trace:configure.in:8: -1- _LT_AC_TAGVAR([lt_prog_compiler_pic], [F77])
m4trace:configure.in:8: -1- _LT_AC_TAGVAR([lt_prog_compiler_pic], [F77])
m4trace:configure.in:8: -1- _LT_AC_TAGVAR([lt_prog_compiler_pic], [F77])
m4trace:configure.in:8: -1- _LT_AC_TAGVAR([lt_prog_compiler_can_build_shared], [F77])
m4trace:configure.in:8: -1- _LT_AC_TAGVAR([lt_prog_compiler_pic], [F77])
m4trace:configure.in:8: -1- _LT_AC_TAGVAR([lt_prog_compiler_pic], [F77])
m4trace:configure.in:8: -1- _LT_AC_TAGVAR([lt_prog_compiler_pic], [F77])
m4trace:configure.in:8: -1- AC_LIBTOOL_PROG_CC_C_O([F77])
m4trace:configure.in:8: -1- _LT_AC_TAGVAR([lt_cv_prog_compiler_c_o], [F77])
m4trace:configure.in:8: -1- _LT_AC_TAGVAR([lt_cv_prog_compiler_c_o], [F77])
m4trace:configure.in:8: -1- _LT_AC_TAGVAR([lt_cv_prog_compiler_c_o], [F77])
m4trace:configure.in:8: -1- _LT_AC_TAGVAR([lt_cv_prog_compiler_c_o], [F77])
m4trace:configure.in:8: -1- _LT_AC_TAGVAR([lt_cv_prog_compiler_c_o], [F77])
m4trace:configure.in:8: -1- AC_LIBTOOL_SYS_HARD_LINK_LOCKS([F77])
m4trace:configure.in:8: -1- _LT_AC_TAGVAR([lt_cv_prog_compiler_c_o], [F77])
m4trace:configure.in:8: -1- AC_LIBTOOL_PROG_LD_SHLIBS([F77])
m4trace:configure.in:8: -1- _LT_AC_TAGVAR([allow_undefined_flag], [F77])
m4trace:configure.in:8: -1- _LT_AC_TAGVAR([enable_shared_with_static_runtimes], [F77])
m4trace:configure.in:8: -1- _LT_AC_TAGVAR([archive_cmds], [F77])
m4trace:configure.in:8: -1- _LT_AC_TAGVAR([archive_expsym_cmds], [F77])
m4trace:configure.in:8: -1- _LT_AC_TAGVAR([old_archive_From_new_cmds], [F77])
m4trace:configure.in:8: -1- _LT_AC_TAGVAR([old_archive_from_expsyms_cmds], [F77])
m4trace:configure.in:8: -1- _LT_AC_TAGVAR([export_dynamic_flag_spec], [F77])
m4trace:configure.in:8: -1- _LT_AC_TAGVAR([whole_archive_flag_spec], [F77])
m4trace:configure.in:8: -1- _LT_AC_TAGVAR([thread_safe_flag_spec], [F77])
m4trace:configure.in:8: -1- _LT_AC_TAGVAR([hardcode_libdir_flag_spec], [F77])
m4trace:configure.in:8: -1- _LT_AC_TAGVAR([hardcode_libdir_flag_spec_ld], [F77])
m4trace:configure.in:8: -1- _LT_AC_TAGVAR([hardcode_libdir_separator], [F77])
m4trace:configure.in:8: -1- _LT_AC_TAGVAR([hardcode_direct], [F77])
m4trace:configure.in:8: -1- _LT_AC_TAGVAR([hardcode_minus_L], [F77])
m4trace:configure.in:8: -1- _LT_AC_TAGVAR([hardcode_shlibpath_var], [F77])
m4trace:configure.in:8: -1- _LT_AC_TAGVAR([link_all_deplibs], [F77])
m4trace:configure.in:8: -1- _LT_AC_TAGVAR([hardcode_automatic], [F77])
m4trace:configure.in:8: -1- _LT_AC_TAGVAR([module_cmds], [F77])
m4trace:configure.in:8: -1- _LT_AC_TAGVAR([module_expsym_cmds], [F77])
m4trace:configure.in:8: -1- _LT_AC_TAGVAR([always_export_symbols], [F77])
m4trace:configure.in:8: -1- _LT_AC_TAGVAR([export_symbols_cmds], [F77])
m4trace:configure.in:8: -1- _LT_AC_TAGVAR([include_expsyms], [F77])
m4trace:configure.in:8: -1- _LT_AC_TAGVAR([exclude_expsyms], [F77])
m4trace:configure.in:8: -1- _LT_AC_TAGVAR([ld_shlibs], [F77])
m4trace:configure.in:8: -1- _LT_AC_TAGVAR([ld_shlibs], [F77])
m4trace:configure.in:8: -1- _LT_AC_TAGVAR([archive_cmds], [F77])
m4trace:configure.in:8: -1- _LT_AC_TAGVAR([hardcode_libdir_flag_spec], [F77])
m4trace:configure.in:8: -1- _LT_AC_TAGVAR([hardcode_minus_L], [F77])
m4trace:configure.in:8: -1- _LT_AC_TAGVAR([ld_shlibs], [F77])
m4trace:configure.in:8: -1- _LT_AC_TAGVAR([allow_undefined_flag], [F77])
m4trace:configure.in:8: -1- _LT_AC_TAGVAR([archive_cmds], [F77])
m4trace:configure.in:8: -1- _LT_AC_TAGVAR([ld_shlibs], [F77])
m4trace:configure.in:8: -1- _LT_AC_TAGVAR([hardcode_libdir_flag_spec], [F77])
m4trace:configure.in:8: -1- _LT_AC_TAGVAR([allow_undefined_flag], [F77])
m4trace:configure.in:8: -1- _LT_AC_TAGVAR([always_export_symbols], [F77])
m4trace:configure.in:8: -1- _LT_AC_TAGVAR([enable_shared_with_static_runtimes], [F77])
m4trace:configure.in:8: -1- _LT_AC_TAGVAR([export_symbols_cmds], [F77])
m4trace:configure.in:8: -1- _LT_AC_TAGVAR([archive_cmds], [F77])
m4trace:configure.in:8: -1- _LT_AC_TAGVAR([archive_expsym_cmds], [F77])
m4trace:configure.in:8: -1- _LT_AC_TAGVAR([archive_cmds], [F77])
m4trace:configure.in:8: -1- _LT_AC_TAGVAR([archive_cmds], [F77])
m4trace:configure.in:8: -1- _LT_AC_TAGVAR([archive_expsym_cmds], [F77])
m4trace:configure.in:8: -1- _LT_AC_TAGVAR([ld_shlibs], [F77])
m4trace:configure.in:8: -1- _LT_AC_TAGVAR([archive_cmds], [F77])
m4trace:configure.in:8: -1- _LT_AC_TAGVAR([archive_expsym_cmds], [F77])
m4trace:configure.in:8: -1- _LT_AC_TAGVAR([ld_shlibs], [F77])
m4trace:configure.in:8: -1- _LT_AC_TAGVAR([archive_cmds], [F77])
m4trace:configure.in:8: -1- _LT_AC_TAGVAR([hardcode_direct], [F77])
m4trace:configure.in:8: -1- _LT_AC_TAGVAR([hardcode_shlibpath_var], [F77])
m4trace:configure.in:8: -1- _LT_AC_TAGVAR([archive_cmds], [F77])
m4trace:configure.in:8: -1- _LT_AC_TAGVAR([archive_expsym_cmds], [F77])
m4trace:configure.in:8: -1- _LT_AC_TAGVAR([archive_expsym_cmds], [F77])
m4trace:configure.in:8: -1- _LT_AC_TAGVAR([ld_shlibs], [F77])
m4trace:configure.in:8: -1- _LT_AC_TAGVAR([archive_cmds], [F77])
m4trace:configure.in:8: -1- _LT_AC_TAGVAR([archive_expsym_cmds], [F77])
m4trace:configure.in:8: -1- _LT_AC_TAGVAR([ld_shlibs], [F77])
m4trace:configure.in:8: -1- _LT_AC_TAGVAR([ld_shlibs], [F77])
m4trace:configure.in:8: -1- _LT_AC_TAGVAR([hardcode_libdir_flag_spec], [F77])
m4trace:configure.in:8: -1- _LT_AC_TAGVAR([export_dynamic_flag_spec], [F77])
m4trace:configure.in:8: -1- _LT_AC_TAGVAR([whole_archive_flag_spec], [F77])
m4trace:configure.in:8: -1- _LT_AC_TAGVAR([whole_archive_flag_spec], [F77])
m4trace:configure.in:8: -1- _LT_AC_TAGVAR([allow_undefined_flag], [F77])
m4trace:configure.in:8: -1- _LT_AC_TAGVAR([always_export_symbols], [F77])
m4trace:configure.in:8: -1- _LT_AC_TAGVAR([archive_expsym_cmds], [F77])
m4trace:configure.in:8: -1- _LT_AC_TAGVAR([hardcode_minus_L], [F77])
m4trace:configure.in:8: -1- _LT_AC_TAGVAR([hardcode_direct], [F77])
m4trace:configure.in:8: -1- _LT_AC_TAGVAR([export_symbols_cmds], [F77])
m4trace:configure.in:8: -1- _LT_AC_TAGVAR([export_symbols_cmds], [F77])
m4trace:configure.in:8: -1- _LT_AC_TAGVAR([archive_cmds], [F77])
m4trace:configure.in:8: -1- _LT_AC_TAGVAR([hardcode_direct], [F77])
m4trace:configure.in:8: -1- _LT_AC_TAGVAR([hardcode_libdir_separator], [F77])
m4trace:configure.in:8: -1- _LT_AC_TAGVAR([link_all_deplibs], [F77])
m4trace:configure.in:8: -1- _LT_AC_TAGVAR([hardcode_direct], [F77])
m4trace:configure.in:8: -1- _LT_AC_TAGVAR([hardcode_direct], [F77])
m4trace:configure.in:8: -1- _LT_AC_TAGVAR([hardcode_minus_L], [F77])
m4trace:configure.in:8: -1- _LT_AC_TAGVAR([hardcode_libdir_flag_spec], [F77])
m4trace:configure.in:8: -1- _LT_AC_TAGVAR([hardcode_libdir_separator], [F77])
m4trace:configure.in:8: -1- _LT_AC_TAGVAR([always_export_symbols], [F77])
m4trace:configure.in:8: -1- _LT_AC_TAGVAR([allow_undefined_flag], [F77])
m4trace:configure.in:8: -1- _LT_AC_SYS_LIBPATH_AIX
m4trace:configure.in:8: -1- _LT_AC_TAGVAR([hardcode_libdir_flag_spec], [F77])
m4trace:configure.in:8: -1- _LT_AC_TAGVAR([archive_expsym_cmds], [F77])
m4trace:configure.in:8: -1- _LT_AC_TAGVAR([hardcode_libdir_flag_spec], [F77])
m4trace:configure.in:8: -1- _LT_AC_TAGVAR([allow_undefined_flag], [F77])
m4trace:configure.in:8: -1- _LT_AC_TAGVAR([archive_expsym_cmds], [F77])
m4trace:configure.in:8: -1- _LT_AC_SYS_LIBPATH_AIX
m4trace:configure.in:8: -1- _LT_AC_TAGVAR([hardcode_libdir_flag_spec], [F77])
m4trace:configure.in:8: -1- _LT_AC_TAGVAR([no_undefined_flag], [F77])
m4trace:configure.in:8: -1- _LT_AC_TAGVAR([allow_undefined_flag], [F77])
m4trace:configure.in:8: -1- _LT_AC_TAGVAR([always_export_symbols], [F77])
m4trace:configure.in:8: -1- _LT_AC_TAGVAR([whole_archive_flag_spec], [F77])
m4trace:configure.in:8: -1- _LT_AC_TAGVAR([archive_cmds_need_lc], [F77])
m4trace:configure.in:8: -1- _LT_AC_TAGVAR([archive_expsym_cmds], [F77])
m4trace:configure.in:8: -1- _LT_AC_TAGVAR([archive_cmds], [F77])
m4trace:configure.in:8: -1- _LT_AC_TAGVAR([hardcode_libdir_flag_spec], [F77])
m4trace:configure.in:8: -1- _LT_AC_TAGVAR([hardcode_minus_L], [F77])
m4trace:configure.in:8: -1- _LT_AC_TAGVAR([ld_shlibs], [F77])
m4trace:configure.in:8: -1- _LT_AC_TAGVAR([export_dynamic_flag_spec], [F77])
m4trace:configure.in:8: -1- _LT_AC_TAGVAR([hardcode_libdir_flag_spec], [F77])
m4trace:configure.in:8: -1- _LT_AC_TAGVAR([allow_undefined_flag], [F77])
m4trace:configure.in:8: -1- _LT_AC_TAGVAR([archive_cmds], [F77])
m4trace:configure.in:8: -1- _LT_AC_TAGVAR([old_archive_From_new_cmds], [F77])
m4trace:configure.in:8: -1- _LT_AC_TAGVAR([old_archive_cmds], [F77])
m4trace:configure.in:8: -1- _LT_AC_TAGVAR([enable_shared_with_static_runtimes], [F77])
m4trace:configure.in:8: -1- _LT_AC_TAGVAR([archive_cmds_need_lc], [F77])
m4trace:configure.in:8: -1- _LT_AC_TAGVAR([allow_undefined_flag], [F77])
m4trace:configure.in:8: -1- _LT_AC_TAGVAR([allow_undefined_flag], [F77])
m4trace:configure.in:8: -1- _LT_AC_TAGVAR([allow_undefined_flag], [F77])
m4trace:configure.in:8: -1- _LT_AC_TAGVAR([allow_undefined_flag], [F77])
m4trace:configure.in:8: -1- _LT_AC_TAGVAR([archive_cmds], [F77])
m4trace:configure.in:8: -1- _LT_AC_TAGVAR([archive_cmds], [F77])
m4trace:configure.in:8: -1- _LT_AC_TAGVAR([module_cmds], [F77])
m4trace:configure.in:8: -1- _LT_AC_TAGVAR([archive_expsym_cmds], [F77])
m4trace:configure.in:8: -1- _LT_AC_TAGVAR([archive_expsym_cmds], [F77])
m4trace:configure.in:8: -1- _LT_AC_TAGVAR([module_expsym_cmds], [F77])
m4trace:configure.in:8: -1- _LT_AC_TAGVAR([hardcode_direct], [F77])
m4trace:configure.in:8: -1- _LT_AC_TAGVAR([hardcode_automatic], [F77])
m4trace:configure.in:8: -1- _LT_AC_TAGVAR([hardcode_shlibpath_var], [F77])
m4trace:configure.in:8: -1- _LT_AC_TAGVAR([whole_archive_flag_spec], [F77])
m4trace:configure.in:8: -1- _LT_AC_TAGVAR([link_all_deplibs], [F77])
m4trace:configure.in:8: -1- _LT_AC_TAGVAR([ld_shlibs], [F77])
m4trace:configure.in:8: -1- _LT_AC_TAGVAR([archive_cmds], [F77])
m4trace:configure.in:8: -1- _LT_AC_TAGVAR([hardcode_libdir_flag_spec], [F77])
m4trace:configure.in:8: -1- _LT_AC_TAGVAR([hardcode_shlibpath_var], [F77])
m4trace:configure.in:8: -1- _LT_AC_TAGVAR([ld_shlibs], [F77])
m4trace:configure.in:8: -1- _LT_AC_TAGVAR([archive_cmds], [F77])
m4trace:configure.in:8: -1- _LT_AC_TAGVAR([hardcode_libdir_flag_spec], [F77])
m4trace:configure.in:8: -1- _LT_AC_TAGVAR([hardcode_direct], [F77])
m4trace:configure.in:8: -1- _LT_AC_TAGVAR([hardcode_shlibpath_var], [F77])
m4trace:configure.in:8: -1- _LT_AC_TAGVAR([archive_cmds], [F77])
m4trace:configure.in:8: -1- _LT_AC_TAGVAR([hardcode_direct], [F77])
m4trace:configure.in:8: -1- _LT_AC_TAGVAR([hardcode_minus_L], [F77])
m4trace:configure.in:8: -1- _LT_AC_TAGVAR([hardcode_shlibpath_var], [F77])
m4trace:configure.in:8: -1- _LT_AC_TAGVAR([archive_cmds], [F77])
m4trace:configure.in:8: -1- _LT_AC_TAGVAR([hardcode_libdir_flag_spec], [F77])
m4trace:configure.in:8: -1- _LT_AC_TAGVAR([hardcode_direct], [F77])
m4trace:configure.in:8: -1- _LT_AC_TAGVAR([hardcode_shlibpath_var], [F77])
m4trace:configure.in:8: -1- _LT_AC_TAGVAR([archive_cmds], [F77])
m4trace:configure.in:8: -1- _LT_AC_TAGVAR([archive_cmds], [F77])
m4trace:configure.in:8: -1- _LT_AC_TAGVAR([hardcode_libdir_flag_spec], [F77])
m4trace:configure.in:8: -1- _LT_AC_TAGVAR([hardcode_libdir_separator], [F77])
m4trace:configure.in:8: -1- _LT_AC_TAGVAR([hardcode_direct], [F77])
m4trace:configure.in:8: -1- _LT_AC_TAGVAR([hardcode_minus_L], [F77])
m4trace:configure.in:8: -1- _LT_AC_TAGVAR([export_dynamic_flag_spec], [F77])
m4trace:configure.in:8: -1- _LT_AC_TAGVAR([archive_cmds], [F77])
m4trace:configure.in:8: -1- _LT_AC_TAGVAR([archive_cmds], [F77])
m4trace:configure.in:8: -1- _LT_AC_TAGVAR([archive_cmds], [F77])
m4trace:configure.in:8: -1- _LT_AC_TAGVAR([archive_cmds], [F77])
m4trace:configure.in:8: -1- _LT_AC_TAGVAR([hardcode_libdir_flag_spec], [F77])
m4trace:configure.in:8: -1- _LT_AC_TAGVAR([hardcode_libdir_flag_spec_ld], [F77])
m4trace:configure.in:8: -1- _LT_AC_TAGVAR([hardcode_libdir_separator], [F77])
m4trace:configure.in:8: -1- _LT_AC_TAGVAR([hardcode_direct], [F77])
m4trace:configure.in:8: -1- _LT_AC_TAGVAR([hardcode_shlibpath_var], [F77])
m4trace:configure.in:8: -1- _LT_AC_TAGVAR([hardcode_libdir_flag_spec], [F77])
m4trace:configure.in:8: -1- _LT_AC_TAGVAR([hardcode_direct], [F77])
m4trace:configure.in:8: -1- _LT_AC_TAGVAR([hardcode_shlibpath_var], [F77])
m4trace:configure.in:8: -1- _LT_AC_TAGVAR([hardcode_minus_L], [F77])
m4trace:configure.in:8: -1- _LT_AC_TAGVAR([hardcode_libdir_flag_spec], [F77])
m4trace:configure.in:8: -1- _LT_AC_TAGVAR([hardcode_libdir_separator], [F77])
m4trace:configure.in:8: -1- _LT_AC_TAGVAR([hardcode_direct], [F77])
m4trace:configure.in:8: -1- _LT_AC_TAGVAR([export_dynamic_flag_spec], [F77])
m4trace:configure.in:8: -1- _LT_AC_TAGVAR([hardcode_minus_L], [F77])
m4trace:configure.in:8: -1- _LT_AC_TAGVAR([archive_cmds], [F77])
m4trace:configure.in:8: -1- _LT_AC_TAGVAR([archive_cmds], [F77])
m4trace:configure.in:8: -1- _LT_AC_TAGVAR([hardcode_libdir_flag_spec_ld], [F77])
m4trace:configure.in:8: -1- _LT_AC_TAGVAR([hardcode_libdir_flag_spec], [F77])
m4trace:configure.in:8: -1- _LT_AC_TAGVAR([hardcode_libdir_separator], [F77])
m4trace:configure.in:8: -1- _LT_AC_TAGVAR([link_all_deplibs], [F77])
m4trace:configure.in:8: -1- _LT_AC_TAGVAR([archive_cmds], [F77])
m4trace:configure.in:8: -1- _LT_AC_TAGVAR([archive_cmds], [F77])
m4trace:configure.in:8: -1- _LT_AC_TAGVAR([hardcode_libdir_flag_spec], [F77])
m4trace:configure.in:8: -1- _LT_AC_TAGVAR([hardcode_direct], [F77])
m4trace:configure.in:8: -1- _LT_AC_TAGVAR([hardcode_shlibpath_var], [F77])
m4trace:configure.in:8: -1- _LT_AC_TAGVAR([archive_cmds], [F77])
m4trace:configure.in:8: -1- _LT_AC_TAGVAR([hardcode_direct], [F77])
m4trace:configure.in:8: -1- _LT_AC_TAGVAR([hardcode_libdir_flag_spec], [F77])
m4trace:configure.in:8: -1- _LT_AC_TAGVAR([hardcode_libdir_separator], [F77])
m4trace:configure.in:8: -1- _LT_AC_TAGVAR([hardcode_shlibpath_var], [F77])
m4trace:configure.in:8: -1- _LT_AC_TAGVAR([hardcode_direct], [F77])
m4trace:configure.in:8: -1- _LT_AC_TAGVAR([hardcode_shlibpath_var], [F77])
m4trace:configure.in:8: -1- _LT_AC_TAGVAR([archive_cmds], [F77])
m4trace:configure.in:8: -1- _LT_AC_TAGVAR([hardcode_libdir_flag_spec], [F77])
m4trace:configure.in:8: -1- _LT_AC_TAGVAR([export_dynamic_flag_spec], [F77])
m4trace:configure.in:8: -1- _LT_AC_TAGVAR([archive_cmds], [F77])
m4trace:configure.in:8: -1- _LT_AC_TAGVAR([hardcode_libdir_flag_spec], [F77])
m4trace:configure.in:8: -1- _LT_AC_TAGVAR([archive_cmds], [F77])
m4trace:configure.in:8: -1- _LT_AC_TAGVAR([hardcode_libdir_flag_spec], [F77])
m4trace:configure.in:8: -1- _LT_AC_TAGVAR([hardcode_libdir_flag_spec], [F77])
m4trace:configure.in:8: -1- _LT_AC_TAGVAR([hardcode_minus_L], [F77])
m4trace:configure.in:8: -1- _LT_AC_TAGVAR([allow_undefined_flag], [F77])
m4trace:configure.in:8: -1- _LT_AC_TAGVAR([archive_cmds], [F77])
m4trace:configure.in:8: -1- _LT_AC_TAGVAR([old_archive_From_new_cmds], [F77])
m4trace:configure.in:8: -1- _LT_AC_TAGVAR([allow_undefined_flag], [F77])
m4trace:configure.in:8: -1- _LT_AC_TAGVAR([archive_cmds], [F77])
m4trace:configure.in:8: -1- _LT_AC_TAGVAR([allow_undefined_flag], [F77])
m4trace:configure.in:8: -1- _LT_AC_TAGVAR([archive_cmds], [F77])
m4trace:configure.in:8: -1- _LT_AC_TAGVAR([hardcode_libdir_flag_spec], [F77])
m4trace:configure.in:8: -1- _LT_AC_TAGVAR([hardcode_libdir_separator], [F77])
m4trace:configure.in:8: -1- _LT_AC_TAGVAR([allow_undefined_flag], [F77])
m4trace:configure.in:8: -1- _LT_AC_TAGVAR([archive_cmds], [F77])
m4trace:configure.in:8: -1- _LT_AC_TAGVAR([hardcode_libdir_flag_spec], [F77])
m4trace:configure.in:8: -1- _LT_AC_TAGVAR([allow_undefined_flag], [F77])
m4trace:configure.in:8: -1- _LT_AC_TAGVAR([archive_cmds], [F77])
m4trace:configure.in:8: -1- _LT_AC_TAGVAR([archive_expsym_cmds], [F77])
m4trace:configure.in:8: -1- _LT_AC_TAGVAR([hardcode_libdir_flag_spec], [F77])
m4trace:configure.in:8: -1- _LT_AC_TAGVAR([hardcode_libdir_separator], [F77])
m4trace:configure.in:8: -1- _LT_AC_TAGVAR([archive_cmds], [F77])
m4trace:configure.in:8: -1- _LT_AC_TAGVAR([hardcode_shlibpath_var], [F77])
m4trace:configure.in:8: -1- _LT_AC_TAGVAR([export_dynamic_flag_spec], [F77])
m4trace:configure.in:8: -1- _LT_AC_TAGVAR([no_undefined_flag], [F77])
m4trace:configure.in:8: -1- _LT_AC_TAGVAR([archive_cmds], [F77])
m4trace:configure.in:8: -1- _LT_AC_TAGVAR([archive_expsym_cmds], [F77])
m4trace:configure.in:8: -1- _LT_AC_TAGVAR([archive_cmds], [F77])
m4trace:configure.in:8: -1- _LT_AC_TAGVAR([archive_expsym_cmds], [F77])
m4trace:configure.in:8: -1- _LT_AC_TAGVAR([hardcode_libdir_flag_spec], [F77])
m4trace:configure.in:8: -1- _LT_AC_TAGVAR([hardcode_shlibpath_var], [F77])
m4trace:configure.in:8: -1- _LT_AC_TAGVAR([whole_archive_flag_spec], [F77])
m4trace:configure.in:8: -1- _LT_AC_TAGVAR([link_all_deplibs], [F77])
m4trace:configure.in:8: -1- _LT_AC_TAGVAR([archive_cmds], [F77])
m4trace:configure.in:8: -1- _LT_AC_TAGVAR([archive_cmds], [F77])
m4trace:configure.in:8: -1- _LT_AC_TAGVAR([hardcode_libdir_flag_spec], [F77])
m4trace:configure.in:8: -1- _LT_AC_TAGVAR([hardcode_direct], [F77])
m4trace:configure.in:8: -1- _LT_AC_TAGVAR([hardcode_minus_L], [F77])
m4trace:configure.in:8: -1- _LT_AC_TAGVAR([hardcode_shlibpath_var], [F77])
m4trace:configure.in:8: -1- _LT_AC_TAGVAR([archive_cmds], [F77])
m4trace:configure.in:8: -1- _LT_AC_TAGVAR([hardcode_direct], [F77])
m4trace:configure.in:8: -1- _LT_AC_TAGVAR([archive_cmds], [F77])
m4trace:configure.in:8: -1- _LT_AC_TAGVAR([reload_cmds], [F77])
m4trace:configure.in:8: -1- _LT_AC_TAGVAR([hardcode_direct], [F77])
m4trace:configure.in:8: -1- _LT_AC_TAGVAR([archive_cmds], [F77])
m4trace:configure.in:8: -1- _LT_AC_TAGVAR([hardcode_direct], [F77])
m4trace:configure.in:8: -1- _LT_AC_TAGVAR([hardcode_shlibpath_var], [F77])
m4trace:configure.in:8: -1- _LT_AC_TAGVAR([archive_cmds], [F77])
m4trace:configure.in:8: -1- _LT_AC_TAGVAR([hardcode_shlibpath_var], [F77])
m4trace:configure.in:8: -1- _LT_AC_TAGVAR([export_dynamic_flag_spec], [F77])
m4trace:configure.in:8: -1- _LT_AC_TAGVAR([archive_cmds], [F77])
m4trace:configure.in:8: -1- _LT_AC_TAGVAR([hardcode_shlibpath_var], [F77])
m4trace:configure.in:8: -1- _LT_AC_TAGVAR([ld_shlibs], [F77])
m4trace:configure.in:8: -1- _LT_AC_TAGVAR([archive_cmds], [F77])
m4trace:configure.in:8: -1- _LT_AC_TAGVAR([hardcode_direct], [F77])
m4trace:configure.in:8: -1- _LT_AC_TAGVAR([hardcode_minus_L], [F77])
m4trace:configure.in:8: -1- _LT_AC_TAGVAR([hardcode_shlibpath_var], [F77])
m4trace:configure.in:8: -1- _LT_AC_TAGVAR([no_undefined_flag], [F77])
m4trace:configure.in:8: -1- _LT_AC_TAGVAR([archive_cmds], [F77])
m4trace:configure.in:8: -1- _LT_AC_TAGVAR([archive_cmds], [F77])
m4trace:configure.in:8: -1- _LT_AC_TAGVAR([hardcode_shlibpath_var], [F77])
m4trace:configure.in:8: -1- _LT_AC_TAGVAR([no_undefined_flag], [F77])
m4trace:configure.in:8: -1- _LT_AC_TAGVAR([archive_cmds], [F77])
m4trace:configure.in:8: -1- _LT_AC_TAGVAR([archive_expsym_cmds], [F77])
m4trace:configure.in:8: -1- _LT_AC_TAGVAR([hardcode_libdir_flag_spec], [F77])
m4trace:configure.in:8: -1- _LT_AC_TAGVAR([hardcode_shlibpath_var], [F77])
m4trace:configure.in:8: -1- _LT_AC_TAGVAR([archive_cmds], [F77])
m4trace:configure.in:8: -1- _LT_AC_TAGVAR([hardcode_libdir_flag_spec], [F77])
m4trace:configure.in:8: -1- _LT_AC_TAGVAR([hardcode_shlibpath_var], [F77])
m4trace:configure.in:8: -1- _LT_AC_TAGVAR([ld_shlibs], [F77])
m4trace:configure.in:8: -1- _LT_AC_TAGVAR([ld_shlibs], [F77])
m4trace:configure.in:8: -1- _LT_AC_TAGVAR([ld_shlibs], [F77])
m4trace:configure.in:8: -1- _LT_AC_TAGVAR([ld_shlibs], [F77])
m4trace:configure.in:8: -1- _LT_AC_TAGVAR([archive_cmds_need_lc], [F77])
m4trace:configure.in:8: -1- _LT_AC_TAGVAR([archive_cmds_need_lc], [F77])
m4trace:configure.in:8: -1- _LT_AC_TAGVAR([archive_cmds], [F77])
m4trace:configure.in:8: -1- _LT_AC_TAGVAR([lt_prog_compiler_wl], [F77])
m4trace:configure.in:8: -1- _LT_AC_TAGVAR([allow_undefined_flag], [F77])
m4trace:configure.in:8: -1- _LT_AC_TAGVAR([allow_undefined_flag], [F77])
m4trace:configure.in:8: -2- _LT_AC_TAGVAR([archive_cmds], [F77])
m4trace:configure.in:8: -1- _LT_AC_TAGVAR([archive_cmds_need_lc], [F77])
m4trace:configure.in:8: -1- _LT_AC_TAGVAR([archive_cmds_need_lc], [F77])
m4trace:configure.in:8: -1- _LT_AC_TAGVAR([allow_undefined_flag], [F77])
m4trace:configure.in:8: -1- _LT_AC_TAGVAR([archive_cmds_need_lc], [F77])
m4trace:configure.in:8: -1- _LT_AC_TAGVAR([archive_cmds_need_lc], [F77])
m4trace:configure.in:8: -1- AC_LIBTOOL_SYS_DYNAMIC_LINKER([F77])
m4trace:configure.in:8: -1- AC_LIBTOOL_PROG_LD_HARDCODE_LIBPATH([F77])
m4trace:configure.in:8: -1- _LT_AC_TAGVAR([hardcode_action], [F77])
m4trace:configure.in:8: -1- _LT_AC_TAGVAR([hardcode_libdir_flag_spec], [F77])
m4trace:configure.in:8: -1- _LT_AC_TAGVAR([runpath_var F77])
m4trace:configure.in:8: -1- _LT_AC_TAGVAR([hardcode_automatic], [F77])
m4trace:configure.in:8: -1- _LT_AC_TAGVAR([hardcode_direct], [F77])
m4trace:configure.in:8: -1- _LT_AC_TAGVAR([hardcode_minus_L], [F77])
m4trace:configure.in:8: -1- _LT_AC_TAGVAR([hardcode_action], [F77])
m4trace:configure.in:8: -1- _LT_AC_TAGVAR([hardcode_action], [F77])
m4trace:configure.in:8: -1- _LT_AC_TAGVAR([hardcode_action], [F77])
m4trace:configure.in:8: -1- _LT_AC_TAGVAR([hardcode_action], [F77])
m4trace:configure.in:8: -1- _LT_AC_TAGVAR([hardcode_action], [F77])
m4trace:configure.in:8: -1- _LT_AC_TAGVAR([hardcode_action], [F77])
m4trace:configure.in:8: -1- AC_LIBTOOL_SYS_LIB_STRIP
m4trace:configure.in:8: -1- AC_LIBTOOL_CONFIG([F77])
m4trace:configure.in:8: -1- _LT_AC_TAGVAR([compiler], [F77])
m4trace:configure.in:8: -1- _LT_AC_TAGVAR([CC], [F77])
m4trace:configure.in:8: -1- _LT_AC_TAGVAR([LD], [F77])
m4trace:configure.in:8: -1- _LT_AC_TAGVAR([lt_prog_compiler_wl], [F77])
m4trace:configure.in:8: -1- _LT_AC_TAGVAR([lt_prog_compiler_pic], [F77])
m4trace:configure.in:8: -1- _LT_AC_TAGVAR([lt_prog_compiler_static], [F77])
m4trace:configure.in:8: -1- _LT_AC_TAGVAR([lt_prog_compiler_no_builtin_flag], [F77])
m4trace:configure.in:8: -1- _LT_AC_TAGVAR([export_dynamic_flag_spec], [F77])
m4trace:configure.in:8: -1- _LT_AC_TAGVAR([thread_safe_flag_spec], [F77])
m4trace:configure.in:8: -1- _LT_AC_TAGVAR([whole_archive_flag_spec], [F77])
m4trace:configure.in:8: -1- _LT_AC_TAGVAR([enable_shared_with_static_runtimes], [F77])
m4trace:configure.in:8: -1- _LT_AC_TAGVAR([old_archive_cmds], [F77])
m4trace:configure.in:8: -1- _LT_AC_TAGVAR([old_archive_from_new_cmds], [F77])
m4trace:configure.in:8: -1- _LT_AC_TAGVAR([predep_objects], [F77])
m4trace:configure.in:8: -1- _LT_AC_TAGVAR([postdep_objects], [F77])
m4trace:configure.in:8: -1- _LT_AC_TAGVAR([predeps], [F77])
m4trace:configure.in:8: -1- _LT_AC_TAGVAR([postdeps], [F77])
m4trace:configure.in:8: -1- _LT_AC_TAGVAR([compiler_lib_search_path], [F77])
m4trace:configure.in:8: -1- _LT_AC_TAGVAR([archive_cmds], [F77])
m4trace:configure.in:8: -1- _LT_AC_TAGVAR([archive_expsym_cmds], [F77])
m4trace:configure.in:8: -1- _LT_AC_TAGVAR([postinstall_cmds], [F77])
m4trace:configure.in:8: -1- _LT_AC_TAGVAR([postuninstall_cmds], [F77])
m4trace:configure.in:8: -1- _LT_AC_TAGVAR([old_archive_from_expsyms_cmds], [F77])
m4trace:configure.in:8: -1- _LT_AC_TAGVAR([allow_undefined_flag], [F77])
m4trace:configure.in:8: -1- _LT_AC_TAGVAR([no_undefined_flag], [F77])
m4trace:configure.in:8: -1- _LT_AC_TAGVAR([export_symbols_cmds], [F77])
m4trace:configure.in:8: -1- _LT_AC_TAGVAR([hardcode_libdir_flag_spec], [F77])
m4trace:configure.in:8: -1- _LT_AC_TAGVAR([hardcode_libdir_flag_spec_ld], [F77])
m4trace:configure.in:8: -1- _LT_AC_TAGVAR([hardcode_libdir_separator], [F77])
m4trace:configure.in:8: -1- _LT_AC_TAGVAR([hardcode_automatic], [F77])
m4trace:configure.in:8: -1- _LT_AC_TAGVAR([module_cmds], [F77])
m4trace:configure.in:8: -1- _LT_AC_TAGVAR([module_expsym_cmds], [F77])
m4trace:configure.in:8: -1- _LT_AC_TAGVAR([lt_cv_prog_compiler_c_o], [F77])
m4trace:configure.in:8: -1- _LT_AC_TAGVAR([exclude_expsyms], [F77])
m4trace:configure.in:8: -1- _LT_AC_TAGVAR([include_expsyms], [F77])
m4trace:configure.in:8: -1- _LT_AC_TAGVAR([old_archive_cmds], [F77])
m4trace:configure.in:8: -1- _LT_AC_TAGVAR([old_archive_from_new_cmds], [F77])
m4trace:configure.in:8: -1- _LT_AC_TAGVAR([archive_cmds], [F77])
m4trace:configure.in:8: -1- _LT_AC_TAGVAR([archive_expsym_cmds], [F77])
m4trace:configure.in:8: -1- _LT_AC_TAGVAR([module_cmds], [F77])
m4trace:configure.in:8: -1- _LT_AC_TAGVAR([module_expsym_cmds], [F77])
m4trace:configure.in:8: -1- _LT_AC_TAGVAR([old_archive_from_expsyms_cmds], [F77])
m4trace:configure.in:8: -1- _LT_AC_TAGVAR([export_symbols_cmds], [F77])
m4trace:configure.in:8: -1- _LT_AC_TAGVAR([archive_cmds_need_lc], [F77])
m4trace:configure.in:8: -1- _LT_AC_TAGVAR([enable_shared_with_static_runtimes], [F77])
m4trace:configure.in:8: -1- _LT_AC_TAGVAR([compiler], [F77])
m4trace:configure.in:8: -1- _LT_AC_TAGVAR([GCC], [F77])
m4trace:configure.in:8: -1- _LT_AC_TAGVAR([LD], [F77])
m4trace:configure.in:8: -1- _LT_AC_TAGVAR([lt_prog_compiler_wl], [F77])
m4trace:configure.in:8: -1- _LT_AC_TAGVAR([lt_prog_compiler_pic], [F77])
m4trace:configure.in:8: -1- _LT_AC_TAGVAR([lt_cv_prog_compiler_c_o], [F77])
m4trace:configure.in:8: -1- _LT_AC_TAGVAR([lt_prog_compiler_static], [F77])
m4trace:configure.in:8: -1- _LT_AC_TAGVAR([lt_prog_compiler_no_builtin_flag], [F77])
m4trace:configure.in:8: -1- _LT_AC_TAGVAR([export_dynamic_flag_spec], [F77])
m4trace:configure.in:8: -1- _LT_AC_TAGVAR([whole_archive_flag_spec], [F77])
m4trace:configure.in:8: -1- _LT_AC_TAGVAR([thread_safe_flag_spec], [F77])
m4trace:configure.in:8: -1- _LT_AC_TAGVAR([old_archive_cmds], [F77])
m4trace:configure.in:8: -1- _LT_AC_TAGVAR([old_archive_from_new_cmds], [F77])
m4trace:configure.in:8: -1- _LT_AC_TAGVAR([old_archive_from_expsyms_cmds], [F77])
m4trace:configure.in:8: -1- _LT_AC_TAGVAR([archive_cmds], [F77])
m4trace:configure.in:8: -1- _LT_AC_TAGVAR([archive_expsym_cmds], [F77])
m4trace:configure.in:8: -1- _LT_AC_TAGVAR([module_cmds], [F77])
m4trace:configure.in:8: -1- _LT_AC_TAGVAR([module_expsym_cmds], [F77])
m4trace:configure.in:8: -1- _LT_AC_TAGVAR([predep_objects], [F77])
m4trace:configure.in:8: -1- _LT_AC_TAGVAR([postdep_objects], [F77])
m4trace:configure.in:8: -1- _LT_AC_TAGVAR([predeps], [F77])
m4trace:configure.in:8: -1- _LT_AC_TAGVAR([postdeps], [F77])
m4trace:configure.in:8: -1- _LT_AC_TAGVAR([compiler_lib_search_path], [F77])
m4trace:configure.in:8: -1- _LT_AC_TAGVAR([allow_undefined_flag], [F77])
m4trace:configure.in:8: -1- _LT_AC_TAGVAR([no_undefined_flag], [F77])
m4trace:configure.in:8: -1- _LT_AC_TAGVAR([hardcode_action], [F77])
m4trace:configure.in:8: -1- _LT_AC_TAGVAR([hardcode_libdir_flag_spec], [F77])
m4trace:configure.in:8: -1- _LT_AC_TAGVAR([hardcode_libdir_flag_spec_ld], [F77])
m4trace:configure.in:8: -1- _LT_AC_TAGVAR([hardcode_libdir_separator], [F77])
m4trace:configure.in:8: -1- _LT_AC_TAGVAR([hardcode_direct], [F77])
m4trace:configure.in:8: -1- _LT_AC_TAGVAR([hardcode_minus_L], [F77])
m4trace:configure.in:8: -1- _LT_AC_TAGVAR([hardcode_shlibpath_var], [F77])
m4trace:configure.in:8: -1- _LT_AC_TAGVAR([hardcode_automatic], [F77])
m4trace:configure.in:8: -1- _LT_AC_TAGVAR([link_all_deplibs], [F77])
m4trace:configure.in:8: -1- _LT_AC_TAGVAR([fix_srcfile_path], [F77])
m4trace:configure.in:8: -1- _LT_AC_TAGVAR([always_export_symbols], [F77])
m4trace:configure.in:8: -1- _LT_AC_TAGVAR([export_symbols_cmds], [F77])
m4trace:configure.in:8: -1- _LT_AC_TAGVAR([exclude_expsyms], [F77])
m4trace:configure.in:8: -1- _LT_AC_TAGVAR([include_expsyms], [F77])
m4trace:configure.in:8: -1- AC_LIBTOOL_LANG_GCJ_CONFIG
m4trace:configure.in:8: -1- _LT_AC_LANG_GCJ_CONFIG([GCJ])
m4trace:configure.in:8: -1- _m4_warn([obsolete], [The macro `AC_LANG_SAVE' is obsolete.
You should run autoupdate.], [autoconf/lang.m4:166: AC_LANG_SAVE is expanded from...
/usr/share/aclocal/libtool.m4:3807: _LT_AC_LANG_GCJ_CONFIG is expanded from...
/usr/share/aclocal/libtool.m4:3760: AC_LIBTOOL_LANG_GCJ_CONFIG is expanded from...
/usr/share/aclocal/libtool.m4:1741: _LT_AC_TAGCONFIG is expanded from...
/usr/share/aclocal/libtool.m4:232: AC_LIBTOOL_SETUP is expanded from...
configure.in:8: AC_LIBTOOL_SETUP is required by...
/usr/share/aclocal/libtool.m4:90: _AC_PROG_LIBTOOL is expanded from...
configure.in:8: _AC_PROG_LIBTOOL is required by...
/usr/share/aclocal/libtool.m4:70: AC_PROG_LIBTOOL is expanded from...
/usr/share/aclocal/libtool.m4:5878: AM_PROG_LIBTOOL is expanded from...
configure.in:8: the top level])
m4trace:configure.in:8: -1- _m4_warn([obsolete], [instead of using `AC_LANG', `AC_LANG_SAVE',
and `AC_LANG_RESTORE', you should use `AC_LANG_PUSH' and `AC_LANG_POP'.], [autoconf/lang.m4:166: AC_LANG_SAVE is expanded from...
/usr/share/aclocal/libtool.m4:3807: _LT_AC_LANG_GCJ_CONFIG is expanded from...
/usr/share/aclocal/libtool.m4:3760: AC_LIBTOOL_LANG_GCJ_CONFIG is expanded from...
/usr/share/aclocal/libtool.m4:1741: _LT_AC_TAGCONFIG is expanded from...
/usr/share/aclocal/libtool.m4:232: AC_LIBTOOL_SETUP is expanded from...
configure.in:8: AC_LIBTOOL_SETUP is required by...
/usr/share/aclocal/libtool.m4:90: _AC_PROG_LIBTOOL is expanded from...
configure.in:8: _AC_PROG_LIBTOOL is required by...
/usr/share/aclocal/libtool.m4:70: AC_PROG_LIBTOOL is expanded from...
/usr/share/aclocal/libtool.m4:5878: AM_PROG_LIBTOOL is expanded from...
configure.in:8: the top level])
m4trace:configure.in:8: -1- _LT_AC_TAGVAR([objext], [GCJ])
m4trace:configure.in:8: -1- _LT_AC_SYS_COMPILER
m4trace:configure.in:8: -1- _LT_AC_TAGVAR([compiler], [GCJ])
m4trace:configure.in:8: -1- _LT_AC_TAGVAR([archive_cmds_need_lc], [GCJ])
m4trace:configure.in:8: -1- AC_LIBTOOL_PROG_COMPILER_NO_RTTI([GCJ])
m4trace:configure.in:8: -1- _LT_AC_TAGVAR([lt_prog_compiler_no_builtin_flag], [GCJ])
m4trace:configure.in:8: -1- _LT_AC_TAGVAR([lt_prog_compiler_no_builtin_flag], [GCJ])
m4trace:configure.in:8: -1- AC_LIBTOOL_COMPILER_OPTION([if $compiler supports -fno-rtti -fno-exceptions], [lt_cv_prog_compiler_rtti_exceptions], [-fno-rtti -fno-exceptions], [], [_LT_AC_TAGVAR(lt_prog_compiler_no_builtin_flag, GCJ)="$_LT_AC_TAGVAR(lt_prog_compiler_no_builtin_flag, GCJ) -fno-rtti -fno-exceptions"])
m4trace:configure.in:8: -1- _LT_AC_TAGVAR([lt_prog_compiler_no_builtin_flag], [GCJ])
m4trace:configure.in:8: -1- _LT_AC_TAGVAR([lt_prog_compiler_no_builtin_flag], [GCJ])
m4trace:configure.in:8: -1- AC_LIBTOOL_PROG_COMPILER_PIC([GCJ])
m4trace:configure.in:8: -1- _LT_AC_TAGVAR([lt_prog_compiler_wl], [GCJ])
m4trace:configure.in:8: -1- _LT_AC_TAGVAR([lt_prog_compiler_pic], [GCJ])
m4trace:configure.in:8: -1- _LT_AC_TAGVAR([lt_prog_compiler_static], [GCJ])
m4trace:configure.in:8: -1- _LT_AC_TAGVAR([lt_prog_compiler_wl], [GCJ])
m4trace:configure.in:8: -1- _LT_AC_TAGVAR([lt_prog_compiler_static], [GCJ])
m4trace:configure.in:8: -1- _LT_AC_TAGVAR([lt_prog_compiler_static], [GCJ])
m4trace:configure.in:8: -1- _LT_AC_TAGVAR([lt_prog_compiler_pic], [GCJ])
m4trace:configure.in:8: -1- _LT_AC_TAGVAR([lt_prog_compiler_pic], [GCJ])
m4trace:configure.in:8: -1- _LT_AC_TAGVAR([lt_prog_compiler_pic], [GCJ])
m4trace:configure.in:8: -1- _LT_AC_TAGVAR([lt_prog_compiler_can_build_shared], [GCJ])
m4trace:configure.in:8: -1- _LT_AC_TAGVAR([lt_prog_compiler_pic], [GCJ])
m4trace:configure.in:8: -1- _LT_AC_TAGVAR([lt_prog_compiler_pic], [GCJ])
m4trace:configure.in:8: -1- _LT_AC_TAGVAR([lt_prog_compiler_pic], [GCJ])
m4trace:configure.in:8: -1- _LT_AC_TAGVAR([lt_prog_compiler_wl], [GCJ])
m4trace:configure.in:8: -1- _LT_AC_TAGVAR([lt_prog_compiler_static], [GCJ])
m4trace:configure.in:8: -1- _LT_AC_TAGVAR([lt_prog_compiler_static], [GCJ])
m4trace:configure.in:8: -1- _LT_AC_TAGVAR([lt_prog_compiler_pic], [GCJ])
m4trace:configure.in:8: -1- _LT_AC_TAGVAR([lt_prog_compiler_wl], [GCJ])
m4trace:configure.in:8: -1- _LT_AC_TAGVAR([lt_prog_compiler_pic], [GCJ])
m4trace:configure.in:8: -1- _LT_AC_TAGVAR([lt_prog_compiler_static], [GCJ])
m4trace:configure.in:8: -1- _LT_AC_TAGVAR([lt_prog_compiler_wl], [GCJ])
m4trace:configure.in:8: -1- _LT_AC_TAGVAR([lt_prog_compiler_static], [GCJ])
m4trace:configure.in:8: -1- _LT_AC_TAGVAR([lt_prog_compiler_pic], [GCJ])
m4trace:configure.in:8: -1- _LT_AC_TAGVAR([lt_prog_compiler_static], [GCJ])
m4trace:configure.in:8: -1- _LT_AC_TAGVAR([lt_prog_compiler_wl], [GCJ])
m4trace:configure.in:8: -1- _LT_AC_TAGVAR([lt_prog_compiler_pic], [GCJ])
m4trace:configure.in:8: -1- _LT_AC_TAGVAR([lt_prog_compiler_static], [GCJ])
m4trace:configure.in:8: -1- _LT_AC_TAGVAR([lt_prog_compiler_wl], [GCJ])
m4trace:configure.in:8: -1- _LT_AC_TAGVAR([lt_prog_compiler_static], [GCJ])
m4trace:configure.in:8: -1- _LT_AC_TAGVAR([lt_prog_compiler_wl], [GCJ])
m4trace:configure.in:8: -1- _LT_AC_TAGVAR([lt_prog_compiler_static], [GCJ])
m4trace:configure.in:8: -1- _LT_AC_TAGVAR([lt_prog_compiler_pic], [GCJ])
m4trace:configure.in:8: -1- _LT_AC_TAGVAR([lt_prog_compiler_static], [GCJ])
m4trace:configure.in:8: -1- _LT_AC_TAGVAR([lt_prog_compiler_wl], [GCJ])
m4trace:configure.in:8: -1- _LT_AC_TAGVAR([lt_prog_compiler_pic], [GCJ])
m4trace:configure.in:8: -1- _LT_AC_TAGVAR([lt_prog_compiler_static], [GCJ])
m4trace:configure.in:8: -1- _LT_AC_TAGVAR([lt_prog_compiler_wl], [GCJ])
m4trace:configure.in:8: -1- _LT_AC_TAGVAR([lt_prog_compiler_pic], [GCJ])
m4trace:configure.in:8: -1- _LT_AC_TAGVAR([lt_prog_compiler_static], [GCJ])
m4trace:configure.in:8: -1- _LT_AC_TAGVAR([lt_prog_compiler_wl], [GCJ])
m4trace:configure.in:8: -1- _LT_AC_TAGVAR([lt_prog_compiler_pic], [GCJ])
m4trace:configure.in:8: -1- _LT_AC_TAGVAR([lt_prog_compiler_static], [GCJ])
m4trace:configure.in:8: -1- _LT_AC_TAGVAR([lt_prog_compiler_pic], [GCJ])
m4trace:configure.in:8: -1- _LT_AC_TAGVAR([lt_prog_compiler_static], [GCJ])
m4trace:configure.in:8: -1- _LT_AC_TAGVAR([lt_prog_compiler_pic], [GCJ])
m4trace:configure.in:8: -1- _LT_AC_TAGVAR([lt_prog_compiler_static], [GCJ])
m4trace:configure.in:8: -1- _LT_AC_TAGVAR([lt_prog_compiler_can_build_shared], [GCJ])
m4trace:configure.in:8: -1- _LT_AC_TAGVAR([lt_prog_compiler_pic], [GCJ])
m4trace:configure.in:8: -1- _LT_AC_TAGVAR([lt_prog_compiler_pic], [GCJ])
m4trace:configure.in:8: -1- _LT_AC_TAGVAR([lt_prog_compiler_pic], [GCJ])
m4trace:configure.in:8: -2- _LT_AC_TAGVAR([lt_prog_compiler_pic_works], [GCJ])
m4trace:configure.in:8: -1- AC_LIBTOOL_COMPILER_OPTION([if $compiler PIC flag $_LT_AC_TAGVAR(lt_prog_compiler_pic, GCJ) works], [lt_prog_compiler_pic_works_GCJ], [$_LT_AC_TAGVAR(lt_prog_compiler_pic, GCJ)ifelse([GCJ],[],[ -DPIC],[ifelse([GCJ],[CXX],[ -DPIC],[])])], [], [case $_LT_AC_TAGVAR(lt_prog_compiler_pic, GCJ) in
     "" | " "*) ;;
     *) _LT_AC_TAGVAR(lt_prog_compiler_pic, GCJ)=" $_LT_AC_TAGVAR(lt_prog_compiler_pic, GCJ)" ;;
     esac], [_LT_AC_TAGVAR(lt_prog_compiler_pic, GCJ)=
     _LT_AC_TAGVAR(lt_prog_compiler_can_build_shared, GCJ)=no])
m4trace:configure.in:8: -1- _LT_AC_TAGVAR([lt_prog_compiler_pic], [GCJ])
m4trace:configure.in:8: -1- _LT_AC_TAGVAR([lt_prog_compiler_pic], [GCJ])
m4trace:configure.in:8: -1- _LT_AC_TAGVAR([lt_prog_compiler_pic], [GCJ])
m4trace:configure.in:8: -1- _LT_AC_TAGVAR([lt_prog_compiler_pic], [GCJ])
m4trace:configure.in:8: -1- _LT_AC_TAGVAR([lt_prog_compiler_pic], [GCJ])
m4trace:configure.in:8: -1- _LT_AC_TAGVAR([lt_prog_compiler_pic], [GCJ])
m4trace:configure.in:8: -1- _LT_AC_TAGVAR([lt_prog_compiler_pic], [GCJ])
m4trace:configure.in:8: -1- _LT_AC_TAGVAR([lt_prog_compiler_can_build_shared], [GCJ])
m4trace:configure.in:8: -1- _LT_AC_TAGVAR([lt_prog_compiler_pic], [GCJ])
m4trace:configure.in:8: -1- _LT_AC_TAGVAR([lt_prog_compiler_pic], [GCJ])
m4trace:configure.in:8: -1- _LT_AC_TAGVAR([lt_prog_compiler_pic], [GCJ])
m4trace:configure.in:8: -1- AC_LIBTOOL_PROG_CC_C_O([GCJ])
m4trace:configure.in:8: -1- _LT_AC_TAGVAR([lt_cv_prog_compiler_c_o], [GCJ])
m4trace:configure.in:8: -1- _LT_AC_TAGVAR([lt_cv_prog_compiler_c_o], [GCJ])
m4trace:configure.in:8: -1- _LT_AC_TAGVAR([lt_cv_prog_compiler_c_o], [GCJ])
m4trace:configure.in:8: -1- _LT_AC_TAGVAR([lt_cv_prog_compiler_c_o], [GCJ])
m4trace:configure.in:8: -1- _LT_AC_TAGVAR([lt_cv_prog_compiler_c_o], [GCJ])
m4trace:configure.in:8: -1- AC_LIBTOOL_SYS_HARD_LINK_LOCKS([GCJ])
m4trace:configure.in:8: -1- _LT_AC_TAGVAR([lt_cv_prog_compiler_c_o], [GCJ])
m4trace:configure.in:8: -1- AC_LIBTOOL_PROG_LD_SHLIBS([GCJ])
m4trace:configure.in:8: -1- _LT_AC_TAGVAR([allow_undefined_flag], [GCJ])
m4trace:configure.in:8: -1- _LT_AC_TAGVAR([enable_shared_with_static_runtimes], [GCJ])
m4trace:configure.in:8: -1- _LT_AC_TAGVAR([archive_cmds], [GCJ])
m4trace:configure.in:8: -1- _LT_AC_TAGVAR([archive_expsym_cmds], [GCJ])
m4trace:configure.in:8: -1- _LT_AC_TAGVAR([old_archive_From_new_cmds], [GCJ])
m4trace:configure.in:8: -1- _LT_AC_TAGVAR([old_archive_from_expsyms_cmds], [GCJ])
m4trace:configure.in:8: -1- _LT_AC_TAGVAR([export_dynamic_flag_spec], [GCJ])
m4trace:configure.in:8: -1- _LT_AC_TAGVAR([whole_archive_flag_spec], [GCJ])
m4trace:configure.in:8: -1- _LT_AC_TAGVAR([thread_safe_flag_spec], [GCJ])
m4trace:configure.in:8: -1- _LT_AC_TAGVAR([hardcode_libdir_flag_spec], [GCJ])
m4trace:configure.in:8: -1- _LT_AC_TAGVAR([hardcode_libdir_flag_spec_ld], [GCJ])
m4trace:configure.in:8: -1- _LT_AC_TAGVAR([hardcode_libdir_separator], [GCJ])
m4trace:configure.in:8: -1- _LT_AC_TAGVAR([hardcode_direct], [GCJ])
m4trace:configure.in:8: -1- _LT_AC_TAGVAR([hardcode_minus_L], [GCJ])
m4trace:configure.in:8: -1- _LT_AC_TAGVAR([hardcode_shlibpath_var], [GCJ])
m4trace:configure.in:8: -1- _LT_AC_TAGVAR([link_all_deplibs], [GCJ])
m4trace:configure.in:8: -1- _LT_AC_TAGVAR([hardcode_automatic], [GCJ])
m4trace:configure.in:8: -1- _LT_AC_TAGVAR([module_cmds], [GCJ])
m4trace:configure.in:8: -1- _LT_AC_TAGVAR([module_expsym_cmds], [GCJ])
m4trace:configure.in:8: -1- _LT_AC_TAGVAR([always_export_symbols], [GCJ])
m4trace:configure.in:8: -1- _LT_AC_TAGVAR([export_symbols_cmds], [GCJ])
m4trace:configure.in:8: -1- _LT_AC_TAGVAR([include_expsyms], [GCJ])
m4trace:configure.in:8: -1- _LT_AC_TAGVAR([exclude_expsyms], [GCJ])
m4trace:configure.in:8: -1- _LT_AC_TAGVAR([ld_shlibs], [GCJ])
m4trace:configure.in:8: -1- _LT_AC_TAGVAR([ld_shlibs], [GCJ])
m4trace:configure.in:8: -1- _LT_AC_TAGVAR([archive_cmds], [GCJ])
m4trace:configure.in:8: -1- _LT_AC_TAGVAR([hardcode_libdir_flag_spec], [GCJ])
m4trace:configure.in:8: -1- _LT_AC_TAGVAR([hardcode_minus_L], [GCJ])
m4trace:configure.in:8: -1- _LT_AC_TAGVAR([ld_shlibs], [GCJ])
m4trace:configure.in:8: -1- _LT_AC_TAGVAR([allow_undefined_flag], [GCJ])
m4trace:configure.in:8: -1- _LT_AC_TAGVAR([archive_cmds], [GCJ])
m4trace:configure.in:8: -1- _LT_AC_TAGVAR([ld_shlibs], [GCJ])
m4trace:configure.in:8: -1- _LT_AC_TAGVAR([hardcode_libdir_flag_spec], [GCJ])
m4trace:configure.in:8: -1- _LT_AC_TAGVAR([allow_undefined_flag], [GCJ])
m4trace:configure.in:8: -1- _LT_AC_TAGVAR([always_export_symbols], [GCJ])
m4trace:configure.in:8: -1- _LT_AC_TAGVAR([enable_shared_with_static_runtimes], [GCJ])
m4trace:configure.in:8: -1- _LT_AC_TAGVAR([export_symbols_cmds], [GCJ])
m4trace:configure.in:8: -1- _LT_AC_TAGVAR([archive_cmds], [GCJ])
m4trace:configure.in:8: -1- _LT_AC_TAGVAR([archive_expsym_cmds], [GCJ])
m4trace:configure.in:8: -1- _LT_AC_TAGVAR([archive_cmds], [GCJ])
m4trace:configure.in:8: -1- _LT_AC_TAGVAR([archive_cmds], [GCJ])
m4trace:configure.in:8: -1- _LT_AC_TAGVAR([archive_expsym_cmds], [GCJ])
m4trace:configure.in:8: -1- _LT_AC_TAGVAR([ld_shlibs], [GCJ])
m4trace:configure.in:8: -1- _LT_AC_TAGVAR([archive_cmds], [GCJ])
m4trace:configure.in:8: -1- _LT_AC_TAGVAR([archive_expsym_cmds], [GCJ])
m4trace:configure.in:8: -1- _LT_AC_TAGVAR([ld_shlibs], [GCJ])
m4trace:configure.in:8: -1- _LT_AC_TAGVAR([archive_cmds], [GCJ])
m4trace:configure.in:8: -1- _LT_AC_TAGVAR([hardcode_direct], [GCJ])
m4trace:configure.in:8: -1- _LT_AC_TAGVAR([hardcode_shlibpath_var], [GCJ])
m4trace:configure.in:8: -1- _LT_AC_TAGVAR([archive_cmds], [GCJ])
m4trace:configure.in:8: -1- _LT_AC_TAGVAR([archive_expsym_cmds], [GCJ])
m4trace:configure.in:8: -1- _LT_AC_TAGVAR([archive_expsym_cmds], [GCJ])
m4trace:configure.in:8: -1- _LT_AC_TAGVAR([ld_shlibs], [GCJ])
m4trace:configure.in:8: -1- _LT_AC_TAGVAR([archive_cmds], [GCJ])
m4trace:configure.in:8: -1- _LT_AC_TAGVAR([archive_expsym_cmds], [GCJ])
m4trace:configure.in:8: -1- _LT_AC_TAGVAR([ld_shlibs], [GCJ])
m4trace:configure.in:8: -1- _LT_AC_TAGVAR([ld_shlibs], [GCJ])
m4trace:configure.in:8: -1- _LT_AC_TAGVAR([hardcode_libdir_flag_spec], [GCJ])
m4trace:configure.in:8: -1- _LT_AC_TAGVAR([export_dynamic_flag_spec], [GCJ])
m4trace:configure.in:8: -1- _LT_AC_TAGVAR([whole_archive_flag_spec], [GCJ])
m4trace:configure.in:8: -1- _LT_AC_TAGVAR([whole_archive_flag_spec], [GCJ])
m4trace:configure.in:8: -1- _LT_AC_TAGVAR([allow_undefined_flag], [GCJ])
m4trace:configure.in:8: -1- _LT_AC_TAGVAR([always_export_symbols], [GCJ])
m4trace:configure.in:8: -1- _LT_AC_TAGVAR([archive_expsym_cmds], [GCJ])
m4trace:configure.in:8: -1- _LT_AC_TAGVAR([hardcode_minus_L], [GCJ])
m4trace:configure.in:8: -1- _LT_AC_TAGVAR([hardcode_direct], [GCJ])
m4trace:configure.in:8: -1- _LT_AC_TAGVAR([export_symbols_cmds], [GCJ])
m4trace:configure.in:8: -1- _LT_AC_TAGVAR([export_symbols_cmds], [GCJ])
m4trace:configure.in:8: -1- _LT_AC_TAGVAR([archive_cmds], [GCJ])
m4trace:configure.in:8: -1- _LT_AC_TAGVAR([hardcode_direct], [GCJ])
m4trace:configure.in:8: -1- _LT_AC_TAGVAR([hardcode_libdir_separator], [GCJ])
m4trace:configure.in:8: -1- _LT_AC_TAGVAR([link_all_deplibs], [GCJ])
m4trace:configure.in:8: -1- _LT_AC_TAGVAR([hardcode_direct], [GCJ])
m4trace:configure.in:8: -1- _LT_AC_TAGVAR([hardcode_direct], [GCJ])
m4trace:configure.in:8: -1- _LT_AC_TAGVAR([hardcode_minus_L], [GCJ])
m4trace:configure.in:8: -1- _LT_AC_TAGVAR([hardcode_libdir_flag_spec], [GCJ])
m4trace:configure.in:8: -1- _LT_AC_TAGVAR([hardcode_libdir_separator], [GCJ])
m4trace:configure.in:8: -1- _LT_AC_TAGVAR([always_export_symbols], [GCJ])
m4trace:configure.in:8: -1- _LT_AC_TAGVAR([allow_undefined_flag], [GCJ])
m4trace:configure.in:8: -1- _LT_AC_SYS_LIBPATH_AIX
m4trace:configure.in:8: -1- _LT_AC_TAGVAR([hardcode_libdir_flag_spec], [GCJ])
m4trace:configure.in:8: -1- _LT_AC_TAGVAR([archive_expsym_cmds], [GCJ])
m4trace:configure.in:8: -1- _LT_AC_TAGVAR([hardcode_libdir_flag_spec], [GCJ])
m4trace:configure.in:8: -1- _LT_AC_TAGVAR([allow_undefined_flag], [GCJ])
m4trace:configure.in:8: -1- _LT_AC_TAGVAR([archive_expsym_cmds], [GCJ])
m4trace:configure.in:8: -1- _LT_AC_SYS_LIBPATH_AIX
m4trace:configure.in:8: -1- _LT_AC_TAGVAR([hardcode_libdir_flag_spec], [GCJ])
m4trace:configure.in:8: -1- _LT_AC_TAGVAR([no_undefined_flag], [GCJ])
m4trace:configure.in:8: -1- _LT_AC_TAGVAR([allow_undefined_flag], [GCJ])
m4trace:configure.in:8: -1- _LT_AC_TAGVAR([always_export_symbols], [GCJ])
m4trace:configure.in:8: -1- _LT_AC_TAGVAR([whole_archive_flag_spec], [GCJ])
m4trace:configure.in:8: -1- _LT_AC_TAGVAR([archive_cmds_need_lc], [GCJ])
m4trace:configure.in:8: -1- _LT_AC_TAGVAR([archive_expsym_cmds], [GCJ])
m4trace:configure.in:8: -1- _LT_AC_TAGVAR([archive_cmds], [GCJ])
m4trace:configure.in:8: -1- _LT_AC_TAGVAR([hardcode_libdir_flag_spec], [GCJ])
m4trace:configure.in:8: -1- _LT_AC_TAGVAR([hardcode_minus_L], [GCJ])
m4trace:configure.in:8: -1- _LT_AC_TAGVAR([ld_shlibs], [GCJ])
m4trace:configure.in:8: -1- _LT_AC_TAGVAR([export_dynamic_flag_spec], [GCJ])
m4trace:configure.in:8: -1- _LT_AC_TAGVAR([hardcode_libdir_flag_spec], [GCJ])
m4trace:configure.in:8: -1- _LT_AC_TAGVAR([allow_undefined_flag], [GCJ])
m4trace:configure.in:8: -1- _LT_AC_TAGVAR([archive_cmds], [GCJ])
m4trace:configure.in:8: -1- _LT_AC_TAGVAR([old_archive_From_new_cmds], [GCJ])
m4trace:configure.in:8: -1- _LT_AC_TAGVAR([old_archive_cmds], [GCJ])
m4trace:configure.in:8: -1- _LT_AC_TAGVAR([enable_shared_with_static_runtimes], [GCJ])
m4trace:configure.in:8: -1- _LT_AC_TAGVAR([archive_cmds_need_lc], [GCJ])
m4trace:configure.in:8: -1- _LT_AC_TAGVAR([allow_undefined_flag], [GCJ])
m4trace:configure.in:8: -1- _LT_AC_TAGVAR([allow_undefined_flag], [GCJ])
m4trace:configure.in:8: -1- _LT_AC_TAGVAR([allow_undefined_flag], [GCJ])
m4trace:configure.in:8: -1- _LT_AC_TAGVAR([allow_undefined_flag], [GCJ])
m4trace:configure.in:8: -1- _LT_AC_TAGVAR([archive_cmds], [GCJ])
m4trace:configure.in:8: -1- _LT_AC_TAGVAR([archive_cmds], [GCJ])
m4trace:configure.in:8: -1- _LT_AC_TAGVAR([module_cmds], [GCJ])
m4trace:configure.in:8: -1- _LT_AC_TAGVAR([archive_expsym_cmds], [GCJ])
m4trace:configure.in:8: -1- _LT_AC_TAGVAR([archive_expsym_cmds], [GCJ])
m4trace:configure.in:8: -1- _LT_AC_TAGVAR([module_expsym_cmds], [GCJ])
m4trace:configure.in:8: -1- _LT_AC_TAGVAR([hardcode_direct], [GCJ])
m4trace:configure.in:8: -1- _LT_AC_TAGVAR([hardcode_automatic], [GCJ])
m4trace:configure.in:8: -1- _LT_AC_TAGVAR([hardcode_shlibpath_var], [GCJ])
m4trace:configure.in:8: -1- _LT_AC_TAGVAR([whole_archive_flag_spec], [GCJ])
m4trace:configure.in:8: -1- _LT_AC_TAGVAR([link_all_deplibs], [GCJ])
m4trace:configure.in:8: -1- _LT_AC_TAGVAR([ld_shlibs], [GCJ])
m4trace:configure.in:8: -1- _LT_AC_TAGVAR([archive_cmds], [GCJ])
m4trace:configure.in:8: -1- _LT_AC_TAGVAR([hardcode_libdir_flag_spec], [GCJ])
m4trace:configure.in:8: -1- _LT_AC_TAGVAR([hardcode_shlibpath_var], [GCJ])
m4trace:configure.in:8: -1- _LT_AC_TAGVAR([ld_shlibs], [GCJ])
m4trace:configure.in:8: -1- _LT_AC_TAGVAR([archive_cmds], [GCJ])
m4trace:configure.in:8: -1- _LT_AC_TAGVAR([hardcode_libdir_flag_spec], [GCJ])
m4trace:configure.in:8: -1- _LT_AC_TAGVAR([hardcode_direct], [GCJ])
m4trace:configure.in:8: -1- _LT_AC_TAGVAR([hardcode_shlibpath_var], [GCJ])
m4trace:configure.in:8: -1- _LT_AC_TAGVAR([archive_cmds], [GCJ])
m4trace:configure.in:8: -1- _LT_AC_TAGVAR([hardcode_direct], [GCJ])
m4trace:configure.in:8: -1- _LT_AC_TAGVAR([hardcode_minus_L], [GCJ])
m4trace:configure.in:8: -1- _LT_AC_TAGVAR([hardcode_shlibpath_var], [GCJ])
m4trace:configure.in:8: -1- _LT_AC_TAGVAR([archive_cmds], [GCJ])
m4trace:configure.in:8: -1- _LT_AC_TAGVAR([hardcode_libdir_flag_spec], [GCJ])
m4trace:configure.in:8: -1- _LT_AC_TAGVAR([hardcode_direct], [GCJ])
m4trace:configure.in:8: -1- _LT_AC_TAGVAR([hardcode_shlibpath_var], [GCJ])
m4trace:configure.in:8: -1- _LT_AC_TAGVAR([archive_cmds], [GCJ])
m4trace:configure.in:8: -1- _LT_AC_TAGVAR([archive_cmds], [GCJ])
m4trace:configure.in:8: -1- _LT_AC_TAGVAR([hardcode_libdir_flag_spec], [GCJ])
m4trace:configure.in:8: -1- _LT_AC_TAGVAR([hardcode_libdir_separator], [GCJ])
m4trace:configure.in:8: -1- _LT_AC_TAGVAR([hardcode_direct], [GCJ])
m4trace:configure.in:8: -1- _LT_AC_TAGVAR([hardcode_minus_L], [GCJ])
m4trace:configure.in:8: -1- _LT_AC_TAGVAR([export_dynamic_flag_spec], [GCJ])
m4trace:configure.in:8: -1- _LT_AC_TAGVAR([archive_cmds], [GCJ])
m4trace:configure.in:8: -1- _LT_AC_TAGVAR([archive_cmds], [GCJ])
m4trace:configure.in:8: -1- _LT_AC_TAGVAR([archive_cmds], [GCJ])
m4trace:configure.in:8: -1- _LT_AC_TAGVAR([archive_cmds], [GCJ])
m4trace:configure.in:8: -1- _LT_AC_TAGVAR([hardcode_libdir_flag_spec], [GCJ])
m4trace:configure.in:8: -1- _LT_AC_TAGVAR([hardcode_libdir_flag_spec_ld], [GCJ])
m4trace:configure.in:8: -1- _LT_AC_TAGVAR([hardcode_libdir_separator], [GCJ])
m4trace:configure.in:8: -1- _LT_AC_TAGVAR([hardcode_direct], [GCJ])
m4trace:configure.in:8: -1- _LT_AC_TAGVAR([hardcode_shlibpath_var], [GCJ])
m4trace:configure.in:8: -1- _LT_AC_TAGVAR([hardcode_libdir_flag_spec], [GCJ])
m4trace:configure.in:8: -1- _LT_AC_TAGVAR([hardcode_direct], [GCJ])
m4trace:configure.in:8: -1- _LT_AC_TAGVAR([hardcode_shlibpath_var], [GCJ])
m4trace:configure.in:8: -1- _LT_AC_TAGVAR([hardcode_minus_L], [GCJ])
m4trace:configure.in:8: -1- _LT_AC_TAGVAR([hardcode_libdir_flag_spec], [GCJ])
m4trace:configure.in:8: -1- _LT_AC_TAGVAR([hardcode_libdir_separator], [GCJ])
m4trace:configure.in:8: -1- _LT_AC_TAGVAR([hardcode_direct], [GCJ])
m4trace:configure.in:8: -1- _LT_AC_TAGVAR([export_dynamic_flag_spec], [GCJ])
m4trace:configure.in:8: -1- _LT_AC_TAGVAR([hardcode_minus_L], [GCJ])
m4trace:configure.in:8: -1- _LT_AC_TAGVAR([archive_cmds], [GCJ])
m4trace:configure.in:8: -1- _LT_AC_TAGVAR([archive_cmds], [GCJ])
m4trace:configure.in:8: -1- _LT_AC_TAGVAR([hardcode_libdir_flag_spec_ld], [GCJ])
m4trace:configure.in:8: -1- _LT_AC_TAGVAR([hardcode_libdir_flag_spec], [GCJ])
m4trace:configure.in:8: -1- _LT_AC_TAGVAR([hardcode_libdir_separator], [GCJ])
m4trace:configure.in:8: -1- _LT_AC_TAGVAR([link_all_deplibs], [GCJ])
m4trace:configure.in:8: -1- _LT_AC_TAGVAR([archive_cmds], [GCJ])
m4trace:configure.in:8: -1- _LT_AC_TAGVAR([archive_cmds], [GCJ])
m4trace:configure.in:8: -1- _LT_AC_TAGVAR([hardcode_libdir_flag_spec], [GCJ])
m4trace:configure.in:8: -1- _LT_AC_TAGVAR([hardcode_direct], [GCJ])
m4trace:configure.in:8: -1- _LT_AC_TAGVAR([hardcode_shlibpath_var], [GCJ])
m4trace:configure.in:8: -1- _LT_AC_TAGVAR([archive_cmds], [GCJ])
m4trace:configure.in:8: -1- _LT_AC_TAGVAR([hardcode_direct], [GCJ])
m4trace:configure.in:8: -1- _LT_AC_TAGVAR([hardcode_libdir_flag_spec], [GCJ])
m4trace:configure.in:8: -1- _LT_AC_TAGVAR([hardcode_libdir_separator], [GCJ])
m4trace:configure.in:8: -1- _LT_AC_TAGVAR([hardcode_shlibpath_var], [GCJ])
m4trace:configure.in:8: -1- _LT_AC_TAGVAR([hardcode_direct], [GCJ])
m4trace:configure.in:8: -1- _LT_AC_TAGVAR([hardcode_shlibpath_var], [GCJ])
m4trace:configure.in:8: -1- _LT_AC_TAGVAR([archive_cmds], [GCJ])
m4trace:configure.in:8: -1- _LT_AC_TAGVAR([hardcode_libdir_flag_spec], [GCJ])
m4trace:configure.in:8: -1- _LT_AC_TAGVAR([export_dynamic_flag_spec], [GCJ])
m4trace:configure.in:8: -1- _LT_AC_TAGVAR([archive_cmds], [GCJ])
m4trace:configure.in:8: -1- _LT_AC_TAGVAR([hardcode_libdir_flag_spec], [GCJ])
m4trace:configure.in:8: -1- _LT_AC_TAGVAR([archive_cmds], [GCJ])
m4trace:configure.in:8: -1- _LT_AC_TAGVAR([hardcode_libdir_flag_spec], [GCJ])
m4trace:configure.in:8: -1- _LT_AC_TAGVAR([hardcode_libdir_flag_spec], [GCJ])
m4trace:configure.in:8: -1- _LT_AC_TAGVAR([hardcode_minus_L], [GCJ])
m4trace:configure.in:8: -1- _LT_AC_TAGVAR([allow_undefined_flag], [GCJ])
m4trace:configure.in:8: -1- _LT_AC_TAGVAR([archive_cmds], [GCJ])
m4trace:configure.in:8: -1- _LT_AC_TAGVAR([old_archive_From_new_cmds], [GCJ])
m4trace:configure.in:8: -1- _LT_AC_TAGVAR([allow_undefined_flag], [GCJ])
m4trace:configure.in:8: -1- _LT_AC_TAGVAR([archive_cmds], [GCJ])
m4trace:configure.in:8: -1- _LT_AC_TAGVAR([allow_undefined_flag], [GCJ])
m4trace:configure.in:8: -1- _LT_AC_TAGVAR([archive_cmds], [GCJ])
m4trace:configure.in:8: -1- _LT_AC_TAGVAR([hardcode_libdir_flag_spec], [GCJ])
m4trace:configure.in:8: -1- _LT_AC_TAGVAR([hardcode_libdir_separator], [GCJ])
m4trace:configure.in:8: -1- _LT_AC_TAGVAR([allow_undefined_flag], [GCJ])
m4trace:configure.in:8: -1- _LT_AC_TAGVAR([archive_cmds], [GCJ])
m4trace:configure.in:8: -1- _LT_AC_TAGVAR([hardcode_libdir_flag_spec], [GCJ])
m4trace:configure.in:8: -1- _LT_AC_TAGVAR([allow_undefined_flag], [GCJ])
m4trace:configure.in:8: -1- _LT_AC_TAGVAR([archive_cmds], [GCJ])
m4trace:configure.in:8: -1- _LT_AC_TAGVAR([archive_expsym_cmds], [GCJ])
m4trace:configure.in:8: -1- _LT_AC_TAGVAR([hardcode_libdir_flag_spec], [GCJ])
m4trace:configure.in:8: -1- _LT_AC_TAGVAR([hardcode_libdir_separator], [GCJ])
m4trace:configure.in:8: -1- _LT_AC_TAGVAR([archive_cmds], [GCJ])
m4trace:configure.in:8: -1- _LT_AC_TAGVAR([hardcode_shlibpath_var], [GCJ])
m4trace:configure.in:8: -1- _LT_AC_TAGVAR([export_dynamic_flag_spec], [GCJ])
m4trace:configure.in:8: -1- _LT_AC_TAGVAR([no_undefined_flag], [GCJ])
m4trace:configure.in:8: -1- _LT_AC_TAGVAR([archive_cmds], [GCJ])
m4trace:configure.in:8: -1- _LT_AC_TAGVAR([archive_expsym_cmds], [GCJ])
m4trace:configure.in:8: -1- _LT_AC_TAGVAR([archive_cmds], [GCJ])
m4trace:configure.in:8: -1- _LT_AC_TAGVAR([archive_expsym_cmds], [GCJ])
m4trace:configure.in:8: -1- _LT_AC_TAGVAR([hardcode_libdir_flag_spec], [GCJ])
m4trace:configure.in:8: -1- _LT_AC_TAGVAR([hardcode_shlibpath_var], [GCJ])
m4trace:configure.in:8: -1- _LT_AC_TAGVAR([whole_archive_flag_spec], [GCJ])
m4trace:configure.in:8: -1- _LT_AC_TAGVAR([link_all_deplibs], [GCJ])
m4trace:configure.in:8: -1- _LT_AC_TAGVAR([archive_cmds], [GCJ])
m4trace:configure.in:8: -1- _LT_AC_TAGVAR([archive_cmds], [GCJ])
m4trace:configure.in:8: -1- _LT_AC_TAGVAR([hardcode_libdir_flag_spec], [GCJ])
m4trace:configure.in:8: -1- _LT_AC_TAGVAR([hardcode_direct], [GCJ])
m4trace:configure.in:8: -1- _LT_AC_TAGVAR([hardcode_minus_L], [GCJ])
m4trace:configure.in:8: -1- _LT_AC_TAGVAR([hardcode_shlibpath_var], [GCJ])
m4trace:configure.in:8: -1- _LT_AC_TAGVAR([archive_cmds], [GCJ])
m4trace:configure.in:8: -1- _LT_AC_TAGVAR([hardcode_direct], [GCJ])
m4trace:configure.in:8: -1- _LT_AC_TAGVAR([archive_cmds], [GCJ])
m4trace:configure.in:8: -1- _LT_AC_TAGVAR([reload_cmds], [GCJ])
m4trace:configure.in:8: -1- _LT_AC_TAGVAR([hardcode_direct], [GCJ])
m4trace:configure.in:8: -1- _LT_AC_TAGVAR([archive_cmds], [GCJ])
m4trace:configure.in:8: -1- _LT_AC_TAGVAR([hardcode_direct], [GCJ])
m4trace:configure.in:8: -1- _LT_AC_TAGVAR([hardcode_shlibpath_var], [GCJ])
m4trace:configure.in:8: -1- _LT_AC_TAGVAR([archive_cmds], [GCJ])
m4trace:configure.in:8: -1- _LT_AC_TAGVAR([hardcode_shlibpath_var], [GCJ])
m4trace:configure.in:8: -1- _LT_AC_TAGVAR([export_dynamic_flag_spec], [GCJ])
m4trace:configure.in:8: -1- _LT_AC_TAGVAR([archive_cmds], [GCJ])
m4trace:configure.in:8: -1- _LT_AC_TAGVAR([hardcode_shlibpath_var], [GCJ])
m4trace:configure.in:8: -1- _LT_AC_TAGVAR([ld_shlibs], [GCJ])
m4trace:configure.in:8: -1- _LT_AC_TAGVAR([archive_cmds], [GCJ])
m4trace:configure.in:8: -1- _LT_AC_TAGVAR([hardcode_direct], [GCJ])
m4trace:configure.in:8: -1- _LT_AC_TAGVAR([hardcode_minus_L], [GCJ])
m4trace:configure.in:8: -1- _LT_AC_TAGVAR([hardcode_shlibpath_var], [GCJ])
m4trace:configure.in:8: -1- _LT_AC_TAGVAR([no_undefined_flag], [GCJ])
m4trace:configure.in:8: -1- _LT_AC_TAGVAR([archive_cmds], [GCJ])
m4trace:configure.in:8: -1- _LT_AC_TAGVAR([archive_cmds], [GCJ])
m4trace:configure.in:8: -1- _LT_AC_TAGVAR([hardcode_shlibpath_var], [GCJ])
m4trace:configure.in:8: -1- _LT_AC_TAGVAR([no_undefined_flag], [GCJ])
m4trace:configure.in:8: -1- _LT_AC_TAGVAR([archive_cmds], [GCJ])
m4trace:configure.in:8: -1- _LT_AC_TAGVAR([archive_expsym_cmds], [GCJ])
m4trace:configure.in:8: -1- _LT_AC_TAGVAR([hardcode_libdir_flag_spec], [GCJ])
m4trace:configure.in:8: -1- _LT_AC_TAGVAR([hardcode_shlibpath_var], [GCJ])
m4trace:configure.in:8: -1- _LT_AC_TAGVAR([archive_cmds], [GCJ])
m4trace:configure.in:8: -1- _LT_AC_TAGVAR([hardcode_libdir_flag_spec], [GCJ])
m4trace:configure.in:8: -1- _LT_AC_TAGVAR([hardcode_shlibpath_var], [GCJ])
m4trace:configure.in:8: -1- _LT_AC_TAGVAR([ld_shlibs], [GCJ])
m4trace:configure.in:8: -1- _LT_AC_TAGVAR([ld_shlibs], [GCJ])
m4trace:configure.in:8: -1- _LT_AC_TAGVAR([ld_shlibs], [GCJ])
m4trace:configure.in:8: -1- _LT_AC_TAGVAR([ld_shlibs], [GCJ])
m4trace:configure.in:8: -1- _LT_AC_TAGVAR([archive_cmds_need_lc], [GCJ])
m4trace:configure.in:8: -1- _LT_AC_TAGVAR([archive_cmds_need_lc], [GCJ])
m4trace:configure.in:8: -1- _LT_AC_TAGVAR([archive_cmds], [GCJ])
m4trace:configure.in:8: -1- _LT_AC_TAGVAR([lt_prog_compiler_wl], [GCJ])
m4trace:configure.in:8: -1- _LT_AC_TAGVAR([allow_undefined_flag], [GCJ])
m4trace:configure.in:8: -1- _LT_AC_TAGVAR([allow_undefined_flag], [GCJ])
m4trace:configure.in:8: -2- _LT_AC_TAGVAR([archive_cmds], [GCJ])
m4trace:configure.in:8: -1- _LT_AC_TAGVAR([archive_cmds_need_lc], [GCJ])
m4trace:configure.in:8: -1- _LT_AC_TAGVAR([archive_cmds_need_lc], [GCJ])
m4trace:configure.in:8: -1- _LT_AC_TAGVAR([allow_undefined_flag], [GCJ])
m4trace:configure.in:8: -1- _LT_AC_TAGVAR([archive_cmds_need_lc], [GCJ])
m4trace:configure.in:8: -1- _LT_AC_TAGVAR([archive_cmds_need_lc], [GCJ])
m4trace:configure.in:8: -1- AC_LIBTOOL_SYS_DYNAMIC_LINKER([GCJ])
m4trace:configure.in:8: -1- AC_LIBTOOL_PROG_LD_HARDCODE_LIBPATH([GCJ])
m4trace:configure.in:8: -1- _LT_AC_TAGVAR([hardcode_action], [GCJ])
m4trace:configure.in:8: -1- _LT_AC_TAGVAR([hardcode_libdir_flag_spec], [GCJ])
m4trace:configure.in:8: -1- _LT_AC_TAGVAR([runpath_var GCJ])
m4trace:configure.in:8: -1- _LT_AC_TAGVAR([hardcode_automatic], [GCJ])
m4trace:configure.in:8: -1- _LT_AC_TAGVAR([hardcode_direct], [GCJ])
m4trace:configure.in:8: -1- _LT_AC_TAGVAR([hardcode_minus_L], [GCJ])
m4trace:configure.in:8: -1- _LT_AC_TAGVAR([hardcode_action], [GCJ])
m4trace:configure.in:8: -1- _LT_AC_TAGVAR([hardcode_action], [GCJ])
m4trace:configure.in:8: -1- _LT_AC_TAGVAR([hardcode_action], [GCJ])
m4trace:configure.in:8: -1- _LT_AC_TAGVAR([hardcode_action], [GCJ])
m4trace:configure.in:8: -1- _LT_AC_TAGVAR([hardcode_action], [GCJ])
m4trace:configure.in:8: -1- _LT_AC_TAGVAR([hardcode_action], [GCJ])
m4trace:configure.in:8: -1- AC_LIBTOOL_SYS_LIB_STRIP
m4trace:configure.in:8: -1- AC_LIBTOOL_DLOPEN_SELF([GCJ])
m4trace:configure.in:8: -1- AC_CHECK_LIB([dl], [dlopen], [lt_cv_dlopen="dlopen" lt_cv_dlopen_libs="-ldl"], [
    lt_cv_dlopen="dyld"
    lt_cv_dlopen_libs=
    lt_cv_dlopen_self=yes
    ])
m4trace:configure.in:8: -1- AC_CHECK_LIB([dld], [shl_load], [lt_cv_dlopen="shl_load" lt_cv_dlopen_libs="-dld"], [AC_CHECK_FUNC([dlopen],
	      [lt_cv_dlopen="dlopen"],
	  [AC_CHECK_LIB([dl], [dlopen],
		[lt_cv_dlopen="dlopen" lt_cv_dlopen_libs="-ldl"],
	    [AC_CHECK_LIB([svld], [dlopen],
		  [lt_cv_dlopen="dlopen" lt_cv_dlopen_libs="-lsvld"],
	      [AC_CHECK_LIB([dld], [dld_link],
		    [lt_cv_dlopen="dld_link" lt_cv_dlopen_libs="-dld"])
	      ])
	    ])
	  ])
	])
m4trace:configure.in:8: -1- AC_CHECK_LIB([dl], [dlopen], [lt_cv_dlopen="dlopen" lt_cv_dlopen_libs="-ldl"], [AC_CHECK_LIB([svld], [dlopen],
		  [lt_cv_dlopen="dlopen" lt_cv_dlopen_libs="-lsvld"],
	      [AC_CHECK_LIB([dld], [dld_link],
		    [lt_cv_dlopen="dld_link" lt_cv_dlopen_libs="-dld"])
	      ])
	    ])
m4trace:configure.in:8: -1- AC_CHECK_LIB([svld], [dlopen], [lt_cv_dlopen="dlopen" lt_cv_dlopen_libs="-lsvld"], [AC_CHECK_LIB([dld], [dld_link],
		    [lt_cv_dlopen="dld_link" lt_cv_dlopen_libs="-dld"])
	      ])
m4trace:configure.in:8: -1- AC_CHECK_LIB([dld], [dld_link], [lt_cv_dlopen="dld_link" lt_cv_dlopen_libs="-dld"])
m4trace:configure.in:8: -1- _LT_AC_TRY_DLOPEN_SELF([lt_cv_dlopen_self=yes], [lt_cv_dlopen_self=yes], [lt_cv_dlopen_self=no], [lt_cv_dlopen_self=cross])
m4trace:configure.in:8: -1- _LT_AC_TRY_DLOPEN_SELF([lt_cv_dlopen_self_static=yes], [lt_cv_dlopen_self_static=yes], [lt_cv_dlopen_self_static=no], [lt_cv_dlopen_self_static=cross])
m4trace:configure.in:8: -1- AC_LIBTOOL_CONFIG([GCJ])
m4trace:configure.in:8: -1- _LT_AC_TAGVAR([compiler], [GCJ])
m4trace:configure.in:8: -1- _LT_AC_TAGVAR([CC], [GCJ])
m4trace:configure.in:8: -1- _LT_AC_TAGVAR([LD], [GCJ])
m4trace:configure.in:8: -1- _LT_AC_TAGVAR([lt_prog_compiler_wl], [GCJ])
m4trace:configure.in:8: -1- _LT_AC_TAGVAR([lt_prog_compiler_pic], [GCJ])
m4trace:configure.in:8: -1- _LT_AC_TAGVAR([lt_prog_compiler_static], [GCJ])
m4trace:configure.in:8: -1- _LT_AC_TAGVAR([lt_prog_compiler_no_builtin_flag], [GCJ])
m4trace:configure.in:8: -1- _LT_AC_TAGVAR([export_dynamic_flag_spec], [GCJ])
m4trace:configure.in:8: -1- _LT_AC_TAGVAR([thread_safe_flag_spec], [GCJ])
m4trace:configure.in:8: -1- _LT_AC_TAGVAR([whole_archive_flag_spec], [GCJ])
m4trace:configure.in:8: -1- _LT_AC_TAGVAR([enable_shared_with_static_runtimes], [GCJ])
m4trace:configure.in:8: -1- _LT_AC_TAGVAR([old_archive_cmds], [GCJ])
m4trace:configure.in:8: -1- _LT_AC_TAGVAR([old_archive_from_new_cmds], [GCJ])
m4trace:configure.in:8: -1- _LT_AC_TAGVAR([predep_objects], [GCJ])
m4trace:configure.in:8: -1- _LT_AC_TAGVAR([postdep_objects], [GCJ])
m4trace:configure.in:8: -1- _LT_AC_TAGVAR([predeps], [GCJ])
m4trace:configure.in:8: -1- _LT_AC_TAGVAR([postdeps], [GCJ])
m4trace:configure.in:8: -1- _LT_AC_TAGVAR([compiler_lib_search_path], [GCJ])
m4trace:configure.in:8: -1- _LT_AC_TAGVAR([archive_cmds], [GCJ])
m4trace:configure.in:8: -1- _LT_AC_TAGVAR([archive_expsym_cmds], [GCJ])
m4trace:configure.in:8: -1- _LT_AC_TAGVAR([postinstall_cmds], [GCJ])
m4trace:configure.in:8: -1- _LT_AC_TAGVAR([postuninstall_cmds], [GCJ])
m4trace:configure.in:8: -1- _LT_AC_TAGVAR([old_archive_from_expsyms_cmds], [GCJ])
m4trace:configure.in:8: -1- _LT_AC_TAGVAR([allow_undefined_flag], [GCJ])
m4trace:configure.in:8: -1- _LT_AC_TAGVAR([no_undefined_flag], [GCJ])
m4trace:configure.in:8: -1- _LT_AC_TAGVAR([export_symbols_cmds], [GCJ])
m4trace:configure.in:8: -1- _LT_AC_TAGVAR([hardcode_libdir_flag_spec], [GCJ])
m4trace:configure.in:8: -1- _LT_AC_TAGVAR([hardcode_libdir_flag_spec_ld], [GCJ])
m4trace:configure.in:8: -1- _LT_AC_TAGVAR([hardcode_libdir_separator], [GCJ])
m4trace:configure.in:8: -1- _LT_AC_TAGVAR([hardcode_automatic], [GCJ])
m4trace:configure.in:8: -1- _LT_AC_TAGVAR([module_cmds], [GCJ])
m4trace:configure.in:8: -1- _LT_AC_TAGVAR([module_expsym_cmds], [GCJ])
m4trace:configure.in:8: -1- _LT_AC_TAGVAR([lt_cv_prog_compiler_c_o], [GCJ])
m4trace:configure.in:8: -1- _LT_AC_TAGVAR([exclude_expsyms], [GCJ])
m4trace:configure.in:8: -1- _LT_AC_TAGVAR([include_expsyms], [GCJ])
m4trace:configure.in:8: -1- _LT_AC_TAGVAR([old_archive_cmds], [GCJ])
m4trace:configure.in:8: -1- _LT_AC_TAGVAR([old_archive_from_new_cmds], [GCJ])
m4trace:configure.in:8: -1- _LT_AC_TAGVAR([archive_cmds], [GCJ])
m4trace:configure.in:8: -1- _LT_AC_TAGVAR([archive_expsym_cmds], [GCJ])
m4trace:configure.in:8: -1- _LT_AC_TAGVAR([module_cmds], [GCJ])
m4trace:configure.in:8: -1- _LT_AC_TAGVAR([module_expsym_cmds], [GCJ])
m4trace:configure.in:8: -1- _LT_AC_TAGVAR([old_archive_from_expsyms_cmds], [GCJ])
m4trace:configure.in:8: -1- _LT_AC_TAGVAR([export_symbols_cmds], [GCJ])
m4trace:configure.in:8: -1- _LT_AC_TAGVAR([archive_cmds_need_lc], [GCJ])
m4trace:configure.in:8: -1- _LT_AC_TAGVAR([enable_shared_with_static_runtimes], [GCJ])
m4trace:configure.in:8: -1- _LT_AC_TAGVAR([compiler], [GCJ])
m4trace:configure.in:8: -1- _LT_AC_TAGVAR([GCC], [GCJ])
m4trace:configure.in:8: -1- _LT_AC_TAGVAR([LD], [GCJ])
m4trace:configure.in:8: -1- _LT_AC_TAGVAR([lt_prog_compiler_wl], [GCJ])
m4trace:configure.in:8: -1- _LT_AC_TAGVAR([lt_prog_compiler_pic], [GCJ])
m4trace:configure.in:8: -1- _LT_AC_TAGVAR([lt_cv_prog_compiler_c_o], [GCJ])
m4trace:configure.in:8: -1- _LT_AC_TAGVAR([lt_prog_compiler_static], [GCJ])
m4trace:configure.in:8: -1- _LT_AC_TAGVAR([lt_prog_compiler_no_builtin_flag], [GCJ])
m4trace:configure.in:8: -1- _LT_AC_TAGVAR([export_dynamic_flag_spec], [GCJ])
m4trace:configure.in:8: -1- _LT_AC_TAGVAR([whole_archive_flag_spec], [GCJ])
m4trace:configure.in:8: -1- _LT_AC_TAGVAR([thread_safe_flag_spec], [GCJ])
m4trace:configure.in:8: -1- _LT_AC_TAGVAR([old_archive_cmds], [GCJ])
m4trace:configure.in:8: -1- _LT_AC_TAGVAR([old_archive_from_new_cmds], [GCJ])
m4trace:configure.in:8: -1- _LT_AC_TAGVAR([old_archive_from_expsyms_cmds], [GCJ])
m4trace:configure.in:8: -1- _LT_AC_TAGVAR([archive_cmds], [GCJ])
m4trace:configure.in:8: -1- _LT_AC_TAGVAR([archive_expsym_cmds], [GCJ])
m4trace:configure.in:8: -1- _LT_AC_TAGVAR([module_cmds], [GCJ])
m4trace:configure.in:8: -1- _LT_AC_TAGVAR([module_expsym_cmds], [GCJ])
m4trace:configure.in:8: -1- _LT_AC_TAGVAR([predep_objects], [GCJ])
m4trace:configure.in:8: -1- _LT_AC_TAGVAR([postdep_objects], [GCJ])
m4trace:configure.in:8: -1- _LT_AC_TAGVAR([predeps], [GCJ])
m4trace:configure.in:8: -1- _LT_AC_TAGVAR([postdeps], [GCJ])
m4trace:configure.in:8: -1- _LT_AC_TAGVAR([compiler_lib_search_path], [GCJ])
m4trace:configure.in:8: -1- _LT_AC_TAGVAR([allow_undefined_flag], [GCJ])
m4trace:configure.in:8: -1- _LT_AC_TAGVAR([no_undefined_flag], [GCJ])
m4trace:configure.in:8: -1- _LT_AC_TAGVAR([hardcode_action], [GCJ])
m4trace:configure.in:8: -1- _LT_AC_TAGVAR([hardcode_libdir_flag_spec], [GCJ])
m4trace:configure.in:8: -1- _LT_AC_TAGVAR([hardcode_libdir_flag_spec_ld], [GCJ])
m4trace:configure.in:8: -1- _LT_AC_TAGVAR([hardcode_libdir_separator], [GCJ])
m4trace:configure.in:8: -1- _LT_AC_TAGVAR([hardcode_direct], [GCJ])
m4trace:configure.in:8: -1- _LT_AC_TAGVAR([hardcode_minus_L], [GCJ])
m4trace:configure.in:8: -1- _LT_AC_TAGVAR([hardcode_shlibpath_var], [GCJ])
m4trace:configure.in:8: -1- _LT_AC_TAGVAR([hardcode_automatic], [GCJ])
m4trace:configure.in:8: -1- _LT_AC_TAGVAR([link_all_deplibs], [GCJ])
m4trace:configure.in:8: -1- _LT_AC_TAGVAR([fix_srcfile_path], [GCJ])
m4trace:configure.in:8: -1- _LT_AC_TAGVAR([always_export_symbols], [GCJ])
m4trace:configure.in:8: -1- _LT_AC_TAGVAR([export_symbols_cmds], [GCJ])
m4trace:configure.in:8: -1- _LT_AC_TAGVAR([exclude_expsyms], [GCJ])
m4trace:configure.in:8: -1- _LT_AC_TAGVAR([include_expsyms], [GCJ])
m4trace:configure.in:8: -1- _m4_warn([obsolete], [The macro `AC_LANG_RESTORE' is obsolete.
You should run autoupdate.], [autoconf/lang.m4:172: AC_LANG_RESTORE is expanded from...
/usr/share/aclocal/libtool.m4:3807: _LT_AC_LANG_GCJ_CONFIG is expanded from...
/usr/share/aclocal/libtool.m4:3760: AC_LIBTOOL_LANG_GCJ_CONFIG is expanded from...
/usr/share/aclocal/libtool.m4:1741: _LT_AC_TAGCONFIG is expanded from...
/usr/share/aclocal/libtool.m4:232: AC_LIBTOOL_SETUP is expanded from...
configure.in:8: AC_LIBTOOL_SETUP is required by...
/usr/share/aclocal/libtool.m4:90: _AC_PROG_LIBTOOL is expanded from...
configure.in:8: _AC_PROG_LIBTOOL is required by...
/usr/share/aclocal/libtool.m4:70: AC_PROG_LIBTOOL is expanded from...
/usr/share/aclocal/libtool.m4:5878: AM_PROG_LIBTOOL is expanded from...
configure.in:8: the top level])
m4trace:configure.in:8: -1- AC_LIBTOOL_LANG_RC_CONFIG
m4trace:configure.in:8: -1- _LT_AC_LANG_RC_CONFIG([RC])
m4trace:configure.in:8: -1- _m4_warn([obsolete], [The macro `AC_LANG_SAVE' is obsolete.
You should run autoupdate.], [autoconf/lang.m4:166: AC_LANG_SAVE is expanded from...
/usr/share/aclocal/libtool.m4:3846: _LT_AC_LANG_RC_CONFIG is expanded from...
/usr/share/aclocal/libtool.m4:3815: AC_LIBTOOL_LANG_RC_CONFIG is expanded from...
/usr/share/aclocal/libtool.m4:1741: _LT_AC_TAGCONFIG is expanded from...
/usr/share/aclocal/libtool.m4:232: AC_LIBTOOL_SETUP is expanded from...
configure.in:8: AC_LIBTOOL_SETUP is required by...
/usr/share/aclocal/libtool.m4:90: _AC_PROG_LIBTOOL is expanded from...
configure.in:8: _AC_PROG_LIBTOOL is required by...
/usr/share/aclocal/libtool.m4:70: AC_PROG_LIBTOOL is expanded from...
/usr/share/aclocal/libtool.m4:5878: AM_PROG_LIBTOOL is expanded from...
configure.in:8: the top level])
m4trace:configure.in:8: -1- _m4_warn([obsolete], [instead of using `AC_LANG', `AC_LANG_SAVE',
and `AC_LANG_RESTORE', you should use `AC_LANG_PUSH' and `AC_LANG_POP'.], [autoconf/lang.m4:166: AC_LANG_SAVE is expanded from...
/usr/share/aclocal/libtool.m4:3846: _LT_AC_LANG_RC_CONFIG is expanded from...
/usr/share/aclocal/libtool.m4:3815: AC_LIBTOOL_LANG_RC_CONFIG is expanded from...
/usr/share/aclocal/libtool.m4:1741: _LT_AC_TAGCONFIG is expanded from...
/usr/share/aclocal/libtool.m4:232: AC_LIBTOOL_SETUP is expanded from...
configure.in:8: AC_LIBTOOL_SETUP is required by...
/usr/share/aclocal/libtool.m4:90: _AC_PROG_LIBTOOL is expanded from...
configure.in:8: _AC_PROG_LIBTOOL is required by...
/usr/share/aclocal/libtool.m4:70: AC_PROG_LIBTOOL is expanded from...
/usr/share/aclocal/libtool.m4:5878: AM_PROG_LIBTOOL is expanded from...
configure.in:8: the top level])
m4trace:configure.in:8: -1- _LT_AC_TAGVAR([objext], [RC])
m4trace:configure.in:8: -1- _LT_AC_SYS_COMPILER
m4trace:configure.in:8: -1- _LT_AC_TAGVAR([compiler], [RC])
m4trace:configure.in:8: -1- _LT_AC_TAGVAR([lt_cv_prog_compiler_c_o], [RC])
m4trace:configure.in:8: -1- AC_LIBTOOL_CONFIG([RC])
m4trace:configure.in:8: -1- _LT_AC_TAGVAR([compiler], [RC])
m4trace:configure.in:8: -1- _LT_AC_TAGVAR([CC], [RC])
m4trace:configure.in:8: -1- _LT_AC_TAGVAR([LD], [RC])
m4trace:configure.in:8: -1- _LT_AC_TAGVAR([lt_prog_compiler_wl], [RC])
m4trace:configure.in:8: -1- _LT_AC_TAGVAR([lt_prog_compiler_pic], [RC])
m4trace:configure.in:8: -1- _LT_AC_TAGVAR([lt_prog_compiler_static], [RC])
m4trace:configure.in:8: -1- _LT_AC_TAGVAR([lt_prog_compiler_no_builtin_flag], [RC])
m4trace:configure.in:8: -1- _LT_AC_TAGVAR([export_dynamic_flag_spec], [RC])
m4trace:configure.in:8: -1- _LT_AC_TAGVAR([thread_safe_flag_spec], [RC])
m4trace:configure.in:8: -1- _LT_AC_TAGVAR([whole_archive_flag_spec], [RC])
m4trace:configure.in:8: -1- _LT_AC_TAGVAR([enable_shared_with_static_runtimes], [RC])
m4trace:configure.in:8: -1- _LT_AC_TAGVAR([old_archive_cmds], [RC])
m4trace:configure.in:8: -1- _LT_AC_TAGVAR([old_archive_from_new_cmds], [RC])
m4trace:configure.in:8: -1- _LT_AC_TAGVAR([predep_objects], [RC])
m4trace:configure.in:8: -1- _LT_AC_TAGVAR([postdep_objects], [RC])
m4trace:configure.in:8: -1- _LT_AC_TAGVAR([predeps], [RC])
m4trace:configure.in:8: -1- _LT_AC_TAGVAR([postdeps], [RC])
m4trace:configure.in:8: -1- _LT_AC_TAGVAR([compiler_lib_search_path], [RC])
m4trace:configure.in:8: -1- _LT_AC_TAGVAR([archive_cmds], [RC])
m4trace:configure.in:8: -1- _LT_AC_TAGVAR([archive_expsym_cmds], [RC])
m4trace:configure.in:8: -1- _LT_AC_TAGVAR([postinstall_cmds], [RC])
m4trace:configure.in:8: -1- _LT_AC_TAGVAR([postuninstall_cmds], [RC])
m4trace:configure.in:8: -1- _LT_AC_TAGVAR([old_archive_from_expsyms_cmds], [RC])
m4trace:configure.in:8: -1- _LT_AC_TAGVAR([allow_undefined_flag], [RC])
m4trace:configure.in:8: -1- _LT_AC_TAGVAR([no_undefined_flag], [RC])
m4trace:configure.in:8: -1- _LT_AC_TAGVAR([export_symbols_cmds], [RC])
m4trace:configure.in:8: -1- _LT_AC_TAGVAR([hardcode_libdir_flag_spec], [RC])
m4trace:configure.in:8: -1- _LT_AC_TAGVAR([hardcode_libdir_flag_spec_ld], [RC])
m4trace:configure.in:8: -1- _LT_AC_TAGVAR([hardcode_libdir_separator], [RC])
m4trace:configure.in:8: -1- _LT_AC_TAGVAR([hardcode_automatic], [RC])
m4trace:configure.in:8: -1- _LT_AC_TAGVAR([module_cmds], [RC])
m4trace:configure.in:8: -1- _LT_AC_TAGVAR([module_expsym_cmds], [RC])
m4trace:configure.in:8: -1- _LT_AC_TAGVAR([lt_cv_prog_compiler_c_o], [RC])
m4trace:configure.in:8: -1- _LT_AC_TAGVAR([exclude_expsyms], [RC])
m4trace:configure.in:8: -1- _LT_AC_TAGVAR([include_expsyms], [RC])
m4trace:configure.in:8: -1- _LT_AC_TAGVAR([old_archive_cmds], [RC])
m4trace:configure.in:8: -1- _LT_AC_TAGVAR([old_archive_from_new_cmds], [RC])
m4trace:configure.in:8: -1- _LT_AC_TAGVAR([archive_cmds], [RC])
m4trace:configure.in:8: -1- _LT_AC_TAGVAR([archive_expsym_cmds], [RC])
m4trace:configure.in:8: -1- _LT_AC_TAGVAR([module_cmds], [RC])
m4trace:configure.in:8: -1- _LT_AC_TAGVAR([module_expsym_cmds], [RC])
m4trace:configure.in:8: -1- _LT_AC_TAGVAR([old_archive_from_expsyms_cmds], [RC])
m4trace:configure.in:8: -1- _LT_AC_TAGVAR([export_symbols_cmds], [RC])
m4trace:configure.in:8: -1- _LT_AC_TAGVAR([archive_cmds_need_lc], [RC])
m4trace:configure.in:8: -1- _LT_AC_TAGVAR([enable_shared_with_static_runtimes], [RC])
m4trace:configure.in:8: -1- _LT_AC_TAGVAR([compiler], [RC])
m4trace:configure.in:8: -1- _LT_AC_TAGVAR([GCC], [RC])
m4trace:configure.in:8: -1- _LT_AC_TAGVAR([LD], [RC])
m4trace:configure.in:8: -1- _LT_AC_TAGVAR([lt_prog_compiler_wl], [RC])
m4trace:configure.in:8: -1- _LT_AC_TAGVAR([lt_prog_compiler_pic], [RC])
m4trace:configure.in:8: -1- _LT_AC_TAGVAR([lt_cv_prog_compiler_c_o], [RC])
m4trace:configure.in:8: -1- _LT_AC_TAGVAR([lt_prog_compiler_static], [RC])
m4trace:configure.in:8: -1- _LT_AC_TAGVAR([lt_prog_compiler_no_builtin_flag], [RC])
m4trace:configure.in:8: -1- _LT_AC_TAGVAR([export_dynamic_flag_spec], [RC])
m4trace:configure.in:8: -1- _LT_AC_TAGVAR([whole_archive_flag_spec], [RC])
m4trace:configure.in:8: -1- _LT_AC_TAGVAR([thread_safe_flag_spec], [RC])
m4trace:configure.in:8: -1- _LT_AC_TAGVAR([old_archive_cmds], [RC])
m4trace:configure.in:8: -1- _LT_AC_TAGVAR([old_archive_from_new_cmds], [RC])
m4trace:configure.in:8: -1- _LT_AC_TAGVAR([old_archive_from_expsyms_cmds], [RC])
m4trace:configure.in:8: -1- _LT_AC_TAGVAR([archive_cmds], [RC])
m4trace:configure.in:8: -1- _LT_AC_TAGVAR([archive_expsym_cmds], [RC])
m4trace:configure.in:8: -1- _LT_AC_TAGVAR([module_cmds], [RC])
m4trace:configure.in:8: -1- _LT_AC_TAGVAR([module_expsym_cmds], [RC])
m4trace:configure.in:8: -1- _LT_AC_TAGVAR([predep_objects], [RC])
m4trace:configure.in:8: -1- _LT_AC_TAGVAR([postdep_objects], [RC])
m4trace:configure.in:8: -1- _LT_AC_TAGVAR([predeps], [RC])
m4trace:configure.in:8: -1- _LT_AC_TAGVAR([postdeps], [RC])
m4trace:configure.in:8: -1- _LT_AC_TAGVAR([compiler_lib_search_path], [RC])
m4trace:configure.in:8: -1- _LT_AC_TAGVAR([allow_undefined_flag], [RC])
m4trace:configure.in:8: -1- _LT_AC_TAGVAR([no_undefined_flag], [RC])
m4trace:configure.in:8: -1- _LT_AC_TAGVAR([hardcode_action], [RC])
m4trace:configure.in:8: -1- _LT_AC_TAGVAR([hardcode_libdir_flag_spec], [RC])
m4trace:configure.in:8: -1- _LT_AC_TAGVAR([hardcode_libdir_flag_spec_ld], [RC])
m4trace:configure.in:8: -1- _LT_AC_TAGVAR([hardcode_libdir_separator], [RC])
m4trace:configure.in:8: -1- _LT_AC_TAGVAR([hardcode_direct], [RC])
m4trace:configure.in:8: -1- _LT_AC_TAGVAR([hardcode_minus_L], [RC])
m4trace:configure.in:8: -1- _LT_AC_TAGVAR([hardcode_shlibpath_var], [RC])
m4trace:configure.in:8: -1- _LT_AC_TAGVAR([hardcode_automatic], [RC])
m4trace:configure.in:8: -1- _LT_AC_TAGVAR([link_all_deplibs], [RC])
m4trace:configure.in:8: -1- _LT_AC_TAGVAR([fix_srcfile_path], [RC])
m4trace:configure.in:8: -1- _LT_AC_TAGVAR([always_export_symbols], [RC])
m4trace:configure.in:8: -1- _LT_AC_TAGVAR([export_symbols_cmds], [RC])
m4trace:configure.in:8: -1- _LT_AC_TAGVAR([exclude_expsyms], [RC])
m4trace:configure.in:8: -1- _LT_AC_TAGVAR([include_expsyms], [RC])
m4trace:configure.in:8: -1- _m4_warn([obsolete], [The macro `AC_LANG_RESTORE' is obsolete.
You should run autoupdate.], [autoconf/lang.m4:172: AC_LANG_RESTORE is expanded from...
/usr/share/aclocal/libtool.m4:3846: _LT_AC_LANG_RC_CONFIG is expanded from...
/usr/share/aclocal/libtool.m4:3815: AC_LIBTOOL_LANG_RC_CONFIG is expanded from...
/usr/share/aclocal/libtool.m4:1741: _LT_AC_TAGCONFIG is expanded from...
/usr/share/aclocal/libtool.m4:232: AC_LIBTOOL_SETUP is expanded from...
configure.in:8: AC_LIBTOOL_SETUP is required by...
/usr/share/aclocal/libtool.m4:90: _AC_PROG_LIBTOOL is expanded from...
configure.in:8: _AC_PROG_LIBTOOL is required by...
/usr/share/aclocal/libtool.m4:70: AC_PROG_LIBTOOL is expanded from...
/usr/share/aclocal/libtool.m4:5878: AM_PROG_LIBTOOL is expanded from...
configure.in:8: the top level])
m4trace:configure.in:8: -1- AC_SUBST([LIBTOOL])
m4trace:configure.in:8: -1- AC_LIBTOOL_CXX
m4trace:configure.in:8: -1- _LT_AC_LANG_CXX
m4trace:configure.in:8: -1- _LT_AC_SHELL_INIT([tagnames=${tagnames+${tagnames},}CXX])
m4trace:configure.in:8: -1- AC_LIBTOOL_F77
m4trace:configure.in:8: -1- _LT_AC_LANG_F77
m4trace:configure.in:8: -1- _LT_AC_SHELL_INIT([tagnames=${tagnames+${tagnames},}F77])
m4trace:configure.in:10: -1- AC_CONFIG_FILES([Makefile src/Makefile])
m4trace:configure.in:10: -1- _m4_warn([obsolete], [AC_OUTPUT should be used without arguments.
You should run autoupdate.], [])
m4trace:configure.in:10: -1- AC_SUBST([LIB@&t@OBJS], [$ac_libobjs])
m4trace:configure.in:10: -1- AC_SUBST([LTLIBOBJS], [$ac_ltlibobjs])
m4trace:configure.in:10: -1- _AC_AM_CONFIG_HEADER_HOOK([$ac_file])
m4trace:configure.in:10: -1- _AM_OUTPUT_DEPENDENCY_COMMANDS
