# Supplementary material for: CAVER: a new tool to explore routes from protein clefts, pockets and cavities
Source: BMC Bioinformatics. 2006 Jun 22;7:316. doi: 10.1186/1471-2105-7-316 (PMC1539030; doi:10.1186/1471-2105-7-316)
Supplement: Additional File 1 — Source codes of CAVER. Additional file (gzipped tar archive caver_unix_v0.99.4.tar.gz) contains source codes of CAVER ver. 0.99.4 for UNIX platforms and pyMol plug-in. Instructions for the installation and updates are provided at web page . [file 1471-2105-7-316-S1.gz › caver_unix_v0.99.4/caver.kdevses]

<?xml version = '1.0' encoding = 'UTF-8'?>
<!DOCTYPE KDevPrjSession>
<KDevPrjSession>
 <DocsAndViews NumberOfDocuments="4" >
  <Doc0 NumberOfViews="1" URL="file:///home/petrek/Projects/caver/caver_unix_v0.99.2/src/CAtomgrid.cpp" >
   <View0 Type="Source" />
  </Doc0>
  <Doc1 NumberOfViews="1" URL="file:///home/petrek/Projects/caver/caver_unix_v0.99.2/src/CMath.h" >
   <View0 line="9" Type="Source" />
  </Doc1>
  <Doc2 NumberOfViews="1" URL="file:///home/petrek/Projects/caver/caver_unix_v0.99.4/src/ctunnel.h" >
   <View0 line="7" Type="Source" />
  </Doc2>
  <Doc3 NumberOfViews="1" URL="http://epoxy.mrs.umn.edu/doc/phpdoc/html/ref.domxml.html" >
   <View0 Type="Documentation" />
  </Doc3>
 </DocsAndViews>
 <pluginList>
  <kdevdebugger>
   <breakpointList/>
  </kdevdebugger>
  <kdevbookmarks>
   <bookmarks/>
  </kdevbookmarks>
  <kdevvalgrind>
   <executable path="" params="" />
   <valgrind path="" params="" />
   <calltree path="" params="" />
   <kcachegrind path="" />
  </kdevvalgrind>
 </pluginList>
</KDevPrjSession>
