# Supplementary material for: CAVER: a new tool to explore routes from protein clefts, pockets and cavities
Source: BMC Bioinformatics. 2006 Jun 22;7:316. doi: 10.1186/1471-2105-7-316 (PMC1539030; doi:10.1186/1471-2105-7-316)
Supplement: Additional File 1 — Source codes of CAVER. Additional file (gzipped tar archive caver_unix_v0.99.4.tar.gz) contains source codes of CAVER ver. 0.99.4 for UNIX platforms and pyMol plug-in. Instructions for the installation and updates are provided at web page . [file 1471-2105-7-316-S1.gz › caver_unix_v0.99.4/configure.in]

AC_INIT(configure.in)

AM_CONFIG_HEADER(config.h)
AM_INIT_AUTOMAKE(caver, 0.99)

AC_LANG_CPLUSPLUS
AC_PROG_CXX
AM_PROG_LIBTOOL

AC_OUTPUT(Makefile src/Makefile)
