# Supplementary material for: CAVER: a new tool to explore routes from protein clefts, pockets and cavities
Source: BMC Bioinformatics. 2006 Jun 22;7:316. doi: 10.1186/1471-2105-7-316 (PMC1539030; doi:10.1186/1471-2105-7-316)
Supplement: Additional File 1 — Source codes of CAVER. Additional file (gzipped tar archive caver_unix_v0.99.4.tar.gz) contains source codes of CAVER ver. 0.99.4 for UNIX platforms and pyMol plug-in. Instructions for the installation and updates are provided at web page . [file 1471-2105-7-316-S1.gz › caver_unix_v0.99.4/pdb2caver/strip79.pdb]

ATOM      1  N   MET X   0      -5.851 -24.531   4.848  1.00  0.00          
ATOM      2  H1  MET X   0      -5.180 -23.776   4.876  1.00  0.00          
ATOM      3  H2  MET X   0      -5.452 -25.272   5.406  1.00  0.00          
ATOM      4  H3  MET X   0      -6.705 -24.130   5.208  1.00  0.00          
ATOM      5  CA  MET X   0      -6.104 -24.964   3.475  1.00  0.00          
ATOM      6  HA  MET X   0      -5.167 -25.263   3.005  1.00  0.00          
ATOM      7  CB  MET X   0      -7.088 -26.106   3.308  1.00  0.00          
ATOM      8  HB2 MET X   0      -8.069 -25.736   3.606  1.00  0.00          
ATOM      9  HB3 MET X   0      -7.049 -26.359   2.249  1.00  0.00          
ATOM     10  CG  MET X   0      -6.737 -27.363   4.083  1.00  0.00          
ATOM     11  HG2 MET X   0      -5.666 -27.526   3.966  1.00  0.00          
ATOM     12  HG3 MET X   0      -7.018 -27.176   5.120  1.00  0.00          
ATOM     13  SD  MET X   0      -7.668 -28.776   3.401  1.00  0.00          
ATOM     14  CE  MET X   0      -9.380 -28.645   4.013  1.00  0.00          
ATOM     15  HE1 MET X   0      -9.985 -29.520   3.773  1.00  0.00          
ATOM     16  HE2 MET X   0      -9.279 -28.497   5.087  1.00  0.00          
ATOM     17  HE3 MET X   0      -9.870 -27.795   3.540  1.00  0.00          
ATOM     18  C   MET X   0      -6.506 -23.763   2.669  1.00  0.00          
ATOM     19  O   MET X   0      -7.577 -23.225   2.873  1.00  0.00          
ATOM     20  N   SER X   1      -5.636 -23.233   1.819  1.00  0.00          
ATOM     21  H   SER X   1      -4.685 -23.565   1.736  1.00  0.00          
ATOM     22  CA  SER X   1      -5.973 -22.248   0.764  1.00  0.00          
ATOM     23  HA  SER X   1      -7.053 -22.201   0.617  1.00  0.00          
ATOM     24  CB  SER X   1      -5.472 -20.868   1.128  1.00  0.00          
ATOM     25  HB2 SER X   1      -5.743 -20.053   0.457  1.00  0.00          
ATOM     26  HB3 SER X   1      -5.974 -20.656   2.072  1.00  0.00          
ATOM     27  OG  SER X   1      -4.073 -20.883   1.396  1.00  0.00          
ATOM     28  HG  SER X   1      -3.822 -20.008   1.701  1.00  0.00          
ATOM     29  C   SER X   1      -5.332 -22.469  -0.637  1.00  0.00          
ATOM     30  O   SER X   1      -4.577 -23.410  -0.789  1.00  0.00          
ATOM     31  N   GLU X   2      -5.641 -21.530  -1.569  1.00  0.00          
ATOM     32  H   GLU X   2      -6.326 -20.890  -1.195  1.00  0.00          
ATOM     33  CA  GLU X   2      -4.865 -21.305  -2.832  1.00  0.00          
ATOM     34  HA  GLU X   2      -3.839 -21.662  -2.740  1.00  0.00          
ATOM     35  CB  GLU X   2      -5.465 -22.023  -4.026  1.00  0.00          
ATOM     36  HB2 GLU X   2      -4.679 -21.960  -4.779  1.00  0.00          
ATOM     37  HB3 GLU X   2      -5.626 -23.080  -3.810  1.00  0.00          
ATOM     38  CG  GLU X   2      -6.634 -21.378  -4.763  1.00  0.00          
ATOM     39  HG2 GLU X   2      -6.321 -20.356  -4.979  1.00  0.00          
ATOM     40  HG3 GLU X   2      -6.785 -21.778  -5.766  1.00  0.00          
ATOM     41  CD  GLU X   2      -8.029 -21.636  -4.085  1.00  0.00          
ATOM     42  OE1 GLU X   2      -8.452 -22.813  -3.816  1.00  0.00          
ATOM     43  OE2 GLU X   2      -8.697 -20.695  -3.740  1.00  0.00          
ATOM     44  C   GLU X   2      -4.587 -19.801  -2.994  1.00  0.00          
ATOM     45  O   GLU X   2      -5.201 -18.910  -2.328  1.00  0.00          
ATOM     46  N   ILE X   3      -3.513 -19.504  -3.842  1.00  0.00          
ATOM     47  H   ILE X   3      -3.044 -20.317  -4.215  1.00  0.00          
ATOM     48  CA  ILE X   3      -3.061 -18.118  -4.205  1.00  0.00          
ATOM     49  HA  ILE X   3      -3.955 -17.495  -4.186  1.00  0.00          
ATOM     50  CB  ILE X   3      -1.993 -17.570  -3.240  1.00  0.00          
ATOM     51  HB  ILE X   3      -1.154 -18.266  -3.246  1.00  0.00          
ATOM     52  CG2 ILE X   3      -1.449 -16.192  -3.715  1.00  0.00          
ATOM     53 HG21 ILE X   3      -0.980 -16.171  -4.698  1.00  0.00          
ATOM     54 HG22 ILE X   3      -2.142 -15.358  -3.600  1.00  0.00          
ATOM     55 HG23 ILE X   3      -0.632 -15.945  -3.037  1.00  0.00          
ATOM     56  CG1 ILE X   3      -2.414 -17.595  -1.710  1.00  0.00          
ATOM     57 HG12 ILE X   3      -3.267 -16.973  -1.437  1.00  0.00          
ATOM     58 HG13 ILE X   3      -2.668 -18.586  -1.334  1.00  0.00          
ATOM     59  CD1 ILE X   3      -1.178 -17.259  -0.745  1.00  0.00          
ATOM     60 HD11 ILE X   3      -1.146 -16.180  -0.591  1.00  0.00          
ATOM     61 HD12 ILE X   3      -1.223 -17.757   0.223  1.00  0.00          
ATOM     62 HD13 ILE X   3      -0.246 -17.501  -1.255  1.00  0.00          
ATOM     63  C   ILE X   3      -2.561 -18.169  -5.668  1.00  0.00          
ATOM     64  O   ILE X   3      -1.683 -18.892  -6.092  1.00  0.00          
ATOM     65  N   GLY X   4      -3.302 -17.460  -6.576  1.00  0.00          
ATOM     66  H   GLY X   4      -4.134 -16.941  -6.332  1.00  0.00          
ATOM     67  CA  GLY X   4      -3.157 -17.358  -8.020  1.00  0.00          
ATOM     68  HA2 GLY X   4      -3.099 -18.376  -8.406  1.00  0.00          
ATOM     69  HA3 GLY X   4      -4.066 -16.895  -8.405  1.00  0.00          
ATOM     70  C   GLY X   4      -2.017 -16.583  -8.548  1.00  0.00          
ATOM     71  O   GLY X   4      -1.402 -15.675  -7.939  1.00  0.00          
ATOM     72  N   THR X   5      -1.650 -16.926  -9.785  1.00  0.00          
ATOM     73  H   THR X   5      -2.141 -17.697 -10.215  1.00  0.00          
ATOM     74  CA  THR X   5      -0.368 -16.611 -10.441  1.00  0.00          
ATOM     75  HA  THR X   5       0.256 -15.974  -9.814  1.00  0.00          
ATOM     76  CB  THR X   5       0.448 -17.853 -10.721  1.00  0.00          
ATOM     77  HB  THR X   5       1.283 -17.571 -11.362  1.00  0.00          
ATOM     78  CG2 THR X   5       0.933 -18.548  -9.414  1.00  0.00          
ATOM     79 HG21 THR X   5       1.701 -17.920  -8.961  1.00  0.00          
ATOM     80 HG22 THR X   5       0.178 -18.799  -8.669  1.00  0.00          
ATOM     81 HG23 THR X   5       1.423 -19.461  -9.750  1.00  0.00          
ATOM     82  OG1 THR X   5      -0.344 -18.795 -11.409  1.00  0.00          
ATOM     83  HG1 THR X   5      -0.061 -18.706 -12.322  1.00  0.00          
ATOM     84  C   THR X   5      -0.522 -15.875 -11.774  1.00  0.00          
ATOM     85  O   THR X   5       0.316 -15.041 -12.062  1.00  0.00          
ATOM     86  N   GLY X   6      -1.695 -15.993 -12.374  1.00  0.00          
ATOM     87  H   GLY X   6      -2.352 -16.702 -12.079  1.00  0.00          
ATOM     88  CA  GLY X   6      -2.014 -15.233 -13.601  1.00  0.00          
ATOM     89  HA2 GLY X   6      -1.196 -15.396 -14.304  1.00  0.00          
ATOM     90  HA3 GLY X   6      -2.866 -15.615 -14.165  1.00  0.00          
ATOM     91  C   GLY X   6      -2.215 -13.784 -13.278  1.00  0.00          
ATOM     92  O   GLY X   6      -2.178 -13.419 -12.096  1.00  0.00          
ATOM     93  N   PHE X   7      -2.528 -12.919 -14.254  1.00  0.00          
ATOM     94  H   PHE X   7      -2.330 -13.351 -15.145  1.00  0.00          
ATOM     95  CA  PHE X   7      -3.056 -11.579 -14.110  1.00  0.00          
ATOM     96  HA  PHE X   7      -3.502 -11.393 -13.132  1.00  0.00          
ATOM     97  CB  PHE X   7      -1.848 -10.576 -14.146  1.00  0.00          
ATOM     98  HB2 PHE X   7      -1.034 -10.981 -13.546  1.00  0.00          
ATOM     99  HB3 PHE X   7      -1.410 -10.591 -15.144  1.00  0.00          
ATOM    100  CG  PHE X   7      -2.245  -9.215 -13.573  1.00  0.00          
ATOM    101  CD1 PHE X   7      -2.517  -8.989 -12.211  1.00  0.00          
ATOM    102  HD1 PHE X   7      -2.309  -9.862 -11.610  1.00  0.00          
ATOM    103  CE1 PHE X   7      -2.828  -7.690 -11.718  1.00  0.00          
ATOM    104  HE1 PHE X   7      -3.186  -7.493 -10.719  1.00  0.00          
ATOM    105  CZ  PHE X   7      -2.758  -6.616 -12.683  1.00  0.00          
ATOM    106  HZ  PHE X   7      -2.989  -5.602 -12.393  1.00  0.00          
ATOM    107  CE2 PHE X   7      -2.448  -6.858 -14.006  1.00  0.00          
ATOM    108  HE2 PHE X   7      -2.414  -6.063 -14.735  1.00  0.00          
ATOM    109  CD2 PHE X   7      -2.205  -8.140 -14.449  1.00  0.00          
ATOM    110  HD2 PHE X   7      -1.982  -8.414 -15.471  1.00  0.00          
ATOM    111  C   PHE X   7      -4.238 -11.410 -15.169  1.00  0.00          
ATOM    112  O   PHE X   7      -3.985 -10.862 -16.234  1.00  0.00          
ATOM    113  N   PRO X   8      -5.460 -11.937 -14.870  1.00  0.00          
ATOM    114  CD  PRO X   8      -5.850 -12.544 -13.612  1.00  0.00          
ATOM    115  HD2 PRO X   8      -5.598 -11.808 -12.848  1.00  0.00          
ATOM    116  HD3 PRO X   8      -5.296 -13.454 -13.385  1.00  0.00          
ATOM    117  CG  PRO X   8      -7.332 -12.861 -13.667  1.00  0.00          
ATOM    118  HG2 PRO X   8      -7.906 -12.077 -13.172  1.00  0.00          
ATOM    119  HG3 PRO X   8      -7.626 -13.761 -13.128  1.00  0.00          
ATOM    120  CB  PRO X   8      -7.543 -12.996 -15.120  1.00  0.00          
ATOM    121  HB2 PRO X   8      -8.617 -12.938 -15.289  1.00  0.00          
ATOM    122  HB3 PRO X   8      -7.193 -13.966 -15.473  1.00  0.00          
ATOM    123  CA  PRO X   8      -6.663 -11.860 -15.737  1.00  0.00          
ATOM    124  HA  PRO X   8      -6.332 -12.168 -16.729  1.00  0.00          
ATOM    125  C   PRO X   8      -7.408 -10.547 -15.806  1.00  0.00          
ATOM    126  O   PRO X   8      -8.563 -10.384 -15.408  1.00  0.00          
ATOM    127  N   PHE X   9      -6.689  -9.471 -16.222  1.00  0.00          
ATOM    128  H   PHE X   9      -5.799  -9.635 -16.669  1.00  0.00          
ATOM    129  CA  PHE X   9      -7.055  -8.009 -16.258  1.00  0.00          
ATOM    130  HA  PHE X   9      -8.109  -7.892 -16.508  1.00  0.00          
ATOM    131  CB  PHE X   9      -6.677  -7.387 -14.934  1.00  0.00          
ATOM    132  HB2 PHE X   9      -5.598  -7.226 -14.922  1.00  0.00          
ATOM    133  HB3 PHE X   9      -7.129  -6.395 -14.934  1.00  0.00          
ATOM    134  CG  PHE X   9      -7.152  -8.144 -13.631  1.00  0.00          
ATOM    135  CD1 PHE X   9      -8.536  -8.144 -13.367  1.00  0.00          
ATOM    136  HD1 PHE X   9      -9.233  -7.721 -14.078  1.00  0.00          
ATOM    137  CE1 PHE X   9      -9.051  -8.726 -12.226  1.00  0.00          
ATOM    138  HE1 PHE X   9     -10.120  -8.764 -12.078  1.00  0.00          
ATOM    139  CZ  PHE X   9      -8.173  -9.357 -11.333  1.00  0.00          
ATOM    140  HZ  PHE X   9      -8.560 -10.008 -10.563  1.00  0.00          
ATOM    141  CE2 PHE X   9      -6.787  -9.267 -11.545  1.00  0.00          
ATOM    142  HE2 PHE X   9      -6.171  -9.874 -10.898  1.00  0.00          
ATOM    143  CD2 PHE X   9      -6.292  -8.711 -12.704  1.00  0.00          
ATOM    144  HD2 PHE X   9      -5.227  -8.839 -12.827  1.00  0.00          
ATOM    145  C   PHE X   9      -6.384  -7.297 -17.445  1.00  0.00          
ATOM    146  O   PHE X   9      -5.168  -7.458 -17.635  1.00  0.00          
ATOM    147  N   ASP X  10      -7.151  -6.592 -18.289  1.00  0.00          
ATOM    148  H   ASP X  10      -8.139  -6.457 -18.131  1.00  0.00          
ATOM    149  CA  ASP X  10      -6.563  -5.895 -19.429  1.00  0.00          
ATOM    150  HA  ASP X  10      -5.760  -6.534 -19.796  1.00  0.00          
ATOM    151  CB  ASP X  10      -7.662  -5.748 -20.452  1.00  0.00          
ATOM    152  HB2 ASP X  10      -8.195  -6.697 -20.394  1.00  0.00          
ATOM    153  HB3 ASP X  10      -8.419  -5.019 -20.166  1.00  0.00          
ATOM    154  CG  ASP X  10      -7.133  -5.630 -21.850  1.00  0.00          
ATOM    155  OD1 ASP X  10      -7.180  -4.560 -22.510  1.00  0.00          
ATOM    156  OD2 ASP X  10      -6.606  -6.664 -22.351  1.00  0.00          
ATOM    157  C   ASP X  10      -6.010  -4.530 -19.068  1.00  0.00          
ATOM    158  O   ASP X  10      -6.609  -3.824 -18.239  1.00  0.00          
ATOM    159  N   PRO X  11      -4.902  -4.036 -19.631  1.00  0.00          
ATOM    160  CD  PRO X  11      -3.985  -4.606 -20.601  1.00  0.00          
ATOM    161  HD2 PRO X  11      -4.640  -4.969 -21.393  1.00  0.00          
ATOM    162  HD3 PRO X  11      -3.504  -5.479 -20.159  1.00  0.00          
ATOM    163  CG  PRO X  11      -3.063  -3.610 -21.083  1.00  0.00          
ATOM    164  HG2 PRO X  11      -3.565  -3.208 -21.962  1.00  0.00          
ATOM    165  HG3 PRO X  11      -2.074  -4.024 -21.280  1.00  0.00          
ATOM    166  CB  PRO X  11      -3.057  -2.618 -19.941  1.00  0.00          
ATOM    167  HB2 PRO X  11      -2.716  -1.631 -20.253  1.00  0.00          
ATOM    168  HB3 PRO X  11      -2.309  -3.037 -19.268  1.00  0.00          
ATOM    169  CA  PRO X  11      -4.387  -2.636 -19.291  1.00  0.00          
ATOM    170  HA  PRO X  11      -4.165  -2.557 -18.227  1.00  0.00          
ATOM    171  C   PRO X  11      -5.363  -1.499 -19.675  1.00  0.00          
ATOM    172  O   PRO X  11      -5.922  -1.603 -20.773  1.00  0.00          
ATOM    173  N   HIE X  12      -5.720  -0.618 -18.771  1.00  0.00          
ATOM    174  H   HIE X  12      -5.512  -0.824 -17.804  1.00  0.00          
ATOM    175  CA  HIE X  12      -6.149   0.744 -19.076  1.00  0.00          
ATOM    176  HA  HIE X  12      -6.343   0.787 -20.148  1.00  0.00          
ATOM    177  CB  HIE X  12      -7.381   1.025 -18.260  1.00  0.00          
ATOM    178  HB2 HIE X  12      -7.148   1.058 -17.196  1.00  0.00          
ATOM    179  HB3 HIE X  12      -7.857   1.896 -18.709  1.00  0.00          
ATOM    180  CG  HIE X  12      -8.451   0.006 -18.493  1.00  0.00          
ATOM    181  ND1 HIE X  12      -9.289  -0.059 -19.612  1.00  0.00          
ATOM    182  CE1 HIE X  12     -10.193  -0.979 -19.374  1.00  0.00          
ATOM    183  HE1 HIE X  12     -11.014  -1.182 -20.045  1.00  0.00          
ATOM    184  NE2 HIE X  12      -9.873  -1.567 -18.260  1.00  0.00          
ATOM    185  HE2 HIE X  12     -10.272  -2.381 -17.816  1.00  0.00          
ATOM    186  CD2 HIE X  12      -8.804  -0.933 -17.650  1.00  0.00          
ATOM    187  HD2 HIE X  12      -8.261  -1.205 -16.756  1.00  0.00          
ATOM    188  C   HIE X  12      -5.060   1.717 -18.712  1.00  0.00          
ATOM    189  O   HIE X  12      -4.280   1.431 -17.806  1.00  0.00          
ATOM    190  N   TYR X  13      -4.923   2.770 -19.448  1.00  0.00          
ATOM    191  H   TYR X  13      -5.539   2.862 -20.243  1.00  0.00          
ATOM    192  CA  TYR X  13      -3.981   3.839 -19.288  1.00  0.00          
ATOM    193  HA  TYR X  13      -3.466   3.800 -18.328  1.00  0.00          
ATOM    194  CB  TYR X  13      -2.864   3.717 -20.359  1.00  0.00          
ATOM    195  HB2 TYR X  13      -3.397   3.650 -21.307  1.00  0.00          
ATOM    196  HB3 TYR X  13      -2.261   4.624 -20.317  1.00  0.00          
ATOM    197  CG  TYR X  13      -2.045   2.458 -20.277  1.00  0.00          
ATOM    198  CD1 TYR X  13      -2.329   1.539 -21.312  1.00  0.00          
ATOM    199  HD1 TYR X  13      -3.141   1.628 -22.018  1.00  0.00          
ATOM    200  CE1 TYR X  13      -1.522   0.373 -21.440  1.00  0.00          
ATOM    201  HE1 TYR X  13      -1.735  -0.413 -22.149  1.00  0.00          
ATOM    202  CZ  TYR X  13      -0.430   0.247 -20.521  1.00  0.00          
ATOM    203  OH  TYR X  13       0.388  -0.799 -20.646  1.00  0.00          
ATOM    204  HH  TYR X  13       0.186  -1.272 -21.457  1.00  0.00          
ATOM    205  CE2 TYR X  13      -0.189   1.212 -19.491  1.00  0.00          
ATOM    206  HE2 TYR X  13       0.688   1.086 -18.873  1.00  0.00          
ATOM    207  CD2 TYR X  13      -1.050   2.327 -19.383  1.00  0.00          
ATOM    208  HD2 TYR X  13      -0.965   3.062 -18.597  1.00  0.00          
ATOM    209  C   TYR X  13      -4.655   5.223 -19.397  1.00  0.00          
ATOM    210  O   TYR X  13      -5.684   5.420 -20.056  1.00  0.00          
ATOM    211  N   VAL X  14      -4.059   6.181 -18.699  1.00  0.00          
ATOM    212  H   VAL X  14      -3.164   5.865 -18.354  1.00  0.00          
ATOM    213  CA  VAL X  14      -4.593   7.511 -18.481  1.00  0.00          
ATOM    214  HA  VAL X  14      -5.247   7.812 -19.299  1.00  0.00          
ATOM    215  CB  VAL X  14      -5.389   7.611 -17.172  1.00  0.00          
ATOM    216  HB  VAL X  14      -6.233   6.934 -17.296  1.00  0.00          
ATOM    217  CG1 VAL X  14      -4.622   7.001 -15.997  1.00  0.00          
ATOM    218 HG11 VAL X  14      -3.707   7.540 -15.753  1.00  0.00          
ATOM    219 HG12 VAL X  14      -5.228   7.002 -15.091  1.00  0.00          
ATOM    220 HG13 VAL X  14      -4.433   5.950 -16.215  1.00  0.00          
ATOM    221  CG2 VAL X  14      -5.973   8.929 -16.778  1.00  0.00          
ATOM    222 HG21 VAL X  14      -6.306   9.449 -17.676  1.00  0.00          
ATOM    223 HG22 VAL X  14      -6.785   8.856 -16.055  1.00  0.00          
ATOM    224 HG23 VAL X  14      -5.170   9.578 -16.428  1.00  0.00          
ATOM    225  C   VAL X  14      -3.472   8.538 -18.439  1.00  0.00          
ATOM    226  O   VAL X  14      -2.476   8.317 -17.762  1.00  0.00          
ATOM    227  N   GLU X  15      -3.572   9.593 -19.211  1.00  0.00          
ATOM    228  H   GLU X  15      -4.290   9.667 -19.917  1.00  0.00          
ATOM    229  CA  GLU X  15      -2.601  10.727 -19.132  1.00  0.00          
ATOM    230  HA  GLU X  15      -1.641  10.239 -19.306  1.00  0.00          
ATOM    231  CB  GLU X  15      -2.871  11.689 -20.263  1.00  0.00          
ATOM    232  HB2 GLU X  15      -3.297  11.159 -21.114  1.00  0.00          
ATOM    233  HB3 GLU X  15      -3.568  12.450 -19.913  1.00  0.00          
ATOM    234  CG  GLU X  15      -1.581  12.337 -20.718  1.00  0.00          
ATOM    235  HG2 GLU X  15      -1.217  13.155 -20.097  1.00  0.00          
ATOM    236  HG3 GLU X  15      -0.808  11.569 -20.726  1.00  0.00          
ATOM    237  CD  GLU X  15      -1.797  12.731 -22.214  1.00  0.00          
ATOM    238  OE1 GLU X  15      -2.252  13.854 -22.444  1.00  0.00          
ATOM    239  OE2 GLU X  15      -1.289  12.020 -23.118  1.00  0.00          
ATOM    240  C   GLU X  15      -2.586  11.475 -17.789  1.00  0.00          
ATOM    241  O   GLU X  15      -3.588  12.006 -17.347  1.00  0.00          
ATOM    242  N   VAL X  16      -1.408  11.574 -17.144  1.00  0.00          
ATOM    243  H   VAL X  16      -0.670  11.154 -17.691  1.00  0.00          
ATOM    244  CA  VAL X  16      -1.156  12.224 -15.819  1.00  0.00          
ATOM    245  HA  VAL X  16      -1.985  12.897 -15.602  1.00  0.00          
ATOM    246  CB  VAL X  16      -1.059  11.163 -14.687  1.00  0.00          
ATOM    247  HB  VAL X  16      -0.263  10.437 -14.852  1.00  0.00          
ATOM    248  CG1 VAL X  16      -0.950  11.946 -13.289  1.00  0.00          
ATOM    249 HG11 VAL X  16      -1.829  12.561 -13.092  1.00  0.00          
ATOM    250 HG12 VAL X  16      -0.754  11.307 -12.429  1.00  0.00          
ATOM    251 HG13 VAL X  16      -0.060  12.572 -13.358  1.00  0.00          
ATOM    252  CG2 VAL X  16      -2.367  10.491 -14.524  1.00  0.00          
ATOM    253 HG21 VAL X  16      -2.261   9.780 -13.706  1.00  0.00          
ATOM    254 HG22 VAL X  16      -3.118  11.247 -14.297  1.00  0.00          
ATOM    255 HG23 VAL X  16      -2.713   9.956 -15.408  1.00  0.00          
ATOM    256  C   VAL X  16       0.208  12.993 -15.837  1.00  0.00          
ATOM    257  O   VAL X  16       1.191  12.387 -16.180  1.00  0.00          
ATOM    258  N   LEU X  17       0.168  14.285 -15.389  1.00  0.00          
ATOM    259  H   LEU X  17      -0.772  14.629 -15.257  1.00  0.00          
ATOM    260  CA  LEU X  17       1.252  15.290 -15.322  1.00  0.00          
ATOM    261  HA  LEU X  17       0.930  16.277 -15.658  1.00  0.00          
ATOM    262  CB  LEU X  17       1.713  15.495 -13.873  1.00  0.00          
ATOM    263  HB2 LEU X  17       2.141  14.610 -13.403  1.00  0.00          
ATOM    264  HB3 LEU X  17       2.382  16.355 -13.835  1.00  0.00          
ATOM    265  CG  LEU X  17       0.569  15.703 -12.822  1.00  0.00          
ATOM    266  HG  LEU X  17      -0.247  14.981 -12.879  1.00  0.00          
ATOM    267  CD1 LEU X  17       1.220  15.752 -11.416  1.00  0.00          
ATOM    268 HD11 LEU X  17       1.460  14.742 -11.086  1.00  0.00          
ATOM    269 HD12 LEU X  17       2.184  16.252 -11.514  1.00  0.00          
ATOM    270 HD13 LEU X  17       0.671  16.292 -10.644  1.00  0.00          
ATOM    271  CD2 LEU X  17      -0.121  17.073 -12.920  1.00  0.00          
ATOM    272 HD21 LEU X  17      -1.156  17.010 -12.589  1.00  0.00          
ATOM    273 HD22 LEU X  17       0.320  17.937 -12.423  1.00  0.00          
ATOM    274 HD23 LEU X  17      -0.161  17.312 -13.983  1.00  0.00          
ATOM    275  C   LEU X  17       2.383  15.014 -16.298  1.00  0.00          
ATOM    276  O   LEU X  17       3.468  14.570 -15.895  1.00  0.00          
ATOM    277  N   GLY X  18       2.075  15.332 -17.561  1.00  0.00          
ATOM    278  H   GLY X  18       1.089  15.452 -17.749  1.00  0.00          
ATOM    279  CA  GLY X  18       2.974  15.258 -18.681  1.00  0.00          
ATOM    280  HA2 GLY X  18       2.522  15.574 -19.621  1.00  0.00          
ATOM    281  HA3 GLY X  18       3.844  15.905 -18.571  1.00  0.00          
ATOM    282  C   GLY X  18       3.408  13.870 -19.108  1.00  0.00          
ATOM    283  O   GLY X  18       4.160  13.766 -20.081  1.00  0.00          
ATOM    284  N   GLU X  19       2.989  12.778 -18.435  1.00  0.00          
ATOM    285  H   GLU X  19       2.364  12.934 -17.657  1.00  0.00          
ATOM    286  CA  GLU X  19       3.375  11.364 -18.678  1.00  0.00          
ATOM    287  HA  GLU X  19       3.731  11.203 -19.696  1.00  0.00          
ATOM    288  CB  GLU X  19       4.449  10.991 -17.598  1.00  0.00          
ATOM    289  HB2 GLU X  19       4.092  11.020 -16.570  1.00  0.00          
ATOM    290  HB3 GLU X  19       4.729   9.949 -17.749  1.00  0.00          
ATOM    291  CG  GLU X  19       5.576  12.002 -17.708  1.00  0.00          
ATOM    292  HG2 GLU X  19       5.252  12.954 -17.287  1.00  0.00          
ATOM    293  HG3 GLU X  19       6.341  11.774 -16.966  1.00  0.00          
ATOM    294  CD  GLU X  19       6.143  12.023 -19.129  1.00  0.00          
ATOM    295  OE1 GLU X  19       6.114  10.915 -19.819  1.00  0.00          
ATOM    296  OE2 GLU X  19       6.719  13.032 -19.581  1.00  0.00          
ATOM    297  C   GLU X  19       2.076  10.495 -18.610  1.00  0.00          
ATOM    298  O   GLU X  19       0.979  10.861 -19.019  1.00  0.00          
ATOM    299  N   ARG X  20       2.177   9.296 -18.047  1.00  0.00          
ATOM    300  H   ARG X  20       3.089   9.073 -17.675  1.00  0.00          
ATOM    301  CA  ARG X  20       1.061   8.280 -18.113  1.00  0.00          
ATOM    302  HA  ARG X  20       0.045   8.670 -18.069  1.00  0.00          
ATOM    303  CB  ARG X  20       1.118   7.562 -19.497  1.00  0.00          
ATOM    304  HB2 ARG X  20       1.434   8.309 -20.226  1.00  0.00          
ATOM    305  HB3 ARG X  20       1.761   6.683 -19.469  1.00  0.00          
ATOM    306  CG  ARG X  20      -0.305   7.053 -19.992  1.00  0.00          
ATOM    307  HG2 ARG X  20      -0.725   6.439 -19.195  1.00  0.00          
ATOM    308  HG3 ARG X  20      -0.964   7.920 -20.040  1.00  0.00          
ATOM    309  CD  ARG X  20      -0.306   6.337 -21.366  1.00  0.00          
ATOM    310  HD2 ARG X  20      -1.329   6.067 -21.626  1.00  0.00          
ATOM    311  HD3 ARG X  20       0.093   7.065 -22.072  1.00  0.00          
ATOM    312  NE  ARG X  20       0.572   5.142 -21.389  1.00  0.00          
ATOM    313  HE  ARG X  20       1.135   4.940 -20.574  1.00  0.00          
ATOM    314  CZ  ARG X  20       0.485   4.138 -22.265  1.00  0.00          
ATOM    315  NH1 ARG X  20      -0.272   4.193 -23.362  1.00  0.00          
ATOM    316 HH11 ARG X  20      -0.276   3.380 -23.963  1.00  0.00          
ATOM    317 HH12 ARG X  20      -0.784   5.027 -23.612  1.00  0.00          
ATOM    318  NH2 ARG X  20       1.243   3.071 -22.120  1.00  0.00          
ATOM    319 HH21 ARG X  20       1.124   2.358 -22.826  1.00  0.00          
ATOM    320 HH22 ARG X  20       1.935   3.014 -21.386  1.00  0.00          
ATOM    321  C   ARG X  20       1.194   7.326 -16.925  1.00  0.00          
ATOM    322  O   ARG X  20       2.312   6.929 -16.500  1.00  0.00          
ATOM    323  N   MET X  21       0.032   6.901 -16.371  1.00  0.00          
ATOM    324  H   MET X  21      -0.818   7.118 -16.870  1.00  0.00          
ATOM    325  CA  MET X  21      -0.070   5.923 -15.324  1.00  0.00          
ATOM    326  HA  MET X  21       0.883   5.499 -15.008  1.00  0.00          
ATOM    327  CB  MET X  21      -0.747   6.507 -14.081  1.00  0.00          
ATOM    328  HB2 MET X  21      -1.623   7.103 -14.338  1.00  0.00          
ATOM    329  HB3 MET X  21      -1.230   5.777 -13.431  1.00  0.00          
ATOM    330  CG  MET X  21       0.280   7.216 -13.173  1.00  0.00          
ATOM    331  HG2 MET X  21       1.062   6.564 -12.783  1.00  0.00          
ATOM    332  HG3 MET X  21       0.862   7.853 -13.837  1.00  0.00          
ATOM    333  SD  MET X  21      -0.318   8.173 -11.672  1.00  0.00          
ATOM    334  CE  MET X  21      -0.106   6.922 -10.437  1.00  0.00          
ATOM    335  HE1 MET X  21      -0.551   7.253  -9.498  1.00  0.00          
ATOM    336  HE2 MET X  21      -0.553   5.969 -10.722  1.00  0.00          
ATOM    337  HE3 MET X  21       0.966   6.760 -10.331  1.00  0.00          
ATOM    338  C   MET X  21      -0.910   4.785 -15.880  1.00  0.00          
ATOM    339  O   MET X  21      -1.743   5.004 -16.729  1.00  0.00          
ATOM    340  N   HID X  22      -0.746   3.516 -15.324  1.00  0.00          
ATOM    341  H   HID X  22      -0.045   3.416 -14.604  1.00  0.00          
ATOM    342  CA  HID X  22      -1.415   2.249 -15.639  1.00  0.00          
ATOM    343  HA  HID X  22      -2.105   2.293 -16.482  1.00  0.00          
ATOM    344  CB  HID X  22      -0.385   1.123 -15.925  1.00  0.00          
ATOM    345  HB2 HID X  22       0.224   1.377 -16.792  1.00  0.00          
ATOM    346  HB3 HID X  22       0.340   1.015 -15.117  1.00  0.00          
ATOM    347  CG  HID X  22      -1.094  -0.249 -15.981  1.00  0.00          
ATOM    348  ND1 HID X  22      -0.948  -1.207 -15.032  1.00  0.00          
ATOM    349  HD1 HID X  22      -0.452  -1.160 -14.152  1.00  0.00          
ATOM    350  CE1 HID X  22      -1.719  -2.228 -15.358  1.00  0.00          
ATOM    351  HE1 HID X  22      -1.821  -3.161 -14.824  1.00  0.00          
ATOM    352  NE2 HID X  22      -2.236  -2.036 -16.610  1.00  0.00          
ATOM    353  CD2 HID X  22      -1.828  -0.762 -17.015  1.00  0.00          
ATOM    354  HD2 HID X  22      -2.103  -0.180 -17.881  1.00  0.00          
ATOM    355  C   HID X  22      -2.274   1.779 -14.437  1.00  0.00          
ATOM    356  O   HID X  22      -1.930   2.065 -13.268  1.00  0.00          
ATOM    357  N   TYR X  23      -3.509   1.293 -14.759  1.00  0.00          
ATOM    358  H   TYR X  23      -3.815   1.266 -15.721  1.00  0.00          
ATOM    359  CA  TYR X  23      -4.505   0.722 -13.810  1.00  0.00          
ATOM    360  HA  TYR X  23      -3.916   0.308 -12.992  1.00  0.00          
ATOM    361  CB  TYR X  23      -5.368   1.956 -13.389  1.00  0.00          
ATOM    362  HB2 TYR X  23      -5.974   1.680 -12.527  1.00  0.00          
ATOM    363  HB3 TYR X  23      -4.713   2.706 -12.946  1.00  0.00          
ATOM    364  CG  TYR X  23      -6.319   2.540 -14.424  1.00  0.00          
ATOM    365  CD1 TYR X  23      -5.827   3.289 -15.528  1.00  0.00          
ATOM    366  HD1 TYR X  23      -4.767   3.360 -15.722  1.00  0.00          
ATOM    367  CE1 TYR X  23      -6.762   3.829 -16.487  1.00  0.00          
ATOM    368  HE1 TYR X  23      -6.419   4.401 -17.336  1.00  0.00          
ATOM    369  CZ  TYR X  23      -8.093   3.813 -16.256  1.00  0.00          
ATOM    370  OH  TYR X  23      -8.937   4.303 -17.244  1.00  0.00          
ATOM    371  HH  TYR X  23      -8.478   4.426 -18.078  1.00  0.00          
ATOM    372  CE2 TYR X  23      -8.591   3.014 -15.187  1.00  0.00          
ATOM    373  HE2 TYR X  23      -9.632   2.725 -15.150  1.00  0.00          
ATOM    374  CD2 TYR X  23      -7.703   2.372 -14.305  1.00  0.00          
ATOM    375  HD2 TYR X  23      -8.114   1.915 -13.418  1.00  0.00          
ATOM    376  C   TYR X  23      -5.397  -0.398 -14.407  1.00  0.00          
ATOM    377  O   TYR X  23      -5.573  -0.645 -15.579  1.00  0.00          
ATOM    378  N   VAL X  24      -5.901  -1.197 -13.489  1.00  0.00          
ATOM    379  H   VAL X  24      -5.535  -0.972 -12.574  1.00  0.00          
ATOM    380  CA  VAL X  24      -7.021  -2.122 -13.691  1.00  0.00          
ATOM    381  HA  VAL X  24      -7.060  -2.357 -14.755  1.00  0.00          
ATOM    382  CB  VAL X  24      -6.830  -3.414 -12.947  1.00  0.00          
ATOM    383  HB  VAL X  24      -6.566  -3.215 -11.907  1.00  0.00          
ATOM    384  CG1 VAL X  24      -8.045  -4.372 -12.905  1.00  0.00          
ATOM    385 HG11 VAL X  24      -8.432  -4.705 -13.868  1.00  0.00          
ATOM    386 HG12 VAL X  24      -7.841  -5.255 -12.299  1.00  0.00          
ATOM    387 HG13 VAL X  24      -8.881  -3.822 -12.475  1.00  0.00          
ATOM    388  CG2 VAL X  24      -5.670  -4.202 -13.560  1.00  0.00          
ATOM    389 HG21 VAL X  24      -4.764  -3.600 -13.502  1.00  0.00          
ATOM    390 HG22 VAL X  24      -5.612  -5.195 -13.113  1.00  0.00          
ATOM    391 HG23 VAL X  24      -5.928  -4.288 -14.616  1.00  0.00          
ATOM    392  C   VAL X  24      -8.332  -1.359 -13.379  1.00  0.00          
ATOM    393  O   VAL X  24      -8.297  -0.491 -12.450  1.00  0.00          
ATOM    394  N   ASP X  25      -9.409  -1.669 -14.057  1.00  0.00          
ATOM    395  H   ASP X  25      -9.296  -2.176 -14.923  1.00  0.00          
ATOM    396  CA  ASP X  25     -10.792  -1.142 -13.849  1.00  0.00          
ATOM    397  HA  ASP X  25     -10.988  -0.818 -12.827  1.00  0.00          
ATOM    398  CB  ASP X  25     -10.827   0.122 -14.749  1.00  0.00          
ATOM    399  HB2 ASP X  25     -10.122   0.825 -14.307  1.00  0.00          
ATOM    400  HB3 ASP X  25     -10.555  -0.080 -15.785  1.00  0.00          
ATOM    401  CG  ASP X  25     -12.253   0.632 -14.721  1.00  0.00          
ATOM    402  OD1 ASP X  25     -13.090   0.216 -13.916  1.00  0.00          
ATOM    403  OD2 ASP X  25     -12.670   1.353 -15.617  1.00  0.00          
ATOM    404  C   ASP X  25     -11.759  -2.249 -14.238  1.00  0.00          
ATOM    405  O   ASP X  25     -11.894  -2.509 -15.446  1.00  0.00          
ATOM    406  N   VAL X  26     -12.336  -2.859 -13.219  1.00  0.00          
ATOM    407  H   VAL X  26     -12.326  -2.319 -12.366  1.00  0.00          
ATOM    408  CA  VAL X  26     -13.172  -4.045 -13.397  1.00  0.00          
ATOM    409  HA  VAL X  26     -13.582  -4.027 -14.407  1.00  0.00          
ATOM    410  CB  VAL X  26     -12.388  -5.372 -13.285  1.00  0.00          
ATOM    411  HB  VAL X  26     -13.169  -6.125 -13.387  1.00  0.00          
ATOM    412  CG1 VAL X  26     -11.502  -5.525 -14.548  1.00  0.00          
ATOM    413 HG11 VAL X  26     -10.619  -4.926 -14.328  1.00  0.00          
ATOM    414 HG12 VAL X  26     -11.295  -6.571 -14.772  1.00  0.00          
ATOM    415 HG13 VAL X  26     -12.007  -5.256 -15.476  1.00  0.00          
ATOM    416  CG2 VAL X  26     -11.502  -5.583 -12.031  1.00  0.00          
ATOM    417 HG21 VAL X  26     -10.592  -4.983 -12.017  1.00  0.00          
ATOM    418 HG22 VAL X  26     -12.121  -5.222 -11.209  1.00  0.00          
ATOM    419 HG23 VAL X  26     -11.241  -6.620 -11.824  1.00  0.00          
ATOM    420  C   VAL X  26     -14.310  -3.977 -12.346  1.00  0.00          
ATOM    421  O   VAL X  26     -14.145  -3.570 -11.192  1.00  0.00          
ATOM    422  N   GLY X  27     -15.432  -4.511 -12.740  1.00  0.00          
ATOM    423  H   GLY X  27     -15.551  -4.640 -13.735  1.00  0.00          
ATOM    424  CA  GLY X  27     -16.694  -4.515 -12.033  1.00  0.00          
ATOM    425  HA2 GLY X  27     -17.116  -5.512 -12.162  1.00  0.00          
ATOM    426  HA3 GLY X  27     -16.435  -4.400 -10.981  1.00  0.00          
ATOM    427  C   GLY X  27     -17.581  -3.395 -12.499  1.00  0.00          
ATOM    428  O   GLY X  27     -17.261  -2.635 -13.453  1.00  0.00          
ATOM    429  N   PRO X  28     -18.787  -3.310 -11.885  1.00  0.00          
ATOM    430  CD  PRO X  28     -19.191  -4.086 -10.750  1.00  0.00          
ATOM    431  HD2 PRO X  28     -18.514  -3.989  -9.902  1.00  0.00          
ATOM    432  HD3 PRO X  28     -19.186  -5.173 -10.841  1.00  0.00          
ATOM    433  CG  PRO X  28     -20.543  -3.640 -10.320  1.00  0.00          
ATOM    434  HG2 PRO X  28     -20.599  -3.599  -9.233  1.00  0.00          
ATOM    435  HG3 PRO X  28     -21.281  -4.355 -10.683  1.00  0.00          
ATOM    436  CB  PRO X  28     -20.687  -2.274 -10.905  1.00  0.00          
ATOM    437  HB2 PRO X  28     -20.258  -1.565 -10.197  1.00  0.00          
ATOM    438  HB3 PRO X  28     -21.745  -2.046 -11.040  1.00  0.00          
ATOM    439  CA  PRO X  28     -19.854  -2.309 -12.197  1.00  0.00          
ATOM    440  HA  PRO X  28     -20.607  -2.675 -12.895  1.00  0.00          
ATOM    441  C   PRO X  28     -19.396  -0.883 -12.618  1.00  0.00          
ATOM    442  O   PRO X  28     -18.380  -0.408 -12.197  1.00  0.00          
ATOM    443  N   ARG X  29     -20.221  -0.121 -13.349  1.00  0.00          
ATOM    444  H   ARG X  29     -20.946  -0.731 -13.697  1.00  0.00          
ATOM    445  CA  ARG X  29     -20.028   1.224 -13.814  1.00  0.00          
ATOM    446  HA  ARG X  29     -18.954   1.405 -13.778  1.00  0.00          
ATOM    447  CB  ARG X  29     -20.473   1.407 -15.223  1.00  0.00          
ATOM    448  HB2 ARG X  29     -21.549   1.245 -15.262  1.00  0.00          
ATOM    449  HB3 ARG X  29     -20.183   2.398 -15.572  1.00  0.00          
ATOM    450  CG  ARG X  29     -19.793   0.602 -16.308  1.00  0.00          
ATOM    451  HG2 ARG X  29     -19.916  -0.440 -16.013  1.00  0.00          
ATOM    452  HG3 ARG X  29     -20.107   0.727 -17.344  1.00  0.00          
ATOM    453  CD  ARG X  29     -18.226   0.961 -16.200  1.00  0.00          
ATOM    454  HD2 ARG X  29     -17.906   0.678 -17.203  1.00  0.00          
ATOM    455  HD3 ARG X  29     -18.042   2.026 -16.058  1.00  0.00          
ATOM    456  NE  ARG X  29     -17.477   0.115 -15.301  1.00  0.00          
ATOM    457  HE  ARG X  29     -18.029  -0.552 -14.783  1.00  0.00          
ATOM    458  CZ  ARG X  29     -16.143   0.056 -15.284  1.00  0.00          
ATOM    459  NH1 ARG X  29     -15.396   0.877 -15.932  1.00  0.00          
ATOM    460 HH11 ARG X  29     -14.403   0.855 -15.756  1.00  0.00          
ATOM    461 HH12 ARG X  29     -15.753   1.504 -16.639  1.00  0.00          
ATOM    462  NH2 ARG X  29     -15.566  -0.819 -14.595  1.00  0.00          
ATOM    463 HH21 ARG X  29     -14.577  -0.651 -14.487  1.00  0.00          
ATOM    464 HH22 ARG X  29     -16.138  -1.499 -14.114  1.00  0.00          
ATOM    465  C   ARG X  29     -20.627   2.210 -12.795  1.00  0.00          
ATOM    466  O   ARG X  29     -19.988   3.217 -12.452  1.00  0.00          
ATOM    467  N   ASP X  30     -21.890   1.954 -12.431  1.00  0.00          
ATOM    468  H   ASP X  30     -22.370   1.185 -12.876  1.00  0.00          
ATOM    469  CA  ASP X  30     -22.523   2.680 -11.382  1.00  0.00          
ATOM    470  HA  ASP X  30     -22.305   3.745 -11.456  1.00  0.00          
ATOM    471  CB  ASP X  30     -24.050   2.632 -11.493  1.00  0.00          
ATOM    472  HB2 ASP X  30     -24.434   3.090 -10.581  1.00  0.00          
ATOM    473  HB3 ASP X  30     -24.362   3.313 -12.284  1.00  0.00          
ATOM    474  CG  ASP X  30     -24.589   1.204 -11.809  1.00  0.00          
ATOM    475  OD1 ASP X  30     -24.797   0.411 -10.876  1.00  0.00          
ATOM    476  OD2 ASP X  30     -24.703   0.917 -13.085  1.00  0.00          
ATOM    477  C   ASP X  30     -21.977   2.181  -9.968  1.00  0.00          
ATOM    478  O   ASP X  30     -21.446   1.097  -9.757  1.00  0.00          
ATOM    479  N   GLY X  31     -22.172   3.004  -8.930  1.00  0.00          
ATOM    480  H   GLY X  31     -22.655   3.884  -9.035  1.00  0.00          
ATOM    481  CA  GLY X  31     -21.877   2.650  -7.530  1.00  0.00          
ATOM    482  HA2 GLY X  31     -22.804   2.756  -6.966  1.00  0.00          
ATOM    483  HA3 GLY X  31     -21.555   1.609  -7.470  1.00  0.00          
ATOM    484  C   GLY X  31     -20.676   3.445  -6.866  1.00  0.00          
ATOM    485  O   GLY X  31     -20.138   4.455  -7.384  1.00  0.00          
ATOM    486  N   THR X  32     -20.191   2.875  -5.730  1.00  0.00          
ATOM    487  H   THR X  32     -20.600   2.064  -5.290  1.00  0.00          
ATOM    488  CA  THR X  32     -18.924   3.248  -5.038  1.00  0.00          
ATOM    489  HA  THR X  32     -18.725   4.276  -5.342  1.00  0.00          
ATOM    490  CB  THR X  32     -19.113   3.005  -3.553  1.00  0.00          
ATOM    491  HB  THR X  32     -19.455   1.990  -3.352  1.00  0.00          
ATOM    492  CG2 THR X  32     -17.924   3.267  -2.755  1.00  0.00          
ATOM    493 HG21 THR X  32     -17.773   4.340  -2.640  1.00  0.00          
ATOM    494 HG22 THR X  32     -18.020   2.789  -1.780  1.00  0.00          
ATOM    495 HG23 THR X  32     -17.032   2.817  -3.192  1.00  0.00          
ATOM    496  OG1 THR X  32     -20.107   3.857  -3.074  1.00  0.00          
ATOM    497  HG1 THR X  32     -20.300   4.547  -3.711  1.00  0.00          
ATOM    498  C   THR X  32     -17.818   2.324  -5.579  1.00  0.00          
ATOM    499  O   THR X  32     -17.902   1.094  -5.385  1.00  0.00          
ATOM    500  N   PRO X  33     -16.732   2.916  -6.122  1.00  0.00          
ATOM    501  CD  PRO X  33     -16.647   4.388  -6.483  1.00  0.00          
ATOM    502  HD2 PRO X  33     -16.742   4.971  -5.567  1.00  0.00          
ATOM    503  HD3 PRO X  33     -17.361   4.646  -7.265  1.00  0.00          
ATOM    504  CG  PRO X  33     -15.202   4.524  -6.988  1.00  0.00          
ATOM    505  HG2 PRO X  33     -14.532   4.891  -6.211  1.00  0.00          
ATOM    506  HG3 PRO X  33     -15.126   5.191  -7.847  1.00  0.00          
ATOM    507  CB  PRO X  33     -14.825   3.185  -7.513  1.00  0.00          
ATOM    508  HB2 PRO X  33     -13.738   3.097  -7.522  1.00  0.00          
ATOM    509  HB3 PRO X  33     -15.180   3.030  -8.531  1.00  0.00          
ATOM    510  CA  PRO X  33     -15.521   2.251  -6.563  1.00  0.00          
ATOM    511  HA  PRO X  33     -15.748   1.281  -7.003  1.00  0.00          
ATOM    512  C   PRO X  33     -14.575   1.909  -5.342  1.00  0.00          
ATOM    513  O   PRO X  33     -14.606   2.572  -4.299  1.00  0.00          
ATOM    514  N   VAL X  34     -13.687   0.944  -5.499  1.00  0.00          
ATOM    515  H   VAL X  34     -13.773   0.384  -6.335  1.00  0.00          
ATOM    516  CA  VAL X  34     -12.763   0.472  -4.461  1.00  0.00          
ATOM    517  HA  VAL X  34     -12.778   1.052  -3.538  1.00  0.00          
ATOM    518  CB  VAL X  34     -13.018  -0.973  -4.181  1.00  0.00          
ATOM    519  HB  VAL X  34     -12.981  -1.619  -5.058  1.00  0.00          
ATOM    520  CG1 VAL X  34     -12.065  -1.464  -3.069  1.00  0.00          
ATOM    521 HG11 VAL X  34     -12.382  -0.955  -2.158  1.00  0.00          
ATOM    522 HG12 VAL X  34     -12.303  -2.518  -2.933  1.00  0.00          
ATOM    523 HG13 VAL X  34     -11.019  -1.205  -3.237  1.00  0.00          
ATOM    524  CG2 VAL X  34     -14.434  -1.171  -3.553  1.00  0.00          
ATOM    525 HG21 VAL X  34     -15.252  -0.972  -4.244  1.00  0.00          
ATOM    526 HG22 VAL X  34     -14.634  -2.146  -3.108  1.00  0.00          
ATOM    527 HG23 VAL X  34     -14.578  -0.444  -2.754  1.00  0.00          
ATOM    528  C   VAL X  34     -11.286   0.615  -4.962  1.00  0.00          
ATOM    529  O   VAL X  34     -10.885  -0.092  -5.834  1.00  0.00          
ATOM    530  N   LEU X  35     -10.500   1.521  -4.298  1.00  0.00          
ATOM    531  H   LEU X  35     -10.899   2.046  -3.533  1.00  0.00          
ATOM    532  CA  LEU X  35      -9.237   2.027  -4.739  1.00  0.00          
ATOM    533  HA  LEU X  35      -9.167   1.851  -5.813  1.00  0.00          
ATOM    534  CB  LEU X  35      -9.009   3.554  -4.494  1.00  0.00          
ATOM    535  HB2 LEU X  35     -10.005   3.997  -4.538  1.00  0.00          
ATOM    536  HB3 LEU X  35      -8.787   3.839  -3.465  1.00  0.00          
ATOM    537  CG  LEU X  35      -8.012   4.209  -5.453  1.00  0.00          
ATOM    538  HG  LEU X  35      -7.030   3.777  -5.257  1.00  0.00          
ATOM    539  CD1 LEU X  35      -8.309   3.997  -6.904  1.00  0.00          
ATOM    540 HD11 LEU X  35      -8.219   2.947  -7.185  1.00  0.00          
ATOM    541 HD12 LEU X  35      -9.333   4.320  -7.097  1.00  0.00          
ATOM    542 HD13 LEU X  35      -7.702   4.578  -7.598  1.00  0.00          
ATOM    543  CD2 LEU X  35      -8.043   5.718  -5.283  1.00  0.00          
ATOM    544 HD21 LEU X  35      -7.713   5.941  -4.267  1.00  0.00          
ATOM    545 HD22 LEU X  35      -7.359   6.235  -5.955  1.00  0.00          
ATOM    546 HD23 LEU X  35      -9.016   6.209  -5.279  1.00  0.00          
ATOM    547  C   LEU X  35      -8.155   1.179  -4.040  1.00  0.00          
ATOM    548  O   LEU X  35      -8.024   1.248  -2.833  1.00  0.00          
ATOM    549  N   PHE X  36      -7.374   0.418  -4.829  1.00  0.00          
ATOM    550  H   PHE X  36      -7.484   0.432  -5.832  1.00  0.00          
ATOM    551  CA  PHE X  36      -6.333  -0.523  -4.332  1.00  0.00          
ATOM    552  HA  PHE X  36      -6.506  -0.724  -3.274  1.00  0.00          
ATOM    553  CB  PHE X  36      -6.456  -1.981  -4.854  1.00  0.00          
ATOM    554  HB2 PHE X  36      -6.288  -1.962  -5.931  1.00  0.00          
ATOM    555  HB3 PHE X  36      -5.670  -2.630  -4.468  1.00  0.00          
ATOM    556  CG  PHE X  36      -7.792  -2.609  -4.488  1.00  0.00          
ATOM    557  CD1 PHE X  36      -8.870  -2.340  -5.302  1.00  0.00          
ATOM    558  HD1 PHE X  36      -8.761  -1.705  -6.169  1.00  0.00          
ATOM    559  CE1 PHE X  36     -10.130  -2.868  -4.997  1.00  0.00          
ATOM    560  HE1 PHE X  36     -10.953  -2.557  -5.623  1.00  0.00          
ATOM    561  CZ  PHE X  36     -10.251  -3.823  -3.946  1.00  0.00          
ATOM    562  HZ  PHE X  36     -11.209  -4.276  -3.737  1.00  0.00          
ATOM    563  CE2 PHE X  36      -9.197  -4.008  -3.079  1.00  0.00          
ATOM    564  HE2 PHE X  36      -9.264  -4.565  -2.156  1.00  0.00          
ATOM    565  CD2 PHE X  36      -7.974  -3.387  -3.317  1.00  0.00          
ATOM    566  HD2 PHE X  36      -7.206  -3.434  -2.560  1.00  0.00          
ATOM    567  C   PHE X  36      -4.949   0.025  -4.484  1.00  0.00          
ATOM    568  O   PHE X  36      -4.369  -0.158  -5.527  1.00  0.00          
ATOM    569  N   LEU X  37      -4.400   0.750  -3.491  1.00  0.00          
ATOM    570  H   LEU X  37      -5.015   1.000  -2.729  1.00  0.00          
ATOM    571  CA  LEU X  37      -3.067   1.365  -3.543  1.00  0.00          
ATOM    572  HA  LEU X  37      -2.943   1.644  -4.589  1.00  0.00          
ATOM    573  CB  LEU X  37      -3.000   2.596  -2.648  1.00  0.00          
ATOM    574  HB2 LEU X  37      -3.275   2.248  -1.652  1.00  0.00          
ATOM    575  HB3 LEU X  37      -1.974   2.960  -2.595  1.00  0.00          
ATOM    576  CG  LEU X  37      -3.948   3.713  -3.151  1.00  0.00          
ATOM    577  HG  LEU X  37      -4.955   3.305  -3.063  1.00  0.00          
ATOM    578  CD1 LEU X  37      -3.757   4.936  -2.207  1.00  0.00          
ATOM    579 HD11 LEU X  37      -3.846   4.624  -1.166  1.00  0.00          
ATOM    580 HD12 LEU X  37      -2.771   5.395  -2.268  1.00  0.00          
ATOM    581 HD13 LEU X  37      -4.531   5.688  -2.363  1.00  0.00          
ATOM    582  CD2 LEU X  37      -3.723   4.236  -4.589  1.00  0.00          
ATOM    583 HD21 LEU X  37      -2.796   4.806  -4.656  1.00  0.00          
ATOM    584 HD22 LEU X  37      -3.612   3.381  -5.257  1.00  0.00          
ATOM    585 HD23 LEU X  37      -4.549   4.832  -4.975  1.00  0.00          
ATOM    586  C   LEU X  37      -1.993   0.400  -2.988  1.00  0.00          
ATOM    587  O   LEU X  37      -2.300  -0.353  -2.074  1.00  0.00          
ATOM    588  N   HID X  38      -0.872   0.320  -3.654  1.00  0.00          
ATOM    589  H   HID X  38      -0.709   0.913  -4.455  1.00  0.00          
ATOM    590  CA  HID X  38       0.296  -0.501  -3.385  1.00  0.00          
ATOM    591  HA  HID X  38      -0.042  -1.115  -2.549  1.00  0.00          
ATOM    592  CB  HID X  38       0.674  -1.336  -4.628  1.00  0.00          
ATOM    593  HB2 HID X  38       1.279  -2.144  -4.215  1.00  0.00          
ATOM    594  HB3 HID X  38      -0.237  -1.803  -5.003  1.00  0.00          
ATOM    595  CG  HID X  38       1.495  -0.594  -5.647  1.00  0.00          
ATOM    596  ND1 HID X  38       2.877  -0.273  -5.644  1.00  0.00          
ATOM    597  HD1 HID X  38       3.481  -0.429  -4.850  1.00  0.00          
ATOM    598  CE1 HID X  38       3.205   0.403  -6.767  1.00  0.00          
ATOM    599  HE1 HID X  38       4.191   0.640  -7.138  1.00  0.00          
ATOM    600  NE2 HID X  38       2.123   0.565  -7.474  1.00  0.00          
ATOM    601  CD2 HID X  38       1.008  -0.050  -6.828  1.00  0.00          
ATOM    602  HD2 HID X  38      -0.036   0.008  -7.100  1.00  0.00          
ATOM    603  C   HID X  38       1.457   0.347  -2.788  1.00  0.00          
ATOM    604  O   HID X  38       1.389   1.567  -2.491  1.00  0.00          
ATOM    605  N   GLY X  39       2.583  -0.364  -2.509  1.00  0.00          
ATOM    606  H   GLY X  39       2.545  -1.359  -2.681  1.00  0.00          
ATOM    607  CA  GLY X  39       3.850   0.247  -2.003  1.00  0.00          
ATOM    608  HA2 GLY X  39       3.770   1.315  -2.204  1.00  0.00          
ATOM    609  HA3 GLY X  39       3.874   0.000  -0.941  1.00  0.00          
ATOM    610  C   GLY X  39       5.141  -0.359  -2.603  1.00  0.00          
ATOM    611  O   GLY X  39       5.268  -0.443  -3.821  1.00  0.00          
ATOM    612  N   ASN X  40       6.104  -0.772  -1.815  1.00  0.00          
ATOM    613  H   ASN X  40       5.738  -0.914  -0.885  1.00  0.00          
ATOM    614  CA  ASN X  40       7.468  -1.212  -2.135  1.00  0.00          
ATOM    615  HA  ASN X  40       7.713  -0.832  -3.126  1.00  0.00          
ATOM    616  CB  ASN X  40       8.392  -0.369  -1.167  1.00  0.00          
ATOM    617  HB2 ASN X  40       8.215   0.700  -1.288  1.00  0.00          
ATOM    618  HB3 ASN X  40       8.244  -0.659  -0.127  1.00  0.00          
ATOM    619  CG  ASN X  40       9.843  -0.563  -1.575  1.00  0.00          
ATOM    620  OD1 ASN X  40      10.212  -0.567  -2.776  1.00  0.00          
ATOM    621  ND2 ASN X  40      10.641  -1.066  -0.654  1.00  0.00          
ATOM    622 HD21 ASN X  40      11.496  -1.460  -1.022  1.00  0.00          
ATOM    623 HD22 ASN X  40      10.394  -1.039   0.324  1.00  0.00          
ATOM    624  C   ASN X  40       7.728  -2.687  -1.973  1.00  0.00          
ATOM    625  O   ASN X  40       7.586  -3.222  -0.845  1.00  0.00          
ATOM    626  N   PRO X  41       8.302  -3.394  -3.018  1.00  0.00          
ATOM    627  CD  PRO X  41       8.865  -4.737  -2.773  1.00  0.00          
ATOM    628  HD2 PRO X  41       8.097  -5.509  -2.734  1.00  0.00          
ATOM    629  HD3 PRO X  41       9.547  -4.737  -1.922  1.00  0.00          
ATOM    630  CG  PRO X  41       9.810  -5.091  -3.909  1.00  0.00          
ATOM    631  HG2 PRO X  41       9.410  -5.828  -4.606  1.00  0.00          
ATOM    632  HG3 PRO X  41      10.752  -5.536  -3.591  1.00  0.00          
ATOM    633  CB  PRO X  41       9.948  -3.745  -4.647  1.00  0.00          
ATOM    634  HB2 PRO X  41      10.192  -3.858  -5.703  1.00  0.00          
ATOM    635  HB3 PRO X  41      10.692  -3.163  -4.105  1.00  0.00          
ATOM    636  CA  PRO X  41       8.577  -3.059  -4.431  1.00  0.00          
ATOM    637  HA  PRO X  41       8.621  -1.988  -4.631  1.00  0.00          
ATOM    638  C   PRO X  41       7.455  -3.696  -5.357  1.00  0.00          
ATOM    639  O   PRO X  41       7.751  -4.414  -6.284  1.00  0.00          
ATOM    640  N   THR X  42       6.210  -3.380  -5.036  1.00  0.00          
ATOM    641  H   THR X  42       5.976  -2.650  -4.378  1.00  0.00          
ATOM    642  CA  THR X  42       5.023  -4.058  -5.504  1.00  0.00          
ATOM    643  HA  THR X  42       5.247  -5.077  -5.821  1.00  0.00          
ATOM    644  CB  THR X  42       3.954  -4.162  -4.389  1.00  0.00          
ATOM    645  HB  THR X  42       3.022  -4.631  -4.705  1.00  0.00          
ATOM    646  CG2 THR X  42       4.520  -5.151  -3.418  1.00  0.00          
ATOM    647 HG21 THR X  42       3.756  -5.206  -2.642  1.00  0.00          
ATOM    648 HG22 THR X  42       4.557  -6.163  -3.823  1.00  0.00          
ATOM    649 HG23 THR X  42       5.479  -4.931  -2.950  1.00  0.00          
ATOM    650  OG1 THR X  42       3.647  -2.958  -3.758  1.00  0.00          
ATOM    651  HG1 THR X  42       3.339  -3.259  -2.901  1.00  0.00          
ATOM    652  C   THR X  42       4.443  -3.373  -6.748  1.00  0.00          
ATOM    653  O   THR X  42       5.081  -2.359  -7.124  1.00  0.00          
ATOM    654  N   SER X  43       3.256  -3.695  -7.259  1.00  0.00          
ATOM    655  H   SER X  43       2.919  -4.567  -6.876  1.00  0.00          
ATOM    656  CA  SER X  43       2.385  -2.999  -8.233  1.00  0.00          
ATOM    657  HA  SER X  43       2.362  -1.917  -8.100  1.00  0.00          
ATOM    658  CB  SER X  43       2.820  -3.273  -9.688  1.00  0.00          
ATOM    659  HB2 SER X  43       2.201  -2.770 -10.433  1.00  0.00          
ATOM    660  HB3 SER X  43       3.862  -3.008  -9.865  1.00  0.00          
ATOM    661  OG  SER X  43       2.643  -4.670  -9.971  1.00  0.00          
ATOM    662  HG  SER X  43       3.214  -4.927 -10.698  1.00  0.00          
ATOM    663  C   SER X  43       0.932  -3.448  -8.125  1.00  0.00          
ATOM    664  O   SER X  43       0.646  -4.034  -7.115  1.00  0.00          
ATOM    665  N   SER X  44       0.013  -3.181  -9.026  1.00  0.00          
ATOM    666  H   SER X  44       0.165  -2.431  -9.684  1.00  0.00          
ATOM    667  CA  SER X  44      -1.345  -3.750  -9.078  1.00  0.00          
ATOM    668  HA  SER X  44      -1.770  -3.376  -8.146  1.00  0.00          
ATOM    669  CB  SER X  44      -2.127  -3.185 -10.232  1.00  0.00          
ATOM    670  HB2 SER X  44      -2.964  -3.875 -10.338  1.00  0.00          
ATOM    671  HB3 SER X  44      -2.580  -2.209 -10.055  1.00  0.00          
ATOM    672  OG  SER X  44      -1.338  -3.159 -11.381  1.00  0.00          
ATOM    673  HG  SER X  44      -0.778  -2.382 -11.309  1.00  0.00          
ATOM    674  C   SER X  44      -1.324  -5.303  -9.142  1.00  0.00          
ATOM    675  O   SER X  44      -2.276  -5.914  -8.652  1.00  0.00          
ATOM    676  N   TYR X  45      -0.232  -6.040  -9.524  1.00  0.00          
ATOM    677  H   TYR X  45       0.521  -5.485  -9.905  1.00  0.00          
ATOM    678  CA  TYR X  45      -0.060  -7.472  -9.347  1.00  0.00          
ATOM    679  HA  TYR X  45      -0.937  -7.859  -9.865  1.00  0.00          
ATOM    680  CB  TYR X  45       1.231  -7.929  -9.986  1.00  0.00          
ATOM    681  HB2 TYR X  45       1.270  -7.649 -11.039  1.00  0.00          
ATOM    682  HB3 TYR X  45       2.096  -7.501  -9.480  1.00  0.00          
ATOM    683  CG  TYR X  45       1.358  -9.408 -10.038  1.00  0.00          
ATOM    684  CD1 TYR X  45       0.745 -10.120 -11.064  1.00  0.00          
ATOM    685  HD1 TYR X  45       0.178  -9.647 -11.852  1.00  0.00          
ATOM    686  CE1 TYR X  45       1.003 -11.490 -11.188  1.00  0.00          
ATOM    687  HE1 TYR X  45       0.571 -12.079 -11.982  1.00  0.00          
ATOM    688  CZ  TYR X  45       1.758 -12.213 -10.214  1.00  0.00          
ATOM    689  OH  TYR X  45       1.963 -13.536 -10.358  1.00  0.00          
ATOM    690  HH  TYR X  45       1.541 -13.894 -11.141  1.00  0.00          
ATOM    691  CE2 TYR X  45       2.176 -11.506  -9.067  1.00  0.00          
ATOM    692  HE2 TYR X  45       2.727 -12.106  -8.357  1.00  0.00          
ATOM    693  CD2 TYR X  45       2.026 -10.084  -9.011  1.00  0.00          
ATOM    694  HD2 TYR X  45       2.456  -9.546  -8.179  1.00  0.00          
ATOM    695  C   TYR X  45      -0.132  -7.981  -7.869  1.00  0.00          
ATOM    696  O   TYR X  45      -0.359  -9.165  -7.699  1.00  0.00          
ATOM    697  N   LEU X  46      -0.097  -7.108  -6.857  1.00  0.00          
ATOM    698  H   LEU X  46       0.029  -6.148  -7.142  1.00  0.00          
ATOM    699  CA  LEU X  46      -0.227  -7.330  -5.428  1.00  0.00          
ATOM    700  HA  LEU X  46       0.443  -8.155  -5.188  1.00  0.00          
ATOM    701  CB  LEU X  46       0.144  -6.020  -4.643  1.00  0.00          
ATOM    702  HB2 LEU X  46       1.159  -5.710  -4.892  1.00  0.00          
ATOM    703  HB3 LEU X  46      -0.579  -5.318  -5.060  1.00  0.00          
ATOM    704  CG  LEU X  46       0.009  -5.989  -3.133  1.00  0.00          
ATOM    705  HG  LEU X  46      -0.971  -6.367  -2.844  1.00  0.00          
ATOM    706  CD1 LEU X  46       0.979  -6.991  -2.600  1.00  0.00          
ATOM    707 HD11 LEU X  46       1.872  -6.820  -3.202  1.00  0.00          
ATOM    708 HD12 LEU X  46       1.060  -6.811  -1.528  1.00  0.00          
ATOM    709 HD13 LEU X  46       0.638  -8.023  -2.693  1.00  0.00          
ATOM    710  CD2 LEU X  46       0.176  -4.532  -2.540  1.00  0.00          
ATOM    711 HD21 LEU X  46       0.041  -4.521  -1.459  1.00  0.00          
ATOM    712 HD22 LEU X  46       1.123  -4.163  -2.936  1.00  0.00          
ATOM    713 HD23 LEU X  46      -0.571  -3.849  -2.942  1.00  0.00          
ATOM    714  C   LEU X  46      -1.660  -7.681  -5.011  1.00  0.00          
ATOM    715  O   LEU X  46      -1.868  -8.387  -4.038  1.00  0.00          
ATOM    716  N   TRP X  47      -2.610  -7.002  -5.611  1.00  0.00          
ATOM    717  H   TRP X  47      -2.327  -6.288  -6.267  1.00  0.00          
ATOM    718  CA  TRP X  47      -3.990  -7.125  -5.331  1.00  0.00          
ATOM    719  HA  TRP X  47      -4.106  -7.560  -4.338  1.00  0.00          
ATOM    720  CB  TRP X  47      -4.585  -5.719  -5.454  1.00  0.00          
ATOM    721  HB2 TRP X  47      -4.463  -5.206  -6.408  1.00  0.00          
ATOM    722  HB3 TRP X  47      -5.654  -5.876  -5.313  1.00  0.00          
ATOM    723  CG  TRP X  47      -4.048  -4.716  -4.445  1.00  0.00          
ATOM    724  CD1 TRP X  47      -3.280  -3.636  -4.641  1.00  0.00          
ATOM    725  HD1 TRP X  47      -2.771  -3.348  -5.550  1.00  0.00          
ATOM    726  NE1 TRP X  47      -3.084  -2.870  -3.498  1.00  0.00          
ATOM    727  HE1 TRP X  47      -2.576  -2.004  -3.379  1.00  0.00          
ATOM    728  CE2 TRP X  47      -3.556  -3.528  -2.421  1.00  0.00          
ATOM    729  CZ2 TRP X  47      -3.666  -3.220  -1.017  1.00  0.00          
ATOM    730  HZ2 TRP X  47      -3.169  -2.312  -0.708  1.00  0.00          
ATOM    731  CH2 TRP X  47      -4.306  -4.013  -0.109  1.00  0.00          
ATOM    732  HH2 TRP X  47      -4.560  -3.722   0.900  1.00  0.00          
ATOM    733  CZ3 TRP X  47      -5.020  -5.110  -0.628  1.00  0.00          
ATOM    734  HZ3 TRP X  47      -5.679  -5.708  -0.016  1.00  0.00          
ATOM    735  CE3 TRP X  47      -4.872  -5.442  -2.012  1.00  0.00          
ATOM    736  HE3 TRP X  47      -5.451  -6.298  -2.326  1.00  0.00          
ATOM    737  CD2 TRP X  47      -4.214  -4.692  -2.947  1.00  0.00          
ATOM    738  C   TRP X  47      -4.759  -8.097  -6.262  1.00  0.00          
ATOM    739  O   TRP X  47      -5.977  -8.313  -6.069  1.00  0.00          
ATOM    740  N   ARG X  48      -4.048  -8.735  -7.275  1.00  0.00          
ATOM    741  H   ARG X  48      -3.049  -8.587  -7.286  1.00  0.00          
ATOM    742  CA  ARG X  48      -4.593  -9.778  -8.169  1.00  0.00          
ATOM    743  HA  ARG X  48      -5.214  -9.221  -8.871  1.00  0.00          
ATOM    744  CB  ARG X  48      -3.554 -10.484  -8.981  1.00  0.00          
ATOM    745  HB2 ARG X  48      -4.005 -10.968  -9.847  1.00  0.00          
ATOM    746  HB3 ARG X  48      -2.862  -9.730  -9.356  1.00  0.00          
ATOM    747  CG  ARG X  48      -2.778 -11.506  -8.050  1.00  0.00          
ATOM    748  HG2 ARG X  48      -2.577 -11.070  -7.072  1.00  0.00          
ATOM    749  HG3 ARG X  48      -3.434 -12.354  -7.857  1.00  0.00          
ATOM    750  CD  ARG X  48      -1.486 -11.949  -8.740  1.00  0.00          
ATOM    751  HD2 ARG X  48      -1.821 -12.312  -9.711  1.00  0.00          
ATOM    752  HD3 ARG X  48      -0.883 -11.071  -8.970  1.00  0.00          
ATOM    753  NE  ARG X  48      -0.862 -13.026  -7.927  1.00  0.00          
ATOM    754  HE  ARG X  48      -1.111 -13.924  -8.316  1.00  0.00          
ATOM    755  CZ  ARG X  48      -0.030 -12.915  -6.972  1.00  0.00          
ATOM    756  NH1 ARG X  48       0.330 -11.721  -6.520  1.00  0.00          
ATOM    757 HH11 ARG X  48       0.932 -11.670  -5.712  1.00  0.00          
ATOM    758 HH12 ARG X  48       0.093 -10.931  -7.104  1.00  0.00          
ATOM    759  NH2 ARG X  48       0.428 -13.910  -6.316  1.00  0.00          
ATOM    760 HH21 ARG X  48       0.691 -13.685  -5.366  1.00  0.00          
ATOM    761 HH22 ARG X  48       0.434 -14.870  -6.629  1.00  0.00          
ATOM    762  C   ARG X  48      -5.660 -10.748  -7.584  1.00  0.00          
ATOM    763  O   ARG X  48      -6.669 -10.962  -8.275  1.00  0.00          
ATOM    764  N   ASN X  49      -5.485 -11.319  -6.395  1.00  0.00          
ATOM    765  H   ASN X  49      -4.573 -11.162  -5.990  1.00  0.00          
ATOM    766  CA  ASN X  49      -6.338 -12.309  -5.737  1.00  0.00          
ATOM    767  HA  ASN X  49      -6.955 -12.724  -6.534  1.00  0.00          
ATOM    768  CB  ASN X  49      -5.465 -13.267  -4.827  1.00  0.00          
ATOM    769  HB2 ASN X  49      -4.913 -12.680  -4.093  1.00  0.00          
ATOM    770  HB3 ASN X  49      -6.186 -13.893  -4.300  1.00  0.00          
ATOM    771  CG  ASN X  49      -4.539 -14.222  -5.686  1.00  0.00          
ATOM    772  OD1 ASN X  49      -4.979 -15.236  -6.203  1.00  0.00          
ATOM    773  ND2 ASN X  49      -3.276 -13.929  -5.806  1.00  0.00          
ATOM    774 HD21 ASN X  49      -2.759 -14.548  -6.414  1.00  0.00          
ATOM    775 HD22 ASN X  49      -2.779 -13.353  -5.142  1.00  0.00          
ATOM    776  C   ASN X  49      -7.323 -11.653  -4.764  1.00  0.00          
ATOM    777  O   ASN X  49      -8.367 -12.207  -4.492  1.00  0.00          
ATOM    778  N   ILE X  50      -7.091 -10.383  -4.281  1.00  0.00          
ATOM    779  H   ILE X  50      -6.140 -10.046  -4.239  1.00  0.00          
ATOM    780  CA  ILE X  50      -8.107  -9.576  -3.538  1.00  0.00          
ATOM    781  HA  ILE X  50      -8.397 -10.221  -2.709  1.00  0.00          
ATOM    782  CB  ILE X  50      -7.437  -8.320  -2.835  1.00  0.00          
ATOM    783  HB  ILE X  50      -6.735  -7.914  -3.563  1.00  0.00          
ATOM    784  CG2 ILE X  50      -8.530  -7.367  -2.388  1.00  0.00          
ATOM    785 HG21 ILE X  50      -9.226  -7.018  -3.151  1.00  0.00          
ATOM    786 HG22 ILE X  50      -9.118  -7.781  -1.570  1.00  0.00          
ATOM    787 HG23 ILE X  50      -8.087  -6.488  -1.918  1.00  0.00          
ATOM    788  CG1 ILE X  50      -6.754  -8.644  -1.408  1.00  0.00          
ATOM    789 HG12 ILE X  50      -6.439  -7.686  -0.995  1.00  0.00          
ATOM    790 HG13 ILE X  50      -7.416  -9.075  -0.657  1.00  0.00          
ATOM    791  CD1 ILE X  50      -5.529  -9.555  -1.577  1.00  0.00          
ATOM    792 HD11 ILE X  50      -5.879 -10.551  -1.851  1.00  0.00          
ATOM    793 HD12 ILE X  50      -4.807  -9.195  -2.309  1.00  0.00          
ATOM    794 HD13 ILE X  50      -4.917  -9.579  -0.675  1.00  0.00          
ATOM    795  C   ILE X  50      -9.326  -9.227  -4.384  1.00  0.00          
ATOM    796  O   ILE X  50     -10.443  -9.583  -3.990  1.00  0.00          
ATOM    797  N   ILE X  51      -9.082  -8.525  -5.515  1.00  0.00          
ATOM    798  H   ILE X  51      -8.126  -8.502  -5.835  1.00  0.00          
ATOM    799  CA  ILE X  51     -10.100  -8.099  -6.533  1.00  0.00          
ATOM    800  HA  ILE X  51     -10.521  -7.166  -6.161  1.00  0.00          
ATOM    801  CB  ILE X  51      -9.410  -7.632  -7.797  1.00  0.00          
ATOM    802  HB  ILE X  51      -8.828  -8.499  -8.109  1.00  0.00          
ATOM    803  CG2 ILE X  51     -10.408  -7.470  -8.947  1.00  0.00          
ATOM    804 HG21 ILE X  51     -11.044  -6.639  -8.643  1.00  0.00          
ATOM    805 HG22 ILE X  51      -9.965  -7.323  -9.932  1.00  0.00          
ATOM    806 HG23 ILE X  51     -11.022  -8.364  -9.064  1.00  0.00          
ATOM    807  CG1 ILE X  51      -8.490  -6.438  -7.495  1.00  0.00          
ATOM    808 HG12 ILE X  51      -9.153  -5.607  -7.258  1.00  0.00          
ATOM    809 HG13 ILE X  51      -7.951  -6.607  -6.563  1.00  0.00          
ATOM    810  CD1 ILE X  51      -7.569  -5.943  -8.505  1.00  0.00          
ATOM    811 HD11 ILE X  51      -6.698  -6.597  -8.484  1.00  0.00          
ATOM    812 HD12 ILE X  51      -8.023  -5.964  -9.495  1.00  0.00          
ATOM    813 HD13 ILE X  51      -7.331  -4.952  -8.118  1.00  0.00          
ATOM    814  C   ILE X  51     -11.280  -9.041  -6.742  1.00  0.00          
ATOM    815  O   ILE X  51     -12.402  -8.570  -6.680  1.00  0.00          
ATOM    816  N   PRO X  52     -11.090 -10.337  -7.076  1.00  0.00          
ATOM    817  CD  PRO X  52      -9.807 -10.981  -7.376  1.00  0.00          
ATOM    818  HD2 PRO X  52      -9.071 -10.755  -6.603  1.00  0.00          
ATOM    819  HD3 PRO X  52      -9.441 -10.768  -8.379  1.00  0.00          
ATOM    820  CG  PRO X  52      -9.961 -12.500  -7.471  1.00  0.00          
ATOM    821  HG2 PRO X  52      -9.140 -12.951  -6.913  1.00  0.00          
ATOM    822  HG3 PRO X  52      -9.781 -12.853  -8.487  1.00  0.00          
ATOM    823  CB  PRO X  52     -11.317 -12.739  -6.941  1.00  0.00          
ATOM    824  HB2 PRO X  52     -11.189 -12.976  -5.884  1.00  0.00          
ATOM    825  HB3 PRO X  52     -11.786 -13.529  -7.525  1.00  0.00          
ATOM    826  CA  PRO X  52     -12.105 -11.391  -7.135  1.00  0.00          
ATOM    827  HA  PRO X  52     -12.470 -11.370  -8.162  1.00  0.00          
ATOM    828  C   PRO X  52     -13.260 -11.377  -6.116  1.00  0.00          
ATOM    829  O   PRO X  52     -14.407 -11.725  -6.502  1.00  0.00          
ATOM    830  N   HIE X  53     -12.997 -11.073  -4.852  1.00  0.00          
ATOM    831  H   HIE X  53     -12.054 -10.844  -4.573  1.00  0.00          
ATOM    832  CA  HIE X  53     -14.112 -11.123  -3.859  1.00  0.00          
ATOM    833  HA  HIE X  53     -14.766 -11.958  -4.110  1.00  0.00          
ATOM    834  CB  HIE X  53     -13.506 -11.213  -2.505  1.00  0.00          
ATOM    835  HB2 HIE X  53     -12.627 -10.569  -2.533  1.00  0.00          
ATOM    836  HB3 HIE X  53     -14.071 -10.824  -1.658  1.00  0.00          
ATOM    837  CG  HIE X  53     -13.066 -12.621  -2.221  1.00  0.00          
ATOM    838  ND1 HIE X  53     -13.903 -13.655  -1.817  1.00  0.00          
ATOM    839  CE1 HIE X  53     -13.146 -14.790  -1.678  1.00  0.00          
ATOM    840  HE1 HIE X  53     -13.362 -15.750  -1.236  1.00  0.00          
ATOM    841  NE2 HIE X  53     -11.905 -14.451  -2.005  1.00  0.00          
ATOM    842  HE2 HIE X  53     -11.043 -14.963  -1.894  1.00  0.00          
ATOM    843  CD2 HIE X  53     -11.798 -13.105  -2.329  1.00  0.00          
ATOM    844  HD2 HIE X  53     -10.963 -12.479  -2.609  1.00  0.00          
ATOM    845  C   HIE X  53     -14.921  -9.835  -3.876  1.00  0.00          
ATOM    846  O   HIE X  53     -16.069  -9.804  -3.505  1.00  0.00          
ATOM    847  N   VAL X  54     -14.380  -8.750  -4.445  1.00  0.00          
ATOM    848  H   VAL X  54     -13.551  -8.804  -5.018  1.00  0.00          
ATOM    849  CA  VAL X  54     -15.033  -7.365  -4.421  1.00  0.00          
ATOM    850  HA  VAL X  54     -15.907  -7.364  -3.770  1.00  0.00          
ATOM    851  CB  VAL X  54     -13.995  -6.307  -3.975  1.00  0.00          
ATOM    852  HB  VAL X  54     -13.300  -6.136  -4.797  1.00  0.00          
ATOM    853  CG1 VAL X  54     -14.662  -5.038  -3.664  1.00  0.00          
ATOM    854 HG11 VAL X  54     -14.122  -4.414  -2.953  1.00  0.00          
ATOM    855 HG12 VAL X  54     -15.074  -4.508  -4.523  1.00  0.00          
ATOM    856 HG13 VAL X  54     -15.648  -5.300  -3.278  1.00  0.00          
ATOM    857  CG2 VAL X  54     -13.051  -6.736  -2.802  1.00  0.00          
ATOM    858 HG21 VAL X  54     -12.662  -7.753  -2.844  1.00  0.00          
ATOM    859 HG22 VAL X  54     -12.187  -6.073  -2.759  1.00  0.00          
ATOM    860 HG23 VAL X  54     -13.575  -6.575  -1.859  1.00  0.00          
ATOM    861  C   VAL X  54     -15.619  -6.857  -5.769  1.00  0.00          
ATOM    862  O   VAL X  54     -16.773  -6.451  -5.747  1.00  0.00          
ATOM    863  N   ALA X  55     -14.887  -7.103  -6.885  1.00  0.00          
ATOM    864  H   ALA X  55     -13.965  -7.505  -6.793  1.00  0.00          
ATOM    865  CA  ALA X  55     -15.375  -6.703  -8.198  1.00  0.00          
ATOM    866  HA  ALA X  55     -15.343  -5.617  -8.282  1.00  0.00          
ATOM    867  CB  ALA X  55     -14.370  -7.196  -9.245  1.00  0.00          
ATOM    868  HB1 ALA X  55     -14.268  -8.255  -9.012  1.00  0.00          
ATOM    869  HB2 ALA X  55     -14.865  -6.980 -10.192  1.00  0.00          
ATOM    870  HB3 ALA X  55     -13.445  -6.620  -9.268  1.00  0.00          
ATOM    871  C   ALA X  55     -16.821  -7.120  -8.572  1.00  0.00          
ATOM    872  O   ALA X  55     -17.469  -6.358  -9.262  1.00  0.00          
ATOM    873  N   PRO X  56     -17.316  -8.293  -8.154  1.00  0.00          
ATOM    874  CD  PRO X  56     -16.533  -9.496  -7.602  1.00  0.00          
ATOM    875  HD2 PRO X  56     -16.489  -9.274  -6.536  1.00  0.00          
ATOM    876  HD3 PRO X  56     -15.543  -9.647  -8.031  1.00  0.00          
ATOM    877  CG  PRO X  56     -17.503 -10.701  -7.764  1.00  0.00          
ATOM    878  HG2 PRO X  56     -17.355 -11.531  -7.072  1.00  0.00          
ATOM    879  HG3 PRO X  56     -17.369 -11.066  -8.783  1.00  0.00          
ATOM    880  CB  PRO X  56     -18.920 -10.052  -7.620  1.00  0.00          
ATOM    881  HB2 PRO X  56     -19.132  -9.926  -6.558  1.00  0.00          
ATOM    882  HB3 PRO X  56     -19.674 -10.626  -8.160  1.00  0.00          
ATOM    883  CA  PRO X  56     -18.733  -8.770  -8.341  1.00  0.00          
ATOM    884  HA  PRO X  56     -18.902  -9.011  -9.391  1.00  0.00          
ATOM    885  C   PRO X  56     -19.808  -7.792  -7.860  1.00  0.00          
ATOM    886  O   PRO X  56     -20.835  -7.554  -8.529  1.00  0.00          
ATOM    887  N   SER X  57     -19.600  -7.102  -6.738  1.00  0.00          
ATOM    888  H   SER X  57     -18.729  -7.320  -6.275  1.00  0.00          
ATOM    889  CA  SER X  57     -20.312  -6.009  -6.125  1.00  0.00          
ATOM    890  HA  SER X  57     -21.325  -5.996  -6.528  1.00  0.00          
ATOM    891  CB  SER X  57     -20.468  -6.265  -4.649  1.00  0.00          
ATOM    892  HB2 SER X  57     -21.024  -5.490  -4.120  1.00  0.00          
ATOM    893  HB3 SER X  57     -21.051  -7.179  -4.533  1.00  0.00          
ATOM    894  OG  SER X  57     -19.191  -6.384  -4.034  1.00  0.00          
ATOM    895  HG  SER X  57     -19.061  -7.301  -3.779  1.00  0.00          
ATOM    896  C   SER X  57     -19.800  -4.586  -6.485  1.00  0.00          
ATOM    897  O   SER X  57     -20.670  -3.708  -6.636  1.00  0.00          
ATOM    898  N   HID X  58     -18.492  -4.289  -6.442  1.00  0.00          
ATOM    899  H   HID X  58     -17.827  -4.995  -6.159  1.00  0.00          
ATOM    900  CA  HID X  58     -18.009  -2.888  -6.385  1.00  0.00          
ATOM    901  HA  HID X  58     -18.806  -2.213  -6.694  1.00  0.00          
ATOM    902  CB  HID X  58     -17.605  -2.484  -4.985  1.00  0.00          
ATOM    903  HB2 HID X  58     -16.846  -3.207  -4.684  1.00  0.00          
ATOM    904  HB3 HID X  58     -17.200  -1.472  -4.998  1.00  0.00          
ATOM    905  CG  HID X  58     -18.744  -2.363  -4.045  1.00  0.00          
ATOM    906  ND1 HID X  58     -19.398  -3.422  -3.500  1.00  0.00          
ATOM    907  HD1 HID X  58     -19.254  -4.401  -3.696  1.00  0.00          
ATOM    908  CE1 HID X  58     -20.353  -2.912  -2.703  1.00  0.00          
ATOM    909  HE1 HID X  58     -21.050  -3.555  -2.187  1.00  0.00          
ATOM    910  NE2 HID X  58     -20.346  -1.520  -2.620  1.00  0.00          
ATOM    911  CD2 HID X  58     -19.320  -1.191  -3.572  1.00  0.00          
ATOM    912  HD2 HID X  58     -18.986  -0.242  -3.962  1.00  0.00          
ATOM    913  C   HID X  58     -16.894  -2.670  -7.401  1.00  0.00          
ATOM    914  O   HID X  58     -16.004  -3.505  -7.572  1.00  0.00          
ATOM    915  N   ARG X  59     -16.924  -1.486  -8.051  1.00  0.00          
ATOM    916  H   ARG X  59     -17.629  -0.844  -7.717  1.00  0.00          
ATOM    917  CA  ARG X  59     -15.938  -1.114  -9.073  1.00  0.00          
ATOM    918  HA  ARG X  59     -16.020  -1.976  -9.735  1.00  0.00          
ATOM    919  CB  ARG X  59     -16.319   0.220  -9.796  1.00  0.00          
ATOM    920  HB2 ARG X  59     -17.387   0.185 -10.009  1.00  0.00          
ATOM    921  HB3 ARG X  59     -16.052   1.066  -9.162  1.00  0.00          
ATOM    922  CG  ARG X  59     -15.486   0.416 -11.027  1.00  0.00          
ATOM    923  HG2 ARG X  59     -14.424   0.225 -10.875  1.00  0.00          
ATOM    924  HG3 ARG X  59     -15.846  -0.325 -11.741  1.00  0.00          
ATOM    925  CD  ARG X  59     -15.558   1.840 -11.630  1.00  0.00          
ATOM    926  HD2 ARG X  59     -16.599   1.962 -11.928  1.00  0.00          
ATOM    927  HD3 ARG X  59     -15.440   2.572 -10.831  1.00  0.00          
ATOM    928  NE  ARG X  59     -14.664   2.224 -12.789  1.00  0.00          
ATOM    929  HE  ARG X  59     -13.954   1.622 -13.181  1.00  0.00          
ATOM    930  CZ  ARG X  59     -14.673   3.391 -13.386  1.00  0.00          
ATOM    931  NH1 ARG X  59     -15.325   4.481 -13.011  1.00  0.00          
ATOM    932 HH11 ARG X  59     -15.305   5.352 -13.520  1.00  0.00          
ATOM    933 HH12 ARG X  59     -15.702   4.529 -12.075  1.00  0.00          
ATOM    934  NH2 ARG X  59     -14.059   3.510 -14.477  1.00  0.00          
ATOM    935 HH21 ARG X  59     -13.982   4.366 -15.008  1.00  0.00          
ATOM    936 HH22 ARG X  59     -13.605   2.647 -14.741  1.00  0.00          
ATOM    937  C   ARG X  59     -14.473  -1.042  -8.602  1.00  0.00          
ATOM    938  O   ARG X  59     -14.065   0.003  -8.071  1.00  0.00          
ATOM    939  N   CYS X  60     -13.684  -2.095  -8.753  1.00  0.00          
ATOM    940  H   CYS X  60     -14.098  -2.721  -9.430  1.00  0.00          
ATOM    941  CA  CYS X  60     -12.294  -2.149  -8.296  1.00  0.00          
ATOM    942  HA  CYS X  60     -12.206  -1.679  -7.316  1.00  0.00          
ATOM    943  CB  CYS X  60     -11.868  -3.561  -8.204  1.00  0.00          
ATOM    944  HB2 CYS X  60     -12.046  -4.097  -9.136  1.00  0.00          
ATOM    945  HB3 CYS X  60     -10.813  -3.685  -7.961  1.00  0.00          
ATOM    946  SG  CYS X  60     -12.868  -4.317  -6.837  1.00  0.00          
ATOM    947  HG  CYS X  60     -14.084  -4.206  -7.377  1.00  0.00          
ATOM    948  C   CYS X  60     -11.396  -1.381  -9.273  1.00  0.00          
ATOM    949  O   CYS X  60     -11.409  -1.615 -10.500  1.00  0.00          
ATOM    950  N   ILE X  61     -10.588  -0.426  -8.713  1.00  0.00          
ATOM    951  H   ILE X  61     -10.569  -0.276  -7.715  1.00  0.00          
ATOM    952  CA  ILE X  61      -9.621   0.334  -9.503  1.00  0.00          
ATOM    953  HA  ILE X  61      -9.584  -0.116 -10.495  1.00  0.00          
ATOM    954  CB  ILE X  61     -10.139   1.778  -9.764  1.00  0.00          
ATOM    955  HB  ILE X  61     -10.221   2.377  -8.856  1.00  0.00          
ATOM    956  CG2 ILE X  61      -9.022   2.582 -10.469  1.00  0.00          
ATOM    957 HG21 ILE X  61      -8.655   2.121 -11.385  1.00  0.00          
ATOM    958 HG22 ILE X  61      -9.184   3.653 -10.589  1.00  0.00          
ATOM    959 HG23 ILE X  61      -8.196   2.546  -9.760  1.00  0.00          
ATOM    960  CG1 ILE X  61     -11.425   1.894 -10.595  1.00  0.00          
ATOM    961 HG12 ILE X  61     -11.345   1.399 -11.562  1.00  0.00          
ATOM    962 HG13 ILE X  61     -12.199   1.359 -10.045  1.00  0.00          
ATOM    963  CD1 ILE X  61     -12.025   3.300 -10.714  1.00  0.00          
ATOM    964 HD11 ILE X  61     -13.072   3.267 -11.016  1.00  0.00          
ATOM    965 HD12 ILE X  61     -12.021   3.774  -9.734  1.00  0.00          
ATOM    966 HD13 ILE X  61     -11.506   3.853 -11.497  1.00  0.00          
ATOM    967  C   ILE X  61      -8.279   0.161  -8.756  1.00  0.00          
ATOM    968  O   ILE X  61      -8.104   0.452  -7.586  1.00  0.00          
ATOM    969  N   ALA X  62      -7.292  -0.273  -9.562  1.00  0.00          
ATOM    970  H   ALA X  62      -7.525  -0.470 -10.525  1.00  0.00          
ATOM    971  CA  ALA X  62      -6.009  -0.760  -9.055  1.00  0.00          
ATOM    972  HA  ALA X  62      -5.848  -0.454  -8.022  1.00  0.00          
ATOM    973  CB  ALA X  62      -6.129  -2.297  -8.908  1.00  0.00          
ATOM    974  HB1 ALA X  62      -5.276  -2.653  -8.331  1.00  0.00          
ATOM    975  HB2 ALA X  62      -6.992  -2.533  -8.284  1.00  0.00          
ATOM    976  HB3 ALA X  62      -6.261  -2.793  -9.870  1.00  0.00          
ATOM    977  C   ALA X  62      -4.834  -0.179  -9.911  1.00  0.00          
ATOM    978  O   ALA X  62      -4.561  -0.720 -10.974  1.00  0.00          
ATOM    979  N   PRO X  63      -4.411   1.017  -9.592  1.00  0.00          
ATOM    980  CD  PRO X  63      -5.075   1.845  -8.589  1.00  0.00          
ATOM    981  HD2 PRO X  63      -5.102   1.428  -7.583  1.00  0.00          
ATOM    982  HD3 PRO X  63      -6.095   2.084  -8.892  1.00  0.00          
ATOM    983  CG  PRO X  63      -4.260   3.138  -8.538  1.00  0.00          
ATOM    984  HG2 PRO X  63      -3.486   3.139  -7.771  1.00  0.00          
ATOM    985  HG3 PRO X  63      -4.900   3.991  -8.309  1.00  0.00          
ATOM    986  CB  PRO X  63      -3.498   3.181  -9.923  1.00  0.00          
ATOM    987  HB2 PRO X  63      -2.590   3.786  -9.938  1.00  0.00          
ATOM    988  HB3 PRO X  63      -4.234   3.517 -10.652  1.00  0.00          
ATOM    989  CA  PRO X  63      -3.241   1.748 -10.195  1.00  0.00          
ATOM    990  HA  PRO X  63      -3.151   1.659 -11.277  1.00  0.00          
ATOM    991  C   PRO X  63      -1.873   1.318  -9.741  1.00  0.00          
ATOM    992  O   PRO X  63      -1.758   0.846  -8.583  1.00  0.00          
ATOM    993  N   ASP X  64      -0.917   1.490 -10.624  1.00  0.00          
ATOM    994  H   ASP X  64      -1.254   1.825 -11.516  1.00  0.00          
ATOM    995  CA  ASP X  64       0.506   1.442 -10.457  1.00  0.00          
ATOM    996  HA  ASP X  64       0.814   0.743  -9.680  1.00  0.00          
ATOM    997  CB  ASP X  64       1.106   0.750 -11.705  1.00  0.00          
ATOM    998  HB2 ASP X  64       0.591   1.129 -12.588  1.00  0.00          
ATOM    999  HB3 ASP X  64       2.155   1.023 -11.815  1.00  0.00          
ATOM   1000  CG  ASP X  64       0.910  -0.724 -11.889  1.00  0.00          
ATOM   1001  OD1 ASP X  64       0.567  -1.303 -10.853  1.00  0.00          
ATOM   1002  OD2 ASP X  64       1.094  -1.291 -12.994  1.00  0.00          
ATOM   1003  C   ASP X  64       1.188   2.849 -10.210  1.00  0.00          
ATOM   1004  O   ASP X  64       0.802   3.839 -10.860  1.00  0.00          
ATOM   1005  N   LEU X  65       2.097   2.986  -9.260  1.00  0.00          
ATOM   1006  H   LEU X  65       2.145   2.266  -8.554  1.00  0.00          
ATOM   1007  CA  LEU X  65       2.655   4.354  -9.003  1.00  0.00          
ATOM   1008  HA  LEU X  65       1.853   5.089  -8.925  1.00  0.00          
ATOM   1009  CB  LEU X  65       3.347   4.248  -7.659  1.00  0.00          
ATOM   1010  HB2 LEU X  65       4.014   3.393  -7.753  1.00  0.00          
ATOM   1011  HB3 LEU X  65       3.915   5.149  -7.425  1.00  0.00          
ATOM   1012  CG  LEU X  65       2.418   4.076  -6.466  1.00  0.00          
ATOM   1013  HG  LEU X  65       1.948   3.096  -6.551  1.00  0.00          
ATOM   1014  CD1 LEU X  65       3.225   3.951  -5.158  1.00  0.00          
ATOM   1015 HD11 LEU X  65       3.609   4.950  -4.951  1.00  0.00          
ATOM   1016 HD12 LEU X  65       2.440   3.769  -4.422  1.00  0.00          
ATOM   1017 HD13 LEU X  65       3.962   3.148  -5.161  1.00  0.00          
ATOM   1018  CD2 LEU X  65       1.350   5.178  -6.288  1.00  0.00          
ATOM   1019 HD21 LEU X  65       0.561   4.967  -7.009  1.00  0.00          
ATOM   1020 HD22 LEU X  65       0.783   5.157  -5.357  1.00  0.00          
ATOM   1021 HD23 LEU X  65       1.734   6.198  -6.271  1.00  0.00          
ATOM   1022  C   LEU X  65       3.603   4.793 -10.099  1.00  0.00          
ATOM   1023  O   LEU X  65       4.189   3.959 -10.776  1.00  0.00          
ATOM   1024  N   ILE X  66       3.873   6.098 -10.263  1.00  0.00          
ATOM   1025  H   ILE X  66       3.391   6.733  -9.645  1.00  0.00          
ATOM   1026  CA  ILE X  66       4.859   6.679 -11.231  1.00  0.00          
ATOM   1027  HA  ILE X  66       4.413   6.306 -12.154  1.00  0.00          
ATOM   1028  CB  ILE X  66       4.818   8.237 -11.250  1.00  0.00          
ATOM   1029  HB  ILE X  66       3.773   8.510 -11.106  1.00  0.00          
ATOM   1030  CG2 ILE X  66       5.658   8.858 -10.158  1.00  0.00          
ATOM   1031 HG21 ILE X  66       5.584   8.189  -9.301  1.00  0.00          
ATOM   1032 HG22 ILE X  66       6.717   8.867 -10.419  1.00  0.00          
ATOM   1033 HG23 ILE X  66       5.321   9.874  -9.950  1.00  0.00          
ATOM   1034  CG1 ILE X  66       5.241   8.815 -12.631  1.00  0.00          
ATOM   1035 HG12 ILE X  66       5.273   9.904 -12.597  1.00  0.00          
ATOM   1036 HG13 ILE X  66       6.221   8.458 -12.948  1.00  0.00          
ATOM   1037  CD1 ILE X  66       4.267   8.538 -13.788  1.00  0.00          
ATOM   1038 HD11 ILE X  66       4.169   7.463 -13.942  1.00  0.00          
ATOM   1039 HD12 ILE X  66       3.320   9.075 -13.732  1.00  0.00          
ATOM   1040 HD13 ILE X  66       4.712   8.899 -14.715  1.00  0.00          
ATOM   1041  C   ILE X  66       6.284   6.068 -10.910  1.00  0.00          
ATOM   1042  O   ILE X  66       6.681   6.009  -9.772  1.00  0.00          
ATOM   1043  N   GLY X  67       6.907   5.474 -11.887  1.00  0.00          
ATOM   1044  H   GLY X  67       6.640   5.513 -12.861  1.00  0.00          
ATOM   1045  CA  GLY X  67       8.198   4.813 -11.752  1.00  0.00          
ATOM   1046  HA2 GLY X  67       8.798   4.964 -12.649  1.00  0.00          
ATOM   1047  HA3 GLY X  67       8.736   5.319 -10.952  1.00  0.00          
ATOM   1048  C   GLY X  67       8.117   3.322 -11.477  1.00  0.00          
ATOM   1049  O   GLY X  67       9.109   2.628 -11.401  1.00  0.00          
ATOM   1050  N   MET X  68       6.889   2.701 -11.441  1.00  0.00          
ATOM   1051  H   MET X  68       6.170   3.360 -11.706  1.00  0.00          
ATOM   1052  CA  MET X  68       6.494   1.389 -10.900  1.00  0.00          
ATOM   1053  HA  MET X  68       7.328   0.699 -10.772  1.00  0.00          
ATOM   1054  CB  MET X  68       5.853   1.616  -9.418  1.00  0.00          
ATOM   1055  HB2 MET X  68       4.858   2.046  -9.310  1.00  0.00          
ATOM   1056  HB3 MET X  68       5.845   0.558  -9.149  1.00  0.00          
ATOM   1057  CG  MET X  68       6.899   2.346  -8.522  1.00  0.00          
ATOM   1058  HG2 MET X  68       7.901   2.058  -8.840  1.00  0.00          
ATOM   1059  HG3 MET X  68       6.924   3.412  -8.749  1.00  0.00          
ATOM   1060  SD  MET X  68       6.679   2.017  -6.704  1.00  0.00          
ATOM   1061  CE  MET X  68       7.483   0.331  -6.639  1.00  0.00          
ATOM   1062  HE1 MET X  68       8.570   0.404  -6.693  1.00  0.00          
ATOM   1063  HE2 MET X  68       7.215  -0.008  -5.639  1.00  0.00          
ATOM   1064  HE3 MET X  68       7.111  -0.361  -7.395  1.00  0.00          
ATOM   1065  C   MET X  68       5.509   0.667 -11.857  1.00  0.00          
ATOM   1066  O   MET X  68       5.067   1.255 -12.900  1.00  0.00          
ATOM   1067  N   GLY X  69       5.296  -0.644 -11.708  1.00  0.00          
ATOM   1068  H   GLY X  69       5.519  -1.047 -10.809  1.00  0.00          
ATOM   1069  CA  GLY X  69       4.495  -1.456 -12.594  1.00  0.00          
ATOM   1070  HA2 GLY X  69       4.886  -2.459 -12.422  1.00  0.00          
ATOM   1071  HA3 GLY X  69       3.458  -1.468 -12.259  1.00  0.00          
ATOM   1072  C   GLY X  69       4.594  -1.145 -14.153  1.00  0.00          
ATOM   1073  O   GLY X  69       5.692  -1.155 -14.736  1.00  0.00          
ATOM   1074  N   LYS X  70       3.446  -0.820 -14.788  1.00  0.00          
ATOM   1075  H   LYS X  70       2.687  -0.845 -14.122  1.00  0.00          
ATOM   1076  CA  LYS X  70       3.273  -0.396 -16.181  1.00  0.00          
ATOM   1077  HA  LYS X  70       4.187  -0.629 -16.726  1.00  0.00          
ATOM   1078  CB  LYS X  70       2.181  -1.171 -16.852  1.00  0.00          
ATOM   1079  HB2 LYS X  70       1.216  -1.125 -16.349  1.00  0.00          
ATOM   1080  HB3 LYS X  70       2.041  -0.797 -17.866  1.00  0.00          
ATOM   1081  CG  LYS X  70       2.679  -2.622 -16.971  1.00  0.00          
ATOM   1082  HG2 LYS X  70       3.564  -2.656 -17.607  1.00  0.00          
ATOM   1083  HG3 LYS X  70       2.842  -3.053 -15.983  1.00  0.00          
ATOM   1084  CD  LYS X  70       1.604  -3.500 -17.620  1.00  0.00          
ATOM   1085  HD2 LYS X  70       0.678  -3.391 -17.056  1.00  0.00          
ATOM   1086  HD3 LYS X  70       1.355  -3.227 -18.646  1.00  0.00          
ATOM   1087  CE  LYS X  70       2.127  -4.905 -17.691  1.00  0.00          
ATOM   1088  HE2 LYS X  70       3.086  -4.877 -18.207  1.00  0.00          
ATOM   1089  HE3 LYS X  70       2.256  -5.348 -16.703  1.00  0.00          
ATOM   1090  NZ  LYS X  70       1.194  -5.761 -18.409  1.00  0.00          
ATOM   1091  HZ1 LYS X  70       1.416  -6.747 -18.418  1.00  0.00          
ATOM   1092  HZ2 LYS X  70       0.244  -5.711 -18.072  1.00  0.00          
ATOM   1093  HZ3 LYS X  70       1.129  -5.435 -19.362  1.00  0.00          
ATOM   1094  C   LYS X  70       3.076   1.124 -16.360  1.00  0.00          
ATOM   1095  O   LYS X  70       2.833   1.552 -17.442  1.00  0.00          
ATOM   1096  N   SER X  71       3.080   1.922 -15.276  1.00  0.00          
ATOM   1097  H   SER X  71       3.332   1.459 -14.415  1.00  0.00          
ATOM   1098  CA  SER X  71       3.170   3.399 -15.323  1.00  0.00          
ATOM   1099  HA  SER X  71       2.460   3.751 -16.071  1.00  0.00          
ATOM   1100  CB  SER X  71       2.925   4.052 -13.941  1.00  0.00          
ATOM   1101  HB2 SER X  71       3.631   3.747 -13.167  1.00  0.00          
ATOM   1102  HB3 SER X  71       2.892   5.140 -14.000  1.00  0.00          
ATOM   1103  OG  SER X  71       1.639   3.617 -13.568  1.00  0.00          
ATOM   1104  HG  SER X  71       1.490   3.863 -12.653  1.00  0.00          
ATOM   1105  C   SER X  71       4.562   3.766 -15.854  1.00  0.00          
ATOM   1106  O   SER X  71       5.477   2.935 -15.845  1.00  0.00          
ATOM   1107  N   ASP X  72       4.683   4.990 -16.399  1.00  0.00          
ATOM   1108  H   ASP X  72       3.837   5.540 -16.426  1.00  0.00          
ATOM   1109  CA  ASP X  72       5.874   5.613 -16.971  1.00  0.00          
ATOM   1110  HA  ASP X  72       6.292   4.887 -17.669  1.00  0.00          
ATOM   1111  CB  ASP X  72       5.476   6.883 -17.751  1.00  0.00          
ATOM   1112  HB2 ASP X  72       4.425   6.749 -18.009  1.00  0.00          
ATOM   1113  HB3 ASP X  72       5.521   7.750 -17.090  1.00  0.00          
ATOM   1114  CG  ASP X  72       6.271   7.102 -19.075  1.00  0.00          
ATOM   1115  OD1 ASP X  72       5.695   6.832 -20.132  1.00  0.00          
ATOM   1116  OD2 ASP X  72       7.458   7.478 -18.938  1.00  0.00          
ATOM   1117  C   ASP X  72       7.036   5.764 -15.923  1.00  0.00          
ATOM   1118  O   ASP X  72       6.769   5.818 -14.718  1.00  0.00          
ATOM   1119  N   LYS X  73       8.218   6.026 -16.405  1.00  0.00          
ATOM   1120  H   LYS X  73       8.254   6.056 -17.414  1.00  0.00          
ATOM   1121  CA  LYS X  73       9.459   5.863 -15.577  1.00  0.00          
ATOM   1122  HA  LYS X  73       9.196   5.876 -14.520  1.00  0.00          
ATOM   1123  CB  LYS X  73      10.043   4.428 -15.961  1.00  0.00          
ATOM   1124  HB2 LYS X  73      10.059   4.284 -17.040  1.00  0.00          
ATOM   1125  HB3 LYS X  73      11.038   4.295 -15.537  1.00  0.00          
ATOM   1126  CG  LYS X  73       9.167   3.386 -15.270  1.00  0.00          
ATOM   1127  HG2 LYS X  73       8.932   3.608 -14.228  1.00  0.00          
ATOM   1128  HG3 LYS X  73       8.228   3.342 -15.822  1.00  0.00          
ATOM   1129  CD  LYS X  73       9.696   1.956 -15.413  1.00  0.00          
ATOM   1130  HD2 LYS X  73       9.777   1.581 -16.434  1.00  0.00          
ATOM   1131  HD3 LYS X  73      10.628   1.893 -14.853  1.00  0.00          
ATOM   1132  CE  LYS X  73       8.741   0.966 -14.688  1.00  0.00          
ATOM   1133  HE2 LYS X  73       9.315   0.045 -14.569  1.00  0.00          
ATOM   1134  HE3 LYS X  73       8.487   1.345 -13.698  1.00  0.00          
ATOM   1135  NZ  LYS X  73       7.485   0.705 -15.459  1.00  0.00          
ATOM   1136  HZ1 LYS X  73       6.830   1.462 -15.329  1.00  0.00          
ATOM   1137  HZ2 LYS X  73       7.738   0.598 -16.431  1.00  0.00          
ATOM   1138  HZ3 LYS X  73       6.896  -0.033 -15.103  1.00  0.00          
ATOM   1139  C   LYS X  73      10.370   7.102 -15.962  1.00  0.00          
ATOM   1140  O   LYS X  73      11.234   7.003 -16.818  1.00  0.00          
ATOM   1141  N   PRO X  74       9.991   8.295 -15.440  1.00  0.00          
ATOM   1142  CD  PRO X  74       8.740   8.551 -14.801  1.00  0.00          
ATOM   1143  HD2 PRO X  74       8.423   7.848 -14.030  1.00  0.00          
ATOM   1144  HD3 PRO X  74       7.946   8.582 -15.546  1.00  0.00          
ATOM   1145  CG  PRO X  74       8.905   9.952 -14.163  1.00  0.00          
ATOM   1146  HG2 PRO X  74       9.490   9.844 -13.251  1.00  0.00          
ATOM   1147  HG3 PRO X  74       7.923  10.389 -13.984  1.00  0.00          
ATOM   1148  CB  PRO X  74       9.733  10.672 -15.181  1.00  0.00          
ATOM   1149  HB2 PRO X  74      10.223  11.577 -14.824  1.00  0.00          
ATOM   1150  HB3 PRO X  74       9.072  10.891 -16.020  1.00  0.00          
ATOM   1151  CA  PRO X  74      10.696   9.558 -15.702  1.00  0.00          
ATOM   1152  HA  PRO X  74      10.849   9.712 -16.770  1.00  0.00          
ATOM   1153  C   PRO X  74      12.026   9.597 -15.024  1.00  0.00          
ATOM   1154  O   PRO X  74      12.236   8.966 -14.031  1.00  0.00          
ATOM   1155  N   ASP X  75      12.821  10.573 -15.377  1.00  0.00          
ATOM   1156  H   ASP X  75      12.403  11.092 -16.136  1.00  0.00          
ATOM   1157  CA  ASP X  75      14.012  11.057 -14.610  1.00  0.00          
ATOM   1158  HA  ASP X  75      14.571  10.242 -14.150  1.00  0.00          
ATOM   1159  CB  ASP X  75      14.926  11.750 -15.548  1.00  0.00          
ATOM   1160  HB2 ASP X  75      15.181  11.069 -16.360  1.00  0.00          
ATOM   1161  HB3 ASP X  75      14.385  12.560 -16.036  1.00  0.00          
ATOM   1162  CG  ASP X  75      16.185  12.279 -14.831  1.00  0.00          
ATOM   1163  OD1 ASP X  75      16.947  11.461 -14.256  1.00  0.00          
ATOM   1164  OD2 ASP X  75      16.455  13.537 -14.989  1.00  0.00          
ATOM   1165  C   ASP X  75      13.574  11.966 -13.444  1.00  0.00          
ATOM   1166  O   ASP X  75      13.590  13.196 -13.460  1.00  0.00          
ATOM   1167  N   LEU X  76      13.128  11.267 -12.383  1.00  0.00          
ATOM   1168  H   LEU X  76      13.454  10.312 -12.375  1.00  0.00          
ATOM   1169  CA  LEU X  76      12.738  11.784 -11.040  1.00  0.00          
ATOM   1170  HA  LEU X  76      13.063  12.823 -10.974  1.00  0.00          
ATOM   1171  CB  LEU X  76      11.232  11.650 -10.721  1.00  0.00          
ATOM   1172  HB2 LEU X  76      10.978  10.592 -10.772  1.00  0.00          
ATOM   1173  HB3 LEU X  76      10.934  11.909  -9.704  1.00  0.00          
ATOM   1174  CG  LEU X  76      10.304  12.495 -11.631  1.00  0.00          
ATOM   1175  HG  LEU X  76      10.421  12.189 -12.672  1.00  0.00          
ATOM   1176  CD1 LEU X  76       8.847  12.365 -11.248  1.00  0.00          
ATOM   1177 HD11 LEU X  76       8.610  11.314 -11.415  1.00  0.00          
ATOM   1178 HD12 LEU X  76       8.794  12.459 -10.163  1.00  0.00          
ATOM   1179 HD13 LEU X  76       8.131  12.987 -11.785  1.00  0.00          
ATOM   1180  CD2 LEU X  76      10.657  13.989 -11.457  1.00  0.00          
ATOM   1181 HD21 LEU X  76      11.649  14.229 -11.840  1.00  0.00          
ATOM   1182 HD22 LEU X  76       9.932  14.568 -12.030  1.00  0.00          
ATOM   1183 HD23 LEU X  76      10.633  14.349 -10.429  1.00  0.00          
ATOM   1184  C   LEU X  76      13.600  11.094  -9.934  1.00  0.00          
ATOM   1185  O   LEU X  76      14.099   9.986 -10.157  1.00  0.00          
ATOM   1186  N   ASP X  77      13.657  11.601  -8.701  1.00  0.00          
ATOM   1187  H   ASP X  77      13.027  12.374  -8.537  1.00  0.00          
ATOM   1188  CA  ASP X  77      14.142  11.004  -7.473  1.00  0.00          
ATOM   1189  HA  ASP X  77      14.977  10.345  -7.707  1.00  0.00          
ATOM   1190  CB  ASP X  77      14.559  12.092  -6.483  1.00  0.00          
ATOM   1191  HB2 ASP X  77      13.771  12.843  -6.434  1.00  0.00          
ATOM   1192  HB3 ASP X  77      14.484  11.632  -5.496  1.00  0.00          
ATOM   1193  CG  ASP X  77      15.887  12.770  -6.747  1.00  0.00          
ATOM   1194  OD1 ASP X  77      16.982  12.182  -6.612  1.00  0.00          
ATOM   1195  OD2 ASP X  77      15.905  13.950  -7.080  1.00  0.00          
ATOM   1196  C   ASP X  77      13.073  10.071  -6.914  1.00  0.00          
ATOM   1197  O   ASP X  77      13.537   9.064  -6.329  1.00  0.00          
ATOM   1198  N   TYR X  78      11.790  10.331  -7.108  1.00  0.00          
ATOM   1199  H   TYR X  78      11.703  11.032  -7.830  1.00  0.00          
ATOM   1200  CA  TYR X  78      10.632   9.655  -6.532  1.00  0.00          
ATOM   1201  HA  TYR X  78       9.823  10.155  -7.065  1.00  0.00          
ATOM   1202  CB  TYR X  78      10.580   8.161  -6.924  1.00  0.00          
ATOM   1203  HB2 TYR X  78      11.434   7.663  -6.463  1.00  0.00          
ATOM   1204  HB3 TYR X  78       9.640   7.830  -6.480  1.00  0.00          
ATOM   1205  CG  TYR X  78      10.609   7.933  -8.369  1.00  0.00          
ATOM   1206  CD1 TYR X  78       9.403   8.041  -9.161  1.00  0.00          
ATOM   1207  HD1 TYR X  78       8.483   8.306  -8.663  1.00  0.00          
ATOM   1208  CE1 TYR X  78       9.513   7.838 -10.544  1.00  0.00          
ATOM   1209  HE1 TYR X  78       8.651   7.917 -11.191  1.00  0.00          
ATOM   1210  CZ  TYR X  78      10.776   7.438 -11.151  1.00  0.00          
ATOM   1211  OH  TYR X  78      10.898   7.240 -12.538  1.00  0.00          
ATOM   1212  HH  TYR X  78      11.442   7.897 -12.978  1.00  0.00          
ATOM   1213  CE2 TYR X  78      11.931   7.378 -10.366  1.00  0.00          
ATOM   1214  HE2 TYR X  78      12.886   7.146 -10.815  1.00  0.00          
ATOM   1215  CD2 TYR X  78      11.828   7.582  -8.997  1.00  0.00          
ATOM   1216  HD2 TYR X  78      12.804   7.496  -8.542  1.00  0.00          
ATOM   1217  C   TYR X  78      10.295   9.964  -5.040  1.00  0.00          
ATOM   1218  O   TYR X  78       9.864   9.152  -4.232  1.00  0.00          
ATOM   1219  N   PHE X  79      10.484  11.234  -4.661  1.00  0.00          
ATOM   1220  H   PHE X  79      10.803  11.837  -5.405  1.00  0.00          
ATOM   1221  CA  PHE X  79      10.162  11.727  -3.293  1.00  0.00          
ATOM   1222  HA  PHE X  79      10.701  11.125  -2.562  1.00  0.00          
ATOM   1223  CB  PHE X  79      10.474  13.229  -3.124  1.00  0.00          
ATOM   1224  HB2 PHE X  79      10.160  13.727  -4.041  1.00  0.00          
ATOM   1225  HB3 PHE X  79       9.922  13.750  -2.341  1.00  0.00          
ATOM   1226  CG  PHE X  79      11.959  13.556  -2.912  1.00  0.00          
ATOM   1227  CD1 PHE X  79      12.704  14.021  -4.000  1.00  0.00          
ATOM   1228  HD1 PHE X  79      12.251  14.185  -4.967  1.00  0.00          
ATOM   1229  CE1 PHE X  79      14.058  14.284  -3.909  1.00  0.00          
ATOM   1230  HE1 PHE X  79      14.678  14.509  -4.763  1.00  0.00          
ATOM   1231  CZ  PHE X  79      14.730  14.207  -2.674  1.00  0.00          
ATOM   1232  HZ  PHE X  79      15.774  14.480  -2.616  1.00  0.00          
ATOM   1233  CE2 PHE X  79      13.974  13.793  -1.564  1.00  0.00          
ATOM   1234  HE2 PHE X  79      14.437  13.622  -0.603  1.00  0.00          
ATOM   1235  CD2 PHE X  79      12.570  13.513  -1.679  1.00  0.00          
ATOM   1236  HD2 PHE X  79      11.996  13.161  -0.835  1.00  0.00          
ATOM   1237  C   PHE X  79       8.654  11.644  -3.076  1.00  0.00          
ATOM   1238  O   PHE X  79       7.867  11.760  -4.014  1.00  0.00          
ATOM   1239  N   PHE X  80       8.200  11.406  -1.804  1.00  0.00          
ATOM   1240  H   PHE X  80       8.848  11.274  -1.041  1.00  0.00          
ATOM   1241  CA  PHE X  80       6.822  11.142  -1.506  1.00  0.00          
ATOM   1242  HA  PHE X  80       6.463  10.200  -1.922  1.00  0.00          
ATOM   1243  CB  PHE X  80       6.746  10.915   0.040  1.00  0.00          
ATOM   1244  HB2 PHE X  80       7.148   9.920   0.232  1.00  0.00          
ATOM   1245  HB3 PHE X  80       7.465  11.569   0.533  1.00  0.00          
ATOM   1246  CG  PHE X  80       5.370  10.964   0.578  1.00  0.00          
ATOM   1247  CD1 PHE X  80       4.553   9.873   0.651  1.00  0.00          
ATOM   1248  HD1 PHE X  80       4.873   8.927   0.238  1.00  0.00          
ATOM   1249  CE1 PHE X  80       3.314   9.951   1.326  1.00  0.00          
ATOM   1250  HE1 PHE X  80       2.843   9.001   1.531  1.00  0.00          
ATOM   1251  CZ  PHE X  80       2.865  11.178   1.814  1.00  0.00          
ATOM   1252  HZ  PHE X  80       1.994  11.276   2.446  1.00  0.00          
ATOM   1253  CE2 PHE X  80       3.675  12.311   1.745  1.00  0.00          
ATOM   1254  HE2 PHE X  80       3.322  13.280   2.069  1.00  0.00          
ATOM   1255  CD2 PHE X  80       4.934  12.180   1.070  1.00  0.00          
ATOM   1256  HD2 PHE X  80       5.552  13.060   0.973  1.00  0.00          
ATOM   1257  C   PHE X  80       5.842  12.249  -1.975  1.00  0.00          
ATOM   1258  O   PHE X  80       4.849  11.961  -2.659  1.00  0.00          
ATOM   1259  N   ASP X  81       6.221  13.553  -1.860  1.00  0.00          
ATOM   1260  H   ASP X  81       7.112  13.684  -1.403  1.00  0.00          
ATOM   1261  CA  ASP X  81       5.464  14.707  -2.395  1.00  0.00          
ATOM   1262  HA  ASP X  81       4.536  14.887  -1.852  1.00  0.00          
ATOM   1263  CB  ASP X  81       6.370  15.841  -2.089  1.00  0.00          
ATOM   1264  HB2 ASP X  81       6.745  15.842  -1.066  1.00  0.00          
ATOM   1265  HB3 ASP X  81       7.223  15.787  -2.766  1.00  0.00          
ATOM   1266  CG  ASP X  81       5.663  17.114  -2.353  1.00  0.00          
ATOM   1267  OD1 ASP X  81       5.337  17.797  -1.382  1.00  0.00          
ATOM   1268  OD2 ASP X  81       5.481  17.527  -3.549  1.00  0.00          
ATOM   1269  C   ASP X  81       5.133  14.564  -3.942  1.00  0.00          
ATOM   1270  O   ASP X  81       4.016  14.913  -4.353  1.00  0.00          
ATOM   1271  N   ASP X  82       6.104  14.060  -4.780  1.00  0.00          
ATOM   1272  H   ASP X  82       6.950  13.849  -4.272  1.00  0.00          
ATOM   1273  CA  ASP X  82       5.893  13.808  -6.209  1.00  0.00          
ATOM   1274  HA  ASP X  82       5.443  14.741  -6.550  1.00  0.00          
ATOM   1275  CB  ASP X  82       7.219  13.460  -6.931  1.00  0.00          
ATOM   1276  HB2 ASP X  82       7.600  12.479  -6.647  1.00  0.00          
ATOM   1277  HB3 ASP X  82       7.138  13.320  -8.010  1.00  0.00          
ATOM   1278  CG  ASP X  82       8.269  14.492  -6.767  1.00  0.00          
ATOM   1279  OD1 ASP X  82       7.999  15.682  -7.055  1.00  0.00          
ATOM   1280  OD2 ASP X  82       9.394  14.079  -6.425  1.00  0.00          
ATOM   1281  C   ASP X  82       4.892  12.783  -6.522  1.00  0.00          
ATOM   1282  O   ASP X  82       3.873  12.920  -7.166  1.00  0.00          
ATOM   1283  N   HIE X  83       5.090  11.570  -5.876  1.00  0.00          
ATOM   1284  H   HIE X  83       5.873  11.373  -5.270  1.00  0.00          
ATOM   1285  CA  HIE X  83       3.956  10.597  -5.886  1.00  0.00          
ATOM   1286  HA  HIE X  83       3.815  10.217  -6.899  1.00  0.00          
ATOM   1287  CB  HIE X  83       4.305   9.372  -5.036  1.00  0.00          
ATOM   1288  HB2 HIE X  83       4.708   9.692  -4.075  1.00  0.00          
ATOM   1289  HB3 HIE X  83       3.426   8.790  -4.760  1.00  0.00          
ATOM   1290  CG  HIE X  83       5.310   8.442  -5.687  1.00  0.00          
ATOM   1291  ND1 HIE X  83       5.023   7.385  -6.600  1.00  0.00          
ATOM   1292  CE1 HIE X  83       6.093   6.596  -6.626  1.00  0.00          
ATOM   1293  HE1 HIE X  83       6.187   5.666  -7.167  1.00  0.00          
ATOM   1294  NE2 HIE X  83       6.995   7.089  -5.820  1.00  0.00          
ATOM   1295  HE2 HIE X  83       7.831   6.566  -5.602  1.00  0.00          
ATOM   1296  CD2 HIE X  83       6.593   8.302  -5.298  1.00  0.00          
ATOM   1297  HD2 HIE X  83       7.035   8.989  -4.592  1.00  0.00          
ATOM   1298  C   HIE X  83       2.558  11.223  -5.343  1.00  0.00          
ATOM   1299  O   HIE X  83       1.504  10.965  -5.978  1.00  0.00          
ATOM   1300  N   VAL X  84       2.550  11.964  -4.283  1.00  0.00          
ATOM   1301  H   VAL X  84       3.472  12.067  -3.883  1.00  0.00          
ATOM   1302  CA  VAL X  84       1.212  12.561  -3.807  1.00  0.00          
ATOM   1303  HA  VAL X  84       0.530  11.723  -3.659  1.00  0.00          
ATOM   1304  CB  VAL X  84       1.444  13.335  -2.491  1.00  0.00          
ATOM   1305  HB  VAL X  84       2.269  14.007  -2.726  1.00  0.00          
ATOM   1306  CG1 VAL X  84       0.224  14.208  -2.014  1.00  0.00          
ATOM   1307 HG11 VAL X  84       0.566  14.433  -1.004  1.00  0.00          
ATOM   1308 HG12 VAL X  84       0.284  15.131  -2.590  1.00  0.00          
ATOM   1309 HG13 VAL X  84      -0.756  13.730  -2.016  1.00  0.00          
ATOM   1310  CG2 VAL X  84       1.870  12.386  -1.402  1.00  0.00          
ATOM   1311 HG21 VAL X  84       0.944  11.847  -1.202  1.00  0.00          
ATOM   1312 HG22 VAL X  84       2.671  11.749  -1.779  1.00  0.00          
ATOM   1313 HG23 VAL X  84       2.343  12.933  -0.586  1.00  0.00          
ATOM   1314  C   VAL X  84       0.617  13.475  -4.855  1.00  0.00          
ATOM   1315  O   VAL X  84      -0.563  13.409  -5.073  1.00  0.00          
ATOM   1316  N   ARG X  85       1.405  14.364  -5.490  1.00  0.00          
ATOM   1317  H   ARG X  85       2.370  14.433  -5.201  1.00  0.00          
ATOM   1318  CA  ARG X  85       1.091  15.106  -6.699  1.00  0.00          
ATOM   1319  HA  ARG X  85       0.260  15.749  -6.406  1.00  0.00          
ATOM   1320  CB  ARG X  85       2.320  15.871  -7.349  1.00  0.00          
ATOM   1321  HB2 ARG X  85       3.233  15.277  -7.366  1.00  0.00          
ATOM   1322  HB3 ARG X  85       2.085  16.089  -8.390  1.00  0.00          
ATOM   1323  CG  ARG X  85       2.738  17.105  -6.555  1.00  0.00          
ATOM   1324  HG2 ARG X  85       1.871  17.667  -6.209  1.00  0.00          
ATOM   1325  HG3 ARG X  85       3.409  16.856  -5.733  1.00  0.00          
ATOM   1326  CD  ARG X  85       3.445  18.172  -7.538  1.00  0.00          
ATOM   1327  HD2 ARG X  85       2.798  18.477  -8.361  1.00  0.00          
ATOM   1328  HD3 ARG X  85       3.511  19.098  -6.967  1.00  0.00          
ATOM   1329  NE  ARG X  85       4.794  17.781  -7.927  1.00  0.00          
ATOM   1330  HE  ARG X  85       5.491  17.824  -7.198  1.00  0.00          
ATOM   1331  CZ  ARG X  85       5.246  17.250  -9.060  1.00  0.00          
ATOM   1332  NH1 ARG X  85       4.536  17.404 -10.128  1.00  0.00          
ATOM   1333 HH11 ARG X  85       4.960  17.131 -11.003  1.00  0.00          
ATOM   1334 HH12 ARG X  85       3.741  18.027 -10.088  1.00  0.00          
ATOM   1335  NH2 ARG X  85       6.369  16.625  -9.119  1.00  0.00          
ATOM   1336 HH21 ARG X  85       6.705  16.430 -10.051  1.00  0.00          
ATOM   1337 HH22 ARG X  85       6.896  16.320  -8.313  1.00  0.00          
ATOM   1338  C   ARG X  85       0.450  14.234  -7.759  1.00  0.00          
ATOM   1339  O   ARG X  85      -0.681  14.567  -8.238  1.00  0.00          
ATOM   1340  N   TYR X  86       1.165  13.169  -8.191  1.00  0.00          
ATOM   1341  H   TYR X  86       2.109  13.118  -7.835  1.00  0.00          
ATOM   1342  CA  TYR X  86       0.700  12.347  -9.312  1.00  0.00          
ATOM   1343  HA  TYR X  86       0.492  12.995 -10.163  1.00  0.00          
ATOM   1344  CB  TYR X  86       1.782  11.433  -9.897  1.00  0.00          
ATOM   1345  HB2 TYR X  86       2.480  11.169  -9.103  1.00  0.00          
ATOM   1346  HB3 TYR X  86       1.366  10.498 -10.270  1.00  0.00          
ATOM   1347  CG  TYR X  86       2.607  12.057 -11.023  1.00  0.00          
ATOM   1348  CD1 TYR X  86       3.648  12.939 -10.663  1.00  0.00          
ATOM   1349  HD1 TYR X  86       3.702  13.405  -9.690  1.00  0.00          
ATOM   1350  CE1 TYR X  86       4.407  13.428 -11.725  1.00  0.00          
ATOM   1351  HE1 TYR X  86       5.115  14.209 -11.491  1.00  0.00          
ATOM   1352  CZ  TYR X  86       4.225  13.018 -13.089  1.00  0.00          
ATOM   1353  OH  TYR X  86       5.051  13.497 -14.032  1.00  0.00          
ATOM   1354  HH  TYR X  86       4.529  13.592 -14.833  1.00  0.00          
ATOM   1355  CE2 TYR X  86       3.287  12.022 -13.351  1.00  0.00          
ATOM   1356  HE2 TYR X  86       3.077  11.696 -14.359  1.00  0.00          
ATOM   1357  CD2 TYR X  86       2.502  11.529 -12.294  1.00  0.00          
ATOM   1358  HD2 TYR X  86       1.852  10.700 -12.533  1.00  0.00          
ATOM   1359  C   TYR X  86      -0.613  11.557  -9.027  1.00  0.00          
ATOM   1360  O   TYR X  86      -1.571  11.627  -9.814  1.00  0.00          
ATOM   1361  N   LEU X  87      -0.753  11.049  -7.802  1.00  0.00          
ATOM   1362  H   LEU X  87      -0.018  11.033  -7.109  1.00  0.00          
ATOM   1363  CA  LEU X  87      -1.954  10.293  -7.326  1.00  0.00          
ATOM   1364  HA  LEU X  87      -2.359   9.622  -8.084  1.00  0.00          
ATOM   1365  CB  LEU X  87      -1.547   9.347  -6.240  1.00  0.00          
ATOM   1366  HB2 LEU X  87      -0.837   8.625  -6.645  1.00  0.00          
ATOM   1367  HB3 LEU X  87      -0.992   9.925  -5.501  1.00  0.00          
ATOM   1368  CG  LEU X  87      -2.701   8.698  -5.515  1.00  0.00          
ATOM   1369  HG  LEU X  87      -3.381   9.469  -5.152  1.00  0.00          
ATOM   1370  CD1 LEU X  87      -3.411   7.719  -6.453  1.00  0.00          
ATOM   1371 HD11 LEU X  87      -2.722   7.132  -7.059  1.00  0.00          
ATOM   1372 HD12 LEU X  87      -3.981   6.997  -5.867  1.00  0.00          
ATOM   1373 HD13 LEU X  87      -4.032   8.297  -7.138  1.00  0.00          
ATOM   1374  CD2 LEU X  87      -2.209   7.900  -4.238  1.00  0.00          
ATOM   1375 HD21 LEU X  87      -1.541   8.541  -3.662  1.00  0.00          
ATOM   1376 HD22 LEU X  87      -3.087   7.599  -3.667  1.00  0.00          
ATOM   1377 HD23 LEU X  87      -1.648   7.048  -4.620  1.00  0.00          
ATOM   1378  C   LEU X  87      -3.144  11.328  -7.039  1.00  0.00          
ATOM   1379  O   LEU X  87      -4.261  10.924  -7.402  1.00  0.00          
ATOM   1380  N   ASP X  88      -2.881  12.569  -6.661  1.00  0.00          
ATOM   1381  H   ASP X  88      -1.932  12.840  -6.450  1.00  0.00          
ATOM   1382  CA  ASP X  88      -3.936  13.546  -6.576  1.00  0.00          
ATOM   1383  HA  ASP X  88      -4.726  13.150  -5.937  1.00  0.00          
ATOM   1384  CB  ASP X  88      -3.425  14.810  -6.056  1.00  0.00          
ATOM   1385  HB2 ASP X  88      -2.345  14.937  -6.118  1.00  0.00          
ATOM   1386  HB3 ASP X  88      -3.792  15.701  -6.566  1.00  0.00          
ATOM   1387  CG  ASP X  88      -3.640  14.949  -4.534  1.00  0.00          
ATOM   1388  OD1 ASP X  88      -3.241  14.102  -3.768  1.00  0.00          
ATOM   1389  OD2 ASP X  88      -4.211  16.001  -4.157  1.00  0.00          
ATOM   1390  C   ASP X  88      -4.568  13.801  -7.976  1.00  0.00          
ATOM   1391  O   ASP X  88      -5.770  13.831  -8.203  1.00  0.00          
ATOM   1392  N   ALA X  89      -3.662  13.918  -8.963  1.00  0.00          
ATOM   1393  H   ALA X  89      -2.677  13.769  -8.799  1.00  0.00          
ATOM   1394  CA  ALA X  89      -4.044  13.937 -10.338  1.00  0.00          
ATOM   1395  HA  ALA X  89      -4.739  14.762 -10.496  1.00  0.00          
ATOM   1396  CB  ALA X  89      -2.766  14.380 -11.007  1.00  0.00          
ATOM   1397  HB1 ALA X  89      -1.957  13.652 -10.938  1.00  0.00          
ATOM   1398  HB2 ALA X  89      -2.973  14.598 -12.055  1.00  0.00          
ATOM   1399  HB3 ALA X  89      -2.354  15.329 -10.662  1.00  0.00          
ATOM   1400  C   ALA X  89      -4.795  12.715 -10.890  1.00  0.00          
ATOM   1401  O   ALA X  89      -5.858  12.858 -11.498  1.00  0.00          
ATOM   1402  N   PHE X  90      -4.175  11.572 -10.755  1.00  0.00          
ATOM   1403  H   PHE X  90      -3.427  11.555 -10.077  1.00  0.00          
ATOM   1404  CA  PHE X  90      -4.867  10.273 -11.052  1.00  0.00          
ATOM   1405  HA  PHE X  90      -4.998  10.256 -12.133  1.00  0.00          
ATOM   1406  CB  PHE X  90      -3.979   9.052 -10.621  1.00  0.00          
ATOM   1407  HB2 PHE X  90      -2.948   9.070 -10.971  1.00  0.00          
ATOM   1408  HB3 PHE X  90      -3.954   9.096  -9.532  1.00  0.00          
ATOM   1409  CG  PHE X  90      -4.569   7.713 -11.038  1.00  0.00          
ATOM   1410  CD1 PHE X  90      -4.090   6.980 -12.142  1.00  0.00          
ATOM   1411  HD1 PHE X  90      -3.298   7.466 -12.694  1.00  0.00          
ATOM   1412  CE1 PHE X  90      -4.764   5.828 -12.570  1.00  0.00          
ATOM   1413  HE1 PHE X  90      -4.543   5.264 -13.464  1.00  0.00          
ATOM   1414  CZ  PHE X  90      -5.740   5.282 -11.681  1.00  0.00          
ATOM   1415  HZ  PHE X  90      -6.297   4.421 -12.021  1.00  0.00          
ATOM   1416  CE2 PHE X  90      -6.183   5.947 -10.561  1.00  0.00          
ATOM   1417  HE2 PHE X  90      -6.995   5.585  -9.948  1.00  0.00          
ATOM   1418  CD2 PHE X  90      -5.625   7.159 -10.214  1.00  0.00          
ATOM   1419  HD2 PHE X  90      -6.048   7.603  -9.325  1.00  0.00          
ATOM   1420  C   PHE X  90      -6.335  10.201 -10.585  1.00  0.00          
ATOM   1421  O   PHE X  90      -7.208   9.809 -11.376  1.00  0.00          
ATOM   1422  N   ILE X  91      -6.528  10.449  -9.327  1.00  0.00          
ATOM   1423  H   ILE X  91      -5.718  10.621  -8.748  1.00  0.00          
ATOM   1424  CA  ILE X  91      -7.950  10.422  -8.798  1.00  0.00          
ATOM   1425  HA  ILE X  91      -8.298   9.433  -9.095  1.00  0.00          
ATOM   1426  CB  ILE X  91      -7.904  10.556  -7.220  1.00  0.00          
ATOM   1427  HB  ILE X  91      -7.374  11.475  -6.971  1.00  0.00          
ATOM   1428  CG2 ILE X  91      -9.313  10.773  -6.743  1.00  0.00          
ATOM   1429 HG21 ILE X  91      -9.264  10.725  -5.656  1.00  0.00          
ATOM   1430 HG22 ILE X  91      -9.625  11.774  -7.043  1.00  0.00          
ATOM   1431 HG23 ILE X  91     -10.044  10.085  -7.170  1.00  0.00          
ATOM   1432  CG1 ILE X  91      -7.133   9.412  -6.414  1.00  0.00          
ATOM   1433 HG12 ILE X  91      -7.837   8.584  -6.343  1.00  0.00          
ATOM   1434 HG13 ILE X  91      -6.240   9.115  -6.963  1.00  0.00          
ATOM   1435  CD1 ILE X  91      -6.663   9.815  -4.948  1.00  0.00          
ATOM   1436 HD11 ILE X  91      -7.544   9.885  -4.310  1.00  0.00          
ATOM   1437 HD12 ILE X  91      -5.945   9.072  -4.601  1.00  0.00          
ATOM   1438 HD13 ILE X  91      -6.214  10.808  -4.951  1.00  0.00          
ATOM   1439  C   ILE X  91      -8.983  11.219  -9.664  1.00  0.00          
ATOM   1440  O   ILE X  91     -10.051  10.687  -9.875  1.00  0.00          
ATOM   1441  N   GLU X  92      -8.668  12.444 -10.135  1.00  0.00          
ATOM   1442  H   GLU X  92      -7.854  12.932  -9.792  1.00  0.00          
ATOM   1443  CA  GLU X  92      -9.632  13.310 -10.908  1.00  0.00          
ATOM   1444  HA  GLU X  92     -10.647  13.248 -10.517  1.00  0.00          
ATOM   1445  CB  GLU X  92      -9.180  14.808 -10.668  1.00  0.00          
ATOM   1446  HB2 GLU X  92      -8.275  14.888 -11.269  1.00  0.00          
ATOM   1447  HB3 GLU X  92      -9.938  15.540 -10.947  1.00  0.00          
ATOM   1448  CG  GLU X  92      -8.816  15.181  -9.155  1.00  0.00          
ATOM   1449  HG2 GLU X  92      -7.917  14.637  -8.865  1.00  0.00          
ATOM   1450  HG3 GLU X  92      -8.468  16.213  -9.098  1.00  0.00          
ATOM   1451  CD  GLU X  92     -10.057  14.918  -8.206  1.00  0.00          
ATOM   1452  OE1 GLU X  92     -11.190  15.157  -8.670  1.00  0.00          
ATOM   1453  OE2 GLU X  92      -9.860  14.474  -7.023  1.00  0.00          
ATOM   1454  C   GLU X  92      -9.676  13.048 -12.452  1.00  0.00          
ATOM   1455  O   GLU X  92     -10.735  13.091 -13.091  1.00  0.00          
ATOM   1456  N   ALA X  93      -8.544  12.582 -12.983  1.00  0.00          
ATOM   1457  H   ALA X  93      -7.793  12.736 -12.324  1.00  0.00          
ATOM   1458  CA  ALA X  93      -8.293  12.082 -14.348  1.00  0.00          
ATOM   1459  HA  ALA X  93      -8.690  12.784 -15.080  1.00  0.00          
ATOM   1460  CB  ALA X  93      -6.792  11.917 -14.592  1.00  0.00          
ATOM   1461  HB1 ALA X  93      -6.455  11.115 -13.937  1.00  0.00          
ATOM   1462  HB2 ALA X  93      -6.617  11.802 -15.662  1.00  0.00          
ATOM   1463  HB3 ALA X  93      -6.301  12.838 -14.276  1.00  0.00          
ATOM   1464  C   ALA X  93      -9.068  10.787 -14.662  1.00  0.00          
ATOM   1465  O   ALA X  93      -9.711  10.660 -15.747  1.00  0.00          
ATOM   1466  N   LEU X  94      -9.137   9.939 -13.712  1.00  0.00          
ATOM   1467  H   LEU X  94      -8.512  10.013 -12.922  1.00  0.00          
ATOM   1468  CA  LEU X  94     -10.187   8.881 -13.772  1.00  0.00          
ATOM   1469  HA  LEU X  94     -10.227   8.477 -14.784  1.00  0.00          
ATOM   1470  CB  LEU X  94      -9.836   7.780 -12.742  1.00  0.00          
ATOM   1471  HB2 LEU X  94      -9.252   8.309 -11.987  1.00  0.00          
ATOM   1472  HB3 LEU X  94     -10.690   7.546 -12.106  1.00  0.00          
ATOM   1473  CG  LEU X  94      -9.114   6.548 -13.241  1.00  0.00          
ATOM   1474  HG  LEU X  94      -8.898   5.980 -12.337  1.00  0.00          
ATOM   1475  CD1 LEU X  94      -9.988   5.788 -14.126  1.00  0.00          
ATOM   1476 HD11 LEU X  94      -9.819   4.718 -14.010  1.00  0.00          
ATOM   1477 HD12 LEU X  94     -11.025   5.889 -13.805  1.00  0.00          
ATOM   1478 HD13 LEU X  94      -9.734   6.121 -15.132  1.00  0.00          
ATOM   1479  CD2 LEU X  94      -7.730   6.845 -13.852  1.00  0.00          
ATOM   1480 HD21 LEU X  94      -7.104   7.453 -13.198  1.00  0.00          
ATOM   1481 HD22 LEU X  94      -7.222   5.896 -14.024  1.00  0.00          
ATOM   1482 HD23 LEU X  94      -8.018   7.304 -14.798  1.00  0.00          
ATOM   1483  C   LEU X  94     -11.560   9.378 -13.534  1.00  0.00          
ATOM   1484  O   LEU X  94     -12.474   8.848 -14.112  1.00  0.00          
ATOM   1485  N   GLY X  95     -11.748  10.370 -12.646  1.00  0.00          
ATOM   1486  H   GLY X  95     -10.926  10.682 -12.151  1.00  0.00          
ATOM   1487  CA  GLY X  95     -12.980  11.075 -12.320  1.00  0.00          
ATOM   1488  HA2 GLY X  95     -12.764  12.092 -11.993  1.00  0.00          
ATOM   1489  HA3 GLY X  95     -13.480  11.238 -13.275  1.00  0.00          
ATOM   1490  C   GLY X  95     -13.831  10.359 -11.269  1.00  0.00          
ATOM   1491  O   GLY X  95     -14.927   9.898 -11.620  1.00  0.00          
ATOM   1492  N   LEU X  96     -13.353  10.289 -10.028  1.00  0.00          
ATOM   1493  H   LEU X  96     -12.546  10.852  -9.797  1.00  0.00          
ATOM   1494  CA  LEU X  96     -13.902   9.420  -8.975  1.00  0.00          
ATOM   1495  HA  LEU X  96     -14.704   8.830  -9.416  1.00  0.00          
ATOM   1496  CB  LEU X  96     -12.793   8.495  -8.539  1.00  0.00          
ATOM   1497  HB2 LEU X  96     -11.980   9.058  -8.080  1.00  0.00          
ATOM   1498  HB3 LEU X  96     -13.254   7.861  -7.782  1.00  0.00          
ATOM   1499  CG  LEU X  96     -12.051   7.601  -9.589  1.00  0.00          
ATOM   1500  HG  LEU X  96     -11.693   8.292 -10.352  1.00  0.00          
ATOM   1501  CD1 LEU X  96     -10.860   6.816  -8.903  1.00  0.00          
ATOM   1502 HD11 LEU X  96     -10.079   6.511  -9.600  1.00  0.00          
ATOM   1503 HD12 LEU X  96     -10.438   7.390  -8.078  1.00  0.00          
ATOM   1504 HD13 LEU X  96     -11.302   5.903  -8.505  1.00  0.00          
ATOM   1505  CD2 LEU X  96     -13.096   6.641 -10.310  1.00  0.00          
ATOM   1506 HD21 LEU X  96     -12.553   5.894 -10.888  1.00  0.00          
ATOM   1507 HD22 LEU X  96     -13.663   6.023  -9.612  1.00  0.00          
ATOM   1508 HD23 LEU X  96     -13.817   7.203 -10.904  1.00  0.00          
ATOM   1509  C   LEU X  96     -14.474  10.277  -7.849  1.00  0.00          
ATOM   1510  O   LEU X  96     -13.691  10.746  -7.061  1.00  0.00          
ATOM   1511  N   GLU X  97     -15.802  10.579  -7.878  1.00  0.00          
ATOM   1512  H   GLU X  97     -16.277  10.121  -8.643  1.00  0.00          
ATOM   1513  CA  GLU X  97     -16.368  11.575  -6.924  1.00  0.00          
ATOM   1514  HA  GLU X  97     -15.876  12.512  -7.179  1.00  0.00          
ATOM   1515  CB  GLU X  97     -17.857  11.534  -7.268  1.00  0.00          
ATOM   1516  HB2 GLU X  97     -18.278  10.531  -7.343  1.00  0.00          
ATOM   1517  HB3 GLU X  97     -18.359  12.129  -6.504  1.00  0.00          
ATOM   1518  CG  GLU X  97     -18.122  12.299  -8.544  1.00  0.00          
ATOM   1519  HG2 GLU X  97     -19.131  12.709  -8.502  1.00  0.00          
ATOM   1520  HG3 GLU X  97     -17.483  13.155  -8.762  1.00  0.00          
ATOM   1521  CD  GLU X  97     -18.014  11.556  -9.880  1.00  0.00          
ATOM   1522  OE1 GLU X  97     -17.953  10.300  -9.908  1.00  0.00          
ATOM   1523  OE2 GLU X  97     -18.014  12.162 -10.970  1.00  0.00          
ATOM   1524  C   GLU X  97     -16.055  11.204  -5.453  1.00  0.00          
ATOM   1525  O   GLU X  97     -15.723  12.036  -4.612  1.00  0.00          
ATOM   1526  N   GLU X  98     -16.468  10.030  -5.084  1.00  0.00          
ATOM   1527  H   GLU X  98     -17.014   9.523  -5.766  1.00  0.00          
ATOM   1528  CA  GLU X  98     -16.382   9.383  -3.733  1.00  0.00          
ATOM   1529  HA  GLU X  98     -15.637   9.980  -3.209  1.00  0.00          
ATOM   1530  CB  GLU X  98     -17.705   9.338  -2.956  1.00  0.00          
ATOM   1531  HB2 GLU X  98     -17.573   9.055  -1.911  1.00  0.00          
ATOM   1532  HB3 GLU X  98     -18.013  10.370  -2.786  1.00  0.00          
ATOM   1533  CG  GLU X  98     -18.937   8.636  -3.362  1.00  0.00          
ATOM   1534  HG2 GLU X  98     -18.786   7.560  -3.452  1.00  0.00          
ATOM   1535  HG3 GLU X  98     -19.643   8.810  -2.548  1.00  0.00          
ATOM   1536  CD  GLU X  98     -19.572   9.233  -4.741  1.00  0.00          
ATOM   1537  OE1 GLU X  98     -20.052  10.426  -4.752  1.00  0.00          
ATOM   1538  OE2 GLU X  98     -19.391   8.551  -5.808  1.00  0.00          
ATOM   1539  C   GLU X  98     -15.779   7.979  -3.812  1.00  0.00          
ATOM   1540  O   GLU X  98     -15.877   7.255  -4.837  1.00  0.00          
ATOM   1541  N   VAL X  99     -15.050   7.606  -2.782  1.00  0.00          
ATOM   1542  H   VAL X  99     -14.921   8.201  -1.976  1.00  0.00          
ATOM   1543  CA  VAL X  99     -14.200   6.409  -2.903  1.00  0.00          
ATOM   1544  HA  VAL X  99     -14.624   5.821  -3.718  1.00  0.00          
ATOM   1545  CB  VAL X  99     -12.739   6.736  -3.405  1.00  0.00          
ATOM   1546  HB  VAL X  99     -12.200   5.815  -3.626  1.00  0.00          
ATOM   1547  CG1 VAL X  99     -12.668   7.474  -4.751  1.00  0.00          
ATOM   1548 HG11 VAL X  99     -13.087   8.478  -4.679  1.00  0.00          
ATOM   1549 HG12 VAL X  99     -11.666   7.495  -5.180  1.00  0.00          
ATOM   1550 HG13 VAL X  99     -13.195   6.870  -5.490  1.00  0.00          
ATOM   1551  CG2 VAL X  99     -11.970   7.660  -2.485  1.00  0.00          
ATOM   1552 HG21 VAL X  99     -11.956   7.246  -1.477  1.00  0.00          
ATOM   1553 HG22 VAL X  99     -10.946   7.759  -2.848  1.00  0.00          
ATOM   1554 HG23 VAL X  99     -12.545   8.584  -2.434  1.00  0.00          
ATOM   1555  C   VAL X  99     -14.212   5.591  -1.680  1.00  0.00          
ATOM   1556  O   VAL X  99     -14.526   6.070  -0.593  1.00  0.00          
ATOM   1557  N   VAL X 100     -13.612   4.377  -1.748  1.00  0.00          
ATOM   1558  H   VAL X 100     -13.798   3.886  -2.610  1.00  0.00          
ATOM   1559  CA  VAL X 100     -13.216   3.525  -0.626  1.00  0.00          
ATOM   1560  HA  VAL X 100     -13.314   4.121   0.281  1.00  0.00          
ATOM   1561  CB  VAL X 100     -13.991   2.143  -0.617  1.00  0.00          
ATOM   1562  HB  VAL X 100     -13.851   1.712  -1.608  1.00  0.00          
ATOM   1563  CG1 VAL X 100     -13.477   0.999   0.324  1.00  0.00          
ATOM   1564 HG11 VAL X 100     -13.875   1.300   1.294  1.00  0.00          
ATOM   1565 HG12 VAL X 100     -14.008   0.062   0.150  1.00  0.00          
ATOM   1566 HG13 VAL X 100     -12.392   0.895   0.353  1.00  0.00          
ATOM   1567  CG2 VAL X 100     -15.468   2.465  -0.419  1.00  0.00          
ATOM   1568 HG21 VAL X 100     -15.545   3.032   0.509  1.00  0.00          
ATOM   1569 HG22 VAL X 100     -15.852   3.072  -1.239  1.00  0.00          
ATOM   1570 HG23 VAL X 100     -16.054   1.548  -0.483  1.00  0.00          
ATOM   1571  C   VAL X 100     -11.746   3.218  -0.875  1.00  0.00          
ATOM   1572  O   VAL X 100     -11.303   2.979  -2.011  1.00  0.00          
ATOM   1573  N   LEU X 101     -10.950   3.344   0.200  1.00  0.00          
ATOM   1574  H   LEU X 101     -11.355   3.605   1.089  1.00  0.00          
ATOM   1575  CA  LEU X 101      -9.528   3.204   0.051  1.00  0.00          
ATOM   1576  HA  LEU X 101      -9.195   3.199  -0.987  1.00  0.00          
ATOM   1577  CB  LEU X 101      -8.668   4.278   0.683  1.00  0.00          
ATOM   1578  HB2 LEU X 101      -8.604   4.149   1.763  1.00  0.00          
ATOM   1579  HB3 LEU X 101      -7.721   4.029   0.203  1.00  0.00          
ATOM   1580  CG  LEU X 101      -8.949   5.726   0.467  1.00  0.00          
ATOM   1581  HG  LEU X 101     -10.028   5.872   0.511  1.00  0.00          
ATOM   1582  CD1 LEU X 101      -8.424   6.641   1.592  1.00  0.00          
ATOM   1583 HD11 LEU X 101      -9.105   6.512   2.433  1.00  0.00          
ATOM   1584 HD12 LEU X 101      -7.341   6.571   1.695  1.00  0.00          
ATOM   1585 HD13 LEU X 101      -8.512   7.693   1.319  1.00  0.00          
ATOM   1586  CD2 LEU X 101      -8.433   6.135  -0.884  1.00  0.00          
ATOM   1587 HD21 LEU X 101      -8.945   7.032  -1.234  1.00  0.00          
ATOM   1588 HD22 LEU X 101      -7.432   6.532  -0.712  1.00  0.00          
ATOM   1589 HD23 LEU X 101      -8.436   5.400  -1.689  1.00  0.00          
ATOM   1590  C   LEU X 101      -9.200   1.821   0.665  1.00  0.00          
ATOM   1591  O   LEU X 101      -9.527   1.527   1.790  1.00  0.00          
ATOM   1592  N   VAL X 102      -8.509   0.998  -0.114  1.00  0.00          
ATOM   1593  H   VAL X 102      -8.292   1.287  -1.057  1.00  0.00          
ATOM   1594  CA  VAL X 102      -7.922  -0.301   0.392  1.00  0.00          
ATOM   1595  HA  VAL X 102      -8.199  -0.372   1.443  1.00  0.00          
ATOM   1596  CB  VAL X 102      -8.513  -1.543  -0.238  1.00  0.00          
ATOM   1597  HB  VAL X 102      -8.317  -1.475  -1.308  1.00  0.00          
ATOM   1598  CG1 VAL X 102      -7.834  -2.880   0.271  1.00  0.00          
ATOM   1599 HG11 VAL X 102      -7.866  -3.062   1.345  1.00  0.00          
ATOM   1600 HG12 VAL X 102      -8.309  -3.777  -0.127  1.00  0.00          
ATOM   1601 HG13 VAL X 102      -6.807  -2.959  -0.086  1.00  0.00          
ATOM   1602  CG2 VAL X 102      -9.999  -1.686  -0.045  1.00  0.00          
ATOM   1603 HG21 VAL X 102     -10.498  -0.777  -0.381  1.00  0.00          
ATOM   1604 HG22 VAL X 102     -10.328  -2.512  -0.677  1.00  0.00          
ATOM   1605 HG23 VAL X 102     -10.224  -1.669   1.021  1.00  0.00          
ATOM   1606  C   VAL X 102      -6.367  -0.209   0.246  1.00  0.00          
ATOM   1607  O   VAL X 102      -5.747   0.015  -0.778  1.00  0.00          
ATOM   1608  N   ILE X 103      -5.693  -0.343   1.360  1.00  0.00          
ATOM   1609  H   ILE X 103      -6.183  -0.484   2.232  1.00  0.00          
ATOM   1610  CA  ILE X 103      -4.397   0.365   1.463  1.00  0.00          
ATOM   1611  HA  ILE X 103      -3.977   0.481   0.464  1.00  0.00          
ATOM   1612  CB  ILE X 103      -4.507   1.831   1.978  1.00  0.00          
ATOM   1613  HB  ILE X 103      -3.511   2.234   2.163  1.00  0.00          
ATOM   1614  CG2 ILE X 103      -5.219   2.708   0.935  1.00  0.00          
ATOM   1615 HG21 ILE X 103      -6.217   2.394   0.632  1.00  0.00          
ATOM   1616 HG22 ILE X 103      -5.305   3.737   1.283  1.00  0.00          
ATOM   1617 HG23 ILE X 103      -4.546   2.658   0.079  1.00  0.00          
ATOM   1618  CG1 ILE X 103      -5.393   1.942   3.246  1.00  0.00          
ATOM   1619 HG12 ILE X 103      -6.401   1.615   2.992  1.00  0.00          
ATOM   1620 HG13 ILE X 103      -5.016   1.269   4.016  1.00  0.00          
ATOM   1621  CD1 ILE X 103      -5.629   3.257   3.912  1.00  0.00          
ATOM   1622 HD11 ILE X 103      -6.007   3.033   4.909  1.00  0.00          
ATOM   1623 HD12 ILE X 103      -4.710   3.821   4.067  1.00  0.00          
ATOM   1624 HD13 ILE X 103      -6.363   3.787   3.304  1.00  0.00          
ATOM   1625  C   ILE X 103      -3.401  -0.432   2.280  1.00  0.00          
ATOM   1626  O   ILE X 103      -3.766  -1.172   3.266  1.00  0.00          
ATOM   1627  N   HIE X 104      -2.109  -0.176   2.003  1.00  0.00          
ATOM   1628  H   HIE X 104      -1.815   0.486   1.299  1.00  0.00          
ATOM   1629  CA  HIE X 104      -0.998  -0.987   2.538  1.00  0.00          
ATOM   1630  HA  HIE X 104      -1.151  -1.221   3.592  1.00  0.00          
ATOM   1631  CB  HIE X 104      -0.906  -2.411   1.852  1.00  0.00          
ATOM   1632  HB2 HIE X 104      -1.760  -2.936   2.282  1.00  0.00          
ATOM   1633  HB3 HIE X 104      -1.090  -2.259   0.789  1.00  0.00          
ATOM   1634  CG  HIE X 104       0.337  -3.287   2.071  1.00  0.00          
ATOM   1635  ND1 HIE X 104       0.906  -4.011   1.022  1.00  0.00          
ATOM   1636  CE1 HIE X 104       1.883  -4.673   1.592  1.00  0.00          
ATOM   1637  HE1 HIE X 104       2.628  -5.319   1.152  1.00  0.00          
ATOM   1638  NE2 HIE X 104       1.956  -4.413   2.952  1.00  0.00          
ATOM   1639  HE2 HIE X 104       2.579  -4.825   3.632  1.00  0.00          
ATOM   1640  CD2 HIE X 104       0.940  -3.556   3.262  1.00  0.00          
ATOM   1641  HD2 HIE X 104       0.704  -3.171   4.243  1.00  0.00          
ATOM   1642  C   HIE X 104       0.330  -0.179   2.405  1.00  0.00          
ATOM   1643  O   HIE X 104       0.549   0.425   1.338  1.00  0.00          
ATOM   1644  N   ASP X 105       1.264  -0.240   3.401  1.00  0.00          
ATOM   1645  H   ASP X 105       1.126  -0.695   4.292  1.00  0.00          
ATOM   1646  CA  ASP X 105       2.655   0.273   3.254  1.00  0.00          
ATOM   1647  HA  ASP X 105       3.050   0.299   4.270  1.00  0.00          
ATOM   1648  CB  ASP X 105       3.407  -0.733   2.335  1.00  0.00          
ATOM   1649  HB2 ASP X 105       3.436  -1.692   2.854  1.00  0.00          
ATOM   1650  HB3 ASP X 105       2.856  -0.947   1.419  1.00  0.00          
ATOM   1651  CG  ASP X 105       4.856  -0.362   1.989  1.00  0.00          
ATOM   1652  OD1 ASP X 105       5.463   0.418   2.787  1.00  0.00          
ATOM   1653  OD2 ASP X 105       5.366  -0.755   0.940  1.00  0.00          
ATOM   1654  C   ASP X 105       2.567   1.765   2.811  1.00  0.00          
ATOM   1655  O   ASP X 105       1.850   2.546   3.406  1.00  0.00          
ATOM   1656  N   TRP X 106       3.404   2.161   1.805  1.00  0.00          
ATOM   1657  H   TRP X 106       4.174   1.547   1.583  1.00  0.00          
ATOM   1658  CA  TRP X 106       3.411   3.573   1.265  1.00  0.00          
ATOM   1659  HA  TRP X 106       3.561   4.230   2.121  1.00  0.00          
ATOM   1660  CB  TRP X 106       4.522   3.766   0.306  1.00  0.00          
ATOM   1661  HB2 TRP X 106       4.748   2.896  -0.310  1.00  0.00          
ATOM   1662  HB3 TRP X 106       4.357   4.556  -0.426  1.00  0.00          
ATOM   1663  CG  TRP X 106       5.727   3.977   1.077  1.00  0.00          
ATOM   1664  CD1 TRP X 106       6.638   2.991   1.481  1.00  0.00          
ATOM   1665  HD1 TRP X 106       6.617   1.966   1.143  1.00  0.00          
ATOM   1666  NE1 TRP X 106       7.547   3.567   2.348  1.00  0.00          
ATOM   1667  HE1 TRP X 106       8.287   3.030   2.778  1.00  0.00          
ATOM   1668  CE2 TRP X 106       7.246   4.899   2.606  1.00  0.00          
ATOM   1669  CZ2 TRP X 106       7.740   5.848   3.539  1.00  0.00          
ATOM   1670  HZ2 TRP X 106       8.580   5.482   4.111  1.00  0.00          
ATOM   1671  CH2 TRP X 106       7.337   7.218   3.442  1.00  0.00          
ATOM   1672  HH2 TRP X 106       7.878   8.050   3.867  1.00  0.00          
ATOM   1673  CZ3 TRP X 106       6.308   7.567   2.558  1.00  0.00          
ATOM   1674  HZ3 TRP X 106       6.015   8.606   2.556  1.00  0.00          
ATOM   1675  CE3 TRP X 106       5.665   6.520   1.831  1.00  0.00          
ATOM   1676  HE3 TRP X 106       4.836   6.695   1.161  1.00  0.00          
ATOM   1677  CD2 TRP X 106       6.196   5.232   1.728  1.00  0.00          
ATOM   1678  C   TRP X 106       2.047   3.963   0.647  1.00  0.00          
ATOM   1679  O   TRP X 106       1.590   5.075   0.766  1.00  0.00          
ATOM   1680  N   GLY X 107       1.346   2.939   0.114  1.00  0.00          
ATOM   1681  H   GLY X 107       1.685   1.988   0.145  1.00  0.00          
ATOM   1682  CA  GLY X 107      -0.062   2.923  -0.269  1.00  0.00          
ATOM   1683  HA2 GLY X 107      -0.183   3.576  -1.134  1.00  0.00          
ATOM   1684  HA3 GLY X 107      -0.380   1.919  -0.551  1.00  0.00          
ATOM   1685  C   GLY X 107      -1.021   3.444   0.832  1.00  0.00          
ATOM   1686  O   GLY X 107      -2.142   3.898   0.558  1.00  0.00          
ATOM   1687  N   SER X 108      -0.514   3.499   2.051  1.00  0.00          
ATOM   1688  H   SER X 108       0.454   3.217   2.113  1.00  0.00          
ATOM   1689  CA  SER X 108      -1.321   4.018   3.200  1.00  0.00          
ATOM   1690  HA  SER X 108      -2.332   4.210   2.843  1.00  0.00          
ATOM   1691  CB  SER X 108      -1.528   3.013   4.364  1.00  0.00          
ATOM   1692  HB2 SER X 108      -2.123   3.390   5.196  1.00  0.00          
ATOM   1693  HB3 SER X 108      -2.074   2.172   3.937  1.00  0.00          
ATOM   1694  OG  SER X 108      -0.354   2.522   4.806  1.00  0.00          
ATOM   1695  HG  SER X 108       0.301   2.243   4.161  1.00  0.00          
ATOM   1696  C   SER X 108      -0.930   5.314   3.785  1.00  0.00          
ATOM   1697  O   SER X 108      -1.737   6.216   4.144  1.00  0.00          
ATOM   1698  N   ALA X 109       0.381   5.557   3.970  1.00  0.00          
ATOM   1699  H   ALA X 109       0.980   4.757   3.826  1.00  0.00          
ATOM   1700  CA  ALA X 109       0.827   6.921   3.817  1.00  0.00          
ATOM   1701  HA  ALA X 109       0.518   7.392   4.751  1.00  0.00          
ATOM   1702  CB  ALA X 109       2.288   6.976   3.490  1.00  0.00          
ATOM   1703  HB1 ALA X 109       2.421   7.080   2.413  1.00  0.00          
ATOM   1704  HB2 ALA X 109       2.806   7.779   4.015  1.00  0.00          
ATOM   1705  HB3 ALA X 109       2.804   6.091   3.864  1.00  0.00          
ATOM   1706  C   ALA X 109       0.086   7.800   2.774  1.00  0.00          
ATOM   1707  O   ALA X 109      -0.466   8.818   3.150  1.00  0.00          
ATOM   1708  N   LEU X 110       0.140   7.401   1.488  1.00  0.00          
ATOM   1709  H   LEU X 110       0.651   6.567   1.235  1.00  0.00          
ATOM   1710  CA  LEU X 110      -0.506   8.091   0.387  1.00  0.00          
ATOM   1711  HA  LEU X 110      -0.180   9.130   0.329  1.00  0.00          
ATOM   1712  CB  LEU X 110      -0.201   7.370  -0.925  1.00  0.00          
ATOM   1713  HB2 LEU X 110      -0.411   6.303  -0.849  1.00  0.00          
ATOM   1714  HB3 LEU X 110      -0.847   7.781  -1.701  1.00  0.00          
ATOM   1715  CG  LEU X 110       1.194   7.504  -1.429  1.00  0.00          
ATOM   1716  HG  LEU X 110       1.996   7.208  -0.754  1.00  0.00          
ATOM   1717  CD1 LEU X 110       1.271   6.499  -2.582  1.00  0.00          
ATOM   1718 HD11 LEU X 110       0.415   6.598  -3.251  1.00  0.00          
ATOM   1719 HD12 LEU X 110       2.204   6.544  -3.143  1.00  0.00          
ATOM   1720 HD13 LEU X 110       1.196   5.511  -2.125  1.00  0.00          
ATOM   1721  CD2 LEU X 110       1.586   8.828  -2.122  1.00  0.00          
ATOM   1722 HD21 LEU X 110       1.659   9.506  -1.271  1.00  0.00          
ATOM   1723 HD22 LEU X 110       2.617   8.752  -2.466  1.00  0.00          
ATOM   1724 HD23 LEU X 110       0.880   9.031  -2.927  1.00  0.00          
ATOM   1725  C   LEU X 110      -2.019   8.225   0.560  1.00  0.00          
ATOM   1726  O   LEU X 110      -2.545   9.360   0.469  1.00  0.00          
ATOM   1727  N   GLY X 111      -2.699   7.032   0.847  1.00  0.00          
ATOM   1728  H   GLY X 111      -2.260   6.124   0.795  1.00  0.00          
ATOM   1729  CA  GLY X 111      -4.096   6.950   1.351  1.00  0.00          
ATOM   1730  HA2 GLY X 111      -4.616   7.312   0.465  1.00  0.00          
ATOM   1731  HA3 GLY X 111      -4.365   5.949   1.690  1.00  0.00          
ATOM   1732  C   GLY X 111      -4.418   7.984   2.466  1.00  0.00          
ATOM   1733  O   GLY X 111      -5.332   8.859   2.210  1.00  0.00          
ATOM   1734  N   PHE X 112      -3.777   7.953   3.606  1.00  0.00          
ATOM   1735  H   PHE X 112      -3.095   7.227   3.775  1.00  0.00          
ATOM   1736  CA  PHE X 112      -4.143   8.783   4.764  1.00  0.00          
ATOM   1737  HA  PHE X 112      -5.227   8.695   4.828  1.00  0.00          
ATOM   1738  CB  PHE X 112      -3.487   8.213   6.024  1.00  0.00          
ATOM   1739  HB2 PHE X 112      -2.404   8.240   5.904  1.00  0.00          
ATOM   1740  HB3 PHE X 112      -3.823   8.841   6.848  1.00  0.00          
ATOM   1741  CG  PHE X 112      -3.837   6.869   6.576  1.00  0.00          
ATOM   1742  CD1 PHE X 112      -5.144   6.551   6.855  1.00  0.00          
ATOM   1743  HD1 PHE X 112      -5.836   7.376   6.773  1.00  0.00          
ATOM   1744  CE1 PHE X 112      -5.443   5.207   7.340  1.00  0.00          
ATOM   1745  HE1 PHE X 112      -6.494   5.005   7.493  1.00  0.00          
ATOM   1746  CZ  PHE X 112      -4.414   4.238   7.454  1.00  0.00          
ATOM   1747  HZ  PHE X 112      -4.645   3.299   7.936  1.00  0.00          
ATOM   1748  CE2 PHE X 112      -3.080   4.629   7.254  1.00  0.00          
ATOM   1749  HE2 PHE X 112      -2.209   4.078   7.575  1.00  0.00          
ATOM   1750  CD2 PHE X 112      -2.781   5.933   6.778  1.00  0.00          
ATOM   1751  HD2 PHE X 112      -1.749   6.247   6.711  1.00  0.00          
ATOM   1752  C   PHE X 112      -3.953  10.269   4.642  1.00  0.00          
ATOM   1753  O   PHE X 112      -4.717  11.072   5.158  1.00  0.00          
ATOM   1754  N   HIE X 113      -2.892  10.617   3.929  1.00  0.00          
ATOM   1755  H   HIE X 113      -2.387   9.930   3.388  1.00  0.00          
ATOM   1756  CA  HIE X 113      -2.619  12.018   3.647  1.00  0.00          
ATOM   1757  HA  HIE X 113      -2.714  12.567   4.583  1.00  0.00          
ATOM   1758  CB  HIE X 113      -1.154  12.156   3.107  1.00  0.00          
ATOM   1759  HB2 HIE X 113      -0.429  11.753   3.813  1.00  0.00          
ATOM   1760  HB3 HIE X 113      -1.250  11.519   2.229  1.00  0.00          
ATOM   1761  CG  HIE X 113      -0.803  13.549   2.781  1.00  0.00          
ATOM   1762  ND1 HIE X 113      -1.343  14.664   3.473  1.00  0.00          
ATOM   1763  CE1 HIE X 113      -0.940  15.739   2.922  1.00  0.00          
ATOM   1764  HE1 HIE X 113      -1.120  16.683   3.417  1.00  0.00          
ATOM   1765  NE2 HIE X 113      -0.107  15.449   1.949  1.00  0.00          
ATOM   1766  HE2 HIE X 113       0.444  16.101   1.406  1.00  0.00          
ATOM   1767  CD2 HIE X 113       0.025  14.046   1.779  1.00  0.00          
ATOM   1768  HD2 HIE X 113       0.654  13.521   1.075  1.00  0.00          
ATOM   1769  C   HIE X 113      -3.805  12.520   2.677  1.00  0.00          
ATOM   1770  O   HIE X 113      -4.439  13.589   2.928  1.00  0.00          
ATOM   1771  N   TRP X 114      -4.058  11.776   1.604  1.00  0.00          
ATOM   1772  H   TRP X 114      -3.578  10.910   1.403  1.00  0.00          
ATOM   1773  CA  TRP X 114      -5.192  12.119   0.726  1.00  0.00          
ATOM   1774  HA  TRP X 114      -5.081  13.120   0.309  1.00  0.00          
ATOM   1775  CB  TRP X 114      -5.212  11.215  -0.548  1.00  0.00          
ATOM   1776  HB2 TRP X 114      -4.220  11.426  -0.949  1.00  0.00          
ATOM   1777  HB3 TRP X 114      -5.279  10.179  -0.217  1.00  0.00          
ATOM   1778  CG  TRP X 114      -6.274  11.565  -1.520  1.00  0.00          
ATOM   1779  CD1 TRP X 114      -6.207  12.617  -2.372  1.00  0.00          
ATOM   1780  HD1 TRP X 114      -5.395  13.280  -2.630  1.00  0.00          
ATOM   1781  NE1 TRP X 114      -7.361  12.739  -3.117  1.00  0.00          
ATOM   1782  HE1 TRP X 114      -7.330  13.391  -3.888  1.00  0.00          
ATOM   1783  CE2 TRP X 114      -8.418  11.997  -2.567  1.00  0.00          
ATOM   1784  CZ2 TRP X 114      -9.777  11.991  -2.866  1.00  0.00          
ATOM   1785  HZ2 TRP X 114     -10.264  12.718  -3.500  1.00  0.00          
ATOM   1786  CH2 TRP X 114     -10.557  10.987  -2.230  1.00  0.00          
ATOM   1787  HH2 TRP X 114     -11.617  10.872  -2.406  1.00  0.00          
ATOM   1788  CZ3 TRP X 114      -9.933  10.147  -1.263  1.00  0.00          
ATOM   1789  HZ3 TRP X 114     -10.554   9.417  -0.765  1.00  0.00          
ATOM   1790  CE3 TRP X 114      -8.525  10.284  -0.948  1.00  0.00          
ATOM   1791  HE3 TRP X 114      -8.137   9.632  -0.180  1.00  0.00          
ATOM   1792  CD2 TRP X 114      -7.709  11.198  -1.587  1.00  0.00          
ATOM   1793  C   TRP X 114      -6.520  12.207   1.453  1.00  0.00          
ATOM   1794  O   TRP X 114      -7.293  13.076   1.102  1.00  0.00          
ATOM   1795  N   ALA X 115      -6.914  11.258   2.272  1.00  0.00          
ATOM   1796  H   ALA X 115      -6.342  10.428   2.330  1.00  0.00          
ATOM   1797  CA  ALA X 115      -8.195  11.240   2.971  1.00  0.00          
ATOM   1798  HA  ALA X 115      -9.064  11.222   2.314  1.00  0.00          
ATOM   1799  CB  ALA X 115      -8.175   9.883   3.812  1.00  0.00          
ATOM   1800  HB1 ALA X 115      -7.419  10.039   4.581  1.00  0.00          
ATOM   1801  HB2 ALA X 115      -9.136   9.777   4.316  1.00  0.00          
ATOM   1802  HB3 ALA X 115      -7.868   8.971   3.299  1.00  0.00          
ATOM   1803  C   ALA X 115      -8.336  12.405   3.942  1.00  0.00          
ATOM   1804  O   ALA X 115      -9.428  13.056   4.007  1.00  0.00          
ATOM   1805  N   LYS X 116      -7.330  12.693   4.755  1.00  0.00          
ATOM   1806  H   LYS X 116      -6.456  12.199   4.652  1.00  0.00          
ATOM   1807  CA  LYS X 116      -7.184  13.914   5.578  1.00  0.00          
ATOM   1808  HA  LYS X 116      -7.914  13.800   6.379  1.00  0.00          
ATOM   1809  CB  LYS X 116      -5.765  14.053   6.160  1.00  0.00          
ATOM   1810  HB2 LYS X 116      -5.463  13.045   6.442  1.00  0.00          
ATOM   1811  HB3 LYS X 116      -5.237  14.470   5.303  1.00  0.00          
ATOM   1812  CG  LYS X 116      -5.787  15.038   7.452  1.00  0.00          
ATOM   1813  HG2 LYS X 116      -6.469  15.863   7.243  1.00  0.00          
ATOM   1814  HG3 LYS X 116      -6.202  14.438   8.262  1.00  0.00          
ATOM   1815  CD  LYS X 116      -4.375  15.580   7.744  1.00  0.00          
ATOM   1816  HD2 LYS X 116      -4.157  15.861   8.774  1.00  0.00          
ATOM   1817  HD3 LYS X 116      -3.727  14.707   7.671  1.00  0.00          
ATOM   1818  CE  LYS X 116      -3.988  16.584   6.697  1.00  0.00          
ATOM   1819  HE2 LYS X 116      -3.690  16.127   5.754  1.00  0.00          
ATOM   1820  HE3 LYS X 116      -4.852  17.192   6.430  1.00  0.00          
ATOM   1821  NZ  LYS X 116      -2.829  17.370   7.142  1.00  0.00          
ATOM   1822  HZ1 LYS X 116      -2.717  18.013   6.372  1.00  0.00          
ATOM   1823  HZ2 LYS X 116      -2.990  17.853   8.013  1.00  0.00          
ATOM   1824  HZ3 LYS X 116      -1.994  16.813   7.254  1.00  0.00          
ATOM   1825  C   LYS X 116      -7.703  15.129   4.841  1.00  0.00          
ATOM   1826  O   LYS X 116      -8.334  16.009   5.366  1.00  0.00          
ATOM   1827  N   ARG X 117      -7.158  15.326   3.630  1.00  0.00          
ATOM   1828  H   ARG X 117      -6.609  14.520   3.367  1.00  0.00          
ATOM   1829  CA  ARG X 117      -7.391  16.509   2.742  1.00  0.00          
ATOM   1830  HA  ARG X 117      -7.350  17.480   3.235  1.00  0.00          
ATOM   1831  CB  ARG X 117      -6.264  16.541   1.715  1.00  0.00          
ATOM   1832  HB2 ARG X 117      -6.201  15.598   1.173  1.00  0.00          
ATOM   1833  HB3 ARG X 117      -6.437  17.431   1.110  1.00  0.00          
ATOM   1834  CG  ARG X 117      -4.901  16.734   2.471  1.00  0.00          
ATOM   1835  HG2 ARG X 117      -4.934  17.691   2.992  1.00  0.00          
ATOM   1836  HG3 ARG X 117      -4.652  15.946   3.182  1.00  0.00          
ATOM   1837  CD  ARG X 117      -3.760  16.899   1.437  1.00  0.00          
ATOM   1838  HD2 ARG X 117      -4.028  17.603   0.650  1.00  0.00          
ATOM   1839  HD3 ARG X 117      -2.882  17.286   1.955  1.00  0.00          
ATOM   1840  NE  ARG X 117      -3.507  15.640   0.754  1.00  0.00          
ATOM   1841  HE  ARG X 117      -3.024  14.926   1.283  1.00  0.00          
ATOM   1842  CZ  ARG X 117      -3.610  15.434  -0.506  1.00  0.00          
ATOM   1843  NH1 ARG X 117      -4.099  16.251  -1.370  1.00  0.00          
ATOM   1844 HH11 ARG X 117      -4.260  15.941  -2.318  1.00  0.00          
ATOM   1845 HH12 ARG X 117      -4.413  17.189  -1.165  1.00  0.00          
ATOM   1846  NH2 ARG X 117      -3.305  14.326  -0.976  1.00  0.00          
ATOM   1847 HH21 ARG X 117      -3.308  14.373  -1.985  1.00  0.00          
ATOM   1848 HH22 ARG X 117      -2.797  13.592  -0.503  1.00  0.00          
ATOM   1849  C   ARG X 117      -8.772  16.430   1.989  1.00  0.00          
ATOM   1850  O   ARG X 117      -9.342  17.428   1.618  1.00  0.00          
ATOM   1851  N   ASN X 118      -9.352  15.230   1.796  1.00  0.00          
ATOM   1852  H   ASN X 118      -8.734  14.460   2.010  1.00  0.00          
ATOM   1853  CA  ASN X 118     -10.601  14.869   1.164  1.00  0.00          
ATOM   1854  HA  ASN X 118     -11.154  15.779   0.929  1.00  0.00          
ATOM   1855  CB  ASN X 118     -10.248  14.161  -0.170  1.00  0.00          
ATOM   1856  HB2 ASN X 118      -9.704  13.231   0.000  1.00  0.00          
ATOM   1857  HB3 ASN X 118     -11.176  13.970  -0.708  1.00  0.00          
ATOM   1858  CG  ASN X 118      -9.472  15.136  -1.032  1.00  0.00          
ATOM   1859  OD1 ASN X 118     -10.108  15.846  -1.750  1.00  0.00          
ATOM   1860  ND2 ASN X 118      -8.175  15.055  -1.043  1.00  0.00          
ATOM   1861 HD21 ASN X 118      -7.743  15.354  -1.906  1.00  0.00          
ATOM   1862 HD22 ASN X 118      -7.730  14.385  -0.430  1.00  0.00          
ATOM   1863  C   ASN X 118     -11.479  13.998   2.062  1.00  0.00          
ATOM   1864  O   ASN X 118     -11.903  12.934   1.631  1.00  0.00          
ATOM   1865  N   PRO X 119     -11.832  14.454   3.267  1.00  0.00          
ATOM   1866  CD  PRO X 119     -11.684  15.804   3.821  1.00  0.00          
ATOM   1867  HD2 PRO X 119     -11.951  16.535   3.058  1.00  0.00          
ATOM   1868  HD3 PRO X 119     -10.655  15.819   4.177  1.00  0.00          
ATOM   1869  CG  PRO X 119     -12.668  15.886   5.079  1.00  0.00          
ATOM   1870  HG2 PRO X 119     -13.658  16.257   4.813  1.00  0.00          
ATOM   1871  HG3 PRO X 119     -12.242  16.502   5.871  1.00  0.00          
ATOM   1872  CB  PRO X 119     -12.705  14.406   5.479  1.00  0.00          
ATOM   1873  HB2 PRO X 119     -13.633  14.240   6.028  1.00  0.00          
ATOM   1874  HB3 PRO X 119     -11.782  14.206   6.023  1.00  0.00          
ATOM   1875  CA  PRO X 119     -12.686  13.657   4.150  1.00  0.00          
ATOM   1876  HA  PRO X 119     -12.240  12.694   4.395  1.00  0.00          
ATOM   1877  C   PRO X 119     -14.002  13.430   3.581  1.00  0.00          
ATOM   1878  O   PRO X 119     -14.485  12.255   3.584  1.00  0.00          
ATOM   1879  N   GLU X 120     -14.673  14.471   3.148  1.00  0.00          
ATOM   1880  H   GLU X 120     -14.027  15.224   2.965  1.00  0.00          
ATOM   1881  CA  GLU X 120     -16.000  14.480   2.452  1.00  0.00          
ATOM   1882  HA  GLU X 120     -16.700  14.056   3.172  1.00  0.00          
ATOM   1883  CB  GLU X 120     -16.463  15.978   2.195  1.00  0.00          
ATOM   1884  HB2 GLU X 120     -17.459  15.819   1.782  1.00  0.00          
ATOM   1885  HB3 GLU X 120     -16.465  16.440   3.183  1.00  0.00          
ATOM   1886  CG  GLU X 120     -15.766  16.775   1.044  1.00  0.00          
ATOM   1887  HG2 GLU X 120     -16.075  16.343   0.092  1.00  0.00          
ATOM   1888  HG3 GLU X 120     -16.141  17.797   1.099  1.00  0.00          
ATOM   1889  CD  GLU X 120     -14.225  16.882   1.246  1.00  0.00          
ATOM   1890  OE1 GLU X 120     -13.460  16.009   0.801  1.00  0.00          
ATOM   1891  OE2 GLU X 120     -13.777  17.803   1.951  1.00  0.00          
ATOM   1892  C   GLU X 120     -16.040  13.583   1.203  1.00  0.00          
ATOM   1893  O   GLU X 120     -17.141  13.468   0.602  1.00  0.00          
ATOM   1894  N   ARG X 121     -14.961  12.943   0.767  1.00  0.00          
ATOM   1895  H   ARG X 121     -14.138  13.266   1.257  1.00  0.00          
ATOM   1896  CA  ARG X 121     -14.911  11.996  -0.376  1.00  0.00          
ATOM   1897  HA  ARG X 121     -15.901  11.917  -0.825  1.00  0.00          
ATOM   1898  CB  ARG X 121     -13.961  12.552  -1.466  1.00  0.00          
ATOM   1899  HB2 ARG X 121     -13.098  12.817  -0.854  1.00  0.00          
ATOM   1900  HB3 ARG X 121     -13.799  11.802  -2.239  1.00  0.00          
ATOM   1901  CG  ARG X 121     -14.474  13.853  -2.027  1.00  0.00          
ATOM   1902  HG2 ARG X 121     -15.397  13.675  -2.578  1.00  0.00          
ATOM   1903  HG3 ARG X 121     -14.780  14.484  -1.194  1.00  0.00          
ATOM   1904  CD  ARG X 121     -13.510  14.572  -2.986  1.00  0.00          
ATOM   1905  HD2 ARG X 121     -13.909  15.556  -3.230  1.00  0.00          
ATOM   1906  HD3 ARG X 121     -12.579  14.681  -2.430  1.00  0.00          
ATOM   1907  NE  ARG X 121     -13.275  13.734  -4.126  1.00  0.00          
ATOM   1908  HE  ARG X 121     -13.861  12.918  -4.234  1.00  0.00          
ATOM   1909  CZ  ARG X 121     -12.350  13.892  -5.031  1.00  0.00          
ATOM   1910  NH1 ARG X 121     -11.665  14.967  -5.075  1.00  0.00          
ATOM   1911 HH11 ARG X 121     -10.857  14.971  -5.681  1.00  0.00          
ATOM   1912 HH12 ARG X 121     -11.871  15.803  -4.548  1.00  0.00          
ATOM   1913  NH2 ARG X 121     -12.145  13.009  -5.942  1.00  0.00          
ATOM   1914 HH21 ARG X 121     -11.565  13.358  -6.692  1.00  0.00          
ATOM   1915 HH22 ARG X 121     -12.707  12.172  -6.000  1.00  0.00          
ATOM   1916  C   ARG X 121     -14.572  10.565   0.002  1.00  0.00          
ATOM   1917  O   ARG X 121     -14.736   9.672  -0.800  1.00  0.00          
ATOM   1918  N   VAL X 122     -14.129  10.291   1.250  1.00  0.00          
ATOM   1919  H   VAL X 122     -13.683  11.041   1.758  1.00  0.00          
ATOM   1920  CA  VAL X 122     -13.843   8.904   1.766  1.00  0.00          
ATOM   1921  HA  VAL X 122     -13.609   8.414   0.820  1.00  0.00          
ATOM   1922  CB  VAL X 122     -12.612   8.964   2.681  1.00  0.00          
ATOM   1923  HB  VAL X 122     -12.743   9.753   3.421  1.00  0.00          
ATOM   1924  CG1 VAL X 122     -12.408   7.653   3.497  1.00  0.00          
ATOM   1925 HG11 VAL X 122     -12.042   6.795   2.933  1.00  0.00          
ATOM   1926 HG12 VAL X 122     -11.624   7.846   4.228  1.00  0.00          
ATOM   1927 HG13 VAL X 122     -13.290   7.436   4.100  1.00  0.00          
ATOM   1928  CG2 VAL X 122     -11.324   9.271   1.889  1.00  0.00          
ATOM   1929 HG21 VAL X 122     -10.385   9.478   2.403  1.00  0.00          
ATOM   1930 HG22 VAL X 122     -11.209   8.418   1.222  1.00  0.00          
ATOM   1931 HG23 VAL X 122     -11.447  10.168   1.282  1.00  0.00          
ATOM   1932  C   VAL X 122     -15.114   8.159   2.421  1.00  0.00          
ATOM   1933  O   VAL X 122     -15.372   8.357   3.636  1.00  0.00          
ATOM   1934  N   LYS X 123     -15.786   7.322   1.603  1.00  0.00          
ATOM   1935  H   LYS X 123     -15.331   7.284   0.703  1.00  0.00          
ATOM   1936  CA  LYS X 123     -16.858   6.435   2.058  1.00  0.00          
ATOM   1937  HA  LYS X 123     -17.578   7.039   2.611  1.00  0.00          
ATOM   1938  CB  LYS X 123     -17.667   5.815   0.921  1.00  0.00          
ATOM   1939  HB2 LYS X 123     -18.041   6.640   0.316  1.00  0.00          
ATOM   1940  HB3 LYS X 123     -17.004   5.218   0.297  1.00  0.00          
ATOM   1941  CG  LYS X 123     -18.872   4.828   1.237  1.00  0.00          
ATOM   1942  HG2 LYS X 123     -18.490   3.820   1.395  1.00  0.00          
ATOM   1943  HG3 LYS X 123     -19.278   5.195   2.180  1.00  0.00          
ATOM   1944  CD  LYS X 123     -20.032   5.026   0.208  1.00  0.00          
ATOM   1945  HD2 LYS X 123     -20.498   5.947   0.555  1.00  0.00          
ATOM   1946  HD3 LYS X 123     -19.645   5.021  -0.811  1.00  0.00          
ATOM   1947  CE  LYS X 123     -20.995   3.859   0.418  1.00  0.00          
ATOM   1948  HE2 LYS X 123     -20.432   2.942   0.248  1.00  0.00          
ATOM   1949  HE3 LYS X 123     -21.383   3.847   1.436  1.00  0.00          
ATOM   1950  NZ  LYS X 123     -22.083   3.973  -0.519  1.00  0.00          
ATOM   1951  HZ1 LYS X 123     -21.685   4.015  -1.447  1.00  0.00          
ATOM   1952  HZ2 LYS X 123     -22.646   3.135  -0.557  1.00  0.00          
ATOM   1953  HZ3 LYS X 123     -22.685   4.778  -0.425  1.00  0.00          
ATOM   1954  C   LYS X 123     -16.347   5.307   3.076  1.00  0.00          
ATOM   1955  O   LYS X 123     -17.105   4.997   3.919  1.00  0.00          
ATOM   1956  N   GLY X 124     -15.219   4.683   3.002  1.00  0.00          
ATOM   1957  H   GLY X 124     -14.746   5.000   2.167  1.00  0.00          
ATOM   1958  CA  GLY X 124     -14.582   3.847   4.010  1.00  0.00          
ATOM   1959  HA2 GLY X 124     -14.460   4.430   4.923  1.00  0.00          
ATOM   1960  HA3 GLY X 124     -15.124   2.966   4.353  1.00  0.00          
ATOM   1961  C   GLY X 124     -13.092   3.461   3.723  1.00  0.00          
ATOM   1962  O   GLY X 124     -12.503   3.741   2.630  1.00  0.00          
ATOM   1963  N   ILE X 125     -12.325   3.120   4.771  1.00  0.00          
ATOM   1964  H   ILE X 125     -12.839   3.129   5.641  1.00  0.00          
ATOM   1965  CA  ILE X 125     -10.885   2.769   4.710  1.00  0.00          
ATOM   1966  HA  ILE X 125     -10.514   2.781   3.685  1.00  0.00          
ATOM   1967  CB  ILE X 125     -10.104   3.778   5.599  1.00  0.00          
ATOM   1968  HB  ILE X 125     -10.182   3.460   6.639  1.00  0.00          
ATOM   1969  CG2 ILE X 125      -8.633   3.584   5.120  1.00  0.00          
ATOM   1970 HG21 ILE X 125      -8.420   3.601   4.051  1.00  0.00          
ATOM   1971 HG22 ILE X 125      -7.911   4.210   5.645  1.00  0.00          
ATOM   1972 HG23 ILE X 125      -8.362   2.555   5.362  1.00  0.00          
ATOM   1973  CG1 ILE X 125     -10.466   5.291   5.473  1.00  0.00          
ATOM   1974 HG12 ILE X 125     -10.344   5.641   4.448  1.00  0.00          
ATOM   1975 HG13 ILE X 125     -11.515   5.369   5.758  1.00  0.00          
ATOM   1976  CD1 ILE X 125      -9.665   6.244   6.342  1.00  0.00          
ATOM   1977 HD11 ILE X 125     -10.213   7.148   6.609  1.00  0.00          
ATOM   1978 HD12 ILE X 125      -9.498   5.766   7.306  1.00  0.00          
ATOM   1979 HD13 ILE X 125      -8.756   6.440   5.773  1.00  0.00          
ATOM   1980  C   ILE X 125     -10.745   1.363   5.184  1.00  0.00          
ATOM   1981  O   ILE X 125     -11.266   1.019   6.285  1.00  0.00          
ATOM   1982  N   ALA X 126      -9.910   0.561   4.553  1.00  0.00          
ATOM   1983  H   ALA X 126      -9.480   0.724   3.654  1.00  0.00          
ATOM   1984  CA  ALA X 126      -9.488  -0.779   4.970  1.00  0.00          
ATOM   1985  HA  ALA X 126      -9.786  -0.890   6.013  1.00  0.00          
ATOM   1986  CB  ALA X 126     -10.221  -1.884   4.213  1.00  0.00          
ATOM   1987  HB1 ALA X 126     -11.282  -1.861   4.459  1.00  0.00          
ATOM   1988  HB2 ALA X 126     -10.153  -1.759   3.133  1.00  0.00          
ATOM   1989  HB3 ALA X 126      -9.772  -2.806   4.584  1.00  0.00          
ATOM   1990  C   ALA X 126      -7.926  -0.944   4.928  1.00  0.00          
ATOM   1991  O   ALA X 126      -7.340  -1.254   3.849  1.00  0.00          
ATOM   1992  N   CYS X 127      -7.359  -0.643   6.062  1.00  0.00          
ATOM   1993  H   CYS X 127      -7.894  -0.322   6.858  1.00  0.00          
ATOM   1994  CA  CYS X 127      -5.892  -0.669   6.301  1.00  0.00          
ATOM   1995  HA  CYS X 127      -5.429  -0.376   5.358  1.00  0.00          
ATOM   1996  CB  CYS X 127      -5.460   0.444   7.173  1.00  0.00          
ATOM   1997  HB2 CYS X 127      -4.394   0.357   7.386  1.00  0.00          
ATOM   1998  HB3 CYS X 127      -5.539   1.345   6.564  1.00  0.00          
ATOM   1999  SG  CYS X 127      -6.334   0.471   8.696  1.00  0.00          
ATOM   2000  HG  CYS X 127      -7.524  -0.061   8.400  1.00  0.00          
ATOM   2001  C   CYS X 127      -5.255  -1.987   6.651  1.00  0.00          
ATOM   2002  O   CYS X 127      -5.815  -2.809   7.347  1.00  0.00          
ATOM   2003  N   MET X 128      -3.937  -2.195   6.321  1.00  0.00          
ATOM   2004  H   MET X 128      -3.570  -1.458   5.737  1.00  0.00          
ATOM   2005  CA  MET X 128      -2.959  -3.165   6.836  1.00  0.00          
ATOM   2006  HA  MET X 128      -3.181  -3.337   7.889  1.00  0.00          
ATOM   2007  CB  MET X 128      -3.126  -4.388   6.057  1.00  0.00          
ATOM   2008  HB2 MET X 128      -2.549  -5.191   6.513  1.00  0.00          
ATOM   2009  HB3 MET X 128      -4.123  -4.816   6.172  1.00  0.00          
ATOM   2010  CG  MET X 128      -2.953  -4.214   4.524  1.00  0.00          
ATOM   2011  HG2 MET X 128      -3.414  -3.271   4.233  1.00  0.00          
ATOM   2012  HG3 MET X 128      -1.889  -4.261   4.292  1.00  0.00          
ATOM   2013  SD  MET X 128      -3.894  -5.353   3.469  1.00  0.00          
ATOM   2014  CE  MET X 128      -5.520  -4.541   3.512  1.00  0.00          
ATOM   2015  HE1 MET X 128      -5.900  -4.466   4.531  1.00  0.00          
ATOM   2016  HE2 MET X 128      -5.526  -3.589   2.979  1.00  0.00          
ATOM   2017  HE3 MET X 128      -6.215  -5.205   2.996  1.00  0.00          
ATOM   2018  C   MET X 128      -1.524  -2.672   6.803  1.00  0.00          
ATOM   2019  O   MET X 128      -1.169  -1.857   5.922  1.00  0.00          
ATOM   2020  N   GLU X 129      -0.650  -3.216   7.687  1.00  0.00          
ATOM   2021  H   GLU X 129      -0.913  -3.857   8.422  1.00  0.00          
ATOM   2022  CA  GLU X 129       0.810  -2.891   7.666  1.00  0.00          
ATOM   2023  HA  GLU X 129       1.133  -2.834   8.705  1.00  0.00          
ATOM   2024  CB  GLU X 129       1.439  -4.058   6.847  1.00  0.00          
ATOM   2025  HB2 GLU X 129       0.763  -4.265   6.017  1.00  0.00          
ATOM   2026  HB3 GLU X 129       2.413  -3.750   6.469  1.00  0.00          
ATOM   2027  CG  GLU X 129       1.610  -5.314   7.743  1.00  0.00          
ATOM   2028  HG2 GLU X 129       0.669  -5.641   8.184  1.00  0.00          
ATOM   2029  HG3 GLU X 129       1.832  -6.112   7.034  1.00  0.00          
ATOM   2030  CD  GLU X 129       2.838  -5.173   8.664  1.00  0.00          
ATOM   2031  OE1 GLU X 129       3.907  -4.756   8.186  1.00  0.00          
ATOM   2032  OE2 GLU X 129       2.621  -5.331   9.896  1.00  0.00          
ATOM   2033  C   GLU X 129       1.180  -1.503   7.170  1.00  0.00          
ATOM   2034  O   GLU X 129       1.733  -1.255   6.111  1.00  0.00          
ATOM   2035  N   PHE X 130       0.681  -0.467   7.836  1.00  0.00          
ATOM   2036  H   PHE X 130       0.294  -0.591   8.761  1.00  0.00          
ATOM   2037  CA  PHE X 130       0.670   0.932   7.305  1.00  0.00          
ATOM   2038  HA  PHE X 130       0.614   0.845   6.220  1.00  0.00          
ATOM   2039  CB  PHE X 130      -0.662   1.630   7.598  1.00  0.00          
ATOM   2040  HB2 PHE X 130      -0.665   2.615   7.132  1.00  0.00          
ATOM   2041  HB3 PHE X 130      -1.453   1.053   7.119  1.00  0.00          
ATOM   2042  CG  PHE X 130      -1.175   1.833   8.993  1.00  0.00          
ATOM   2043  CD1 PHE X 130      -0.706   2.902   9.781  1.00  0.00          
ATOM   2044  HD1 PHE X 130      -0.039   3.704   9.503  1.00  0.00          
ATOM   2045  CE1 PHE X 130      -1.224   3.003  11.081  1.00  0.00          
ATOM   2046  HE1 PHE X 130      -0.926   3.799  11.748  1.00  0.00          
ATOM   2047  CZ  PHE X 130      -2.030   1.996  11.645  1.00  0.00          
ATOM   2048  HZ  PHE X 130      -2.206   2.137  12.701  1.00  0.00          
ATOM   2049  CE2 PHE X 130      -2.575   1.008  10.824  1.00  0.00          
ATOM   2050  HE2 PHE X 130      -3.436   0.418  11.102  1.00  0.00          
ATOM   2051  CD2 PHE X 130      -2.196   0.983   9.514  1.00  0.00          
ATOM   2052  HD2 PHE X 130      -2.684   0.356   8.783  1.00  0.00          
ATOM   2053  C   PHE X 130       2.010   1.713   7.722  1.00  0.00          
ATOM   2054  O   PHE X 130       2.775   1.317   8.642  1.00  0.00          
ATOM   2055  N   ILE X 131       2.213   2.841   7.044  1.00  0.00          
ATOM   2056  H   ILE X 131       1.455   3.215   6.492  1.00  0.00          
ATOM   2057  CA  ILE X 131       3.307   3.804   7.306  1.00  0.00          
ATOM   2058  HA  ILE X 131       4.157   3.273   7.735  1.00  0.00          
ATOM   2059  CB  ILE X 131       3.631   4.545   5.959  1.00  0.00          
ATOM   2060  HB  ILE X 131       2.713   4.904   5.493  1.00  0.00          
ATOM   2061  CG2 ILE X 131       4.454   5.774   6.268  1.00  0.00          
ATOM   2062 HG21 ILE X 131       5.361   5.513   6.813  1.00  0.00          
ATOM   2063 HG22 ILE X 131       4.728   6.136   5.277  1.00  0.00          
ATOM   2064 HG23 ILE X 131       3.902   6.540   6.814  1.00  0.00          
ATOM   2065  CG1 ILE X 131       4.263   3.526   5.004  1.00  0.00          
ATOM   2066 HG12 ILE X 131       3.732   2.576   4.929  1.00  0.00          
ATOM   2067 HG13 ILE X 131       4.337   3.989   4.019  1.00  0.00          
ATOM   2068  CD1 ILE X 131       5.688   3.175   5.290  1.00  0.00          
ATOM   2069 HD11 ILE X 131       6.399   3.996   5.215  1.00  0.00          
ATOM   2070 HD12 ILE X 131       5.768   2.628   6.231  1.00  0.00          
ATOM   2071 HD13 ILE X 131       5.940   2.529   4.449  1.00  0.00          
ATOM   2072  C   ILE X 131       2.742   4.692   8.430  1.00  0.00          
ATOM   2073  O   ILE X 131       1.619   5.194   8.321  1.00  0.00          
ATOM   2074  N   ARG X 132       3.449   4.781   9.594  1.00  0.00          
ATOM   2075  H   ARG X 132       4.305   4.249   9.526  1.00  0.00          
ATOM   2076  CA  ARG X 132       3.176   5.527  10.746  1.00  0.00          
ATOM   2077  HA  ARG X 132       2.555   6.398  10.537  1.00  0.00          
ATOM   2078  CB  ARG X 132       2.281   4.743  11.792  1.00  0.00          
ATOM   2079  HB2 ARG X 132       2.109   5.266  12.733  1.00  0.00          
ATOM   2080  HB3 ARG X 132       1.293   4.604  11.356  1.00  0.00          
ATOM   2081  CG  ARG X 132       2.940   3.373  12.174  1.00  0.00          
ATOM   2082  HG2 ARG X 132       3.037   2.793  11.256  1.00  0.00          
ATOM   2083  HG3 ARG X 132       3.901   3.604  12.632  1.00  0.00          
ATOM   2084  CD  ARG X 132       2.066   2.563  13.066  1.00  0.00          
ATOM   2085  HD2 ARG X 132       1.717   3.249  13.839  1.00  0.00          
ATOM   2086  HD3 ARG X 132       1.234   2.224  12.449  1.00  0.00          
ATOM   2087  NE  ARG X 132       2.800   1.438  13.591  1.00  0.00          
ATOM   2088  HE  ARG X 132       2.891   0.695  12.913  1.00  0.00          
ATOM   2089  CZ  ARG X 132       3.692   1.337  14.535  1.00  0.00          
ATOM   2090  NH1 ARG X 132       3.855   2.130  15.528  1.00  0.00          
ATOM   2091 HH11 ARG X 132       4.796   2.160  15.896  1.00  0.00          
ATOM   2092 HH12 ARG X 132       3.296   2.949  15.716  1.00  0.00          
ATOM   2093  NH2 ARG X 132       4.486   0.350  14.509  1.00  0.00          
ATOM   2094 HH21 ARG X 132       5.127   0.072  15.238  1.00  0.00          
ATOM   2095 HH22 ARG X 132       4.257  -0.367  13.834  1.00  0.00          
ATOM   2096  C   ARG X 132       4.487   6.023  11.362  1.00  0.00          
ATOM   2097  O   ARG X 132       5.519   5.585  10.929  1.00  0.00          
ATOM   2098  N   PRO X 133       4.534   7.043  12.205  1.00  0.00          
ATOM   2099  CD  PRO X 133       3.410   7.619  12.936  1.00  0.00          
ATOM   2100  HD2 PRO X 133       2.973   6.971  13.696  1.00  0.00          
ATOM   2101  HD3 PRO X 133       2.568   7.846  12.282  1.00  0.00          
ATOM   2102  CG  PRO X 133       3.857   8.884  13.717  1.00  0.00          
ATOM   2103  HG2 PRO X 133       3.844   8.635  14.778  1.00  0.00          
ATOM   2104  HG3 PRO X 133       3.291   9.756  13.393  1.00  0.00          
ATOM   2105  CB  PRO X 133       5.335   9.033  13.349  1.00  0.00          
ATOM   2106  HB2 PRO X 133       6.038   9.450  14.071  1.00  0.00          
ATOM   2107  HB3 PRO X 133       5.277   9.725  12.511  1.00  0.00          
ATOM   2108  CA  PRO X 133       5.737   7.709  12.775  1.00  0.00          
ATOM   2109  HA  PRO X 133       6.412   7.872  11.934  1.00  0.00          
ATOM   2110  C   PRO X 133       6.476   6.825  13.824  1.00  0.00          
ATOM   2111  O   PRO X 133       5.831   6.482  14.851  1.00  0.00          
ATOM   2112  N   ILE X 134       7.714   6.443  13.645  1.00  0.00          
ATOM   2113  H   ILE X 134       8.321   6.689  12.877  1.00  0.00          
ATOM   2114  CA  ILE X 134       8.418   5.608  14.676  1.00  0.00          
ATOM   2115  HA  ILE X 134       7.633   5.289  15.362  1.00  0.00          
ATOM   2116  CB  ILE X 134       8.949   4.277  13.990  1.00  0.00          
ATOM   2117  HB  ILE X 134       9.809   4.559  13.381  1.00  0.00          
ATOM   2118  CG2 ILE X 134       9.430   3.241  15.087  1.00  0.00          
ATOM   2119 HG21 ILE X 134       8.641   3.027  15.809  1.00  0.00          
ATOM   2120 HG22 ILE X 134       9.843   2.343  14.626  1.00  0.00          
ATOM   2121 HG23 ILE X 134      10.113   3.807  15.720  1.00  0.00          
ATOM   2122  CG1 ILE X 134       7.919   3.552  13.154  1.00  0.00          
ATOM   2123 HG12 ILE X 134       7.584   4.121  12.287  1.00  0.00          
ATOM   2124 HG13 ILE X 134       8.463   2.673  12.809  1.00  0.00          
ATOM   2125  CD1 ILE X 134       6.660   3.016  13.794  1.00  0.00          
ATOM   2126 HD11 ILE X 134       6.821   2.226  14.527  1.00  0.00          
ATOM   2127 HD12 ILE X 134       6.116   3.862  14.214  1.00  0.00          
ATOM   2128 HD13 ILE X 134       6.048   2.586  13.000  1.00  0.00          
ATOM   2129  C   ILE X 134       9.483   6.430  15.483  1.00  0.00          
ATOM   2130  O   ILE X 134      10.419   6.944  14.868  1.00  0.00          
ATOM   2131  N   PRO X 135       9.313   6.619  16.802  1.00  0.00          
ATOM   2132  CD  PRO X 135       8.381   5.872  17.624  1.00  0.00          
ATOM   2133  HD2 PRO X 135       8.277   4.815  17.373  1.00  0.00          
ATOM   2134  HD3 PRO X 135       7.397   6.271  17.379  1.00  0.00          
ATOM   2135  CG  PRO X 135       8.619   6.151  19.119  1.00  0.00          
ATOM   2136  HG2 PRO X 135       9.281   5.448  19.626  1.00  0.00          
ATOM   2137  HG3 PRO X 135       7.657   6.214  19.628  1.00  0.00          
ATOM   2138  CB  PRO X 135       9.392   7.488  18.971  1.00  0.00          
ATOM   2139  HB2 PRO X 135      10.035   7.686  19.829  1.00  0.00          
ATOM   2140  HB3 PRO X 135       8.672   8.304  19.009  1.00  0.00          
ATOM   2141  CA  PRO X 135      10.127   7.467  17.628  1.00  0.00          
ATOM   2142  HA  PRO X 135      10.165   8.507  17.305  1.00  0.00          
ATOM   2143  C   PRO X 135      11.580   6.960  17.886  1.00  0.00          
ATOM   2144  O   PRO X 135      12.443   7.819  18.073  1.00  0.00          
ATOM   2145  N   THR X 136      11.856   5.574  17.940  1.00  0.00          
ATOM   2146  H   THR X 136      11.047   4.970  17.916  1.00  0.00          
ATOM   2147  CA  THR X 136      13.142   4.937  18.338  1.00  0.00          
ATOM   2148  HA  THR X 136      13.893   5.723  18.424  1.00  0.00          
ATOM   2149  CB  THR X 136      12.982   4.345  19.786  1.00  0.00          
ATOM   2150  HB  THR X 136      13.758   3.614  20.015  1.00  0.00          
ATOM   2151  CG2 THR X 136      13.021   5.318  20.910  1.00  0.00          
ATOM   2152 HG21 THR X 136      12.431   6.224  20.765  1.00  0.00          
ATOM   2153 HG22 THR X 136      12.740   4.798  21.825  1.00  0.00          
ATOM   2154 HG23 THR X 136      14.039   5.679  21.049  1.00  0.00          
ATOM   2155  OG1 THR X 136      11.791   3.555  19.764  1.00  0.00          
ATOM   2156  HG1 THR X 136      11.693   3.257  20.671  1.00  0.00          
ATOM   2157  C   THR X 136      13.477   3.772  17.421  1.00  0.00          
ATOM   2158  O   THR X 136      12.620   3.187  16.688  1.00  0.00          
ATOM   2159  N   TRP X 137      14.769   3.446  17.296  1.00  0.00          
ATOM   2160  H   TRP X 137      15.444   3.976  17.828  1.00  0.00          
ATOM   2161  CA  TRP X 137      15.176   2.249  16.579  1.00  0.00          
ATOM   2162  HA  TRP X 137      14.550   2.168  15.690  1.00  0.00          
ATOM   2163  CB  TRP X 137      16.673   2.314  16.181  1.00  0.00          
ATOM   2164  HB2 TRP X 137      17.242   2.492  17.094  1.00  0.00          
ATOM   2165  HB3 TRP X 137      16.902   1.327  15.776  1.00  0.00          
ATOM   2166  CG  TRP X 137      16.962   3.380  15.121  1.00  0.00          
ATOM   2167  CD1 TRP X 137      17.319   4.654  15.339  1.00  0.00          
ATOM   2168  HD1 TRP X 137      17.574   5.115  16.281  1.00  0.00          
ATOM   2169  NE1 TRP X 137      17.523   5.228  14.099  1.00  0.00          
ATOM   2170  HE1 TRP X 137      17.946   6.101  13.820  1.00  0.00          
ATOM   2171  CE2 TRP X 137      17.232   4.335  13.072  1.00  0.00          
ATOM   2172  CZ2 TRP X 137      17.190   4.474  11.668  1.00  0.00          
ATOM   2173  HZ2 TRP X 137      17.511   5.422  11.262  1.00  0.00          
ATOM   2174  CH2 TRP X 137      16.743   3.385  10.944  1.00  0.00          
ATOM   2175  HH2 TRP X 137      16.726   3.391   9.864  1.00  0.00          
ATOM   2176  CZ3 TRP X 137      16.346   2.131  11.594  1.00  0.00          
ATOM   2177  HZ3 TRP X 137      16.091   1.257  11.011  1.00  0.00          
ATOM   2178  CE3 TRP X 137      16.385   2.072  12.966  1.00  0.00          
ATOM   2179  HE3 TRP X 137      16.136   1.137  13.445  1.00  0.00          
ATOM   2180  CD2 TRP X 137      16.789   3.170  13.728  1.00  0.00          
ATOM   2181  C   TRP X 137      14.866   0.976  17.422  1.00  0.00          
ATOM   2182  O   TRP X 137      14.523  -0.119  16.922  1.00  0.00          
ATOM   2183  N   ASP X 138      14.795   1.133  18.768  1.00  0.00          
ATOM   2184  H   ASP X 138      15.024   2.016  19.202  1.00  0.00          
ATOM   2185  CA  ASP X 138      14.235   0.124  19.630  1.00  0.00          
ATOM   2186  HA  ASP X 138      14.865  -0.762  19.548  1.00  0.00          
ATOM   2187  CB  ASP X 138      14.185   0.648  21.027  1.00  0.00          
ATOM   2188  HB2 ASP X 138      13.945   1.709  20.946  1.00  0.00          
ATOM   2189  HB3 ASP X 138      13.412   0.123  21.589  1.00  0.00          
ATOM   2190  CG  ASP X 138      15.548   0.598  21.686  1.00  0.00          
ATOM   2191  OD1 ASP X 138      16.377   1.473  21.402  1.00  0.00          
ATOM   2192  OD2 ASP X 138      15.607  -0.309  22.614  1.00  0.00          
ATOM   2193  C   ASP X 138      12.821  -0.378  19.242  1.00  0.00          
ATOM   2194  O   ASP X 138      12.610  -1.589  19.300  1.00  0.00          
ATOM   2195  N   GLU X 139      11.838   0.491  18.955  1.00  0.00          
ATOM   2196  H   GLU X 139      12.019   1.484  18.985  1.00  0.00          
ATOM   2197  CA  GLU X 139      10.504   0.171  18.562  1.00  0.00          
ATOM   2198  HA  GLU X 139      10.108  -0.619  19.200  1.00  0.00          
ATOM   2199  CB  GLU X 139       9.564   1.323  18.605  1.00  0.00          
ATOM   2200  HB2 GLU X 139      10.007   2.206  18.144  1.00  0.00          
ATOM   2201  HB3 GLU X 139       8.741   1.047  17.946  1.00  0.00          
ATOM   2202  CG  GLU X 139       8.954   1.662  20.004  1.00  0.00          
ATOM   2203  HG2 GLU X 139       8.476   0.767  20.400  1.00  0.00          
ATOM   2204  HG3 GLU X 139       9.828   1.897  20.612  1.00  0.00          
ATOM   2205  CD  GLU X 139       8.006   2.892  20.183  1.00  0.00          
ATOM   2206  OE1 GLU X 139       7.115   3.067  19.322  1.00  0.00          
ATOM   2207  OE2 GLU X 139       8.015   3.517  21.292  1.00  0.00          
ATOM   2208  C   GLU X 139      10.533  -0.486  17.200  1.00  0.00          
ATOM   2209  O   GLU X 139       9.751  -1.367  16.875  1.00  0.00          
ATOM   2210  N   TRP X 140      11.293  -0.003  16.214  1.00  0.00          
ATOM   2211  H   TRP X 140      11.744   0.890  16.347  1.00  0.00          
ATOM   2212  CA  TRP X 140      11.527  -0.643  14.943  1.00  0.00          
ATOM   2213  HA  TRP X 140      10.589  -0.500  14.406  1.00  0.00          
ATOM   2214  CB  TRP X 140      12.659   0.111  14.159  1.00  0.00          
ATOM   2215  HB2 TRP X 140      12.550   1.183  14.321  1.00  0.00          
ATOM   2216  HB3 TRP X 140      13.639  -0.097  14.588  1.00  0.00          
ATOM   2217  CG  TRP X 140      12.685  -0.226  12.735  1.00  0.00          
ATOM   2218  CD1 TRP X 140      13.397  -1.255  12.281  1.00  0.00          
ATOM   2219  HD1 TRP X 140      13.958  -1.985  12.845  1.00  0.00          
ATOM   2220  NE1 TRP X 140      13.208  -1.346  10.895  1.00  0.00          
ATOM   2221  HE1 TRP X 140      13.678  -2.041  10.333  1.00  0.00          
ATOM   2222  CE2 TRP X 140      12.220  -0.449  10.456  1.00  0.00          
ATOM   2223  CZ2 TRP X 140      11.512  -0.336   9.252  1.00  0.00          
ATOM   2224  HZ2 TRP X 140      11.712  -0.902   8.355  1.00  0.00          
ATOM   2225  CH2 TRP X 140      10.465   0.524   9.153  1.00  0.00          
ATOM   2226  HH2 TRP X 140       9.853   0.484   8.264  1.00  0.00          
ATOM   2227  CZ3 TRP X 140      10.117   1.277  10.298  1.00  0.00          
ATOM   2228  HZ3 TRP X 140       9.244   1.914  10.324  1.00  0.00          
ATOM   2229  CE3 TRP X 140      10.863   1.182  11.498  1.00  0.00          
ATOM   2230  HE3 TRP X 140      10.626   1.798  12.352  1.00  0.00          
ATOM   2231  CD2 TRP X 140      11.888   0.253  11.627  1.00  0.00          
ATOM   2232  C   TRP X 140      11.829  -2.180  15.064  1.00  0.00          
ATOM   2233  O   TRP X 140      12.628  -2.597  15.910  1.00  0.00          
ATOM   2234  N   PRO X 141      11.332  -3.013  14.083  1.00  0.00          
ATOM   2235  CD  PRO X 141      10.263  -2.708  13.165  1.00  0.00          
ATOM   2236  HD2 PRO X 141      10.556  -1.972  12.417  1.00  0.00          
ATOM   2237  HD3 PRO X 141       9.433  -2.296  13.740  1.00  0.00          
ATOM   2238  CG  PRO X 141       9.822  -3.982  12.450  1.00  0.00          
ATOM   2239  HG2 PRO X 141       9.743  -3.834  11.373  1.00  0.00          
ATOM   2240  HG3 PRO X 141       8.943  -4.352  12.977  1.00  0.00          
ATOM   2241  CB  PRO X 141      11.009  -4.923  12.682  1.00  0.00          
ATOM   2242  HB2 PRO X 141      11.675  -4.879  11.821  1.00  0.00          
ATOM   2243  HB3 PRO X 141      10.548  -5.911  12.724  1.00  0.00          
ATOM   2244  CA  PRO X 141      11.637  -4.436  14.019  1.00  0.00          
ATOM   2245  HA  PRO X 141      11.090  -4.912  14.833  1.00  0.00          
ATOM   2246  C   PRO X 141      13.113  -4.830  14.069  1.00  0.00          
ATOM   2247  O   PRO X 141      13.835  -4.536  13.128  1.00  0.00          
ATOM   2248  N   GLU X 142      13.552  -5.558  15.027  1.00  0.00          
ATOM   2249  H   GLU X 142      12.797  -5.817  15.646  1.00  0.00          
ATOM   2250  CA  GLU X 142      14.938  -6.051  15.273  1.00  0.00          
ATOM   2251  HA  GLU X 142      15.534  -5.235  15.680  1.00  0.00          
ATOM   2252  CB  GLU X 142      14.912  -7.169  16.424  1.00  0.00          
ATOM   2253  HB2 GLU X 142      14.235  -6.894  17.233  1.00  0.00          
ATOM   2254  HB3 GLU X 142      14.542  -8.102  16.000  1.00  0.00          
ATOM   2255  CG  GLU X 142      16.199  -7.360  17.209  1.00  0.00          
ATOM   2256  HG2 GLU X 142      16.432  -6.447  17.756  1.00  0.00          
ATOM   2257  HG3 GLU X 142      16.059  -8.178  17.915  1.00  0.00          
ATOM   2258  CD  GLU X 142      17.390  -7.660  16.316  1.00  0.00          
ATOM   2259  OE1 GLU X 142      17.304  -8.482  15.403  1.00  0.00          
ATOM   2260  OE2 GLU X 142      18.512  -7.157  16.650  1.00  0.00          
ATOM   2261  C   GLU X 142      15.600  -6.590  13.939  1.00  0.00          
ATOM   2262  O   GLU X 142      16.583  -6.002  13.530  1.00  0.00          
ATOM   2263  N   PHE X 143      14.940  -7.588  13.303  1.00  0.00          
ATOM   2264  H   PHE X 143      14.108  -7.915  13.775  1.00  0.00          
ATOM   2265  CA  PHE X 143      15.511  -8.332  12.206  1.00  0.00          
ATOM   2266  HA  PHE X 143      16.449  -8.778  12.536  1.00  0.00          
ATOM   2267  CB  PHE X 143      14.530  -9.464  11.799  1.00  0.00          
ATOM   2268  HB2 PHE X 143      15.091 -10.203  11.227  1.00  0.00          
ATOM   2269  HB3 PHE X 143      14.107  -9.981  12.661  1.00  0.00          
ATOM   2270  CG  PHE X 143      13.442  -9.013  10.852  1.00  0.00          
ATOM   2271  CD1 PHE X 143      12.341  -8.238  11.305  1.00  0.00          
ATOM   2272  HD1 PHE X 143      12.173  -7.869  12.306  1.00  0.00          
ATOM   2273  CE1 PHE X 143      11.342  -7.880  10.397  1.00  0.00          
ATOM   2274  HE1 PHE X 143      10.436  -7.363  10.678  1.00  0.00          
ATOM   2275  CZ  PHE X 143      11.415  -8.177   9.016  1.00  0.00          
ATOM   2276  HZ  PHE X 143      10.611  -7.907   8.346  1.00  0.00          
ATOM   2277  CE2 PHE X 143      12.516  -8.879   8.501  1.00  0.00          
ATOM   2278  HE2 PHE X 143      12.574  -9.214   7.476  1.00  0.00          
ATOM   2279  CD2 PHE X 143      13.507  -9.275   9.454  1.00  0.00          
ATOM   2280  HD2 PHE X 143      14.339  -9.746   8.951  1.00  0.00          
ATOM   2281  C   PHE X 143      15.734  -7.422  10.924  1.00  0.00          
ATOM   2282  O   PHE X 143      16.335  -7.914   9.927  1.00  0.00          
ATOM   2283  N   ALA X 144      15.297  -6.155  10.880  1.00  0.00          
ATOM   2284  H   ALA X 144      14.733  -5.852  11.661  1.00  0.00          
ATOM   2285  CA  ALA X 144      15.673  -5.087   9.830  1.00  0.00          
ATOM   2286  HA  ALA X 144      16.544  -5.403   9.256  1.00  0.00          
ATOM   2287  CB  ALA X 144      14.479  -4.877   8.931  1.00  0.00          
ATOM   2288  HB1 ALA X 144      13.875  -5.728   8.620  1.00  0.00          
ATOM   2289  HB2 ALA X 144      13.803  -4.152   9.384  1.00  0.00          
ATOM   2290  HB3 ALA X 144      14.847  -4.524   7.968  1.00  0.00          
ATOM   2291  C   ALA X 144      16.084  -3.735  10.446  1.00  0.00          
ATOM   2292  O   ALA X 144      16.161  -2.737   9.800  1.00  0.00          
ATOM   2293  N   ARG X 145      16.489  -3.767  11.718  1.00  0.00          
ATOM   2294  H   ARG X 145      16.418  -4.569  12.327  1.00  0.00          
ATOM   2295  CA  ARG X 145      16.920  -2.567  12.416  1.00  0.00          
ATOM   2296  HA  ARG X 145      16.139  -1.809  12.371  1.00  0.00          
ATOM   2297  CB  ARG X 145      17.044  -2.886  13.956  1.00  0.00          
ATOM   2298  HB2 ARG X 145      16.053  -3.173  14.308  1.00  0.00          
ATOM   2299  HB3 ARG X 145      17.628  -3.805  14.001  1.00  0.00          
ATOM   2300  CG  ARG X 145      17.671  -1.819  14.865  1.00  0.00          
ATOM   2301  HG2 ARG X 145      18.730  -1.698  14.636  1.00  0.00          
ATOM   2302  HG3 ARG X 145      17.194  -0.859  14.673  1.00  0.00          
ATOM   2303  CD  ARG X 145      17.543  -2.303  16.388  1.00  0.00          
ATOM   2304  HD2 ARG X 145      18.239  -3.131  16.522  1.00  0.00          
ATOM   2305  HD3 ARG X 145      18.046  -1.590  17.043  1.00  0.00          
ATOM   2306  NE  ARG X 145      16.161  -2.501  16.866  1.00  0.00          
ATOM   2307  HE  ARG X 145      15.507  -1.751  16.698  1.00  0.00          
ATOM   2308  CZ  ARG X 145      15.715  -3.306  17.729  1.00  0.00          
ATOM   2309  NH1 ARG X 145      16.528  -3.915  18.552  1.00  0.00          
ATOM   2310 HH11 ARG X 145      16.156  -4.622  19.169  1.00  0.00          
ATOM   2311 HH12 ARG X 145      17.530  -3.783  18.535  1.00  0.00          
ATOM   2312  NH2 ARG X 145      14.435  -3.536  17.837  1.00  0.00          
ATOM   2313 HH21 ARG X 145      14.135  -4.162  18.571  1.00  0.00          
ATOM   2314 HH22 ARG X 145      13.877  -3.061  17.142  1.00  0.00          
ATOM   2315  C   ARG X 145      18.187  -2.003  11.929  1.00  0.00          
ATOM   2316  O   ARG X 145      18.300  -0.807  11.723  1.00  0.00          
ATOM   2317  N   GLU X 146      19.165  -2.912  11.638  1.00  0.00          
ATOM   2318  H   GLU X 146      18.874  -3.880  11.668  1.00  0.00          
ATOM   2319  CA  GLU X 146      20.378  -2.608  10.945  1.00  0.00          
ATOM   2320  HA  GLU X 146      20.674  -1.594  11.215  1.00  0.00          
ATOM   2321  CB  GLU X 146      21.542  -3.487  11.441  1.00  0.00          
ATOM   2322  HB2 GLU X 146      21.257  -4.527  11.277  1.00  0.00          
ATOM   2323  HB3 GLU X 146      22.450  -3.260  10.881  1.00  0.00          
ATOM   2324  CG  GLU X 146      21.904  -3.254  12.884  1.00  0.00          
ATOM   2325  HG2 GLU X 146      22.613  -2.442  13.045  1.00  0.00          
ATOM   2326  HG3 GLU X 146      20.989  -2.963  13.400  1.00  0.00          
ATOM   2327  CD  GLU X 146      22.339  -4.571  13.600  1.00  0.00          
ATOM   2328  OE1 GLU X 146      21.520  -5.234  14.293  1.00  0.00          
ATOM   2329  OE2 GLU X 146      23.542  -4.870  13.591  1.00  0.00          
ATOM   2330  C   GLU X 146      20.141  -2.474   9.477  1.00  0.00          
ATOM   2331  O   GLU X 146      20.685  -1.588   8.892  1.00  0.00          
ATOM   2332  N   THR X 147      19.379  -3.354   8.781  1.00  0.00          
ATOM   2333  H   THR X 147      18.952  -4.083   9.334  1.00  0.00          
ATOM   2334  CA  THR X 147      19.181  -3.283   7.316  1.00  0.00          
ATOM   2335  HA  THR X 147      20.128  -3.498   6.821  1.00  0.00          
ATOM   2336  CB  THR X 147      18.088  -4.316   6.832  1.00  0.00          
ATOM   2337  HB  THR X 147      17.057  -4.058   7.074  1.00  0.00          
ATOM   2338  CG2 THR X 147      18.180  -4.550   5.340  1.00  0.00          
ATOM   2339 HG21 THR X 147      17.278  -5.096   5.066  1.00  0.00          
ATOM   2340 HG22 THR X 147      18.356  -3.618   4.802  1.00  0.00          
ATOM   2341 HG23 THR X 147      19.031  -5.175   5.071  1.00  0.00          
ATOM   2342  OG1 THR X 147      18.331  -5.560   7.503  1.00  0.00          
ATOM   2343  HG1 THR X 147      19.252  -5.828   7.476  1.00  0.00          
ATOM   2344  C   THR X 147      18.710  -1.900   6.847  1.00  0.00          
ATOM   2345  O   THR X 147      19.305  -1.313   5.956  1.00  0.00          
ATOM   2346  N   PHE X 148      17.681  -1.433   7.525  1.00  0.00          
ATOM   2347  H   PHE X 148      17.252  -1.849   8.339  1.00  0.00          
ATOM   2348  CA  PHE X 148      17.133  -0.136   7.210  1.00  0.00          
ATOM   2349  HA  PHE X 148      16.913  -0.000   6.151  1.00  0.00          
ATOM   2350  CB  PHE X 148      15.788   0.039   7.824  1.00  0.00          
ATOM   2351  HB2 PHE X 148      15.778  -0.334   8.848  1.00  0.00          
ATOM   2352  HB3 PHE X 148      15.564   1.104   7.791  1.00  0.00          
ATOM   2353  CG  PHE X 148      14.635  -0.619   7.073  1.00  0.00          
ATOM   2354  CD1 PHE X 148      14.718  -1.950   6.618  1.00  0.00          
ATOM   2355  HD1 PHE X 148      15.557  -2.570   6.899  1.00  0.00          
ATOM   2356  CE1 PHE X 148      13.658  -2.496   5.810  1.00  0.00          
ATOM   2357  HE1 PHE X 148      13.668  -3.518   5.463  1.00  0.00          
ATOM   2358  CZ  PHE X 148      12.519  -1.746   5.491  1.00  0.00          
ATOM   2359  HZ  PHE X 148      11.806  -2.302   4.901  1.00  0.00          
ATOM   2360  CE2 PHE X 148      12.477  -0.428   5.934  1.00  0.00          
ATOM   2361  HE2 PHE X 148      11.526  -0.039   5.602  1.00  0.00          
ATOM   2362  CD2 PHE X 148      13.492   0.116   6.787  1.00  0.00          
ATOM   2363  HD2 PHE X 148      13.328   1.108   7.181  1.00  0.00          
ATOM   2364  C   PHE X 148      18.166   0.975   7.591  1.00  0.00          
ATOM   2365  O   PHE X 148      18.150   1.964   6.847  1.00  0.00          
ATOM   2366  N   GLN X 149      19.028   0.901   8.605  1.00  0.00          
ATOM   2367  H   GLN X 149      19.166   0.011   9.063  1.00  0.00          
ATOM   2368  CA  GLN X 149      19.995   2.016   8.855  1.00  0.00          
ATOM   2369  HA  GLN X 149      19.409   2.934   8.828  1.00  0.00          
ATOM   2370  CB  GLN X 149      20.568   1.770  10.283  1.00  0.00          
ATOM   2371  HB2 GLN X 149      20.893   0.732  10.358  1.00  0.00          
ATOM   2372  HB3 GLN X 149      21.546   2.237  10.395  1.00  0.00          
ATOM   2373  CG  GLN X 149      19.714   2.255  11.455  1.00  0.00          
ATOM   2374  HG2 GLN X 149      19.588   3.336  11.380  1.00  0.00          
ATOM   2375  HG3 GLN X 149      18.739   1.815  11.245  1.00  0.00          
ATOM   2376  CD  GLN X 149      20.080   1.825  12.831  1.00  0.00          
ATOM   2377  OE1 GLN X 149      20.943   2.456  13.413  1.00  0.00          
ATOM   2378  NE2 GLN X 149      19.482   0.876  13.453  1.00  0.00          
ATOM   2379 HE21 GLN X 149      19.648   0.823  14.449  1.00  0.00          
ATOM   2380 HE22 GLN X 149      18.757   0.379  12.954  1.00  0.00          
ATOM   2381  C   GLN X 149      21.103   1.974   7.764  1.00  0.00          
ATOM   2382  O   GLN X 149      21.540   3.008   7.312  1.00  0.00          
ATOM   2383  N   ALA X 150      21.552   0.798   7.253  1.00  0.00          
ATOM   2384  H   ALA X 150      21.176  -0.034   7.683  1.00  0.00          
ATOM   2385  CA  ALA X 150      22.435   0.669   6.060  1.00  0.00          
ATOM   2386  HA  ALA X 150      23.384   1.167   6.259  1.00  0.00          
ATOM   2387  CB  ALA X 150      22.791  -0.741   5.725  1.00  0.00          
ATOM   2388  HB1 ALA X 150      23.235  -1.225   6.595  1.00  0.00          
ATOM   2389  HB2 ALA X 150      21.889  -1.303   5.480  1.00  0.00          
ATOM   2390  HB3 ALA X 150      23.550  -0.738   4.942  1.00  0.00          
ATOM   2391  C   ALA X 150      21.763   1.301   4.799  1.00  0.00          
ATOM   2392  O   ALA X 150      22.354   2.134   4.086  1.00  0.00          
ATOM   2393  N   PHE X 151      20.437   0.973   4.598  1.00  0.00          
ATOM   2394  H   PHE X 151      20.033   0.321   5.256  1.00  0.00          
ATOM   2395  CA  PHE X 151      19.613   1.579   3.501  1.00  0.00          
ATOM   2396  HA  PHE X 151      19.951   1.306   2.501  1.00  0.00          
ATOM   2397  CB  PHE X 151      18.142   1.084   3.575  1.00  0.00          
ATOM   2398  HB2 PHE X 151      17.757   1.285   4.575  1.00  0.00          
ATOM   2399  HB3 PHE X 151      17.596   1.663   2.830  1.00  0.00          
ATOM   2400  CG  PHE X 151      17.808  -0.302   3.144  1.00  0.00          
ATOM   2401  CD1 PHE X 151      18.778  -1.153   2.599  1.00  0.00          
ATOM   2402  HD1 PHE X 151      19.815  -0.859   2.536  1.00  0.00          
ATOM   2403  CE1 PHE X 151      18.431  -2.469   2.220  1.00  0.00          
ATOM   2404  HE1 PHE X 151      19.132  -3.180   1.811  1.00  0.00          
ATOM   2405  CZ  PHE X 151      17.128  -2.967   2.439  1.00  0.00          
ATOM   2406  HZ  PHE X 151      16.932  -4.020   2.295  1.00  0.00          
ATOM   2407  CE2 PHE X 151      16.201  -2.168   3.091  1.00  0.00          
ATOM   2408  HE2 PHE X 151      15.235  -2.554   3.382  1.00  0.00          
ATOM   2409  CD2 PHE X 151      16.539  -0.771   3.384  1.00  0.00          
ATOM   2410  HD2 PHE X 151      15.812  -0.198   3.941  1.00  0.00          
ATOM   2411  C   PHE X 151      19.675   3.177   3.577  1.00  0.00          
ATOM   2412  O   PHE X 151      19.795   3.804   2.515  1.00  0.00          
ATOM   2413  N   ARG X 152      19.506   3.735   4.765  1.00  0.00          
ATOM   2414  H   ARG X 152      19.634   3.143   5.573  1.00  0.00          
ATOM   2415  CA  ARG X 152      19.703   5.187   5.100  1.00  0.00          
ATOM   2416  HA  ARG X 152      19.391   5.815   4.267  1.00  0.00          
ATOM   2417  CB  ARG X 152      18.761   5.567   6.324  1.00  0.00          
ATOM   2418  HB2 ARG X 152      19.122   5.172   7.274  1.00  0.00          
ATOM   2419  HB3 ARG X 152      18.836   6.648   6.449  1.00  0.00          
ATOM   2420  CG  ARG X 152      17.246   5.331   5.994  1.00  0.00          
ATOM   2421  HG2 ARG X 152      16.730   6.227   5.648  1.00  0.00          
ATOM   2422  HG3 ARG X 152      17.087   4.612   5.191  1.00  0.00          
ATOM   2423  CD  ARG X 152      16.517   4.827   7.251  1.00  0.00          
ATOM   2424  HD2 ARG X 152      15.597   4.341   6.927  1.00  0.00          
ATOM   2425  HD3 ARG X 152      17.193   4.203   7.835  1.00  0.00          
ATOM   2426  NE  ARG X 152      16.124   6.000   8.083  1.00  0.00          
ATOM   2427  HE  ARG X 152      16.813   6.377   8.719  1.00  0.00          
ATOM   2428  CZ  ARG X 152      14.960   6.658   8.069  1.00  0.00          
ATOM   2429  NH1 ARG X 152      14.018   6.345   7.207  1.00  0.00          
ATOM   2430 HH11 ARG X 152      13.228   6.972   7.260  1.00  0.00          
ATOM   2431 HH12 ARG X 152      14.239   5.764   6.411  1.00  0.00          
ATOM   2432  NH2 ARG X 152      14.844   7.717   8.749  1.00  0.00          
ATOM   2433 HH21 ARG X 152      13.937   8.134   8.901  1.00  0.00          
ATOM   2434 HH22 ARG X 152      15.572   7.943   9.412  1.00  0.00          
ATOM   2435  C   ARG X 152      21.135   5.635   5.267  1.00  0.00          
ATOM   2436  O   ARG X 152      21.462   6.561   5.995  1.00  0.00          
ATOM   2437  N   THR X 153      22.033   4.946   4.622  1.00  0.00          
ATOM   2438  H   THR X 153      21.778   4.230   3.957  1.00  0.00          
ATOM   2439  CA  THR X 153      23.464   5.249   4.545  1.00  0.00          
ATOM   2440  HA  THR X 153      23.591   6.171   5.110  1.00  0.00          
ATOM   2441  CB  THR X 153      24.402   4.165   5.234  1.00  0.00          
ATOM   2442  HB  THR X 153      24.210   3.206   4.752  1.00  0.00          
ATOM   2443  CG2 THR X 153      25.943   4.445   5.202  1.00  0.00          
ATOM   2444 HG21 THR X 153      26.175   5.414   5.645  1.00  0.00          
ATOM   2445 HG22 THR X 153      26.587   3.721   5.700  1.00  0.00          
ATOM   2446 HG23 THR X 153      26.209   4.690   4.174  1.00  0.00          
ATOM   2447  OG1 THR X 153      24.084   4.211   6.637  1.00  0.00          
ATOM   2448  HG1 THR X 153      23.186   3.896   6.759  1.00  0.00          
ATOM   2449  C   THR X 153      23.904   5.481   3.098  1.00  0.00          
ATOM   2450  O   THR X 153      23.584   4.703   2.190  1.00  0.00          
ATOM   2451  N   ALA X 154      24.773   6.481   2.852  1.00  0.00          
ATOM   2452  H   ALA X 154      24.995   7.002   3.689  1.00  0.00          
ATOM   2453  CA  ALA X 154      25.289   6.864   1.559  1.00  0.00          
ATOM   2454  HA  ALA X 154      24.430   7.134   0.947  1.00  0.00          
ATOM   2455  CB  ALA X 154      26.067   8.169   1.755  1.00  0.00          
ATOM   2456  HB1 ALA X 154      26.352   8.630   0.809  1.00  0.00          
ATOM   2457  HB2 ALA X 154      25.470   8.902   2.300  1.00  0.00          
ATOM   2458  HB3 ALA X 154      26.985   8.060   2.333  1.00  0.00          
ATOM   2459  C   ALA X 154      26.112   5.757   0.798  1.00  0.00          
ATOM   2460  O   ALA X 154      26.828   5.045   1.473  1.00  0.00          
ATOM   2461  N   ASP X 155      26.025   5.690  -0.524  1.00  0.00          
ATOM   2462  H   ASP X 155      25.537   6.437  -0.998  1.00  0.00          
ATOM   2463  CA  ASP X 155      26.572   4.596  -1.319  1.00  0.00          
ATOM   2464  HA  ASP X 155      26.431   4.789  -2.382  1.00  0.00          
ATOM   2465  CB  ASP X 155      28.077   4.456  -1.257  1.00  0.00          
ATOM   2466  HB2 ASP X 155      28.604   5.401  -1.130  1.00  0.00          
ATOM   2467  HB3 ASP X 155      28.417   3.926  -0.365  1.00  0.00          
ATOM   2468  CG  ASP X 155      28.707   3.639  -2.453  1.00  0.00          
ATOM   2469  OD1 ASP X 155      28.874   4.260  -3.512  1.00  0.00          
ATOM   2470  OD2 ASP X 155      29.148   2.458  -2.328  1.00  0.00          
ATOM   2471  C   ASP X 155      25.983   3.226  -0.995  1.00  0.00          
ATOM   2472  O   ASP X 155      25.243   2.764  -1.836  1.00  0.00          
ATOM   2473  N   VAL X 156      26.155   2.688   0.244  1.00  0.00          
ATOM   2474  H   VAL X 156      26.826   3.154   0.838  1.00  0.00          
ATOM   2475  CA  VAL X 156      25.647   1.381   0.795  1.00  0.00          
ATOM   2476  HA  VAL X 156      26.150   0.566   0.277  1.00  0.00          
ATOM   2477  CB  VAL X 156      25.935   1.333   2.330  1.00  0.00          
ATOM   2478  HB  VAL X 156      25.371   2.087   2.879  1.00  0.00          
ATOM   2479  CG1 VAL X 156      25.510  -0.015   2.839  1.00  0.00          
ATOM   2480 HG11 VAL X 156      25.464  -0.012   3.927  1.00  0.00          
ATOM   2481 HG12 VAL X 156      24.470  -0.231   2.592  1.00  0.00          
ATOM   2482 HG13 VAL X 156      26.197  -0.804   2.532  1.00  0.00          
ATOM   2483  CG2 VAL X 156      27.403   1.578   2.723  1.00  0.00          
ATOM   2484 HG21 VAL X 156      27.616   2.645   2.671  1.00  0.00          
ATOM   2485 HG22 VAL X 156      27.579   1.493   3.796  1.00  0.00          
ATOM   2486 HG23 VAL X 156      28.073   0.927   2.161  1.00  0.00          
ATOM   2487  C   VAL X 156      24.217   1.177   0.477  1.00  0.00          
ATOM   2488  O   VAL X 156      23.867   0.121   0.010  1.00  0.00          
ATOM   2489  N   GLY X 157      23.315   2.167   0.731  1.00  0.00          
ATOM   2490  H   GLY X 157      23.666   3.096   0.914  1.00  0.00          
ATOM   2491  CA  GLY X 157      21.800   2.068   0.400  1.00  0.00          
ATOM   2492  HA2 GLY X 157      21.262   1.328   0.992  1.00  0.00          
ATOM   2493  HA3 GLY X 157      21.315   3.035   0.528  1.00  0.00          
ATOM   2494  C   GLY X 157      21.538   1.740  -1.056  1.00  0.00          
ATOM   2495  O   GLY X 157      20.931   0.729  -1.356  1.00  0.00          
ATOM   2496  N   ARG X 158      22.072   2.567  -1.958  1.00  0.00          
ATOM   2497  H   ARG X 158      22.547   3.378  -1.585  1.00  0.00          
ATOM   2498  CA  ARG X 158      21.994   2.389  -3.397  1.00  0.00          
ATOM   2499  HA  ARG X 158      20.956   2.301  -3.718  1.00  0.00          
ATOM   2500  CB  ARG X 158      22.593   3.549  -4.209  1.00  0.00          
ATOM   2501  HB2 ARG X 158      23.640   3.702  -3.946  1.00  0.00          
ATOM   2502  HB3 ARG X 158      22.465   3.404  -5.282  1.00  0.00          
ATOM   2503  CG  ARG X 158      21.665   4.747  -3.853  1.00  0.00          
ATOM   2504  HG2 ARG X 158      20.663   4.472  -4.180  1.00  0.00          
ATOM   2505  HG3 ARG X 158      21.714   4.987  -2.792  1.00  0.00          
ATOM   2506  CD  ARG X 158      22.120   6.061  -4.565  1.00  0.00          
ATOM   2507  HD2 ARG X 158      21.521   6.911  -4.238  1.00  0.00          
ATOM   2508  HD3 ARG X 158      23.131   6.298  -4.234  1.00  0.00          
ATOM   2509  NE  ARG X 158      22.116   5.963  -6.027  1.00  0.00          
ATOM   2510  HE  ARG X 158      23.007   5.629  -6.366  1.00  0.00          
ATOM   2511  CZ  ARG X 158      21.035   6.226  -6.801  1.00  0.00          
ATOM   2512  NH1 ARG X 158      19.944   6.708  -6.331  1.00  0.00          
ATOM   2513 HH11 ARG X 158      19.271   7.034  -7.010  1.00  0.00          
ATOM   2514 HH12 ARG X 158      19.929   7.036  -5.376  1.00  0.00          
ATOM   2515  NH2 ARG X 158      21.055   5.956  -8.085  1.00  0.00          
ATOM   2516 HH21 ARG X 158      20.167   6.078  -8.551  1.00  0.00          
ATOM   2517 HH22 ARG X 158      21.916   5.649  -8.512  1.00  0.00          
ATOM   2518  C   ARG X 158      22.576   1.068  -3.846  1.00  0.00          
ATOM   2519  O   ARG X 158      21.942   0.321  -4.587  1.00  0.00          
ATOM   2520  N   GLU X 159      23.773   0.712  -3.417  1.00  0.00          
ATOM   2521  H   GLU X 159      24.063   1.396  -2.733  1.00  0.00          
ATOM   2522  CA  GLU X 159      24.473  -0.514  -3.753  1.00  0.00          
ATOM   2523  HA  GLU X 159      24.528  -0.400  -4.836  1.00  0.00          
ATOM   2524  CB  GLU X 159      25.856  -0.433  -3.220  1.00  0.00          
ATOM   2525  HB2 GLU X 159      26.277   0.452  -3.696  1.00  0.00          
ATOM   2526  HB3 GLU X 159      25.725  -0.370  -2.139  1.00  0.00          
ATOM   2527  CG  GLU X 159      26.778  -1.654  -3.590  1.00  0.00          
ATOM   2528  HG2 GLU X 159      26.291  -2.620  -3.460  1.00  0.00          
ATOM   2529  HG3 GLU X 159      26.947  -1.756  -4.662  1.00  0.00          
ATOM   2530  CD  GLU X 159      28.101  -1.538  -2.856  1.00  0.00          
ATOM   2531  OE1 GLU X 159      29.163  -1.429  -3.507  1.00  0.00          
ATOM   2532  OE2 GLU X 159      28.094  -1.483  -1.570  1.00  0.00          
ATOM   2533  C   GLU X 159      23.563  -1.722  -3.454  1.00  0.00          
ATOM   2534  O   GLU X 159      23.470  -2.736  -4.191  1.00  0.00          
ATOM   2535  N   LEU X 160      22.921  -1.752  -2.269  1.00  0.00          
ATOM   2536  H   LEU X 160      22.892  -0.887  -1.749  1.00  0.00          
ATOM   2537  CA  LEU X 160      22.029  -2.823  -1.801  1.00  0.00          
ATOM   2538  HA  LEU X 160      22.452  -3.813  -1.974  1.00  0.00          
ATOM   2539  CB  LEU X 160      21.692  -2.795  -0.289  1.00  0.00          
ATOM   2540  HB2 LEU X 160      21.328  -1.790  -0.073  1.00  0.00          
ATOM   2541  HB3 LEU X 160      20.900  -3.501  -0.045  1.00  0.00          
ATOM   2542  CG  LEU X 160      22.883  -2.905   0.688  1.00  0.00          
ATOM   2543  HG  LEU X 160      23.758  -2.348   0.351  1.00  0.00          
ATOM   2544  CD1 LEU X 160      22.481  -2.400   2.132  1.00  0.00          
ATOM   2545 HD11 LEU X 160      21.553  -2.795   2.547  1.00  0.00          
ATOM   2546 HD12 LEU X 160      23.255  -2.714   2.832  1.00  0.00          
ATOM   2547 HD13 LEU X 160      22.521  -1.320   2.274  1.00  0.00          
ATOM   2548  CD2 LEU X 160      23.321  -4.365   0.781  1.00  0.00          
ATOM   2549 HD21 LEU X 160      23.985  -4.619  -0.045  1.00  0.00          
ATOM   2550 HD22 LEU X 160      23.747  -4.530   1.770  1.00  0.00          
ATOM   2551 HD23 LEU X 160      22.477  -5.056   0.772  1.00  0.00          
ATOM   2552  C   LEU X 160      20.708  -2.842  -2.658  1.00  0.00          
ATOM   2553  O   LEU X 160      20.387  -3.833  -3.363  1.00  0.00          
ATOM   2554  N   ILE X 161      19.892  -1.764  -2.571  1.00  0.00          
ATOM   2555  H   ILE X 161      20.259  -0.871  -2.272  1.00  0.00          
ATOM   2556  CA  ILE X 161      18.502  -1.739  -3.117  1.00  0.00          
ATOM   2557  HA  ILE X 161      18.013  -2.675  -2.844  1.00  0.00          
ATOM   2558  CB  ILE X 161      17.744  -0.589  -2.368  1.00  0.00          
ATOM   2559  HB  ILE X 161      18.330   0.316  -2.536  1.00  0.00          
ATOM   2560  CG2 ILE X 161      16.320  -0.391  -2.885  1.00  0.00          
ATOM   2561 HG21 ILE X 161      16.396   0.088  -3.861  1.00  0.00          
ATOM   2562 HG22 ILE X 161      15.819  -1.344  -3.061  1.00  0.00          
ATOM   2563 HG23 ILE X 161      15.689   0.122  -2.160  1.00  0.00          
ATOM   2564  CG1 ILE X 161      17.759  -0.845  -0.844  1.00  0.00          
ATOM   2565 HG12 ILE X 161      16.922  -1.521  -0.665  1.00  0.00          
ATOM   2566 HG13 ILE X 161      18.652  -1.404  -0.566  1.00  0.00          
ATOM   2567  CD1 ILE X 161      17.675   0.449  -0.041  1.00  0.00          
ATOM   2568 HD11 ILE X 161      17.253   1.287  -0.597  1.00  0.00          
ATOM   2569 HD12 ILE X 161      17.031   0.231   0.811  1.00  0.00          
ATOM   2570 HD13 ILE X 161      18.679   0.632   0.344  1.00  0.00          
ATOM   2571  C   ILE X 161      18.452  -1.654  -4.635  1.00  0.00          
ATOM   2572  O   ILE X 161      17.445  -2.017  -5.199  1.00  0.00          
ATOM   2573  N   ILE X 162      19.436  -1.102  -5.319  1.00  0.00          
ATOM   2574  H   ILE X 162      20.158  -0.751  -4.706  1.00  0.00          
ATOM   2575  CA  ILE X 162      19.512  -0.848  -6.781  1.00  0.00          
ATOM   2576  HA  ILE X 162      18.532  -1.029  -7.221  1.00  0.00          
ATOM   2577  CB  ILE X 162      19.968   0.585  -7.096  1.00  0.00          
ATOM   2578  HB  ILE X 162      20.885   0.787  -6.543  1.00  0.00          
ATOM   2579  CG2 ILE X 162      20.212   0.786  -8.557  1.00  0.00          
ATOM   2580 HG21 ILE X 162      19.224   0.816  -9.016  1.00  0.00          
ATOM   2581 HG22 ILE X 162      20.833   1.645  -8.815  1.00  0.00          
ATOM   2582 HG23 ILE X 162      20.806  -0.011  -9.004  1.00  0.00          
ATOM   2583  CG1 ILE X 162      18.973   1.501  -6.448  1.00  0.00          
ATOM   2584 HG12 ILE X 162      17.959   1.101  -6.456  1.00  0.00          
ATOM   2585 HG13 ILE X 162      19.117   1.524  -5.368  1.00  0.00          
ATOM   2586  CD1 ILE X 162      18.909   2.975  -6.945  1.00  0.00          
ATOM   2587 HD11 ILE X 162      18.118   3.449  -6.362  1.00  0.00          
ATOM   2588 HD12 ILE X 162      19.861   3.476  -6.778  1.00  0.00          
ATOM   2589 HD13 ILE X 162      18.635   3.090  -7.994  1.00  0.00          
ATOM   2590  C   ILE X 162      20.483  -1.899  -7.427  1.00  0.00          
ATOM   2591  O   ILE X 162      19.950  -2.922  -7.887  1.00  0.00          
ATOM   2592  N   ASP X 163      21.746  -1.807  -7.273  1.00  0.00          
ATOM   2593  H   ASP X 163      22.087  -0.928  -6.910  1.00  0.00          
ATOM   2594  CA  ASP X 163      22.691  -2.761  -7.786  1.00  0.00          
ATOM   2595  HA  ASP X 163      22.678  -2.777  -8.877  1.00  0.00          
ATOM   2596  CB  ASP X 163      24.072  -2.245  -7.401  1.00  0.00          
ATOM   2597  HB2 ASP X 163      24.080  -1.309  -7.960  1.00  0.00          
ATOM   2598  HB3 ASP X 163      24.209  -1.988  -6.351  1.00  0.00          
ATOM   2599  CG  ASP X 163      25.254  -3.053  -7.988  1.00  0.00          
ATOM   2600  OD1 ASP X 163      25.701  -2.818  -9.117  1.00  0.00          
ATOM   2601  OD2 ASP X 163      25.706  -4.040  -7.388  1.00  0.00          
ATOM   2602  C   ASP X 163      22.574  -4.175  -7.308  1.00  0.00          
ATOM   2603  O   ASP X 163      22.328  -5.057  -8.177  1.00  0.00          
ATOM   2604  N   GLN X 164      22.434  -4.486  -6.029  1.00  0.00          
ATOM   2605  H   GLN X 164      22.762  -3.799  -5.366  1.00  0.00          
ATOM   2606  CA  GLN X 164      22.180  -5.791  -5.525  1.00  0.00          
ATOM   2607  HA  GLN X 164      22.680  -6.536  -6.145  1.00  0.00          
ATOM   2608  CB  GLN X 164      22.864  -5.992  -4.154  1.00  0.00          
ATOM   2609  HB2 GLN X 164      22.576  -5.299  -3.363  1.00  0.00          
ATOM   2610  HB3 GLN X 164      22.746  -7.042  -3.886  1.00  0.00          
ATOM   2611  CG  GLN X 164      24.450  -5.878  -4.212  1.00  0.00          
ATOM   2612  HG2 GLN X 164      24.806  -6.740  -4.775  1.00  0.00          
ATOM   2613  HG3 GLN X 164      24.774  -4.981  -4.739  1.00  0.00          
ATOM   2614  CD  GLN X 164      25.184  -5.856  -2.888  1.00  0.00          
ATOM   2615  OE1 GLN X 164      25.513  -6.816  -2.208  1.00  0.00          
ATOM   2616  NE2 GLN X 164      25.223  -4.669  -2.305  1.00  0.00          
ATOM   2617 HE21 GLN X 164      25.798  -4.682  -1.475  1.00  0.00          
ATOM   2618 HE22 GLN X 164      24.922  -3.767  -2.643  1.00  0.00          
ATOM   2619  C   GLN X 164      20.685  -6.218  -5.495  1.00  0.00          
ATOM   2620  O   GLN X 164      20.340  -7.330  -5.037  1.00  0.00          
ATOM   2621  N   ASN X 165      19.817  -5.370  -6.083  1.00  0.00          
ATOM   2622  H   ASN X 165      20.207  -4.523  -6.470  1.00  0.00          
ATOM   2623  CA  ASN X 165      18.337  -5.480  -6.020  1.00  0.00          
ATOM   2624  HA  ASN X 165      18.004  -4.442  -6.031  1.00  0.00          
ATOM   2625  CB  ASN X 165      17.795  -6.222  -7.269  1.00  0.00          
ATOM   2626  HB2 ASN X 165      18.469  -5.839  -8.035  1.00  0.00          
ATOM   2627  HB3 ASN X 165      17.823  -7.301  -7.115  1.00  0.00          
ATOM   2628  CG  ASN X 165      16.424  -5.749  -7.712  1.00  0.00          
ATOM   2629  OD1 ASN X 165      15.797  -4.815  -7.162  1.00  0.00          
ATOM   2630  ND2 ASN X 165      15.891  -6.441  -8.684  1.00  0.00          
ATOM   2631 HD21 ASN X 165      15.015  -6.157  -9.098  1.00  0.00          
ATOM   2632 HD22 ASN X 165      16.486  -7.158  -9.073  1.00  0.00          
ATOM   2633  C   ASN X 165      17.711  -6.011  -4.681  1.00  0.00          
ATOM   2634  O   ASN X 165      16.878  -6.940  -4.670  1.00  0.00          
ATOM   2635  N   ALA X 166      18.115  -5.501  -3.487  1.00  0.00          
ATOM   2636  H   ALA X 166      18.687  -4.677  -3.605  1.00  0.00          
ATOM   2637  CA  ALA X 166      17.960  -5.984  -2.161  1.00  0.00          
ATOM   2638  HA  ALA X 166      18.544  -6.904  -2.142  1.00  0.00          
ATOM   2639  CB  ALA X 166      18.520  -5.064  -1.044  1.00  0.00          
ATOM   2640  HB1 ALA X 166      18.204  -4.034  -1.217  1.00  0.00          
ATOM   2641  HB2 ALA X 166      18.190  -5.406  -0.064  1.00  0.00          
ATOM   2642  HB3 ALA X 166      19.595  -5.193  -1.166  1.00  0.00          
ATOM   2643  C   ALA X 166      16.506  -6.272  -1.779  1.00  0.00          
ATOM   2644  O   ALA X 166      16.348  -7.313  -1.158  1.00  0.00          
ATOM   2645  N   PHE X 167      15.516  -5.407  -2.051  1.00  0.00          
ATOM   2646  H   PHE X 167      15.740  -4.550  -2.536  1.00  0.00          
ATOM   2647  CA  PHE X 167      14.092  -5.657  -1.716  1.00  0.00          
ATOM   2648  HA  PHE X 167      14.000  -6.047  -0.702  1.00  0.00          
ATOM   2649  CB  PHE X 167      13.177  -4.389  -1.858  1.00  0.00          
ATOM   2650  HB2 PHE X 167      13.561  -3.811  -2.700  1.00  0.00          
ATOM   2651  HB3 PHE X 167      12.149  -4.632  -2.127  1.00  0.00          
ATOM   2652  CG  PHE X 167      13.298  -3.469  -0.653  1.00  0.00          
ATOM   2653  CD1 PHE X 167      12.817  -3.728   0.630  1.00  0.00          
ATOM   2654  HD1 PHE X 167      12.187  -4.589   0.798  1.00  0.00          
ATOM   2655  CE1 PHE X 167      12.970  -2.817   1.761  1.00  0.00          
ATOM   2656  HE1 PHE X 167      12.551  -3.055   2.727  1.00  0.00          
ATOM   2657  CZ  PHE X 167      13.530  -1.569   1.463  1.00  0.00          
ATOM   2658  HZ  PHE X 167      13.579  -0.804   2.224  1.00  0.00          
ATOM   2659  CE2 PHE X 167      13.828  -1.179   0.140  1.00  0.00          
ATOM   2660  HE2 PHE X 167      14.257  -0.236  -0.166  1.00  0.00          
ATOM   2661  CD2 PHE X 167      13.697  -2.118  -0.888  1.00  0.00          
ATOM   2662  HD2 PHE X 167      13.929  -1.863  -1.912  1.00  0.00          
ATOM   2663  C   PHE X 167      13.542  -6.864  -2.538  1.00  0.00          
ATOM   2664  O   PHE X 167      12.967  -7.702  -1.890  1.00  0.00          
ATOM   2665  N   ILE X 168      13.745  -6.978  -3.865  1.00  0.00          
ATOM   2666  H   ILE X 168      14.370  -6.303  -4.284  1.00  0.00          
ATOM   2667  CA  ILE X 168      13.351  -8.090  -4.678  1.00  0.00          
ATOM   2668  HA  ILE X 168      12.289  -8.311  -4.571  1.00  0.00          
ATOM   2669  CB  ILE X 168      13.531  -7.513  -6.126  1.00  0.00          
ATOM   2670  HB  ILE X 168      14.503  -7.026  -6.046  1.00  0.00          
ATOM   2671  CG2 ILE X 168      13.414  -8.542  -7.246  1.00  0.00          
ATOM   2672 HG21 ILE X 168      12.496  -9.126  -7.172  1.00  0.00          
ATOM   2673 HG22 ILE X 168      13.514  -8.019  -8.196  1.00  0.00          
ATOM   2674 HG23 ILE X 168      14.221  -9.254  -7.069  1.00  0.00          
ATOM   2675  CG1 ILE X 168      12.505  -6.359  -6.518  1.00  0.00          
ATOM   2676 HG12 ILE X 168      12.641  -5.584  -5.764  1.00  0.00          
ATOM   2677 HG13 ILE X 168      12.865  -5.959  -7.466  1.00  0.00          
ATOM   2678  CD1 ILE X 168      11.039  -6.828  -6.828  1.00  0.00          
ATOM   2679 HD11 ILE X 168      10.373  -7.106  -6.012  1.00  0.00          
ATOM   2680 HD12 ILE X 168      10.510  -6.052  -7.383  1.00  0.00          
ATOM   2681 HD13 ILE X 168      11.183  -7.590  -7.596  1.00  0.00          
ATOM   2682  C   ILE X 168      14.089  -9.434  -4.582  1.00  0.00          
ATOM   2683  O   ILE X 168      13.555 -10.531  -4.475  1.00  0.00          
ATOM   2684  N   GLU X 169      15.415  -9.374  -4.567  1.00  0.00          
ATOM   2685  H   GLU X 169      15.951  -8.519  -4.518  1.00  0.00          
ATOM   2686  CA  GLU X 169      16.246 -10.477  -4.121  1.00  0.00          
ATOM   2687  HA  GLU X 169      15.781 -11.435  -4.353  1.00  0.00          
ATOM   2688  CB  GLU X 169      17.568 -10.466  -4.896  1.00  0.00          
ATOM   2689  HB2 GLU X 169      18.232  -9.648  -4.612  1.00  0.00          
ATOM   2690  HB3 GLU X 169      18.191 -11.313  -4.613  1.00  0.00          
ATOM   2691  CG  GLU X 169      17.497 -10.526  -6.376  1.00  0.00          
ATOM   2692  HG2 GLU X 169      17.265  -9.512  -6.700  1.00  0.00          
ATOM   2693  HG3 GLU X 169      18.456 -10.741  -6.850  1.00  0.00          
ATOM   2694  CD  GLU X 169      16.648 -11.625  -7.012  1.00  0.00          
ATOM   2695  OE1 GLU X 169      16.136 -12.567  -6.337  1.00  0.00          
ATOM   2696  OE2 GLU X 169      16.371 -11.536  -8.241  1.00  0.00          
ATOM   2697  C   GLU X 169      16.416 -10.434  -2.597  1.00  0.00          
ATOM   2698  O   GLU X 169      17.523 -10.263  -2.106  1.00  0.00          
ATOM   2699  N   GLY X 170      15.367 -10.702  -1.800  1.00  0.00          
ATOM   2700  H   GLY X 170      14.468 -10.708  -2.260  1.00  0.00          
ATOM   2701  CA  GLY X 170      15.557 -11.010  -0.366  1.00  0.00          
ATOM   2702  HA2 GLY X 170      15.803 -12.065  -0.243  1.00  0.00          
ATOM   2703  HA3 GLY X 170      16.360 -10.426   0.085  1.00  0.00          
ATOM   2704  C   GLY X 170      14.342 -10.706   0.524  1.00  0.00          
ATOM   2705  O   GLY X 170      13.741 -11.632   1.077  1.00  0.00          
ATOM   2706  N   VAL X 171      14.051  -9.407   0.746  1.00  0.00          
ATOM   2707  H   VAL X 171      14.618  -8.787   0.184  1.00  0.00          
ATOM   2708  CA  VAL X 171      13.241  -8.739   1.744  1.00  0.00          
ATOM   2709  HA  VAL X 171      13.524  -9.106   2.731  1.00  0.00          
ATOM   2710  CB  VAL X 171      13.489  -7.195   1.806  1.00  0.00          
ATOM   2711  HB  VAL X 171      13.145  -6.853   0.829  1.00  0.00          
ATOM   2712  CG1 VAL X 171      12.686  -6.613   2.970  1.00  0.00          
ATOM   2713 HG11 VAL X 171      12.912  -7.012   3.958  1.00  0.00          
ATOM   2714 HG12 VAL X 171      12.845  -5.536   2.926  1.00  0.00          
ATOM   2715 HG13 VAL X 171      11.600  -6.622   2.883  1.00  0.00          
ATOM   2716  CG2 VAL X 171      14.920  -6.790   1.989  1.00  0.00          
ATOM   2717 HG21 VAL X 171      15.560  -7.002   1.132  1.00  0.00          
ATOM   2718 HG22 VAL X 171      14.950  -5.703   1.918  1.00  0.00          
ATOM   2719 HG23 VAL X 171      15.419  -7.137   2.895  1.00  0.00          
ATOM   2720  C   VAL X 171      11.791  -9.247   1.501  1.00  0.00          
ATOM   2721  O   VAL X 171      11.309  -9.961   2.290  1.00  0.00          
ATOM   2722  N   LEU X 172      11.123  -8.774   0.438  1.00  0.00          
ATOM   2723  H   LEU X 172      11.542  -8.048  -0.125  1.00  0.00          
ATOM   2724  CA  LEU X 172       9.939  -9.454  -0.146  1.00  0.00          
ATOM   2725  HA  LEU X 172       9.096  -9.081   0.436  1.00  0.00          
ATOM   2726  CB  LEU X 172       9.690  -8.908  -1.553  1.00  0.00          
ATOM   2727  HB2 LEU X 172       9.612  -7.821  -1.508  1.00  0.00          
ATOM   2728  HB3 LEU X 172      10.517  -9.243  -2.179  1.00  0.00          
ATOM   2729  CG  LEU X 172       8.536  -9.526  -2.399  1.00  0.00          
ATOM   2730  HG  LEU X 172       8.620 -10.610  -2.481  1.00  0.00          
ATOM   2731  CD1 LEU X 172       7.187  -9.384  -1.817  1.00  0.00          
ATOM   2732 HD11 LEU X 172       6.934  -8.338  -1.641  1.00  0.00          
ATOM   2733 HD12 LEU X 172       6.384  -9.836  -2.400  1.00  0.00          
ATOM   2734 HD13 LEU X 172       7.232  -9.942  -0.880  1.00  0.00          
ATOM   2735  CD2 LEU X 172       8.446  -9.035  -3.804  1.00  0.00          
ATOM   2736 HD21 LEU X 172       7.561  -9.489  -4.248  1.00  0.00          
ATOM   2737 HD22 LEU X 172       8.380  -7.948  -3.755  1.00  0.00          
ATOM   2738 HD23 LEU X 172       9.306  -9.182  -4.457  1.00  0.00          
ATOM   2739  C   LEU X 172       9.783 -10.968   0.049  1.00  0.00          
ATOM   2740  O   LEU X 172       8.844 -11.329   0.805  1.00  0.00          
ATOM   2741  N   PRO X 173      10.512 -11.859  -0.577  1.00  0.00          
ATOM   2742  CD  PRO X 173      11.557 -11.512  -1.499  1.00  0.00          
ATOM   2743  HD2 PRO X 173      12.214 -10.762  -1.060  1.00  0.00          
ATOM   2744  HD3 PRO X 173      11.033 -11.198  -2.403  1.00  0.00          
ATOM   2745  CG  PRO X 173      12.296 -12.812  -1.696  1.00  0.00          
ATOM   2746  HG2 PRO X 173      13.162 -12.860  -1.036  1.00  0.00          
ATOM   2747  HG3 PRO X 173      12.615 -12.981  -2.724  1.00  0.00          
ATOM   2748  CB  PRO X 173      11.364 -13.942  -1.370  1.00  0.00          
ATOM   2749  HB2 PRO X 173      11.722 -14.899  -0.992  1.00  0.00          
ATOM   2750  HB3 PRO X 173      10.668 -14.179  -2.175  1.00  0.00          
ATOM   2751  CA  PRO X 173      10.394 -13.270  -0.436  1.00  0.00          
ATOM   2752  HA  PRO X 173       9.347 -13.437  -0.692  1.00  0.00          
ATOM   2753  C   PRO X 173      10.479 -13.800   1.012  1.00  0.00          
ATOM   2754  O   PRO X 173       9.869 -14.837   1.392  1.00  0.00          
ATOM   2755  N   LYS X 174      11.319 -13.203   1.871  1.00  0.00          
ATOM   2756  H   LYS X 174      11.768 -12.352   1.566  1.00  0.00          
ATOM   2757  CA  LYS X 174      11.392 -13.508   3.327  1.00  0.00          
ATOM   2758  HA  LYS X 174      11.351 -14.591   3.443  1.00  0.00          
ATOM   2759  CB  LYS X 174      12.824 -13.092   3.823  1.00  0.00          
ATOM   2760  HB2 LYS X 174      13.036 -12.081   3.474  1.00  0.00          
ATOM   2761  HB3 LYS X 174      12.873 -13.083   4.912  1.00  0.00          
ATOM   2762  CG  LYS X 174      13.965 -14.081   3.384  1.00  0.00          
ATOM   2763  HG2 LYS X 174      13.715 -14.444   2.387  1.00  0.00          
ATOM   2764  HG3 LYS X 174      14.858 -13.475   3.532  1.00  0.00          
ATOM   2765  CD  LYS X 174      14.258 -15.301   4.271  1.00  0.00          
ATOM   2766  HD2 LYS X 174      14.548 -14.961   5.264  1.00  0.00          
ATOM   2767  HD3 LYS X 174      13.389 -15.952   4.377  1.00  0.00          
ATOM   2768  CE  LYS X 174      15.430 -16.207   3.925  1.00  0.00          
ATOM   2769  HE2 LYS X 174      16.367 -15.651   3.930  1.00  0.00          
ATOM   2770  HE3 LYS X 174      15.655 -16.958   4.684  1.00  0.00          
ATOM   2771  NZ  LYS X 174      15.272 -17.009   2.682  1.00  0.00          
ATOM   2772  HZ1 LYS X 174      15.132 -16.435   1.863  1.00  0.00          
ATOM   2773  HZ2 LYS X 174      16.105 -17.556   2.516  1.00  0.00          
ATOM   2774  HZ3 LYS X 174      14.454 -17.598   2.626  1.00  0.00          
ATOM   2775  C   LYS X 174      10.270 -12.851   4.125  1.00  0.00          
ATOM   2776  O   LYS X 174       9.791 -13.476   5.131  1.00  0.00          
ATOM   2777  N   CYS X 175       9.673 -11.735   3.683  1.00  0.00          
ATOM   2778  H   CYS X 175      10.189 -11.291   2.937  1.00  0.00          
ATOM   2779  CA  CYS X 175       8.533 -11.035   4.345  1.00  0.00          
ATOM   2780  HA  CYS X 175       8.710 -11.199   5.409  1.00  0.00          
ATOM   2781  CB  CYS X 175       8.764  -9.552   4.254  1.00  0.00          
ATOM   2782  HB2 CYS X 175       8.891  -9.272   3.209  1.00  0.00          
ATOM   2783  HB3 CYS X 175       7.863  -9.037   4.587  1.00  0.00          
ATOM   2784  SG  CYS X 175      10.226  -8.961   5.184  1.00  0.00          
ATOM   2785  HG  CYS X 175      11.266  -9.426   4.486  1.00  0.00          
ATOM   2786  C   CYS X 175       7.149 -11.569   4.026  1.00  0.00          
ATOM   2787  O   CYS X 175       6.199 -10.777   4.175  1.00  0.00          
ATOM   2788  N   VAL X 176       6.964 -12.786   3.527  1.00  0.00          
ATOM   2789  H   VAL X 176       7.860 -13.159   3.247  1.00  0.00          
ATOM   2790  CA  VAL X 176       5.718 -13.527   3.401  1.00  0.00          
ATOM   2791  HA  VAL X 176       5.010 -12.931   3.977  1.00  0.00          
ATOM   2792  CB  VAL X 176       5.292 -13.476   1.934  1.00  0.00          
ATOM   2793  HB  VAL X 176       6.060 -13.998   1.365  1.00  0.00          
ATOM   2794  CG1 VAL X 176       4.015 -14.311   1.665  1.00  0.00          
ATOM   2795 HG11 VAL X 176       3.207 -13.700   2.066  1.00  0.00          
ATOM   2796 HG12 VAL X 176       3.783 -14.444   0.609  1.00  0.00          
ATOM   2797 HG13 VAL X 176       4.046 -15.316   2.086  1.00  0.00          
ATOM   2798  CG2 VAL X 176       4.932 -12.026   1.421  1.00  0.00          
ATOM   2799 HG21 VAL X 176       4.604 -12.037   0.382  1.00  0.00          
ATOM   2800 HG22 VAL X 176       4.096 -11.632   1.997  1.00  0.00          
ATOM   2801 HG23 VAL X 176       5.772 -11.334   1.499  1.00  0.00          
ATOM   2802  C   VAL X 176       5.935 -14.952   3.992  1.00  0.00          
ATOM   2803  O   VAL X 176       6.854 -15.622   3.572  1.00  0.00          
ATOM   2804  N   VAL X 177       5.054 -15.497   4.875  1.00  0.00          
ATOM   2805  H   VAL X 177       4.230 -14.923   4.988  1.00  0.00          
ATOM   2806  CA  VAL X 177       5.099 -16.788   5.603  1.00  0.00          
ATOM   2807  HA  VAL X 177       5.992 -17.000   6.191  1.00  0.00          
ATOM   2808  CB  VAL X 177       3.967 -16.928   6.708  1.00  0.00          
ATOM   2809  HB  VAL X 177       2.961 -16.950   6.291  1.00  0.00          
ATOM   2810  CG1 VAL X 177       4.041 -18.290   7.447  1.00  0.00          
ATOM   2811 HG11 VAL X 177       5.090 -18.515   7.643  1.00  0.00          
ATOM   2812 HG12 VAL X 177       3.475 -18.277   8.379  1.00  0.00          
ATOM   2813 HG13 VAL X 177       3.612 -19.086   6.837  1.00  0.00          
ATOM   2814  CG2 VAL X 177       4.191 -15.774   7.634  1.00  0.00          
ATOM   2815 HG21 VAL X 177       4.084 -14.807   7.144  1.00  0.00          
ATOM   2816 HG22 VAL X 177       3.437 -15.793   8.422  1.00  0.00          
ATOM   2817 HG23 VAL X 177       5.172 -15.854   8.103  1.00  0.00          
ATOM   2818  C   VAL X 177       4.985 -18.007   4.668  1.00  0.00          
ATOM   2819  O   VAL X 177       5.678 -18.980   4.854  1.00  0.00          
ATOM   2820  N   ARG X 178       4.067 -17.905   3.627  1.00  0.00          
ATOM   2821  H   ARG X 178       3.515 -17.060   3.661  1.00  0.00          
ATOM   2822  CA  ARG X 178       4.051 -18.928   2.624  1.00  0.00          
ATOM   2823  HA  ARG X 178       4.266 -19.845   3.171  1.00  0.00          
ATOM   2824  CB  ARG X 178       2.661 -19.008   1.940  1.00  0.00          
ATOM   2825  HB2 ARG X 178       2.560 -19.892   1.311  1.00  0.00          
ATOM   2826  HB3 ARG X 178       1.900 -19.105   2.715  1.00  0.00          
ATOM   2827  CG  ARG X 178       2.380 -17.738   1.130  1.00  0.00          
ATOM   2828  HG2 ARG X 178       1.350 -17.410   1.273  1.00  0.00          
ATOM   2829  HG3 ARG X 178       2.876 -16.854   1.530  1.00  0.00          
ATOM   2830  CD  ARG X 178       2.887 -17.882  -0.357  1.00  0.00          
ATOM   2831  HD2 ARG X 178       3.931 -18.195  -0.369  1.00  0.00          
ATOM   2832  HD3 ARG X 178       2.311 -18.755  -0.660  1.00  0.00          
ATOM   2833  NE  ARG X 178       2.574 -16.742  -1.227  1.00  0.00          
ATOM   2834  HE  ARG X 178       2.132 -15.977  -0.736  1.00  0.00          
ATOM   2835  CZ  ARG X 178       2.631 -16.778  -2.482  1.00  0.00          
ATOM   2836  NH1 ARG X 178       3.233 -17.765  -3.089  1.00  0.00          
ATOM   2837 HH11 ARG X 178       3.329 -17.703  -4.093  1.00  0.00          
ATOM   2838 HH12 ARG X 178       3.698 -18.510  -2.590  1.00  0.00          
ATOM   2839  NH2 ARG X 178       2.066 -15.913  -3.251  1.00  0.00          
ATOM   2840 HH21 ARG X 178       2.071 -16.031  -4.254  1.00  0.00          
ATOM   2841 HH22 ARG X 178       1.793 -15.008  -2.895  1.00  0.00          
ATOM   2842  C   ARG X 178       5.288 -18.602   1.681  1.00  0.00          
ATOM   2843  O   ARG X 178       5.523 -17.398   1.516  1.00  0.00          
ATOM   2844  N   PRO X 179       5.861 -19.583   0.940  1.00  0.00          
ATOM   2845  CD  PRO X 179       5.665 -21.001   1.069  1.00  0.00          
ATOM   2846  HD2 PRO X 179       4.608 -21.264   1.110  1.00  0.00          
ATOM   2847  HD3 PRO X 179       6.075 -21.356   2.014  1.00  0.00          
ATOM   2848  CG  PRO X 179       6.391 -21.673  -0.039  1.00  0.00          
ATOM   2849  HG2 PRO X 179       5.748 -21.916  -0.885  1.00  0.00          
ATOM   2850  HG3 PRO X 179       6.800 -22.596   0.371  1.00  0.00          
ATOM   2851  CB  PRO X 179       7.425 -20.695  -0.292  1.00  0.00          
ATOM   2852  HB2 PRO X 179       7.788 -20.762  -1.318  1.00  0.00          
ATOM   2853  HB3 PRO X 179       8.286 -20.770   0.372  1.00  0.00          
ATOM   2854  CA  PRO X 179       6.778 -19.371  -0.107  1.00  0.00          
ATOM   2855  HA  PRO X 179       7.590 -18.711   0.195  1.00  0.00          
ATOM   2856  C   PRO X 179       6.319 -18.780  -1.435  1.00  0.00          
ATOM   2857  O   PRO X 179       5.380 -19.402  -1.943  1.00  0.00          
ATOM   2858  N   LEU X 180       6.899 -17.690  -1.933  1.00  0.00          
ATOM   2859  H   LEU X 180       7.231 -17.085  -1.195  1.00  0.00          
ATOM   2860  CA  LEU X 180       6.661 -17.086  -3.273  1.00  0.00          
ATOM   2861  HA  LEU X 180       5.592 -17.110  -3.485  1.00  0.00          
ATOM   2862  CB  LEU X 180       7.039 -15.590  -3.233  1.00  0.00          
ATOM   2863  HB2 LEU X 180       8.006 -15.374  -2.779  1.00  0.00          
ATOM   2864  HB3 LEU X 180       7.084 -15.301  -4.282  1.00  0.00          
ATOM   2865  CG  LEU X 180       6.078 -14.732  -2.439  1.00  0.00          
ATOM   2866  HG  LEU X 180       5.536 -15.370  -1.741  1.00  0.00          
ATOM   2867  CD1 LEU X 180       6.724 -13.568  -1.595  1.00  0.00          
ATOM   2868 HD11 LEU X 180       5.913 -13.076  -1.058  1.00  0.00          
ATOM   2869 HD12 LEU X 180       7.423 -14.028  -0.897  1.00  0.00          
ATOM   2870 HD13 LEU X 180       7.285 -12.851  -2.196  1.00  0.00          
ATOM   2871  CD2 LEU X 180       5.062 -14.019  -3.328  1.00  0.00          
ATOM   2872 HD21 LEU X 180       4.245 -13.644  -2.711  1.00  0.00          
ATOM   2873 HD22 LEU X 180       5.433 -13.170  -3.904  1.00  0.00          
ATOM   2874 HD23 LEU X 180       4.526 -14.727  -3.960  1.00  0.00          
ATOM   2875  C   LEU X 180       7.267 -17.971  -4.315  1.00  0.00          
ATOM   2876  O   LEU X 180       8.272 -18.662  -4.037  1.00  0.00          
ATOM   2877  N   THR X 181       6.628 -18.128  -5.472  1.00  0.00          
ATOM   2878  H   THR X 181       5.836 -17.523  -5.635  1.00  0.00          
ATOM   2879  CA  THR X 181       7.109 -18.985  -6.611  1.00  0.00          
ATOM   2880  HA  THR X 181       7.841 -19.725  -6.285  1.00  0.00          
ATOM   2881  CB  THR X 181       6.057 -19.944  -7.253  1.00  0.00          
ATOM   2882  HB  THR X 181       6.538 -20.508  -8.053  1.00  0.00          
ATOM   2883  CG2 THR X 181       5.480 -20.888  -6.206  1.00  0.00          
ATOM   2884 HG21 THR X 181       4.905 -20.388  -5.425  1.00  0.00          
ATOM   2885 HG22 THR X 181       4.860 -21.580  -6.775  1.00  0.00          
ATOM   2886 HG23 THR X 181       6.270 -21.471  -5.734  1.00  0.00          
ATOM   2887  OG1 THR X 181       4.995 -19.155  -7.653  1.00  0.00          
ATOM   2888  HG1 THR X 181       4.651 -18.688  -6.888  1.00  0.00          
ATOM   2889  C   THR X 181       7.677 -18.115  -7.727  1.00  0.00          
ATOM   2890  O   THR X 181       7.321 -16.911  -7.822  1.00  0.00          
ATOM   2891  N   GLU X 182       8.693 -18.564  -8.427  1.00  0.00          
ATOM   2892  H   GLU X 182       8.926 -19.529  -8.244  1.00  0.00          
ATOM   2893  CA  GLU X 182       9.427 -17.789  -9.500  1.00  0.00          
ATOM   2894  HA  GLU X 182      10.092 -17.105  -8.974  1.00  0.00          
ATOM   2895  CB  GLU X 182      10.355 -18.769 -10.249  1.00  0.00          
ATOM   2896  HB2 GLU X 182      10.820 -19.371  -9.469  1.00  0.00          
ATOM   2897  HB3 GLU X 182       9.819 -19.482 -10.876  1.00  0.00          
ATOM   2898  CG  GLU X 182      11.396 -18.057 -11.072  1.00  0.00          
ATOM   2899  HG2 GLU X 182      11.008 -17.340 -11.797  1.00  0.00          
ATOM   2900  HG3 GLU X 182      11.885 -17.364 -10.387  1.00  0.00          
ATOM   2901  CD  GLU X 182      12.451 -18.980 -11.681  1.00  0.00          
ATOM   2902  OE1 GLU X 182      13.419 -19.437 -10.944  1.00  0.00          
ATOM   2903  OE2 GLU X 182      12.415 -19.253 -12.922  1.00  0.00          
ATOM   2904  C   GLU X 182       8.441 -17.074 -10.471  1.00  0.00          
ATOM   2905  O   GLU X 182       8.841 -16.030 -10.938  1.00  0.00          
ATOM   2906  N   VAL X 183       7.272 -17.582 -10.793  1.00  0.00          
ATOM   2907  H   VAL X 183       7.137 -18.518 -10.437  1.00  0.00          
ATOM   2908  CA  VAL X 183       6.282 -16.858 -11.655  1.00  0.00          
ATOM   2909  HA  VAL X 183       6.867 -16.471 -12.489  1.00  0.00          
ATOM   2910  CB  VAL X 183       5.243 -17.852 -12.197  1.00  0.00          
ATOM   2911  HB  VAL X 183       5.820 -18.658 -12.650  1.00  0.00          
ATOM   2912  CG1 VAL X 183       4.381 -18.468 -11.131  1.00  0.00          
ATOM   2913 HG11 VAL X 183       4.960 -19.103 -10.458  1.00  0.00          
ATOM   2914 HG12 VAL X 183       3.815 -17.688 -10.620  1.00  0.00          
ATOM   2915 HG13 VAL X 183       3.626 -19.176 -11.473  1.00  0.00          
ATOM   2916  CG2 VAL X 183       4.231 -17.014 -13.134  1.00  0.00          
ATOM   2917 HG21 VAL X 183       3.498 -16.479 -12.530  1.00  0.00          
ATOM   2918 HG22 VAL X 183       4.770 -16.242 -13.682  1.00  0.00          
ATOM   2919 HG23 VAL X 183       3.807 -17.732 -13.836  1.00  0.00          
ATOM   2920  C   VAL X 183       5.796 -15.585 -10.986  1.00  0.00          
ATOM   2921  O   VAL X 183       5.503 -14.626 -11.693  1.00  0.00          
ATOM   2922  N   GLU X 184       5.536 -15.615  -9.691  1.00  0.00          
ATOM   2923  H   GLU X 184       5.861 -16.443  -9.211  1.00  0.00          
ATOM   2924  CA  GLU X 184       5.056 -14.479  -8.919  1.00  0.00          
ATOM   2925  HA  GLU X 184       4.339 -13.905  -9.506  1.00  0.00          
ATOM   2926  CB  GLU X 184       4.375 -15.009  -7.641  1.00  0.00          
ATOM   2927  HB2 GLU X 184       5.126 -15.381  -6.945  1.00  0.00          
ATOM   2928  HB3 GLU X 184       3.731 -14.247  -7.203  1.00  0.00          
ATOM   2929  CG  GLU X 184       3.310 -16.139  -7.880  1.00  0.00          
ATOM   2930  HG2 GLU X 184       2.433 -15.787  -8.421  1.00  0.00          
ATOM   2931  HG3 GLU X 184       3.764 -16.932  -8.473  1.00  0.00          
ATOM   2932  CD  GLU X 184       2.899 -16.682  -6.470  1.00  0.00          
ATOM   2933  OE1 GLU X 184       3.619 -17.555  -5.846  1.00  0.00          
ATOM   2934  OE2 GLU X 184       1.824 -16.376  -5.945  1.00  0.00          
ATOM   2935  C   GLU X 184       6.252 -13.531  -8.572  1.00  0.00          
ATOM   2936  O   GLU X 184       6.134 -12.298  -8.760  1.00  0.00          
ATOM   2937  N   MET X 185       7.412 -14.111  -8.272  1.00  0.00          
ATOM   2938  H   MET X 185       7.500 -15.118  -8.268  1.00  0.00          
ATOM   2939  CA  MET X 185       8.674 -13.308  -8.258  1.00  0.00          
ATOM   2940  HA  MET X 185       8.472 -12.503  -7.552  1.00  0.00          
ATOM   2941  CB  MET X 185       9.977 -14.026  -7.758  1.00  0.00          
ATOM   2942  HB2 MET X 185      10.119 -14.947  -8.324  1.00  0.00          
ATOM   2943  HB3 MET X 185      10.915 -13.486  -7.885  1.00  0.00          
ATOM   2944  CG  MET X 185       9.998 -14.528  -6.299  1.00  0.00          
ATOM   2945  HG2 MET X 185       9.531 -15.499  -6.136  1.00  0.00          
ATOM   2946  HG3 MET X 185      11.044 -14.784  -6.136  1.00  0.00          
ATOM   2947  SD  MET X 185       9.266 -13.509  -4.974  1.00  0.00          
ATOM   2948  CE  MET X 185      10.427 -12.150  -5.352  1.00  0.00          
ATOM   2949  HE1 MET X 185      11.450 -12.522  -5.306  1.00  0.00          
ATOM   2950  HE2 MET X 185      10.219 -11.810  -6.367  1.00  0.00          
ATOM   2951  HE3 MET X 185      10.412 -11.368  -4.594  1.00  0.00          
ATOM   2952  C   MET X 185       8.966 -12.535  -9.573  1.00  0.00          
ATOM   2953  O   MET X 185       9.002 -11.297  -9.557  1.00  0.00          
ATOM   2954  N   ASP X 186       9.143 -13.237 -10.673  1.00  0.00          
ATOM   2955  H   ASP X 186       8.936 -14.224 -10.718  1.00  0.00          
ATOM   2956  CA  ASP X 186       9.323 -12.612 -11.930  1.00  0.00          
ATOM   2957  HA  ASP X 186      10.327 -12.197 -11.832  1.00  0.00          
ATOM   2958  CB  ASP X 186       9.311 -13.690 -12.952  1.00  0.00          
ATOM   2959  HB2 ASP X 186       8.367 -14.221 -12.826  1.00  0.00          
ATOM   2960  HB3 ASP X 186       9.266 -13.212 -13.930  1.00  0.00          
ATOM   2961  CG  ASP X 186      10.616 -14.527 -12.915  1.00  0.00          
ATOM   2962  OD1 ASP X 186      11.527 -14.314 -12.082  1.00  0.00          
ATOM   2963  OD2 ASP X 186      10.861 -15.245 -13.896  1.00  0.00          
ATOM   2964  C   ASP X 186       8.347 -11.455 -12.299  1.00  0.00          
ATOM   2965  O   ASP X 186       8.692 -10.555 -13.069  1.00  0.00          
ATOM   2966  N   HID X 187       7.075 -11.392 -11.843  1.00  0.00          
ATOM   2967  H   HID X 187       6.714 -12.163 -11.300  1.00  0.00          
ATOM   2968  CA  HID X 187       6.164 -10.260 -12.053  1.00  0.00          
ATOM   2969  HA  HID X 187       6.235  -9.962 -13.099  1.00  0.00          
ATOM   2970  CB  HID X 187       4.784 -10.749 -11.626  1.00  0.00          
ATOM   2971  HB2 HID X 187       4.926 -11.363 -10.737  1.00  0.00          
ATOM   2972  HB3 HID X 187       4.175  -9.943 -11.217  1.00  0.00          
ATOM   2973  CG  HID X 187       4.041 -11.558 -12.725  1.00  0.00          
ATOM   2974  ND1 HID X 187       3.822 -12.893 -12.896  1.00  0.00          
ATOM   2975  HD1 HID X 187       4.117 -13.658 -12.306  1.00  0.00          
ATOM   2976  CE1 HID X 187       3.222 -13.050 -14.113  1.00  0.00          
ATOM   2977  HE1 HID X 187       2.994 -13.992 -14.591  1.00  0.00          
ATOM   2978  NE2 HID X 187       3.065 -11.860 -14.730  1.00  0.00          
ATOM   2979  CD2 HID X 187       3.559 -10.895 -13.861  1.00  0.00          
ATOM   2980  HD2 HID X 187       3.574  -9.835 -14.066  1.00  0.00          
ATOM   2981  C   HID X 187       6.551  -9.075 -11.168  1.00  0.00          
ATOM   2982  O   HID X 187       6.353  -7.902 -11.496  1.00  0.00          
ATOM   2983  N   TYR X 188       7.117  -9.325  -9.980  1.00  0.00          
ATOM   2984  H   TYR X 188       7.347 -10.290  -9.783  1.00  0.00          
ATOM   2985  CA  TYR X 188       7.865  -8.302  -9.238  1.00  0.00          
ATOM   2986  HA  TYR X 188       7.291  -7.376  -9.192  1.00  0.00          
ATOM   2987  CB  TYR X 188       8.094  -8.739  -7.824  1.00  0.00          
ATOM   2988  HB2 TYR X 188       8.674  -9.662  -7.838  1.00  0.00          
ATOM   2989  HB3 TYR X 188       8.685  -8.000  -7.283  1.00  0.00          
ATOM   2990  CG  TYR X 188       6.799  -8.867  -7.052  1.00  0.00          
ATOM   2991  CD1 TYR X 188       6.014  -7.638  -6.830  1.00  0.00          
ATOM   2992  HD1 TYR X 188       6.360  -6.665  -7.143  1.00  0.00          
ATOM   2993  CE1 TYR X 188       4.720  -7.768  -6.273  1.00  0.00          
ATOM   2994  HE1 TYR X 188       4.062  -6.920  -6.151  1.00  0.00          
ATOM   2995  CZ  TYR X 188       4.248  -9.019  -5.889  1.00  0.00          
ATOM   2996  OH  TYR X 188       3.026  -9.093  -5.318  1.00  0.00          
ATOM   2997  HH  TYR X 188       2.967  -9.954  -4.896  1.00  0.00          
ATOM   2998  CE2 TYR X 188       5.016 -10.185  -6.010  1.00  0.00          
ATOM   2999  HE2 TYR X 188       4.779 -11.196  -5.712  1.00  0.00          
ATOM   3000  CD2 TYR X 188       6.301 -10.109  -6.622  1.00  0.00          
ATOM   3001  HD2 TYR X 188       6.869 -10.998  -6.855  1.00  0.00          
ATOM   3002  C   TYR X 188       9.129  -7.753  -9.860  1.00  0.00          
ATOM   3003  O   TYR X 188       9.302  -6.542 -10.000  1.00  0.00          
ATOM   3004  N   ARG X 189      10.055  -8.630 -10.300  1.00  0.00          
ATOM   3005  H   ARG X 189       9.787  -9.565 -10.027  1.00  0.00          
ATOM   3006  CA  ARG X 189      11.336  -8.354 -10.969  1.00  0.00          
ATOM   3007  HA  ARG X 189      12.098  -7.827 -10.397  1.00  0.00          
ATOM   3008  CB  ARG X 189      11.989  -9.689 -11.330  1.00  0.00          
ATOM   3009  HB2 ARG X 189      11.233 -10.339 -11.769  1.00  0.00          
ATOM   3010  HB3 ARG X 189      12.664  -9.520 -12.168  1.00  0.00          
ATOM   3011  CG  ARG X 189      12.714 -10.383 -10.213  1.00  0.00          
ATOM   3012  HG2 ARG X 189      13.569  -9.814  -9.844  1.00  0.00          
ATOM   3013  HG3 ARG X 189      12.061 -10.616  -9.373  1.00  0.00          
ATOM   3014  CD  ARG X 189      13.289 -11.705 -10.788  1.00  0.00          
ATOM   3015  HD2 ARG X 189      12.507 -12.370 -11.155  1.00  0.00          
ATOM   3016  HD3 ARG X 189      13.871 -11.365 -11.645  1.00  0.00          
ATOM   3017  NE  ARG X 189      14.122 -12.360  -9.802  1.00  0.00          
ATOM   3018  HE  ARG X 189      14.818 -11.825  -9.302  1.00  0.00          
ATOM   3019  CZ  ARG X 189      13.815 -13.486  -9.246  1.00  0.00          
ATOM   3020  NH1 ARG X 189      12.924 -14.339  -9.713  1.00  0.00          
ATOM   3021 HH11 ARG X 189      12.950 -15.225  -9.228  1.00  0.00          
ATOM   3022 HH12 ARG X 189      12.355 -14.250 -10.542  1.00  0.00          
ATOM   3023  NH2 ARG X 189      14.499 -13.859  -8.199  1.00  0.00          
ATOM   3024 HH21 ARG X 189      14.545 -14.825  -7.909  1.00  0.00          
ATOM   3025 HH22 ARG X 189      15.157 -13.203  -7.799  1.00  0.00          
ATOM   3026  C   ARG X 189      11.214  -7.533 -12.263  1.00  0.00          
ATOM   3027  O   ARG X 189      11.942  -6.586 -12.363  1.00  0.00          
ATOM   3028  N   GLU X 190      10.216  -7.822 -13.101  1.00  0.00          
ATOM   3029  H   GLU X 190       9.730  -8.666 -12.835  1.00  0.00          
ATOM   3030  CA  GLU X 190      10.063  -7.279 -14.481  1.00  0.00          
ATOM   3031  HA  GLU X 190      10.869  -7.804 -14.994  1.00  0.00          
ATOM   3032  CB  GLU X 190       8.790  -7.775 -15.205  1.00  0.00          
ATOM   3033  HB2 GLU X 190       8.689  -8.854 -15.085  1.00  0.00          
ATOM   3034  HB3 GLU X 190       7.831  -7.410 -14.835  1.00  0.00          
ATOM   3035  CG  GLU X 190       8.820  -7.546 -16.715  1.00  0.00          
ATOM   3036  HG2 GLU X 190       8.644  -6.485 -16.887  1.00  0.00          
ATOM   3037  HG3 GLU X 190       9.755  -7.872 -17.170  1.00  0.00          
ATOM   3038  CD  GLU X 190       7.671  -8.286 -17.428  1.00  0.00          
ATOM   3039  OE1 GLU X 190       7.604  -9.535 -17.480  1.00  0.00          
ATOM   3040  OE2 GLU X 190       6.743  -7.607 -18.008  1.00  0.00          
ATOM   3041  C   GLU X 190      10.274  -5.760 -14.711  1.00  0.00          
ATOM   3042  O   GLU X 190      11.150  -5.414 -15.527  1.00  0.00          
ATOM   3043  N   PRO X 191       9.597  -4.887 -13.960  1.00  0.00          
ATOM   3044  CD  PRO X 191       8.746  -5.227 -12.878  1.00  0.00          
ATOM   3045  HD2 PRO X 191       9.304  -5.396 -11.957  1.00  0.00          
ATOM   3046  HD3 PRO X 191       8.160  -6.076 -13.230  1.00  0.00          
ATOM   3047  CG  PRO X 191       7.815  -4.084 -12.697  1.00  0.00          
ATOM   3048  HG2 PRO X 191       7.411  -4.036 -11.685  1.00  0.00          
ATOM   3049  HG3 PRO X 191       7.041  -4.023 -13.461  1.00  0.00          
ATOM   3050  CB  PRO X 191       8.794  -2.860 -12.900  1.00  0.00          
ATOM   3051  HB2 PRO X 191       9.394  -2.698 -12.005  1.00  0.00          
ATOM   3052  HB3 PRO X 191       8.313  -1.931 -13.206  1.00  0.00          
ATOM   3053  CA  PRO X 191       9.732  -3.416 -14.001  1.00  0.00          
ATOM   3054  HA  PRO X 191       9.442  -3.043 -14.983  1.00  0.00          
ATOM   3055  C   PRO X 191      11.134  -2.843 -13.743  1.00  0.00          
ATOM   3056  O   PRO X 191      11.453  -1.709 -14.186  1.00  0.00          
ATOM   3057  N   PHE X 192      11.997  -3.680 -13.092  1.00  0.00          
ATOM   3058  H   PHE X 192      11.541  -4.553 -12.864  1.00  0.00          
ATOM   3059  CA  PHE X 192      13.256  -3.334 -12.507  1.00  0.00          
ATOM   3060  HA  PHE X 192      13.489  -2.269 -12.541  1.00  0.00          
ATOM   3061  CB  PHE X 192      13.020  -3.442 -10.964  1.00  0.00          
ATOM   3062  HB2 PHE X 192      12.755  -4.498 -10.927  1.00  0.00          
ATOM   3063  HB3 PHE X 192      13.967  -3.265 -10.455  1.00  0.00          
ATOM   3064  CG  PHE X 192      11.969  -2.572 -10.423  1.00  0.00          
ATOM   3065  CD1 PHE X 192      12.112  -1.126 -10.521  1.00  0.00          
ATOM   3066  HD1 PHE X 192      12.933  -0.706 -11.084  1.00  0.00          
ATOM   3067  CE1 PHE X 192      11.108  -0.278 -10.042  1.00  0.00          
ATOM   3068  HE1 PHE X 192      11.244   0.791 -10.111  1.00  0.00          
ATOM   3069  CZ  PHE X 192      10.050  -0.790  -9.234  1.00  0.00          
ATOM   3070  HZ  PHE X 192       9.433  -0.065  -8.724  1.00  0.00          
ATOM   3071  CE2 PHE X 192       9.964  -2.205  -9.069  1.00  0.00          
ATOM   3072  HE2 PHE X 192       9.137  -2.601  -8.498  1.00  0.00          
ATOM   3073  CD2 PHE X 192      10.906  -3.075  -9.675  1.00  0.00          
ATOM   3074  HD2 PHE X 192      10.781  -4.123  -9.443  1.00  0.00          
ATOM   3075  C   PHE X 192      14.426  -4.143 -13.088  1.00  0.00          
ATOM   3076  O   PHE X 192      15.496  -4.132 -12.490  1.00  0.00          
ATOM   3077  N   LEU X 193      14.201  -4.819 -14.241  1.00  0.00          
ATOM   3078  H   LEU X 193      13.332  -4.695 -14.741  1.00  0.00          
ATOM   3079  CA  LEU X 193      15.274  -5.614 -14.849  1.00  0.00          
ATOM   3080  HA  LEU X 193      15.675  -6.314 -14.115  1.00  0.00          
ATOM   3081  CB  LEU X 193      14.770  -6.437 -16.005  1.00  0.00          
ATOM   3082  HB2 LEU X 193      14.314  -5.758 -16.726  1.00  0.00          
ATOM   3083  HB3 LEU X 193      15.602  -6.922 -16.518  1.00  0.00          
ATOM   3084  CG  LEU X 193      13.775  -7.543 -15.578  1.00  0.00          
ATOM   3085  HG  LEU X 193      12.991  -7.050 -15.003  1.00  0.00          
ATOM   3086  CD1 LEU X 193      13.119  -8.216 -16.809  1.00  0.00          
ATOM   3087 HD11 LEU X 193      13.904  -8.726 -17.369  1.00  0.00          
ATOM   3088 HD12 LEU X 193      12.316  -8.855 -16.443  1.00  0.00          
ATOM   3089 HD13 LEU X 193      12.742  -7.448 -17.485  1.00  0.00          
ATOM   3090  CD2 LEU X 193      14.258  -8.688 -14.640  1.00  0.00          
ATOM   3091 HD21 LEU X 193      14.446  -8.125 -13.726  1.00  0.00          
ATOM   3092 HD22 LEU X 193      13.465  -9.373 -14.342  1.00  0.00          
ATOM   3093 HD23 LEU X 193      15.202  -9.135 -14.951  1.00  0.00          
ATOM   3094  C   LEU X 193      16.520  -4.815 -15.246  1.00  0.00          
ATOM   3095  O   LEU X 193      17.628  -5.318 -15.138  1.00  0.00          
ATOM   3096  N   LYS X 194      16.370  -3.568 -15.733  1.00  0.00          
ATOM   3097  H   LYS X 194      15.418  -3.243 -15.641  1.00  0.00          
ATOM   3098  CA  LYS X 194      17.364  -2.633 -16.046  1.00  0.00          
ATOM   3099  HA  LYS X 194      18.197  -3.133 -16.540  1.00  0.00          
ATOM   3100  CB  LYS X 194      16.869  -1.595 -17.028  1.00  0.00          
ATOM   3101  HB2 LYS X 194      15.938  -1.111 -16.735  1.00  0.00          
ATOM   3102  HB3 LYS X 194      17.682  -0.872 -17.085  1.00  0.00          
ATOM   3103  CG  LYS X 194      16.440  -2.167 -18.439  1.00  0.00          
ATOM   3104  HG2 LYS X 194      16.638  -1.240 -18.976  1.00  0.00          
ATOM   3105  HG3 LYS X 194      17.238  -2.865 -18.693  1.00  0.00          
ATOM   3106  CD  LYS X 194      14.947  -2.605 -18.722  1.00  0.00          
ATOM   3107  HD2 LYS X 194      14.902  -3.052 -19.716  1.00  0.00          
ATOM   3108  HD3 LYS X 194      14.629  -3.443 -18.100  1.00  0.00          
ATOM   3109  CE  LYS X 194      13.810  -1.541 -18.696  1.00  0.00          
ATOM   3110  HE2 LYS X 194      12.977  -2.126 -19.088  1.00  0.00          
ATOM   3111  HE3 LYS X 194      13.499  -1.300 -17.679  1.00  0.00          
ATOM   3112  NZ  LYS X 194      14.066  -0.350 -19.498  1.00  0.00          
ATOM   3113  HZ1 LYS X 194      13.258   0.249 -19.575  1.00  0.00          
ATOM   3114  HZ2 LYS X 194      14.798   0.107 -18.971  1.00  0.00          
ATOM   3115  HZ3 LYS X 194      14.417  -0.534 -20.426  1.00  0.00          
ATOM   3116  C   LYS X 194      17.867  -2.010 -14.710  1.00  0.00          
ATOM   3117  O   LYS X 194      17.002  -1.377 -14.068  1.00  0.00          
ATOM   3118  N   PRO X 195      19.165  -2.066 -14.283  1.00  0.00          
ATOM   3119  CD  PRO X 195      20.237  -2.695 -14.965  1.00  0.00          
ATOM   3120  HD2 PRO X 195      20.637  -2.047 -15.743  1.00  0.00          
ATOM   3121  HD3 PRO X 195      19.953  -3.663 -15.379  1.00  0.00          
ATOM   3122  CG  PRO X 195      21.350  -2.874 -13.926  1.00  0.00          
ATOM   3123  HG2 PRO X 195      22.270  -2.652 -14.466  1.00  0.00          
ATOM   3124  HG3 PRO X 195      21.302  -3.907 -13.581  1.00  0.00          
ATOM   3125  CB  PRO X 195      21.051  -1.884 -12.833  1.00  0.00          
ATOM   3126  HB2 PRO X 195      21.607  -0.949 -12.914  1.00  0.00          
ATOM   3127  HB3 PRO X 195      21.320  -2.282 -11.855  1.00  0.00          
ATOM   3128  CA  PRO X 195      19.570  -1.714 -12.893  1.00  0.00          
ATOM   3129  HA  PRO X 195      18.977  -2.390 -12.277  1.00  0.00          
ATOM   3130  C   PRO X 195      19.097  -0.326 -12.429  1.00  0.00          
ATOM   3131  O   PRO X 195      18.593  -0.216 -11.325  1.00  0.00          
ATOM   3132  N   VAL X 196      19.273   0.719 -13.340  1.00  0.00          
ATOM   3133  H   VAL X 196      19.774   0.414 -14.163  1.00  0.00          
ATOM   3134  CA  VAL X 196      18.934   2.095 -12.975  1.00  0.00          
ATOM   3135  HA  VAL X 196      19.445   2.400 -12.061  1.00  0.00          
ATOM   3136  CB  VAL X 196      19.270   3.039 -14.120  1.00  0.00          
ATOM   3137  HB  VAL X 196      20.238   2.663 -14.454  1.00  0.00          
ATOM   3138  CG1 VAL X 196      18.513   2.968 -15.467  1.00  0.00          
ATOM   3139 HG11 VAL X 196      17.443   3.101 -15.308  1.00  0.00          
ATOM   3140 HG12 VAL X 196      18.916   3.755 -16.106  1.00  0.00          
ATOM   3141 HG13 VAL X 196      18.700   1.956 -15.826  1.00  0.00          
ATOM   3142  CG2 VAL X 196      19.435   4.468 -13.703  1.00  0.00          
ATOM   3143 HG21 VAL X 196      18.477   4.937 -13.478  1.00  0.00          
ATOM   3144 HG22 VAL X 196      20.098   4.480 -12.838  1.00  0.00          
ATOM   3145 HG23 VAL X 196      19.865   5.085 -14.491  1.00  0.00          
ATOM   3146  C   VAL X 196      17.470   2.323 -12.640  1.00  0.00          
ATOM   3147  O   VAL X 196      17.095   3.311 -11.999  1.00  0.00          
ATOM   3148  N   ASP X 197      16.589   1.559 -13.208  1.00  0.00          
ATOM   3149  H   ASP X 197      16.990   0.785 -13.718  1.00  0.00          
ATOM   3150  CA  ASP X 197      15.141   1.664 -13.003  1.00  0.00          
ATOM   3151  HA  ASP X 197      14.873   2.626 -13.441  1.00  0.00          
ATOM   3152  CB  ASP X 197      14.256   0.760 -13.956  1.00  0.00          
ATOM   3153  HB2 ASP X 197      14.709  -0.231 -13.902  1.00  0.00          
ATOM   3154  HB3 ASP X 197      13.272   0.628 -13.509  1.00  0.00          
ATOM   3155  CG  ASP X 197      14.137   1.185 -15.418  1.00  0.00          
ATOM   3156  OD1 ASP X 197      14.827   2.109 -15.934  1.00  0.00          
ATOM   3157  OD2 ASP X 197      13.426   0.446 -16.134  1.00  0.00          
ATOM   3158  C   ASP X 197      14.596   1.634 -11.539  1.00  0.00          
ATOM   3159  O   ASP X 197      13.440   2.084 -11.265  1.00  0.00          
ATOM   3160  N   ARG X 198      15.435   1.090 -10.609  1.00  0.00          
ATOM   3161  H   ARG X 198      16.395   0.962 -10.898  1.00  0.00          
ATOM   3162  CA  ARG X 198      15.136   0.782  -9.246  1.00  0.00          
ATOM   3163  HA  ARG X 198      14.123   0.384  -9.181  1.00  0.00          
ATOM   3164  CB  ARG X 198      16.064  -0.343  -8.825  1.00  0.00          
ATOM   3165  HB2 ARG X 198      17.038   0.143  -8.818  1.00  0.00          
ATOM   3166  HB3 ARG X 198      15.774  -0.679  -7.830  1.00  0.00          
ATOM   3167  CG  ARG X 198      16.092  -1.621  -9.625  1.00  0.00          
ATOM   3168  HG2 ARG X 198      15.278  -2.201  -9.189  1.00  0.00          
ATOM   3169  HG3 ARG X 198      15.999  -1.435 -10.695  1.00  0.00          
ATOM   3170  CD  ARG X 198      17.367  -2.515  -9.405  1.00  0.00          
ATOM   3171  HD2 ARG X 198      18.238  -1.878  -9.569  1.00  0.00          
ATOM   3172  HD3 ARG X 198      17.289  -2.813  -8.360  1.00  0.00          
ATOM   3173  NE  ARG X 198      17.374  -3.595 -10.328  1.00  0.00          
ATOM   3174  HE  ARG X 198      16.517  -3.696 -10.852  1.00  0.00          
ATOM   3175  CZ  ARG X 198      18.323  -4.454 -10.618  1.00  0.00          
ATOM   3176  NH1 ARG X 198      19.524  -4.470 -10.214  1.00  0.00          
ATOM   3177 HH11 ARG X 198      20.106  -5.200 -10.597  1.00  0.00          
ATOM   3178 HH12 ARG X 198      19.760  -3.795  -9.500  1.00  0.00          
ATOM   3179  NH2 ARG X 198      18.010  -5.371 -11.520  1.00  0.00          
ATOM   3180 HH21 ARG X 198      18.555  -6.172 -11.805  1.00  0.00          
ATOM   3181 HH22 ARG X 198      17.165  -5.192 -12.043  1.00  0.00          
ATOM   3182  C   ARG X 198      15.181   1.970  -8.294  1.00  0.00          
ATOM   3183  O   ARG X 198      14.912   1.767  -7.139  1.00  0.00          
ATOM   3184  N   GLU X 199      15.397   3.154  -8.838  1.00  0.00          
ATOM   3185  H   GLU X 199      15.710   3.131  -9.798  1.00  0.00          
ATOM   3186  CA  GLU X 199      15.443   4.404  -8.104  1.00  0.00          
ATOM   3187  HA  GLU X 199      16.438   4.492  -7.669  1.00  0.00          
ATOM   3188  CB  GLU X 199      15.354   5.562  -9.113  1.00  0.00          
ATOM   3189  HB2 GLU X 199      15.962   5.313  -9.982  1.00  0.00          
ATOM   3190  HB3 GLU X 199      14.344   5.781  -9.462  1.00  0.00          
ATOM   3191  CG  GLU X 199      15.891   6.903  -8.680  1.00  0.00          
ATOM   3192  HG2 GLU X 199      15.846   7.520  -9.578  1.00  0.00          
ATOM   3193  HG3 GLU X 199      15.216   7.369  -7.962  1.00  0.00          
ATOM   3194  CD  GLU X 199      17.353   6.977  -8.248  1.00  0.00          
ATOM   3195  OE1 GLU X 199      18.164   6.184  -8.684  1.00  0.00          
ATOM   3196  OE2 GLU X 199      17.658   7.858  -7.403  1.00  0.00          
ATOM   3197  C   GLU X 199      14.349   4.597  -6.994  1.00  0.00          
ATOM   3198  O   GLU X 199      14.870   4.938  -5.896  1.00  0.00          
ATOM   3199  N   PRO X 200      13.009   4.320  -7.234  1.00  0.00          
ATOM   3200  CD  PRO X 200      12.392   3.820  -8.476  1.00  0.00          
ATOM   3201  HD2 PRO X 200      12.940   2.949  -8.837  1.00  0.00          
ATOM   3202  HD3 PRO X 200      12.496   4.503  -9.319  1.00  0.00          
ATOM   3203  CG  PRO X 200      10.951   3.429  -8.212  1.00  0.00          
ATOM   3204  HG2 PRO X 200      10.905   2.351  -8.055  1.00  0.00          
ATOM   3205  HG3 PRO X 200      10.254   3.606  -9.032  1.00  0.00          
ATOM   3206  CB  PRO X 200      10.617   4.290  -7.042  1.00  0.00          
ATOM   3207  HB2 PRO X 200       9.891   3.867  -6.349  1.00  0.00          
ATOM   3208  HB3 PRO X 200      10.188   5.252  -7.323  1.00  0.00          
ATOM   3209  CA  PRO X 200      11.975   4.477  -6.277  1.00  0.00          
ATOM   3210  HA  PRO X 200      11.945   5.467  -5.819  1.00  0.00          
ATOM   3211  C   PRO X 200      12.160   3.451  -5.133  1.00  0.00          
ATOM   3212  O   PRO X 200      12.011   3.768  -3.954  1.00  0.00          
ATOM   3213  N   LEU X 201      12.664   2.243  -5.434  1.00  0.00          
ATOM   3214  H   LEU X 201      12.865   2.045  -6.405  1.00  0.00          
ATOM   3215  CA  LEU X 201      13.021   1.225  -4.399  1.00  0.00          
ATOM   3216  HA  LEU X 201      12.088   0.949  -3.909  1.00  0.00          
ATOM   3217  CB  LEU X 201      13.541  -0.098  -5.030  1.00  0.00          
ATOM   3218  HB2 LEU X 201      14.576   0.077  -5.324  1.00  0.00          
ATOM   3219  HB3 LEU X 201      13.513  -0.775  -4.176  1.00  0.00          
ATOM   3220  CG  LEU X 201      12.635  -0.574  -6.183  1.00  0.00          
ATOM   3221  HG  LEU X 201      12.811   0.003  -7.090  1.00  0.00          
ATOM   3222  CD1 LEU X 201      13.096  -2.028  -6.486  1.00  0.00          
ATOM   3223 HD11 LEU X 201      13.087  -2.555  -5.532  1.00  0.00          
ATOM   3224 HD12 LEU X 201      12.404  -2.469  -7.203  1.00  0.00          
ATOM   3225 HD13 LEU X 201      14.164  -2.146  -6.674  1.00  0.00          
ATOM   3226  CD2 LEU X 201      11.101  -0.607  -5.825  1.00  0.00          
ATOM   3227 HD21 LEU X 201      10.422  -0.911  -6.621  1.00  0.00          
ATOM   3228 HD22 LEU X 201      11.036  -1.307  -4.991  1.00  0.00          
ATOM   3229 HD23 LEU X 201      10.922   0.385  -5.410  1.00  0.00          
ATOM   3230  C   LEU X 201      13.904   1.743  -3.197  1.00  0.00          
ATOM   3231  O   LEU X 201      13.580   1.439  -2.092  1.00  0.00          
ATOM   3232  N   TRP X 202      14.889   2.560  -3.682  1.00  0.00          
ATOM   3233  H   TRP X 202      15.078   2.532  -4.674  1.00  0.00          
ATOM   3234  CA  TRP X 202      15.806   3.276  -2.776  1.00  0.00          
ATOM   3235  HA  TRP X 202      16.050   2.548  -2.002  1.00  0.00          
ATOM   3236  CB  TRP X 202      17.088   3.555  -3.607  1.00  0.00          
ATOM   3237  HB2 TRP X 202      17.490   2.622  -4.002  1.00  0.00          
ATOM   3238  HB3 TRP X 202      16.832   4.167  -4.473  1.00  0.00          
ATOM   3239  CG  TRP X 202      18.109   4.260  -2.748  1.00  0.00          
ATOM   3240  CD1 TRP X 202      18.831   3.728  -1.749  1.00  0.00          
ATOM   3241  HD1 TRP X 202      18.746   2.720  -1.369  1.00  0.00          
ATOM   3242  NE1 TRP X 202      19.647   4.734  -1.145  1.00  0.00          
ATOM   3243  HE1 TRP X 202      20.146   4.695  -0.267  1.00  0.00          
ATOM   3244  CE2 TRP X 202      19.455   5.878  -1.846  1.00  0.00          
ATOM   3245  CZ2 TRP X 202      20.023   7.131  -1.675  1.00  0.00          
ATOM   3246  HZ2 TRP X 202      20.750   7.413  -0.928  1.00  0.00          
ATOM   3247  CH2 TRP X 202      19.657   8.110  -2.579  1.00  0.00          
ATOM   3248  HH2 TRP X 202      20.172   9.059  -2.566  1.00  0.00          
ATOM   3249  CZ3 TRP X 202      18.955   7.822  -3.742  1.00  0.00          
ATOM   3250  HZ3 TRP X 202      18.681   8.620  -4.417  1.00  0.00          
ATOM   3251  CE3 TRP X 202      18.343   6.628  -3.847  1.00  0.00          
ATOM   3252  HE3 TRP X 202      17.674   6.356  -4.651  1.00  0.00          
ATOM   3253  CD2 TRP X 202      18.589   5.610  -2.923  1.00  0.00          
ATOM   3254  C   TRP X 202      15.315   4.542  -2.150  1.00  0.00          
ATOM   3255  O   TRP X 202      15.675   4.876  -1.016  1.00  0.00          
ATOM   3256  N   ARG X 203      14.400   5.247  -2.863  1.00  0.00          
ATOM   3257  H   ARG X 203      14.053   5.086  -3.798  1.00  0.00          
ATOM   3258  CA  ARG X 203      13.810   6.463  -2.247  1.00  0.00          
ATOM   3259  HA  ARG X 203      14.601   7.077  -1.816  1.00  0.00          
ATOM   3260  CB  ARG X 203      13.183   7.362  -3.364  1.00  0.00          
ATOM   3261  HB2 ARG X 203      13.875   7.404  -4.205  1.00  0.00          
ATOM   3262  HB3 ARG X 203      12.265   6.927  -3.760  1.00  0.00          
ATOM   3263  CG  ARG X 203      12.817   8.792  -3.002  1.00  0.00          
ATOM   3264  HG2 ARG X 203      12.466   9.318  -3.890  1.00  0.00          
ATOM   3265  HG3 ARG X 203      11.948   8.668  -2.357  1.00  0.00          
ATOM   3266  CD  ARG X 203      13.862   9.604  -2.263  1.00  0.00          
ATOM   3267  HD2 ARG X 203      13.555  10.627  -2.047  1.00  0.00          
ATOM   3268  HD3 ARG X 203      14.010   9.145  -1.285  1.00  0.00          
ATOM   3269  NE  ARG X 203      15.185   9.526  -2.889  1.00  0.00          
ATOM   3270  HE  ARG X 203      15.420   9.052  -3.749  1.00  0.00          
ATOM   3271  CZ  ARG X 203      16.099  10.355  -2.617  1.00  0.00          
ATOM   3272  NH1 ARG X 203      16.080  11.259  -1.660  1.00  0.00          
ATOM   3273 HH11 ARG X 203      16.836  11.915  -1.527  1.00  0.00          
ATOM   3274 HH12 ARG X 203      15.361  11.158  -0.957  1.00  0.00          
ATOM   3275  NH2 ARG X 203      17.117  10.443  -3.398  1.00  0.00          
ATOM   3276 HH21 ARG X 203      17.819  11.165  -3.313  1.00  0.00          
ATOM   3277 HH22 ARG X 203      17.116   9.907  -4.254  1.00  0.00          
ATOM   3278  C   ARG X 203      12.870   6.121  -1.116  1.00  0.00          
ATOM   3279  O   ARG X 203      12.995   6.830  -0.184  1.00  0.00          
ATOM   3280  N   PHE X 204      12.061   5.030  -1.277  1.00  0.00          
ATOM   3281  H   PHE X 204      12.070   4.500  -2.138  1.00  0.00          
ATOM   3282  CA  PHE X 204      11.171   4.633  -0.160  1.00  0.00          
ATOM   3283  HA  PHE X 204      10.381   5.384  -0.165  1.00  0.00          
ATOM   3284  CB  PHE X 204      10.317   3.289  -0.350  1.00  0.00          
ATOM   3285  HB2 PHE X 204      11.032   2.477  -0.480  1.00  0.00          
ATOM   3286  HB3 PHE X 204       9.782   3.150   0.589  1.00  0.00          
ATOM   3287  CG  PHE X 204       9.375   3.324  -1.537  1.00  0.00          
ATOM   3288  CD1 PHE X 204       8.140   4.036  -1.465  1.00  0.00          
ATOM   3289  HD1 PHE X 204       7.862   4.717  -0.673  1.00  0.00          
ATOM   3290  CE1 PHE X 204       7.104   3.862  -2.389  1.00  0.00          
ATOM   3291  HE1 PHE X 204       6.208   4.462  -2.339  1.00  0.00          
ATOM   3292  CZ  PHE X 204       7.275   2.953  -3.400  1.00  0.00          
ATOM   3293  HZ  PHE X 204       6.455   2.620  -4.022  1.00  0.00          
ATOM   3294  CE2 PHE X 204       8.552   2.304  -3.628  1.00  0.00          
ATOM   3295  HE2 PHE X 204       8.679   1.454  -4.283  1.00  0.00          
ATOM   3296  CD2 PHE X 204       9.559   2.479  -2.605  1.00  0.00          
ATOM   3297  HD2 PHE X 204      10.458   1.881  -2.624  1.00  0.00          
ATOM   3298  C   PHE X 204      11.831   4.671   1.231  1.00  0.00          
ATOM   3299  O   PHE X 204      11.296   5.364   2.108  1.00  0.00          
ATOM   3300  N   PRO X 205      12.920   3.894   1.461  1.00  0.00          
ATOM   3301  CD  PRO X 205      13.546   2.870   0.587  1.00  0.00          
ATOM   3302  HD2 PRO X 205      13.699   3.204  -0.439  1.00  0.00          
ATOM   3303  HD3 PRO X 205      12.954   1.954   0.599  1.00  0.00          
ATOM   3304  CG  PRO X 205      14.912   2.620   1.205  1.00  0.00          
ATOM   3305  HG2 PRO X 205      15.540   3.478   0.961  1.00  0.00          
ATOM   3306  HG3 PRO X 205      15.360   1.726   0.769  1.00  0.00          
ATOM   3307  CB  PRO X 205      14.592   2.592   2.672  1.00  0.00          
ATOM   3308  HB2 PRO X 205      15.504   2.665   3.264  1.00  0.00          
ATOM   3309  HB3 PRO X 205      14.057   1.670   2.898  1.00  0.00          
ATOM   3310  CA  PRO X 205      13.618   3.789   2.808  1.00  0.00          
ATOM   3311  HA  PRO X 205      12.908   3.455   3.566  1.00  0.00          
ATOM   3312  C   PRO X 205      14.275   5.032   3.287  1.00  0.00          
ATOM   3313  O   PRO X 205      14.349   5.218   4.507  1.00  0.00          
ATOM   3314  N   ASN X 206      14.591   5.975   2.445  1.00  0.00          
ATOM   3315  H   ASN X 206      14.353   5.727   1.496  1.00  0.00          
ATOM   3316  CA  ASN X 206      14.897   7.323   2.780  1.00  0.00          
ATOM   3317  HA  ASN X 206      15.629   7.236   3.581  1.00  0.00          
ATOM   3318  CB  ASN X 206      15.758   7.868   1.688  1.00  0.00          
ATOM   3319  HB2 ASN X 206      15.316   7.692   0.707  1.00  0.00          
ATOM   3320  HB3 ASN X 206      15.792   8.951   1.799  1.00  0.00          
ATOM   3321  CG  ASN X 206      17.206   7.419   1.691  1.00  0.00          
ATOM   3322  OD1 ASN X 206      18.067   7.990   2.361  1.00  0.00          
ATOM   3323  ND2 ASN X 206      17.450   6.485   0.862  1.00  0.00          
ATOM   3324 HD21 ASN X 206      18.452   6.383   0.914  1.00  0.00          
ATOM   3325 HD22 ASN X 206      16.885   5.983   0.192  1.00  0.00          
ATOM   3326  C   ASN X 206      13.763   8.232   3.251  1.00  0.00          
ATOM   3327  O   ASN X 206      14.024   9.216   3.913  1.00  0.00          
ATOM   3328  N   GLU X 207      12.506   7.854   3.000  1.00  0.00          
ATOM   3329  H   GLU X 207      12.457   6.971   2.510  1.00  0.00          
ATOM   3330  CA  GLU X 207      11.304   8.632   3.335  1.00  0.00          
ATOM   3331  HA  GLU X 207      11.721   9.631   3.460  1.00  0.00          
ATOM   3332  CB  GLU X 207      10.351   8.738   2.201  1.00  0.00          
ATOM   3333  HB2 GLU X 207      10.060   7.717   1.954  1.00  0.00          
ATOM   3334  HB3 GLU X 207       9.519   9.336   2.574  1.00  0.00          
ATOM   3335  CG  GLU X 207      10.838   9.296   0.880  1.00  0.00          
ATOM   3336  HG2 GLU X 207      11.859   8.939   0.751  1.00  0.00          
ATOM   3337  HG3 GLU X 207      10.105   9.029   0.118  1.00  0.00          
ATOM   3338  CD  GLU X 207      10.896  10.801   0.877  1.00  0.00          
ATOM   3339  OE1 GLU X 207      11.941  11.343   1.273  1.00  0.00          
ATOM   3340  OE2 GLU X 207      10.100  11.556   0.340  1.00  0.00          
ATOM   3341  C   GLU X 207      10.703   8.283   4.700  1.00  0.00          
ATOM   3342  O   GLU X 207      10.030   9.079   5.332  1.00  0.00          
ATOM   3343  N   ILE X 208      10.934   7.026   5.090  1.00  0.00          
ATOM   3344  H   ILE X 208      11.507   6.479   4.464  1.00  0.00          
ATOM   3345  CA  ILE X 208      10.215   6.375   6.267  1.00  0.00          
ATOM   3346  HA  ILE X 208       9.162   6.303   5.993  1.00  0.00          
ATOM   3347  CB  ILE X 208      10.729   4.944   6.596  1.00  0.00          
ATOM   3348  HB  ILE X 208      11.740   5.040   6.989  1.00  0.00          
ATOM   3349  CG2 ILE X 208       9.878   4.237   7.635  1.00  0.00          
ATOM   3350 HG21 ILE X 208       8.835   4.405   7.370  1.00  0.00          
ATOM   3351 HG22 ILE X 208      10.148   3.199   7.826  1.00  0.00          
ATOM   3352 HG23 ILE X 208       9.864   4.810   8.563  1.00  0.00          
ATOM   3353  CG1 ILE X 208      10.628   3.998   5.356  1.00  0.00          
ATOM   3354 HG12 ILE X 208       9.604   3.830   5.024  1.00  0.00          
ATOM   3355 HG13 ILE X 208      11.148   4.513   4.548  1.00  0.00          
ATOM   3356  CD1 ILE X 208      11.272   2.631   5.438  1.00  0.00          
ATOM   3357 HD11 ILE X 208      10.719   2.000   6.134  1.00  0.00          
ATOM   3358 HD12 ILE X 208      11.290   2.218   4.430  1.00  0.00          
ATOM   3359 HD13 ILE X 208      12.309   2.741   5.756  1.00  0.00          
ATOM   3360  C   ILE X 208      10.341   7.278   7.525  1.00  0.00          
ATOM   3361  O   ILE X 208      11.477   7.485   7.939  1.00  0.00          
ATOM   3362  N   PRO X 209       9.273   7.711   8.213  1.00  0.00          
ATOM   3363  CD  PRO X 209       7.898   7.720   7.830  1.00  0.00          
ATOM   3364  HD2 PRO X 209       7.410   6.821   7.452  1.00  0.00          
ATOM   3365  HD3 PRO X 209       7.878   8.555   7.130  1.00  0.00          
ATOM   3366  CG  PRO X 209       7.153   8.263   9.107  1.00  0.00          
ATOM   3367  HG2 PRO X 209       6.933   7.431   9.777  1.00  0.00          
ATOM   3368  HG3 PRO X 209       6.290   8.825   8.748  1.00  0.00          
ATOM   3369  CB  PRO X 209       8.155   9.248   9.718  1.00  0.00          
ATOM   3370  HB2 PRO X 209       8.029   9.245  10.800  1.00  0.00          
ATOM   3371  HB3 PRO X 209       8.063  10.258   9.320  1.00  0.00          
ATOM   3372  CA  PRO X 209       9.442   8.577   9.380  1.00  0.00          
ATOM   3373  HA  PRO X 209      10.152   9.326   9.025  1.00  0.00          
ATOM   3374  C   PRO X 209      10.060   7.710  10.571  1.00  0.00          
ATOM   3375  O   PRO X 209       9.301   7.054  11.318  1.00  0.00          
ATOM   3376  N   ILE X 210      11.384   7.710  10.769  1.00  0.00          
ATOM   3377  H   ILE X 210      12.016   8.280  10.224  1.00  0.00          
ATOM   3378  CA  ILE X 210      12.100   6.935  11.869  1.00  0.00          
ATOM   3379  HA  ILE X 210      11.371   6.629  12.620  1.00  0.00          
ATOM   3380  CB  ILE X 210      12.854   5.708  11.318  1.00  0.00          
ATOM   3381  HB  ILE X 210      13.757   6.084  10.838  1.00  0.00          
ATOM   3382  CG2 ILE X 210      13.491   4.958  12.514  1.00  0.00          
ATOM   3383 HG21 ILE X 210      13.937   4.007  12.222  1.00  0.00          
ATOM   3384 HG22 ILE X 210      14.244   5.632  12.920  1.00  0.00          
ATOM   3385 HG23 ILE X 210      12.680   4.738  13.209  1.00  0.00          
ATOM   3386  CG1 ILE X 210      12.018   4.693  10.418  1.00  0.00          
ATOM   3387 HG12 ILE X 210      11.389   4.055  11.038  1.00  0.00          
ATOM   3388 HG13 ILE X 210      11.345   5.339   9.853  1.00  0.00          
ATOM   3389  CD1 ILE X 210      12.916   3.878   9.534  1.00  0.00          
ATOM   3390 HD11 ILE X 210      12.364   3.504   8.673  1.00  0.00          
ATOM   3391 HD12 ILE X 210      13.766   4.441   9.144  1.00  0.00          
ATOM   3392 HD13 ILE X 210      13.248   3.052  10.163  1.00  0.00          
ATOM   3393  C   ILE X 210      12.993   7.861  12.703  1.00  0.00          
ATOM   3394  O   ILE X 210      13.723   8.594  12.052  1.00  0.00          
ATOM   3395  N   ALA X 211      12.904   7.785  14.009  1.00  0.00          
ATOM   3396  H   ALA X 211      12.205   7.178  14.413  1.00  0.00          
ATOM   3397  CA  ALA X 211      13.747   8.419  15.029  1.00  0.00          
ATOM   3398  HA  ALA X 211      13.119   8.399  15.919  1.00  0.00          
ATOM   3399  CB  ALA X 211      14.943   7.454  15.295  1.00  0.00          
ATOM   3400  HB1 ALA X 211      15.579   7.858  16.083  1.00  0.00          
ATOM   3401  HB2 ALA X 211      14.481   6.490  15.510  1.00  0.00          
ATOM   3402  HB3 ALA X 211      15.521   7.150  14.422  1.00  0.00          
ATOM   3403  C   ALA X 211      14.140   9.920  14.715  1.00  0.00          
ATOM   3404  O   ALA X 211      15.321  10.264  14.763  1.00  0.00          
ATOM   3405  N   GLY X 212      13.216  10.857  14.331  1.00  0.00          
ATOM   3406  H   GLY X 212      12.282  10.491  14.215  1.00  0.00          
ATOM   3407  CA  GLY X 212      13.449  12.261  14.044  1.00  0.00          
ATOM   3408  HA2 GLY X 212      12.691  12.819  14.594  1.00  0.00          
ATOM   3409  HA3 GLY X 212      14.447  12.503  14.407  1.00  0.00          
ATOM   3410  C   GLY X 212      13.411  12.665  12.567  1.00  0.00          
ATOM   3411  O   GLY X 212      13.314  13.844  12.254  1.00  0.00          
ATOM   3412  N   GLU X 213      13.551  11.687  11.678  1.00  0.00          
ATOM   3413  H   GLU X 213      13.498  10.732  12.002  1.00  0.00          
ATOM   3414  CA  GLU X 213      13.970  11.845  10.290  1.00  0.00          
ATOM   3415  HA  GLU X 213      13.928  12.895  10.001  1.00  0.00          
ATOM   3416  CB  GLU X 213      15.507  11.556   9.990  1.00  0.00          
ATOM   3417  HB2 GLU X 213      15.773  10.510  10.143  1.00  0.00          
ATOM   3418  HB3 GLU X 213      15.678  11.782   8.937  1.00  0.00          
ATOM   3419  CG  GLU X 213      16.412  12.544  10.741  1.00  0.00          
ATOM   3420  HG2 GLU X 213      16.090  13.565  10.534  1.00  0.00          
ATOM   3421  HG3 GLU X 213      16.275  12.272  11.788  1.00  0.00          
ATOM   3422  CD  GLU X 213      17.908  12.412  10.636  1.00  0.00          
ATOM   3423  OE1 GLU X 213      18.423  12.026   9.585  1.00  0.00          
ATOM   3424  OE2 GLU X 213      18.677  12.505  11.621  1.00  0.00          
ATOM   3425  C   GLU X 213      13.146  10.987   9.285  1.00  0.00          
ATOM   3426  O   GLU X 213      12.931   9.763   9.489  1.00  0.00          
ATOM   3427  N   PRO X 214      12.916  11.548   8.043  1.00  0.00          
ATOM   3428  CD  PRO X 214      12.364  10.813   6.929  1.00  0.00          
ATOM   3429  HD2 PRO X 214      11.370  10.458   7.202  1.00  0.00          
ATOM   3430  HD3 PRO X 214      12.966   9.994   6.536  1.00  0.00          
ATOM   3431  CG  PRO X 214      12.259  11.824   5.766  1.00  0.00          
ATOM   3432  HG2 PRO X 214      11.212  12.113   5.673  1.00  0.00          
ATOM   3433  HG3 PRO X 214      12.686  11.515   4.812  1.00  0.00          
ATOM   3434  CB  PRO X 214      13.117  12.989   6.148  1.00  0.00          
ATOM   3435  HB2 PRO X 214      12.637  13.854   5.689  1.00  0.00          
ATOM   3436  HB3 PRO X 214      14.118  12.813   5.756  1.00  0.00          
ATOM   3437  CA  PRO X 214      13.071  12.926   7.684  1.00  0.00          
ATOM   3438  HA  PRO X 214      13.930  13.441   8.114  1.00  0.00          
ATOM   3439  C   PRO X 214      11.865  13.852   8.197  1.00  0.00          
ATOM   3440  O   PRO X 214      10.684  13.537   7.992  1.00  0.00          
ATOM   3441  N   ALA X 215      12.265  14.973   8.754  1.00  0.00          
ATOM   3442  H   ALA X 215      13.180  15.383   8.630  1.00  0.00          
ATOM   3443  CA  ALA X 215      11.492  16.056   9.424  1.00  0.00          
ATOM   3444  HA  ALA X 215      11.413  15.710  10.455  1.00  0.00          
ATOM   3445  CB  ALA X 215      12.333  17.334   9.446  1.00  0.00          
ATOM   3446  HB1 ALA X 215      11.958  18.058  10.171  1.00  0.00          
ATOM   3447  HB2 ALA X 215      13.319  17.092   9.844  1.00  0.00          
ATOM   3448  HB3 ALA X 215      12.478  17.774   8.460  1.00  0.00          
ATOM   3449  C   ALA X 215      10.145  16.359   8.785  1.00  0.00          
ATOM   3450  O   ALA X 215       9.129  16.512   9.463  1.00  0.00          
ATOM   3451  N   ASN X 216      10.095  16.509   7.452  1.00  0.00          
ATOM   3452  H   ASN X 216      10.882  16.316   6.847  1.00  0.00          
ATOM   3453  CA  ASN X 216       8.847  16.742   6.707  1.00  0.00          
ATOM   3454  HA  ASN X 216       8.336  17.546   7.236  1.00  0.00          
ATOM   3455  CB  ASN X 216       9.077  17.166   5.282  1.00  0.00          
ATOM   3456  HB2 ASN X 216       8.119  17.461   4.852  1.00  0.00          
ATOM   3457  HB3 ASN X 216       9.784  17.996   5.288  1.00  0.00          
ATOM   3458  CG  ASN X 216       9.742  16.189   4.369  1.00  0.00          
ATOM   3459  OD1 ASN X 216      10.707  15.506   4.785  1.00  0.00          
ATOM   3460  ND2 ASN X 216       9.414  16.057   3.134  1.00  0.00          
ATOM   3461 HD21 ASN X 216       9.915  15.292   2.704  1.00  0.00          
ATOM   3462 HD22 ASN X 216       8.625  16.564   2.759  1.00  0.00          
ATOM   3463  C   ASN X 216       7.829  15.599   6.814  1.00  0.00          
ATOM   3464  O   ASN X 216       6.757  15.822   7.381  1.00  0.00          
ATOM   3465  N   ILE X 217       8.228  14.398   6.356  1.00  0.00          
ATOM   3466  H   ILE X 217       9.073  14.350   5.806  1.00  0.00          
ATOM   3467  CA  ILE X 217       7.416  13.211   6.476  1.00  0.00          
ATOM   3468  HA  ILE X 217       6.494  13.499   5.973  1.00  0.00          
ATOM   3469  CB  ILE X 217       8.129  12.001   5.797  1.00  0.00          
ATOM   3470  HB  ILE X 217       8.994  11.727   6.401  1.00  0.00          
ATOM   3471  CG2 ILE X 217       7.200  10.789   5.846  1.00  0.00          
ATOM   3472 HG21 ILE X 217       6.265  10.998   5.326  1.00  0.00          
ATOM   3473 HG22 ILE X 217       7.765   9.947   5.446  1.00  0.00          
ATOM   3474 HG23 ILE X 217       6.931  10.506   6.864  1.00  0.00          
ATOM   3475  CG1 ILE X 217       8.692  12.361   4.441  1.00  0.00          
ATOM   3476 HG12 ILE X 217       9.395  13.185   4.559  1.00  0.00          
ATOM   3477 HG13 ILE X 217       9.378  11.562   4.160  1.00  0.00          
ATOM   3478  CD1 ILE X 217       7.740  12.589   3.281  1.00  0.00          
ATOM   3479 HD11 ILE X 217       8.234  13.066   2.433  1.00  0.00          
ATOM   3480 HD12 ILE X 217       7.213  11.655   3.090  1.00  0.00          
ATOM   3481 HD13 ILE X 217       7.060  13.375   3.609  1.00  0.00          
ATOM   3482  C   ILE X 217       7.000  12.912   7.878  1.00  0.00          
ATOM   3483  O   ILE X 217       5.777  12.788   8.073  1.00  0.00          
ATOM   3484  N   VAL X 218       7.918  12.884   8.838  1.00  0.00          
ATOM   3485  H   VAL X 218       8.888  13.033   8.600  1.00  0.00          
ATOM   3486  CA  VAL X 218       7.649  12.941  10.340  1.00  0.00          
ATOM   3487  HA  VAL X 218       7.335  11.961  10.699  1.00  0.00          
ATOM   3488  CB  VAL X 218       8.963  13.111  11.131  1.00  0.00          
ATOM   3489  HB  VAL X 218       9.375  14.041  10.743  1.00  0.00          
ATOM   3490  CG1 VAL X 218       8.687  13.311  12.664  1.00  0.00          
ATOM   3491 HG11 VAL X 218       8.177  12.485  13.158  1.00  0.00          
ATOM   3492 HG12 VAL X 218       9.646  13.412  13.173  1.00  0.00          
ATOM   3493 HG13 VAL X 218       8.211  14.284  12.785  1.00  0.00          
ATOM   3494  CG2 VAL X 218      10.079  12.041  10.917  1.00  0.00          
ATOM   3495 HG21 VAL X 218      10.289  11.851   9.863  1.00  0.00          
ATOM   3496 HG22 VAL X 218      10.922  12.436  11.482  1.00  0.00          
ATOM   3497 HG23 VAL X 218       9.860  11.109  11.437  1.00  0.00          
ATOM   3498  C   VAL X 218       6.398  13.729  10.735  1.00  0.00          
ATOM   3499  O   VAL X 218       5.434  13.173  11.114  1.00  0.00          
ATOM   3500  N   ALA X 219       6.410  15.034  10.537  1.00  0.00          
ATOM   3501  H   ALA X 219       7.311  15.411  10.280  1.00  0.00          
ATOM   3502  CA  ALA X 219       5.297  15.920  10.817  1.00  0.00          
ATOM   3503  HA  ALA X 219       5.101  15.880  11.888  1.00  0.00          
ATOM   3504  CB  ALA X 219       5.851  17.320  10.589  1.00  0.00          
ATOM   3505  HB1 ALA X 219       6.206  17.255   9.560  1.00  0.00          
ATOM   3506  HB2 ALA X 219       5.106  18.093  10.775  1.00  0.00          
ATOM   3507  HB3 ALA X 219       6.699  17.601  11.213  1.00  0.00          
ATOM   3508  C   ALA X 219       3.998  15.578   9.971  1.00  0.00          
ATOM   3509  O   ALA X 219       2.813  15.404  10.419  1.00  0.00          
ATOM   3510  N   LEU X 220       4.203  15.378   8.706  1.00  0.00          
ATOM   3511  H   LEU X 220       5.171  15.438   8.424  1.00  0.00          
ATOM   3512  CA  LEU X 220       3.190  15.110   7.666  1.00  0.00          
ATOM   3513  HA  LEU X 220       2.619  16.029   7.536  1.00  0.00          
ATOM   3514  CB  LEU X 220       3.868  14.960   6.346  1.00  0.00          
ATOM   3515  HB2 LEU X 220       4.417  15.897   6.253  1.00  0.00          
ATOM   3516  HB3 LEU X 220       4.517  14.093   6.464  1.00  0.00          
ATOM   3517  CG  LEU X 220       2.979  14.714   5.120  1.00  0.00          
ATOM   3518  HG  LEU X 220       2.003  15.093   5.422  1.00  0.00          
ATOM   3519  CD1 LEU X 220       3.502  15.365   3.828  1.00  0.00          
ATOM   3520 HD11 LEU X 220       4.365  14.785   3.503  1.00  0.00          
ATOM   3521 HD12 LEU X 220       2.739  15.410   3.050  1.00  0.00          
ATOM   3522 HD13 LEU X 220       3.863  16.381   3.987  1.00  0.00          
ATOM   3523  CD2 LEU X 220       2.652  13.245   4.754  1.00  0.00          
ATOM   3524 HD21 LEU X 220       2.177  12.656   5.537  1.00  0.00          
ATOM   3525 HD22 LEU X 220       2.107  13.095   3.823  1.00  0.00          
ATOM   3526 HD23 LEU X 220       3.613  12.799   4.496  1.00  0.00          
ATOM   3527  C   LEU X 220       2.349  13.877   7.971  1.00  0.00          
ATOM   3528  O   LEU X 220       1.139  13.905   7.923  1.00  0.00          
ATOM   3529  N   VAL X 221       3.064  12.841   8.415  1.00  0.00          
ATOM   3530  H   VAL X 221       4.053  12.949   8.582  1.00  0.00          
ATOM   3531  CA  VAL X 221       2.554  11.512   8.786  1.00  0.00          
ATOM   3532  HA  VAL X 221       1.965  11.322   7.888  1.00  0.00          
ATOM   3533  CB  VAL X 221       3.748  10.507   8.849  1.00  0.00          
ATOM   3534  HB  VAL X 221       4.661  10.851   9.336  1.00  0.00          
ATOM   3535  CG1 VAL X 221       3.379   9.246   9.644  1.00  0.00          
ATOM   3536 HG11 VAL X 221       2.639   8.635   9.128  1.00  0.00          
ATOM   3537 HG12 VAL X 221       4.291   8.661   9.758  1.00  0.00          
ATOM   3538 HG13 VAL X 221       2.922   9.527  10.594  1.00  0.00          
ATOM   3539  CG2 VAL X 221       3.997  10.001   7.440  1.00  0.00          
ATOM   3540 HG21 VAL X 221       3.072   9.570   7.060  1.00  0.00          
ATOM   3541 HG22 VAL X 221       4.312  10.767   6.731  1.00  0.00          
ATOM   3542 HG23 VAL X 221       4.833   9.302   7.453  1.00  0.00          
ATOM   3543  C   VAL X 221       1.868  11.830  10.153  1.00  0.00          
ATOM   3544  O   VAL X 221       0.715  11.496  10.322  1.00  0.00          
ATOM   3545  N   GLU X 222       2.497  12.444  11.115  1.00  0.00          
ATOM   3546  H   GLU X 222       3.464  12.700  10.972  1.00  0.00          
ATOM   3547  CA  GLU X 222       1.922  12.819  12.429  1.00  0.00          
ATOM   3548  HA  GLU X 222       1.909  11.932  13.064  1.00  0.00          
ATOM   3549  CB  GLU X 222       2.819  13.707  13.359  1.00  0.00          
ATOM   3550  HB2 GLU X 222       3.268  14.582  12.890  1.00  0.00          
ATOM   3551  HB3 GLU X 222       2.220  14.156  14.151  1.00  0.00          
ATOM   3552  CG  GLU X 222       4.022  12.918  14.013  1.00  0.00          
ATOM   3553  HG2 GLU X 222       4.323  12.197  13.253  1.00  0.00          
ATOM   3554  HG3 GLU X 222       4.821  13.625  14.243  1.00  0.00          
ATOM   3555  CD  GLU X 222       3.531  12.283  15.346  1.00  0.00          
ATOM   3556  OE1 GLU X 222       2.730  11.306  15.276  1.00  0.00          
ATOM   3557  OE2 GLU X 222       4.012  12.814  16.418  1.00  0.00          
ATOM   3558  C   GLU X 222       0.502  13.468  12.360  1.00  0.00          
ATOM   3559  O   GLU X 222      -0.449  13.113  13.022  1.00  0.00          
ATOM   3560  N   ALA X 223       0.398  14.422  11.376  1.00  0.00          
ATOM   3561  H   ALA X 223       1.298  14.760  11.067  1.00  0.00          
ATOM   3562  CA  ALA X 223      -0.784  15.177  11.098  1.00  0.00          
ATOM   3563  HA  ALA X 223      -1.183  15.547  12.042  1.00  0.00          
ATOM   3564  CB  ALA X 223      -0.622  16.320  10.095  1.00  0.00          
ATOM   3565  HB1 ALA X 223      -0.296  16.050   9.091  1.00  0.00          
ATOM   3566  HB2 ALA X 223      -1.554  16.885  10.105  1.00  0.00          
ATOM   3567  HB3 ALA X 223       0.146  17.018  10.426  1.00  0.00          
ATOM   3568  C   ALA X 223      -1.962  14.368  10.609  1.00  0.00          
ATOM   3569  O   ALA X 223      -3.090  14.570  11.086  1.00  0.00          
ATOM   3570  N   TYR X 224      -1.718  13.495   9.600  1.00  0.00          
ATOM   3571  H   TYR X 224      -0.787  13.371   9.229  1.00  0.00          
ATOM   3572  CA  TYR X 224      -2.702  12.480   9.132  1.00  0.00          
ATOM   3573  HA  TYR X 224      -3.599  13.088   9.018  1.00  0.00          
ATOM   3574  CB  TYR X 224      -2.309  11.871   7.766  1.00  0.00          
ATOM   3575  HB2 TYR X 224      -3.241  11.435   7.408  1.00  0.00          
ATOM   3576  HB3 TYR X 224      -2.078  12.672   7.064  1.00  0.00          
ATOM   3577  CG  TYR X 224      -1.299  10.748   7.737  1.00  0.00          
ATOM   3578  CD1 TYR X 224      -1.472   9.466   8.445  1.00  0.00          
ATOM   3579  HD1 TYR X 224      -2.285   9.305   9.136  1.00  0.00          
ATOM   3580  CE1 TYR X 224      -0.518   8.399   8.290  1.00  0.00          
ATOM   3581  HE1 TYR X 224      -0.498   7.479   8.856  1.00  0.00          
ATOM   3582  CZ  TYR X 224       0.467   8.518   7.314  1.00  0.00          
ATOM   3583  OH  TYR X 224       1.459   7.607   7.115  1.00  0.00          
ATOM   3584  HH  TYR X 224       1.369   6.811   7.645  1.00  0.00          
ATOM   3585  CE2 TYR X 224       0.524   9.721   6.513  1.00  0.00          
ATOM   3586  HE2 TYR X 224       1.274   9.817   5.741  1.00  0.00          
ATOM   3587  CD2 TYR X 224      -0.347  10.808   6.783  1.00  0.00          
ATOM   3588  HD2 TYR X 224      -0.202  11.753   6.280  1.00  0.00          
ATOM   3589  C   TYR X 224      -3.074  11.459  10.252  1.00  0.00          
ATOM   3590  O   TYR X 224      -4.257  11.208  10.345  1.00  0.00          
ATOM   3591  N   MET X 225      -2.096  11.122  11.089  1.00  0.00          
ATOM   3592  H   MET X 225      -1.179  11.505  10.915  1.00  0.00          
ATOM   3593  CA  MET X 225      -2.393  10.178  12.209  1.00  0.00          
ATOM   3594  HA  MET X 225      -2.781   9.260  11.767  1.00  0.00          
ATOM   3595  CB  MET X 225      -1.092   9.769  12.958  1.00  0.00          
ATOM   3596  HB2 MET X 225      -0.625  10.641  13.416  1.00  0.00          
ATOM   3597  HB3 MET X 225      -1.283   9.169  13.848  1.00  0.00          
ATOM   3598  CG  MET X 225      -0.142   8.916  12.109  1.00  0.00          
ATOM   3599  HG2 MET X 225      -0.227   9.165  11.052  1.00  0.00          
ATOM   3600  HG3 MET X 225       0.853   9.134  12.497  1.00  0.00          
ATOM   3601  SD  MET X 225      -0.289   7.081  12.169  1.00  0.00          
ATOM   3602  CE  MET X 225      -0.092   6.790  13.980  1.00  0.00          
ATOM   3603  HE1 MET X 225       0.304   5.784  14.113  1.00  0.00          
ATOM   3604  HE2 MET X 225       0.656   7.525  14.275  1.00  0.00          
ATOM   3605  HE3 MET X 225      -1.027   6.853  14.537  1.00  0.00          
ATOM   3606  C   MET X 225      -3.435  10.778  13.236  1.00  0.00          
ATOM   3607  O   MET X 225      -4.410  10.117  13.634  1.00  0.00          
ATOM   3608  N   ASN X 226      -3.197  12.033  13.643  1.00  0.00          
ATOM   3609  H   ASN X 226      -2.331  12.461  13.348  1.00  0.00          
ATOM   3610  CA  ASN X 226      -4.024  12.767  14.628  1.00  0.00          
ATOM   3611  HA  ASN X 226      -4.087  12.187  15.549  1.00  0.00          
ATOM   3612  CB  ASN X 226      -3.212  13.994  14.952  1.00  0.00          
ATOM   3613  HB2 ASN X 226      -2.261  13.737  15.419  1.00  0.00          
ATOM   3614  HB3 ASN X 226      -3.011  14.539  14.030  1.00  0.00          
ATOM   3615  CG  ASN X 226      -3.851  14.875  15.990  1.00  0.00          
ATOM   3616  OD1 ASN X 226      -3.930  14.525  17.169  1.00  0.00          
ATOM   3617  ND2 ASN X 226      -4.021  16.165  15.751  1.00  0.00          
ATOM   3618 HD21 ASN X 226      -4.159  16.799  16.525  1.00  0.00          
ATOM   3619 HD22 ASN X 226      -3.740  16.475  14.832  1.00  0.00          
ATOM   3620  C   ASN X 226      -5.472  12.912  14.185  1.00  0.00          
ATOM   3621  O   ASN X 226      -6.432  12.690  14.907  1.00  0.00          
ATOM   3622  N   TRP X 227      -5.635  13.271  12.909  1.00  0.00          
ATOM   3623  H   TRP X 227      -4.818  13.389  12.328  1.00  0.00          
ATOM   3624  CA  TRP X 227      -6.922  13.272  12.262  1.00  0.00          
ATOM   3625  HA  TRP X 227      -7.582  13.977  12.768  1.00  0.00          
ATOM   3626  CB  TRP X 227      -6.842  13.741  10.760  1.00  0.00          
ATOM   3627  HB2 TRP X 227      -6.642  14.811  10.701  1.00  0.00          
ATOM   3628  HB3 TRP X 227      -5.920  13.334  10.344  1.00  0.00          
ATOM   3629  CG  TRP X 227      -8.005  13.407   9.832  1.00  0.00          
ATOM   3630  CD1 TRP X 227      -9.028  14.296   9.593  1.00  0.00          
ATOM   3631  HD1 TRP X 227      -9.069  15.277  10.046  1.00  0.00          
ATOM   3632  NE1 TRP X 227     -10.072  13.656   8.930  1.00  0.00          
ATOM   3633  HE1 TRP X 227     -10.910  14.194   8.760  1.00  0.00          
ATOM   3634  CE2 TRP X 227      -9.703  12.440   8.471  1.00  0.00          
ATOM   3635  CZ2 TRP X 227     -10.323  11.535   7.636  1.00  0.00          
ATOM   3636  HZ2 TRP X 227     -11.185  11.881   7.085  1.00  0.00          
ATOM   3637  CH2 TRP X 227      -9.656  10.303   7.351  1.00  0.00          
ATOM   3638  HH2 TRP X 227     -10.106   9.555   6.717  1.00  0.00          
ATOM   3639  CZ3 TRP X 227      -8.407  10.100   7.970  1.00  0.00          
ATOM   3640  HZ3 TRP X 227      -7.940   9.138   7.827  1.00  0.00          
ATOM   3641  CE3 TRP X 227      -7.753  11.094   8.705  1.00  0.00          
ATOM   3642  HE3 TRP X 227      -6.745  10.990   9.076  1.00  0.00          
ATOM   3643  CD2 TRP X 227      -8.448  12.226   9.067  1.00  0.00          
ATOM   3644  C   TRP X 227      -7.676  11.921  12.296  1.00  0.00          
ATOM   3645  O   TRP X 227      -8.812  11.873  12.677  1.00  0.00          
ATOM   3646  N   LEU X 228      -6.953  10.815  11.964  1.00  0.00          
ATOM   3647  H   LEU X 228      -6.032  11.082  11.645  1.00  0.00          
ATOM   3648  CA  LEU X 228      -7.434   9.415  11.869  1.00  0.00          
ATOM   3649  HA  LEU X 228      -8.246   9.293  11.151  1.00  0.00          
ATOM   3650  CB  LEU X 228      -6.327   8.400  11.490  1.00  0.00          
ATOM   3651  HB2 LEU X 228      -5.765   8.819  10.656  1.00  0.00          
ATOM   3652  HB3 LEU X 228      -5.680   8.235  12.352  1.00  0.00          
ATOM   3653  CG  LEU X 228      -6.852   6.975  11.144  1.00  0.00          
ATOM   3654  HG  LEU X 228      -7.601   6.626  11.855  1.00  0.00          
ATOM   3655  CD1 LEU X 228      -7.462   6.947   9.719  1.00  0.00          
ATOM   3656 HD11 LEU X 228      -6.729   7.351   9.021  1.00  0.00          
ATOM   3657 HD12 LEU X 228      -7.662   5.937   9.363  1.00  0.00          
ATOM   3658 HD13 LEU X 228      -8.370   7.548   9.682  1.00  0.00          
ATOM   3659  CD2 LEU X 228      -5.740   5.925  11.135  1.00  0.00          
ATOM   3660 HD21 LEU X 228      -5.243   6.085  12.092  1.00  0.00          
ATOM   3661 HD22 LEU X 228      -6.008   4.877  10.999  1.00  0.00          
ATOM   3662 HD23 LEU X 228      -4.960   6.197  10.424  1.00  0.00          
ATOM   3663  C   LEU X 228      -7.916   8.979  13.257  1.00  0.00          
ATOM   3664  O   LEU X 228      -8.932   8.308  13.416  1.00  0.00          
ATOM   3665  N   HID X 229      -7.227   9.291  14.316  1.00  0.00          
ATOM   3666  H   HID X 229      -6.363   9.763  14.090  1.00  0.00          
ATOM   3667  CA  HID X 229      -7.474   9.104  15.746  1.00  0.00          
ATOM   3668  HA  HID X 229      -8.008   8.162  15.868  1.00  0.00          
ATOM   3669  CB  HID X 229      -6.253   9.195  16.632  1.00  0.00          
ATOM   3670  HB2 HID X 229      -5.648  10.054  16.341  1.00  0.00          
ATOM   3671  HB3 HID X 229      -6.568   9.457  17.642  1.00  0.00          
ATOM   3672  CG  HID X 229      -5.454   7.921  16.690  1.00  0.00          
ATOM   3673  ND1 HID X 229      -5.261   7.139  17.773  1.00  0.00          
ATOM   3674  HD1 HID X 229      -5.648   7.414  18.665  1.00  0.00          
ATOM   3675  CE1 HID X 229      -4.387   6.205  17.493  1.00  0.00          
ATOM   3676  HE1 HID X 229      -3.985   5.419  18.117  1.00  0.00          
ATOM   3677  NE2 HID X 229      -3.919   6.289  16.234  1.00  0.00          
ATOM   3678  CD2 HID X 229      -4.676   7.415  15.686  1.00  0.00          
ATOM   3679  HD2 HID X 229      -4.527   7.761  14.674  1.00  0.00          
ATOM   3680  C   HID X 229      -8.587  10.029  16.277  1.00  0.00          
ATOM   3681  O   HID X 229      -9.005   9.834  17.415  1.00  0.00          
ATOM   3682  N   GLN X 230      -9.271  10.911  15.444  1.00  0.00          
ATOM   3683  H   GLN X 230      -8.836  11.036  14.541  1.00  0.00          
ATOM   3684  CA  GLN X 230     -10.585  11.583  15.776  1.00  0.00          
ATOM   3685  HA  GLN X 230     -10.929  11.178  16.729  1.00  0.00          
ATOM   3686  CB  GLN X 230     -10.391  13.052  16.135  1.00  0.00          
ATOM   3687  HB2 GLN X 230     -10.124  13.558  15.207  1.00  0.00          
ATOM   3688  HB3 GLN X 230     -11.362  13.481  16.386  1.00  0.00          
ATOM   3689  CG  GLN X 230      -9.351  13.339  17.242  1.00  0.00          
ATOM   3690  HG2 GLN X 230      -9.810  13.012  18.174  1.00  0.00          
ATOM   3691  HG3 GLN X 230      -8.519  12.659  17.065  1.00  0.00          
ATOM   3692  CD  GLN X 230      -8.788  14.709  17.168  1.00  0.00          
ATOM   3693  OE1 GLN X 230      -9.127  15.653  17.878  1.00  0.00          
ATOM   3694  NE2 GLN X 230      -7.849  14.968  16.287  1.00  0.00          
ATOM   3695 HE21 GLN X 230      -7.598  15.943  16.361  1.00  0.00          
ATOM   3696 HE22 GLN X 230      -7.452  14.389  15.561  1.00  0.00          
ATOM   3697  C   GLN X 230     -11.780  11.369  14.883  1.00  0.00          
ATOM   3698  O   GLN X 230     -12.936  11.322  15.280  1.00  0.00          
ATOM   3699  N   SER X 231     -11.493  11.226  13.552  1.00  0.00          
ATOM   3700  H   SER X 231     -10.551  11.352  13.214  1.00  0.00          
ATOM   3701  CA  SER X 231     -12.618  11.186  12.587  1.00  0.00          
ATOM   3702  HA  SER X 231     -13.226  12.064  12.805  1.00  0.00          
ATOM   3703  CB  SER X 231     -12.103  11.284  11.197  1.00  0.00          
ATOM   3704  HB2 SER X 231     -11.432  12.136  11.080  1.00  0.00          
ATOM   3705  HB3 SER X 231     -11.474  10.425  10.962  1.00  0.00          
ATOM   3706  OG  SER X 231     -13.180  11.268  10.279  1.00  0.00          
ATOM   3707  HG  SER X 231     -13.342  12.125   9.877  1.00  0.00          
ATOM   3708  C   SER X 231     -13.442   9.916  12.734  1.00  0.00          
ATOM   3709  O   SER X 231     -12.975   8.772  12.863  1.00  0.00          
ATOM   3710  N   PRO X 232     -14.772  10.058  12.753  1.00  0.00          
ATOM   3711  CD  PRO X 232     -15.473  11.346  12.731  1.00  0.00          
ATOM   3712  HD2 PRO X 232     -15.144  11.737  11.769  1.00  0.00          
ATOM   3713  HD3 PRO X 232     -15.233  11.927  13.621  1.00  0.00          
ATOM   3714  CG  PRO X 232     -16.953  10.988  12.762  1.00  0.00          
ATOM   3715  HG2 PRO X 232     -17.363  11.127  11.762  1.00  0.00          
ATOM   3716  HG3 PRO X 232     -17.511  11.637  13.440  1.00  0.00          
ATOM   3717  CB  PRO X 232     -17.050   9.530  13.153  1.00  0.00          
ATOM   3718  HB2 PRO X 232     -17.976   9.161  12.713  1.00  0.00          
ATOM   3719  HB3 PRO X 232     -17.087   9.331  14.224  1.00  0.00          
ATOM   3720  CA  PRO X 232     -15.682   8.944  12.782  1.00  0.00          
ATOM   3721  HA  PRO X 232     -15.382   8.279  13.592  1.00  0.00          
ATOM   3722  C   PRO X 232     -15.774   8.189  11.430  1.00  0.00          
ATOM   3723  O   PRO X 232     -16.490   7.194  11.441  1.00  0.00          
ATOM   3724  N   VAL X 233     -14.979   8.503  10.411  1.00  0.00          
ATOM   3725  H   VAL X 233     -14.409   9.333  10.492  1.00  0.00          
ATOM   3726  CA  VAL X 233     -14.906   7.757   9.131  1.00  0.00          
ATOM   3727  HA  VAL X 233     -15.824   8.054   8.622  1.00  0.00          
ATOM   3728  CB  VAL X 233     -13.781   8.189   8.209  1.00  0.00          
ATOM   3729  HB  VAL X 233     -13.843   9.277   8.186  1.00  0.00          
ATOM   3730  CG1 VAL X 233     -12.388   7.710   8.704  1.00  0.00          
ATOM   3731 HG11 VAL X 233     -12.198   6.660   8.478  1.00  0.00          
ATOM   3732 HG12 VAL X 233     -11.648   8.290   8.154  1.00  0.00          
ATOM   3733 HG13 VAL X 233     -12.088   7.889   9.737  1.00  0.00          
ATOM   3734  CG2 VAL X 233     -13.939   7.750   6.728  1.00  0.00          
ATOM   3735 HG21 VAL X 233     -14.975   7.785   6.392  1.00  0.00          
ATOM   3736 HG22 VAL X 233     -13.406   8.450   6.084  1.00  0.00          
ATOM   3737 HG23 VAL X 233     -13.501   6.763   6.572  1.00  0.00          
ATOM   3738  C   VAL X 233     -14.862   6.253   9.303  1.00  0.00          
ATOM   3739  O   VAL X 233     -14.152   5.847  10.169  1.00  0.00          
ATOM   3740  N   PRO X 234     -15.601   5.359   8.619  1.00  0.00          
ATOM   3741  CD  PRO X 234     -16.695   5.716   7.760  1.00  0.00          
ATOM   3742  HD2 PRO X 234     -16.375   6.379   6.957  1.00  0.00          
ATOM   3743  HD3 PRO X 234     -17.472   6.220   8.334  1.00  0.00          
ATOM   3744  CG  PRO X 234     -17.160   4.326   7.246  1.00  0.00          
ATOM   3745  HG2 PRO X 234     -16.450   4.097   6.451  1.00  0.00          
ATOM   3746  HG3 PRO X 234     -18.188   4.240   6.895  1.00  0.00          
ATOM   3747  CB  PRO X 234     -16.808   3.370   8.301  1.00  0.00          
ATOM   3748  HB2 PRO X 234     -16.702   2.355   7.917  1.00  0.00          
ATOM   3749  HB3 PRO X 234     -17.645   3.333   8.997  1.00  0.00          
ATOM   3750  CA  PRO X 234     -15.570   3.957   8.951  1.00  0.00          
ATOM   3751  HA  PRO X 234     -15.587   3.846  10.035  1.00  0.00          
ATOM   3752  C   PRO X 234     -14.254   3.275   8.506  1.00  0.00          
ATOM   3753  O   PRO X 234     -13.735   3.614   7.434  1.00  0.00          
ATOM   3754  N   LYS X 235     -13.662   2.503   9.346  1.00  0.00          
ATOM   3755  H   LYS X 235     -14.416   2.318   9.992  1.00  0.00          
ATOM   3756  CA  LYS X 235     -12.370   1.815   9.315  1.00  0.00          
ATOM   3757  HA  LYS X 235     -11.881   1.994   8.357  1.00  0.00          
ATOM   3758  CB  LYS X 235     -11.430   2.385  10.374  1.00  0.00          
ATOM   3759  HB2 LYS X 235     -11.867   2.216  11.359  1.00  0.00          
ATOM   3760  HB3 LYS X 235     -10.471   1.875  10.280  1.00  0.00          
ATOM   3761  CG  LYS X 235     -11.200   3.840  10.250  1.00  0.00          
ATOM   3762  HG2 LYS X 235     -10.714   4.013   9.290  1.00  0.00          
ATOM   3763  HG3 LYS X 235     -12.179   4.314  10.176  1.00  0.00          
ATOM   3764  CD  LYS X 235     -10.255   4.526  11.353  1.00  0.00          
ATOM   3765  HD2 LYS X 235     -10.451   4.097  12.335  1.00  0.00          
ATOM   3766  HD3 LYS X 235      -9.193   4.372  11.162  1.00  0.00          
ATOM   3767  CE  LYS X 235     -10.589   6.040  11.482  1.00  0.00          
ATOM   3768  HE2 LYS X 235      -9.798   6.504  12.073  1.00  0.00          
ATOM   3769  HE3 LYS X 235     -10.640   6.618  10.560  1.00  0.00          
ATOM   3770  NZ  LYS X 235     -11.910   6.327  12.185  1.00  0.00          
ATOM   3771  HZ1 LYS X 235     -12.652   6.076  11.549  1.00  0.00          
ATOM   3772  HZ2 LYS X 235     -12.021   5.751  13.008  1.00  0.00          
ATOM   3773  HZ3 LYS X 235     -12.092   7.289  12.432  1.00  0.00          
ATOM   3774  C   LYS X 235     -12.499   0.290   9.561  1.00  0.00          
ATOM   3775  O   LYS X 235     -13.254  -0.172  10.453  1.00  0.00          
ATOM   3776  N   LEU X 236     -11.747  -0.463   8.774  1.00  0.00          
ATOM   3777  H   LEU X 236     -11.251  -0.015   8.016  1.00  0.00          
ATOM   3778  CA  LEU X 236     -11.456  -1.928   8.839  1.00  0.00          
ATOM   3779  HA  LEU X 236     -11.894  -2.385   9.727  1.00  0.00          
ATOM   3780  CB  LEU X 236     -12.108  -2.505   7.571  1.00  0.00          
ATOM   3781  HB2 LEU X 236     -13.172  -2.263   7.548  1.00  0.00          
ATOM   3782  HB3 LEU X 236     -11.563  -2.050   6.744  1.00  0.00          
ATOM   3783  CG  LEU X 236     -11.784  -4.076   7.511  1.00  0.00          
ATOM   3784  HG  LEU X 236     -10.713  -4.247   7.395  1.00  0.00          
ATOM   3785  CD1 LEU X 236     -12.211  -4.892   8.721  1.00  0.00          
ATOM   3786 HD11 LEU X 236     -11.366  -5.113   9.372  1.00  0.00          
ATOM   3787 HD12 LEU X 236     -12.945  -4.233   9.187  1.00  0.00          
ATOM   3788 HD13 LEU X 236     -12.676  -5.842   8.458  1.00  0.00          
ATOM   3789  CD2 LEU X 236     -12.578  -4.585   6.282  1.00  0.00          
ATOM   3790 HD21 LEU X 236     -12.353  -5.636   6.102  1.00  0.00          
ATOM   3791 HD22 LEU X 236     -13.651  -4.447   6.424  1.00  0.00          
ATOM   3792 HD23 LEU X 236     -12.295  -3.926   5.462  1.00  0.00          
ATOM   3793  C   LEU X 236      -9.947  -2.113   8.965  1.00  0.00          
ATOM   3794  O   LEU X 236      -9.270  -1.528   8.088  1.00  0.00          
ATOM   3795  N   LEU X 237      -9.371  -2.814   9.941  1.00  0.00          
ATOM   3796  H   LEU X 237     -10.010  -3.155  10.646  1.00  0.00          
ATOM   3797  CA  LEU X 237      -7.945  -2.890  10.065  1.00  0.00          
ATOM   3798  HA  LEU X 237      -7.518  -2.332   9.233  1.00  0.00          
ATOM   3799  CB  LEU X 237      -7.577  -2.046  11.301  1.00  0.00          
ATOM   3800  HB2 LEU X 237      -7.799  -1.008  11.051  1.00  0.00          
ATOM   3801  HB3 LEU X 237      -8.336  -2.435  11.978  1.00  0.00          
ATOM   3802  CG  LEU X 237      -6.243  -2.264  11.934  1.00  0.00          
ATOM   3803  HG  LEU X 237      -6.296  -3.233  12.432  1.00  0.00          
ATOM   3804  CD1 LEU X 237      -5.079  -2.272  10.961  1.00  0.00          
ATOM   3805 HD11 LEU X 237      -5.054  -1.343  10.392  1.00  0.00          
ATOM   3806 HD12 LEU X 237      -4.097  -2.472  11.391  1.00  0.00          
ATOM   3807 HD13 LEU X 237      -5.247  -3.034  10.199  1.00  0.00          
ATOM   3808  CD2 LEU X 237      -5.906  -1.184  12.909  1.00  0.00          
ATOM   3809 HD21 LEU X 237      -6.683  -1.046  13.660  1.00  0.00          
ATOM   3810 HD22 LEU X 237      -4.982  -1.471  13.410  1.00  0.00          
ATOM   3811 HD23 LEU X 237      -5.801  -0.180  12.497  1.00  0.00          
ATOM   3812  C   LEU X 237      -7.586  -4.410  10.161  1.00  0.00          
ATOM   3813  O   LEU X 237      -8.037  -5.112  11.073  1.00  0.00          
ATOM   3814  N   PHE X 238      -6.835  -4.861   9.143  1.00  0.00          
ATOM   3815  H   PHE X 238      -6.372  -4.205   8.531  1.00  0.00          
ATOM   3816  CA  PHE X 238      -6.284  -6.221   9.120  1.00  0.00          
ATOM   3817  HA  PHE X 238      -6.926  -6.861   9.725  1.00  0.00          
ATOM   3818  CB  PHE X 238      -6.283  -6.761   7.636  1.00  0.00          
ATOM   3819  HB2 PHE X 238      -5.557  -6.171   7.076  1.00  0.00          
ATOM   3820  HB3 PHE X 238      -5.855  -7.759   7.735  1.00  0.00          
ATOM   3821  CG  PHE X 238      -7.552  -6.840   6.902  1.00  0.00          
ATOM   3822  CD1 PHE X 238      -7.880  -5.731   6.118  1.00  0.00          
ATOM   3823  HD1 PHE X 238      -7.323  -4.807   6.164  1.00  0.00          
ATOM   3824  CE1 PHE X 238      -9.046  -5.819   5.303  1.00  0.00          
ATOM   3825  HE1 PHE X 238      -9.411  -4.989   4.716  1.00  0.00          
ATOM   3826  CZ  PHE X 238      -9.881  -6.909   5.421  1.00  0.00          
ATOM   3827  HZ  PHE X 238     -10.777  -7.032   4.831  1.00  0.00          
ATOM   3828  CE2 PHE X 238      -9.579  -7.983   6.250  1.00  0.00          
ATOM   3829  HE2 PHE X 238     -10.226  -8.848   6.302  1.00  0.00          
ATOM   3830  CD2 PHE X 238      -8.426  -7.921   7.001  1.00  0.00          
ATOM   3831  HD2 PHE X 238      -8.293  -8.693   7.745  1.00  0.00          
ATOM   3832  C   PHE X 238      -4.800  -6.226   9.661  1.00  0.00          
ATOM   3833  O   PHE X 238      -4.047  -5.346   9.394  1.00  0.00          
ATOM   3834  N   TRP X 239      -4.423  -7.250  10.409  1.00  0.00          
ATOM   3835  H   TRP X 239      -5.133  -7.968  10.377  1.00  0.00          
ATOM   3836  CA  TRP X 239      -3.185  -7.467  11.135  1.00  0.00          
ATOM   3837  HA  TRP X 239      -2.368  -6.892  10.701  1.00  0.00          
ATOM   3838  CB  TRP X 239      -3.341  -6.902  12.532  1.00  0.00          
ATOM   3839  HB2 TRP X 239      -2.385  -6.777  13.040  1.00  0.00          
ATOM   3840  HB3 TRP X 239      -3.775  -5.907  12.427  1.00  0.00          
ATOM   3841  CG  TRP X 239      -4.226  -7.502  13.538  1.00  0.00          
ATOM   3842  CD1 TRP X 239      -5.545  -7.244  13.658  1.00  0.00          
ATOM   3843  HD1 TRP X 239      -6.077  -6.521  13.057  1.00  0.00          
ATOM   3844  NE1 TRP X 239      -6.034  -7.846  14.791  1.00  0.00          
ATOM   3845  HE1 TRP X 239      -6.956  -7.829  15.204  1.00  0.00          
ATOM   3846  CE2 TRP X 239      -5.132  -8.616  15.400  1.00  0.00          
ATOM   3847  CZ2 TRP X 239      -5.242  -9.545  16.448  1.00  0.00          
ATOM   3848  HZ2 TRP X 239      -6.225  -9.674  16.878  1.00  0.00          
ATOM   3849  CH2 TRP X 239      -4.122 -10.283  16.757  1.00  0.00          
ATOM   3850  HH2 TRP X 239      -4.268 -10.950  17.593  1.00  0.00          
ATOM   3851  CZ3 TRP X 239      -2.888 -10.152  16.138  1.00  0.00          
ATOM   3852  HZ3 TRP X 239      -1.998 -10.686  16.439  1.00  0.00          
ATOM   3853  CE3 TRP X 239      -2.873  -9.354  14.945  1.00  0.00          
ATOM   3854  HE3 TRP X 239      -2.001  -9.152  14.340  1.00  0.00          
ATOM   3855  CD2 TRP X 239      -3.986  -8.542  14.543  1.00  0.00          
ATOM   3856  C   TRP X 239      -2.729  -8.943  11.135  1.00  0.00          
ATOM   3857  O   TRP X 239      -3.530  -9.864  11.252  1.00  0.00          
ATOM   3858  N   GLY X 240      -1.419  -9.160  10.950  1.00  0.00          
ATOM   3859  H   GLY X 240      -0.736  -8.426  10.827  1.00  0.00          
ATOM   3860  CA  GLY X 240      -0.784 -10.506  10.911  1.00  0.00          
ATOM   3861  HA2 GLY X 240      -1.603 -11.224  10.895  1.00  0.00          
ATOM   3862  HA3 GLY X 240      -0.099 -10.581  10.066  1.00  0.00          
ATOM   3863  C   GLY X 240       0.019 -10.863  12.187  1.00  0.00          
ATOM   3864  O   GLY X 240      -0.147 -10.196  13.259  1.00  0.00          
ATOM   3865  N   THR X 241       0.706 -11.975  12.215  1.00  0.00          
ATOM   3866  H   THR X 241       0.507 -12.718  11.560  1.00  0.00          
ATOM   3867  CA  THR X 241       1.553 -12.355  13.360  1.00  0.00          
ATOM   3868  HA  THR X 241       1.907 -11.485  13.911  1.00  0.00          
ATOM   3869  CB  THR X 241       0.713 -13.224  14.296  1.00  0.00          
ATOM   3870  HB  THR X 241       0.379 -14.065  13.688  1.00  0.00          
ATOM   3871  CG2 THR X 241       1.446 -13.689  15.488  1.00  0.00          
ATOM   3872 HG21 THR X 241       1.618 -12.773  16.053  1.00  0.00          
ATOM   3873 HG22 THR X 241       0.769 -14.372  16.000  1.00  0.00          
ATOM   3874 HG23 THR X 241       2.366 -14.206  15.213  1.00  0.00          
ATOM   3875  OG1 THR X 241      -0.358 -12.402  14.775  1.00  0.00          
ATOM   3876  HG1 THR X 241      -0.255 -11.496  14.474  1.00  0.00          
ATOM   3877  C   THR X 241       2.783 -13.142  12.776  1.00  0.00          
ATOM   3878  O   THR X 241       2.491 -14.086  12.099  1.00  0.00          
ATOM   3879  N   PRO X 242       4.041 -12.667  13.010  1.00  0.00          
ATOM   3880  CD  PRO X 242       5.166 -13.292  12.413  1.00  0.00          
ATOM   3881  HD2 PRO X 242       4.932 -13.560  11.383  1.00  0.00          
ATOM   3882  HD3 PRO X 242       5.435 -14.166  13.005  1.00  0.00          
ATOM   3883  CG  PRO X 242       6.327 -12.268  12.448  1.00  0.00          
ATOM   3884  HG2 PRO X 242       6.200 -11.591  11.603  1.00  0.00          
ATOM   3885  HG3 PRO X 242       7.293 -12.759  12.331  1.00  0.00          
ATOM   3886  CB  PRO X 242       6.016 -11.692  13.894  1.00  0.00          
ATOM   3887  HB2 PRO X 242       6.521 -10.728  13.950  1.00  0.00          
ATOM   3888  HB3 PRO X 242       6.424 -12.277  14.718  1.00  0.00          
ATOM   3889  CA  PRO X 242       4.491 -11.612  13.914  1.00  0.00          
ATOM   3890  HA  PRO X 242       4.123 -11.746  14.931  1.00  0.00          
ATOM   3891  C   PRO X 242       4.200 -10.120  13.524  1.00  0.00          
ATOM   3892  O   PRO X 242       4.674  -9.177  14.221  1.00  0.00          
ATOM   3893  N   GLY X 243       3.596  -9.818  12.395  1.00  0.00          
ATOM   3894  H   GLY X 243       3.344 -10.602  11.810  1.00  0.00          
ATOM   3895  CA  GLY X 243       3.577  -8.504  11.779  1.00  0.00          
ATOM   3896  HA2 GLY X 243       2.790  -8.553  11.026  1.00  0.00          
ATOM   3897  HA3 GLY X 243       3.270  -7.810  12.562  1.00  0.00          
ATOM   3898  C   GLY X 243       4.992  -8.022  11.296  1.00  0.00          
ATOM   3899  O   GLY X 243       5.964  -8.805  11.486  1.00  0.00          
ATOM   3900  N   VAL X 244       5.066  -6.809  10.778  1.00  0.00          
ATOM   3901  H   VAL X 244       4.189  -6.363  10.552  1.00  0.00          
ATOM   3902  CA  VAL X 244       6.352  -6.093  10.566  1.00  0.00          
ATOM   3903  HA  VAL X 244       6.988  -6.445  11.379  1.00  0.00          
ATOM   3904  CB  VAL X 244       6.968  -6.239   9.066  1.00  0.00          
ATOM   3905  HB  VAL X 244       6.335  -5.594   8.459  1.00  0.00          
ATOM   3906  CG1 VAL X 244       8.300  -5.621   9.001  1.00  0.00          
ATOM   3907 HG11 VAL X 244       8.972  -6.297   9.528  1.00  0.00          
ATOM   3908 HG12 VAL X 244       8.646  -5.502   7.974  1.00  0.00          
ATOM   3909 HG13 VAL X 244       8.274  -4.638   9.472  1.00  0.00          
ATOM   3910  CG2 VAL X 244       7.102  -7.733   8.582  1.00  0.00          
ATOM   3911 HG21 VAL X 244       6.103  -8.166   8.580  1.00  0.00          
ATOM   3912 HG22 VAL X 244       7.597  -7.732   7.610  1.00  0.00          
ATOM   3913 HG23 VAL X 244       7.578  -8.259   9.410  1.00  0.00          
ATOM   3914  C   VAL X 244       6.131  -4.630  10.982  1.00  0.00          
ATOM   3915  O   VAL X 244       6.608  -4.371  12.074  1.00  0.00          
ATOM   3916  N   LEU X 245       5.319  -3.811  10.376  1.00  0.00          
ATOM   3917  H   LEU X 245       4.741  -4.123   9.610  1.00  0.00          
ATOM   3918  CA  LEU X 245       5.072  -2.450  10.825  1.00  0.00          
ATOM   3919  HA  LEU X 245       6.007  -2.091  11.256  1.00  0.00          
ATOM   3920  CB  LEU X 245       4.695  -1.597   9.613  1.00  0.00          
ATOM   3921  HB2 LEU X 245       3.657  -1.779   9.336  1.00  0.00          
ATOM   3922  HB3 LEU X 245       4.746  -0.559   9.942  1.00  0.00          
ATOM   3923  CG  LEU X 245       5.571  -1.726   8.382  1.00  0.00          
ATOM   3924  HG  LEU X 245       5.408  -2.642   7.814  1.00  0.00          
ATOM   3925  CD1 LEU X 245       5.252  -0.554   7.434  1.00  0.00          
ATOM   3926 HD11 LEU X 245       5.445   0.397   7.931  1.00  0.00          
ATOM   3927 HD12 LEU X 245       5.954  -0.686   6.611  1.00  0.00          
ATOM   3928 HD13 LEU X 245       4.228  -0.689   7.085  1.00  0.00          
ATOM   3929  CD2 LEU X 245       7.033  -1.684   8.673  1.00  0.00          
ATOM   3930 HD21 LEU X 245       7.462  -2.543   9.188  1.00  0.00          
ATOM   3931 HD22 LEU X 245       7.569  -1.605   7.727  1.00  0.00          
ATOM   3932 HD23 LEU X 245       7.335  -0.812   9.253  1.00  0.00          
ATOM   3933  C   LEU X 245       3.935  -2.332  11.857  1.00  0.00          
ATOM   3934  O   LEU X 245       3.666  -1.240  12.326  1.00  0.00          
ATOM   3935  N   ILE X 246       3.232  -3.467  11.999  1.00  0.00          
ATOM   3936  H   ILE X 246       3.431  -4.222  11.359  1.00  0.00          
ATOM   3937  CA  ILE X 246       2.124  -3.629  12.927  1.00  0.00          
ATOM   3938  HA  ILE X 246       2.274  -2.827  13.650  1.00  0.00          
ATOM   3939  CB  ILE X 246       0.750  -3.557  12.250  1.00  0.00          
ATOM   3940  HB  ILE X 246       0.509  -4.364  11.558  1.00  0.00          
ATOM   3941  CG2 ILE X 246      -0.315  -3.584  13.298  1.00  0.00          
ATOM   3942 HG21 ILE X 246      -0.340  -4.614  13.657  1.00  0.00          
ATOM   3943 HG22 ILE X 246      -0.103  -2.904  14.124  1.00  0.00          
ATOM   3944 HG23 ILE X 246      -1.310  -3.404  12.889  1.00  0.00          
ATOM   3945  CG1 ILE X 246       0.481  -2.343  11.347  1.00  0.00          
ATOM   3946 HG12 ILE X 246       1.235  -2.178  10.578  1.00  0.00          
ATOM   3947 HG13 ILE X 246      -0.475  -2.613  10.899  1.00  0.00          
ATOM   3948  CD1 ILE X 246       0.359  -1.041  12.161  1.00  0.00          
ATOM   3949 HD11 ILE X 246       1.263  -0.974  12.768  1.00  0.00          
ATOM   3950 HD12 ILE X 246       0.395  -0.157  11.523  1.00  0.00          
ATOM   3951 HD13 ILE X 246      -0.524  -0.886  12.780  1.00  0.00          
ATOM   3952  C   ILE X 246       2.293  -4.891  13.746  1.00  0.00          
ATOM   3953  O   ILE X 246       1.810  -5.977  13.325  1.00  0.00          
ATOM   3954  N   PRO X 247       2.959  -4.882  14.917  1.00  0.00          
ATOM   3955  CD  PRO X 247       3.807  -3.872  15.491  1.00  0.00          
ATOM   3956  HD2 PRO X 247       3.271  -2.952  15.726  1.00  0.00          
ATOM   3957  HD3 PRO X 247       4.623  -3.652  14.803  1.00  0.00          
ATOM   3958  CG  PRO X 247       4.433  -4.499  16.736  1.00  0.00          
ATOM   3959  HG2 PRO X 247       3.801  -4.365  17.615  1.00  0.00          
ATOM   3960  HG3 PRO X 247       5.399  -4.036  16.935  1.00  0.00          
ATOM   3961  CB  PRO X 247       4.367  -5.944  16.397  1.00  0.00          
ATOM   3962  HB2 PRO X 247       4.353  -6.576  17.285  1.00  0.00          
ATOM   3963  HB3 PRO X 247       5.158  -6.327  15.753  1.00  0.00          
ATOM   3964  CA  PRO X 247       3.119  -6.137  15.640  1.00  0.00          
ATOM   3965  HA  PRO X 247       3.268  -6.929  14.906  1.00  0.00          
ATOM   3966  C   PRO X 247       1.765  -6.416  16.379  1.00  0.00          
ATOM   3967  O   PRO X 247       1.065  -5.408  16.724  1.00  0.00          
ATOM   3968  N   PRO X 248       1.424  -7.677  16.675  1.00  0.00          
ATOM   3969  CD  PRO X 248       2.245  -8.841  16.447  1.00  0.00          
ATOM   3970  HD2 PRO X 248       3.214  -8.737  16.936  1.00  0.00          
ATOM   3971  HD3 PRO X 248       2.354  -8.906  15.365  1.00  0.00          
ATOM   3972  CG  PRO X 248       1.364 -10.036  16.878  1.00  0.00          
ATOM   3973  HG2 PRO X 248       1.935 -10.812  17.391  1.00  0.00          
ATOM   3974  HG3 PRO X 248       0.756 -10.449  16.074  1.00  0.00          
ATOM   3975  CB  PRO X 248       0.443  -9.401  17.964  1.00  0.00          
ATOM   3976  HB2 PRO X 248       1.019  -9.433  18.888  1.00  0.00          
ATOM   3977  HB3 PRO X 248      -0.531  -9.870  18.100  1.00  0.00          
ATOM   3978  CA  PRO X 248       0.216  -8.033  17.350  1.00  0.00          
ATOM   3979  HA  PRO X 248      -0.517  -8.087  16.545  1.00  0.00          
ATOM   3980  C   PRO X 248      -0.210  -7.030  18.484  1.00  0.00          
ATOM   3981  O   PRO X 248      -1.363  -6.524  18.444  1.00  0.00          
ATOM   3982  N   ALA X 249       0.703  -6.814  19.511  1.00  0.00          
ATOM   3983  H   ALA X 249       1.647  -7.123  19.329  1.00  0.00          
ATOM   3984  CA  ALA X 249       0.464  -5.832  20.544  1.00  0.00          
ATOM   3985  HA  ALA X 249      -0.408  -6.103  21.139  1.00  0.00          
ATOM   3986  CB  ALA X 249       1.655  -5.863  21.476  1.00  0.00          
ATOM   3987  HB1 ALA X 249       2.438  -5.440  20.847  1.00  0.00          
ATOM   3988  HB2 ALA X 249       1.517  -5.119  22.260  1.00  0.00          
ATOM   3989  HB3 ALA X 249       1.909  -6.819  21.935  1.00  0.00          
ATOM   3990  C   ALA X 249       0.110  -4.411  20.107  1.00  0.00          
ATOM   3991  O   ALA X 249      -0.565  -3.760  20.844  1.00  0.00          
ATOM   3992  N   GLU X 250       0.696  -3.874  19.054  1.00  0.00          
ATOM   3993  H   GLU X 250       1.319  -4.415  18.472  1.00  0.00          
ATOM   3994  CA  GLU X 250       0.381  -2.563  18.482  1.00  0.00          
ATOM   3995  HA  GLU X 250       0.381  -1.893  19.341  1.00  0.00          
ATOM   3996  CB  GLU X 250       1.535  -2.093  17.548  1.00  0.00          
ATOM   3997  HB2 GLU X 250       2.531  -2.416  17.855  1.00  0.00          
ATOM   3998  HB3 GLU X 250       1.406  -2.647  16.618  1.00  0.00          
ATOM   3999  CG  GLU X 250       1.387  -0.621  17.339  1.00  0.00          
ATOM   4000  HG2 GLU X 250       2.046  -0.313  16.527  1.00  0.00          
ATOM   4001  HG3 GLU X 250       0.363  -0.295  17.161  1.00  0.00          
ATOM   4002  CD  GLU X 250       1.928   0.020  18.678  1.00  0.00          
ATOM   4003  OE1 GLU X 250       3.138  -0.041  18.933  1.00  0.00          
ATOM   4004  OE2 GLU X 250       1.109   0.643  19.417  1.00  0.00          
ATOM   4005  C   GLU X 250      -1.020  -2.543  17.877  1.00  0.00          
ATOM   4006  O   GLU X 250      -1.875  -1.786  18.275  1.00  0.00          
ATOM   4007  N   ALA X 251      -1.425  -3.475  17.033  1.00  0.00          
ATOM   4008  H   ALA X 251      -0.696  -4.153  16.862  1.00  0.00          
ATOM   4009  CA  ALA X 251      -2.881  -3.633  16.632  1.00  0.00          
ATOM   4010  HA  ALA X 251      -3.075  -2.716  16.077  1.00  0.00          
ATOM   4011  CB  ALA X 251      -2.999  -4.796  15.664  1.00  0.00          
ATOM   4012  HB1 ALA X 251      -3.987  -5.215  15.860  1.00  0.00          
ATOM   4013  HB2 ALA X 251      -2.875  -4.387  14.661  1.00  0.00          
ATOM   4014  HB3 ALA X 251      -2.217  -5.523  15.883  1.00  0.00          
ATOM   4015  C   ALA X 251      -3.904  -3.615  17.718  1.00  0.00          
ATOM   4016  O   ALA X 251      -4.940  -2.951  17.596  1.00  0.00          
ATOM   4017  N   ALA X 252      -3.715  -4.338  18.927  1.00  0.00          
ATOM   4018  H   ALA X 252      -2.870  -4.880  18.825  1.00  0.00          
ATOM   4019  CA  ALA X 252      -4.466  -4.126  20.209  1.00  0.00          
ATOM   4020  HA  ALA X 252      -5.466  -4.542  20.088  1.00  0.00          
ATOM   4021  CB  ALA X 252      -3.823  -4.986  21.270  1.00  0.00          
ATOM   4022  HB1 ALA X 252      -4.407  -5.046  22.189  1.00  0.00          
ATOM   4023  HB2 ALA X 252      -3.582  -5.985  20.909  1.00  0.00          
ATOM   4024  HB3 ALA X 252      -2.900  -4.475  21.547  1.00  0.00          
ATOM   4025  C   ALA X 252      -4.579  -2.596  20.580  1.00  0.00          
ATOM   4026  O   ALA X 252      -5.703  -2.013  20.623  1.00  0.00          
ATOM   4027  N   ARG X 253      -3.477  -1.863  20.739  1.00  0.00          
ATOM   4028  H   ARG X 253      -2.612  -2.295  20.447  1.00  0.00          
ATOM   4029  CA  ARG X 253      -3.325  -0.439  21.185  1.00  0.00          
ATOM   4030  HA  ARG X 253      -3.785  -0.184  22.140  1.00  0.00          
ATOM   4031  CB  ARG X 253      -1.858  -0.088  21.312  1.00  0.00          
ATOM   4032  HB2 ARG X 253      -1.297  -0.405  20.433  1.00  0.00          
ATOM   4033  HB3 ARG X 253      -1.838   0.999  21.383  1.00  0.00          
ATOM   4034  CG  ARG X 253      -1.182  -0.620  22.608  1.00  0.00          
ATOM   4035  HG2 ARG X 253      -1.918  -0.427  23.388  1.00  0.00          
ATOM   4036  HG3 ARG X 253      -1.160  -1.710  22.599  1.00  0.00          
ATOM   4037  CD  ARG X 253       0.168  -0.079  23.128  1.00  0.00          
ATOM   4038  HD2 ARG X 253       0.050   1.000  23.033  1.00  0.00          
ATOM   4039  HD3 ARG X 253       0.362  -0.491  24.119  1.00  0.00          
ATOM   4040  NE  ARG X 253       1.189  -0.429  22.177  1.00  0.00          
ATOM   4041  HE  ARG X 253       1.107  -0.002  21.265  1.00  0.00          
ATOM   4042  CZ  ARG X 253       2.079  -1.377  22.223  1.00  0.00          
ATOM   4043  NH1 ARG X 253       2.307  -2.182  23.212  1.00  0.00          
ATOM   4044 HH11 ARG X 253       2.991  -2.925  23.240  1.00  0.00          
ATOM   4045 HH12 ARG X 253       2.020  -1.831  24.114  1.00  0.00          
ATOM   4046  NH2 ARG X 253       2.927  -1.580  21.290  1.00  0.00          
ATOM   4047 HH21 ARG X 253       3.655  -2.233  21.545  1.00  0.00          
ATOM   4048 HH22 ARG X 253       2.871  -1.095  20.406  1.00  0.00          
ATOM   4049  C   ARG X 253      -3.887   0.592  20.177  1.00  0.00          
ATOM   4050  O   ARG X 253      -4.439   1.546  20.594  1.00  0.00          
ATOM   4051  N   LEU X 254      -3.694   0.294  18.868  1.00  0.00          
ATOM   4052  H   LEU X 254      -3.054  -0.466  18.686  1.00  0.00          
ATOM   4053  CA  LEU X 254      -4.537   0.784  17.818  1.00  0.00          
ATOM   4054  HA  LEU X 254      -4.317   1.851  17.836  1.00  0.00          
ATOM   4055  CB  LEU X 254      -4.062   0.170  16.485  1.00  0.00          
ATOM   4056  HB2 LEU X 254      -3.992  -0.915  16.560  1.00  0.00          
ATOM   4057  HB3 LEU X 254      -4.792   0.370  15.700  1.00  0.00          
ATOM   4058  CG  LEU X 254      -2.752   0.811  15.947  1.00  0.00          
ATOM   4059  HG  LEU X 254      -1.965   0.840  16.701  1.00  0.00          
ATOM   4060  CD1 LEU X 254      -2.199  -0.063  14.839  1.00  0.00          
ATOM   4061 HD11 LEU X 254      -1.395   0.435  14.296  1.00  0.00          
ATOM   4062 HD12 LEU X 254      -1.722  -0.893  15.360  1.00  0.00          
ATOM   4063 HD13 LEU X 254      -2.992  -0.307  14.132  1.00  0.00          
ATOM   4064  CD2 LEU X 254      -3.083   2.198  15.363  1.00  0.00          
ATOM   4065 HD21 LEU X 254      -2.135   2.599  15.005  1.00  0.00          
ATOM   4066 HD22 LEU X 254      -3.786   2.088  14.538  1.00  0.00          
ATOM   4067 HD23 LEU X 254      -3.574   2.876  16.063  1.00  0.00          
ATOM   4068  C   LEU X 254      -6.037   0.633  18.091  1.00  0.00          
ATOM   4069  O   LEU X 254      -6.648   1.693  18.189  1.00  0.00          
ATOM   4070  N   ALA X 255      -6.654  -0.534  18.154  1.00  0.00          
ATOM   4071  H   ALA X 255      -6.083  -1.356  18.016  1.00  0.00          
ATOM   4072  CA  ALA X 255      -8.022  -0.733  18.625  1.00  0.00          
ATOM   4073  HA  ALA X 255      -8.653  -0.256  17.875  1.00  0.00          
ATOM   4074  CB  ALA X 255      -8.345  -2.251  18.598  1.00  0.00          
ATOM   4075  HB1 ALA X 255      -8.321  -2.476  17.532  1.00  0.00          
ATOM   4076  HB2 ALA X 255      -7.575  -2.882  19.042  1.00  0.00          
ATOM   4077  HB3 ALA X 255      -9.320  -2.478  19.027  1.00  0.00          
ATOM   4078  C   ALA X 255      -8.491  -0.145  19.964  1.00  0.00          
ATOM   4079  O   ALA X 255      -9.669   0.281  20.087  1.00  0.00          
ATOM   4080  N   GLU X 256      -7.591  -0.056  20.922  1.00  0.00          
ATOM   4081  H   GLU X 256      -6.706  -0.528  20.798  1.00  0.00          
ATOM   4082  CA  GLU X 256      -7.974   0.570  22.197  1.00  0.00          
ATOM   4083  HA  GLU X 256      -9.037   0.394  22.363  1.00  0.00          
ATOM   4084  CB  GLU X 256      -7.292   0.009  23.480  1.00  0.00          
ATOM   4085  HB2 GLU X 256      -6.233  -0.005  23.218  1.00  0.00          
ATOM   4086  HB3 GLU X 256      -7.533   0.603  24.362  1.00  0.00          
ATOM   4087  CG  GLU X 256      -7.578  -1.491  23.656  1.00  0.00          
ATOM   4088  HG2 GLU X 256      -8.660  -1.612  23.710  1.00  0.00          
ATOM   4089  HG3 GLU X 256      -7.205  -2.150  22.871  1.00  0.00          
ATOM   4090  CD  GLU X 256      -6.957  -1.921  24.977  1.00  0.00          
ATOM   4091  OE1 GLU X 256      -7.128  -1.369  26.025  1.00  0.00          
ATOM   4092  OE2 GLU X 256      -6.145  -2.914  24.986  1.00  0.00          
ATOM   4093  C   GLU X 256      -7.792   2.122  22.162  1.00  0.00          
ATOM   4094  O   GLU X 256      -7.836   2.782  23.210  1.00  0.00          
ATOM   4095  N   SER X 257      -7.539   2.671  20.954  1.00  0.00          
ATOM   4096  H   SER X 257      -7.331   2.085  20.157  1.00  0.00          
ATOM   4097  CA  SER X 257      -7.476   4.146  20.688  1.00  0.00          
ATOM   4098  HA  SER X 257      -7.987   4.621  21.526  1.00  0.00          
ATOM   4099  CB  SER X 257      -5.992   4.632  20.556  1.00  0.00          
ATOM   4100  HB2 SER X 257      -5.852   5.667  20.243  1.00  0.00          
ATOM   4101  HB3 SER X 257      -5.471   4.565  21.511  1.00  0.00          
ATOM   4102  OG  SER X 257      -5.187   3.840  19.749  1.00  0.00          
ATOM   4103  HG  SER X 257      -5.014   2.965  20.104  1.00  0.00          
ATOM   4104  C   SER X 257      -8.308   4.653  19.531  1.00  0.00          
ATOM   4105  O   SER X 257      -8.956   5.699  19.585  1.00  0.00          
ATOM   4106  N   LEU X 258      -8.210   4.025  18.409  1.00  0.00          
ATOM   4107  H   LEU X 258      -7.686   3.162  18.360  1.00  0.00          
ATOM   4108  CA  LEU X 258      -8.921   4.383  17.175  1.00  0.00          
ATOM   4109  HA  LEU X 258      -8.439   5.317  16.887  1.00  0.00          
ATOM   4110  CB  LEU X 258      -8.574   3.267  16.132  1.00  0.00          
ATOM   4111  HB2 LEU X 258      -8.323   2.369  16.696  1.00  0.00          
ATOM   4112  HB3 LEU X 258      -9.395   2.973  15.478  1.00  0.00          
ATOM   4113  CG  LEU X 258      -7.323   3.692  15.328  1.00  0.00          
ATOM   4114  HG  LEU X 258      -6.537   3.752  16.081  1.00  0.00          
ATOM   4115  CD1 LEU X 258      -6.951   2.647  14.279  1.00  0.00          
ATOM   4116 HD11 LEU X 258      -7.668   2.704  13.461  1.00  0.00          
ATOM   4117 HD12 LEU X 258      -5.989   2.868  13.815  1.00  0.00          
ATOM   4118 HD13 LEU X 258      -6.865   1.657  14.727  1.00  0.00          
ATOM   4119  CD2 LEU X 258      -7.347   5.052  14.627  1.00  0.00          
ATOM   4120 HD21 LEU X 258      -8.210   5.296  14.006  1.00  0.00          
ATOM   4121 HD22 LEU X 258      -7.156   5.867  15.323  1.00  0.00          
ATOM   4122 HD23 LEU X 258      -6.443   5.035  14.019  1.00  0.00          
ATOM   4123  C   LEU X 258     -10.418   4.547  17.331  1.00  0.00          
ATOM   4124  O   LEU X 258     -11.001   3.578  17.699  1.00  0.00          
ATOM   4125  N   PRO X 259     -11.086   5.662  16.975  1.00  0.00          
ATOM   4126  CD  PRO X 259     -10.471   6.909  16.471  1.00  0.00          
ATOM   4127  HD2 PRO X 259      -9.773   6.849  15.636  1.00  0.00          
ATOM   4128  HD3 PRO X 259      -9.919   7.388  17.280  1.00  0.00          
ATOM   4129  CG  PRO X 259     -11.591   7.875  16.026  1.00  0.00          
ATOM   4130  HG2 PRO X 259     -11.814   7.810  14.962  1.00  0.00          
ATOM   4131  HG3 PRO X 259     -11.450   8.926  16.278  1.00  0.00          
ATOM   4132  CB  PRO X 259     -12.856   7.232  16.714  1.00  0.00          
ATOM   4133  HB2 PRO X 259     -13.785   7.510  16.217  1.00  0.00          
ATOM   4134  HB3 PRO X 259     -12.966   7.585  17.740  1.00  0.00          
ATOM   4135  CA  PRO X 259     -12.524   5.703  16.835  1.00  0.00          
ATOM   4136  HA  PRO X 259     -13.057   5.445  17.750  1.00  0.00          
ATOM   4137  C   PRO X 259     -13.095   4.935  15.681  1.00  0.00          
ATOM   4138  O   PRO X 259     -12.474   4.894  14.646  1.00  0.00          
ATOM   4139  N   ASN X 260     -14.183   4.249  15.973  1.00  0.00          
ATOM   4140  H   ASN X 260     -14.575   4.403  16.891  1.00  0.00          
ATOM   4141  CA  ASN X 260     -14.951   3.501  14.935  1.00  0.00          
ATOM   4142  HA  ASN X 260     -15.643   2.889  15.515  1.00  0.00          
ATOM   4143  CB  ASN X 260     -15.770   4.553  14.180  1.00  0.00          
ATOM   4144  HB2 ASN X 260     -16.171   5.223  14.938  1.00  0.00          
ATOM   4145  HB3 ASN X 260     -15.103   5.215  13.628  1.00  0.00          
ATOM   4146  CG  ASN X 260     -16.806   3.983  13.252  1.00  0.00          
ATOM   4147  OD1 ASN X 260     -17.595   3.175  13.700  1.00  0.00          
ATOM   4148  ND2 ASN X 260     -17.026   4.432  12.020  1.00  0.00          
ATOM   4149 HD21 ASN X 260     -17.975   4.256  11.722  1.00  0.00          
ATOM   4150 HD22 ASN X 260     -16.514   5.202  11.615  1.00  0.00          
ATOM   4151  C   ASN X 260     -14.170   2.595  13.940  1.00  0.00          
ATOM   4152  O   ASN X 260     -13.914   2.987  12.778  1.00  0.00          
ATOM   4153  N   CYS X 261     -13.728   1.403  14.411  1.00  0.00          
ATOM   4154  H   CYS X 261     -13.871   1.186  15.387  1.00  0.00          
ATOM   4155  CA  CYS X 261     -12.900   0.502  13.685  1.00  0.00          
ATOM   4156  HA  CYS X 261     -13.275   0.527  12.662  1.00  0.00          
ATOM   4157  CB  CYS X 261     -11.421   0.787  13.890  1.00  0.00          
ATOM   4158  HB2 CYS X 261     -11.299   1.848  13.670  1.00  0.00          
ATOM   4159  HB3 CYS X 261     -11.088   0.701  14.925  1.00  0.00          
ATOM   4160  SG  CYS X 261     -10.321  -0.204  12.897  1.00  0.00          
ATOM   4161  HG  CYS X 261      -9.163  -0.066  13.551  1.00  0.00          
ATOM   4162  C   CYS X 261     -13.171  -0.953  14.085  1.00  0.00          
ATOM   4163  O   CYS X 261     -12.904  -1.293  15.228  1.00  0.00          
ATOM   4164  N   LYS X 262     -13.540  -1.826  13.127  1.00  0.00          
ATOM   4165  H   LYS X 262     -13.480  -1.433  12.199  1.00  0.00          
ATOM   4166  CA  LYS X 262     -13.420  -3.317  13.136  1.00  0.00          
ATOM   4167  HA  LYS X 262     -13.877  -3.610  14.082  1.00  0.00          
ATOM   4168  CB  LYS X 262     -14.277  -3.789  11.937  1.00  0.00          
ATOM   4169  HB2 LYS X 262     -15.248  -3.300  12.023  1.00  0.00          
ATOM   4170  HB3 LYS X 262     -13.899  -3.546  10.944  1.00  0.00          
ATOM   4171  CG  LYS X 262     -14.524  -5.316  12.180  1.00  0.00          
ATOM   4172  HG2 LYS X 262     -13.544  -5.752  11.982  1.00  0.00          
ATOM   4173  HG3 LYS X 262     -14.794  -5.535  13.213  1.00  0.00          
ATOM   4174  CD  LYS X 262     -15.459  -5.988  11.202  1.00  0.00          
ATOM   4175  HD2 LYS X 262     -16.401  -5.441  11.165  1.00  0.00          
ATOM   4176  HD3 LYS X 262     -14.912  -5.797  10.279  1.00  0.00          
ATOM   4177  CE  LYS X 262     -15.672  -7.558  11.376  1.00  0.00          
ATOM   4178  HE2 LYS X 262     -14.686  -8.009  11.278  1.00  0.00          
ATOM   4179  HE3 LYS X 262     -15.941  -7.619  12.431  1.00  0.00          
ATOM   4180  NZ  LYS X 262     -16.724  -8.061  10.513  1.00  0.00          
ATOM   4181  HZ1 LYS X 262     -16.768  -9.069  10.450  1.00  0.00          
ATOM   4182  HZ2 LYS X 262     -17.665  -7.793  10.765  1.00  0.00          
ATOM   4183  HZ3 LYS X 262     -16.563  -7.634   9.612  1.00  0.00          
ATOM   4184  C   LYS X 262     -12.008  -3.744  12.862  1.00  0.00          
ATOM   4185  O   LYS X 262     -11.405  -3.524  11.816  1.00  0.00          
ATOM   4186  N   THR X 263     -11.430  -4.482  13.818  1.00  0.00          
ATOM   4187  H   THR X 263     -11.958  -4.369  14.672  1.00  0.00          
ATOM   4188  CA  THR X 263     -10.188  -5.239  13.657  1.00  0.00          
ATOM   4189  HA  THR X 263      -9.576  -4.814  12.862  1.00  0.00          
ATOM   4190  CB  THR X 263      -9.291  -5.180  14.889  1.00  0.00          
ATOM   4191  HB  THR X 263      -8.475  -5.893  14.768  1.00  0.00          
ATOM   4192  CG2 THR X 263      -8.789  -3.759  15.012  1.00  0.00          
ATOM   4193 HG21 THR X 263      -9.671  -3.147  15.202  1.00  0.00          
ATOM   4194 HG22 THR X 263      -8.144  -3.774  15.890  1.00  0.00          
ATOM   4195 HG23 THR X 263      -8.361  -3.400  14.076  1.00  0.00          
ATOM   4196  OG1 THR X 263      -9.979  -5.589  16.042  1.00  0.00          
ATOM   4197  HG1 THR X 263      -9.802  -6.525  16.161  1.00  0.00          
ATOM   4198  C   THR X 263     -10.301  -6.734  13.297  1.00  0.00          
ATOM   4199  O   THR X 263     -11.240  -7.446  13.639  1.00  0.00          
ATOM   4200  N   VAL X 264      -9.313  -7.234  12.564  1.00  0.00          
ATOM   4201  H   VAL X 264      -8.550  -6.686  12.192  1.00  0.00          
ATOM   4202  CA  VAL X 264      -9.444  -8.563  11.928  1.00  0.00          
ATOM   4203  HA  VAL X 264     -10.015  -9.208  12.596  1.00  0.00          
ATOM   4204  CB  VAL X 264      -9.968  -8.542  10.439  1.00  0.00          
ATOM   4205  HB  VAL X 264      -9.301  -7.905   9.857  1.00  0.00          
ATOM   4206  CG1 VAL X 264      -9.948  -9.854   9.674  1.00  0.00          
ATOM   4207 HG11 VAL X 264     -10.496 -10.671  10.143  1.00  0.00          
ATOM   4208 HG12 VAL X 264     -10.481  -9.693   8.737  1.00  0.00          
ATOM   4209 HG13 VAL X 264      -8.912 -10.134   9.478  1.00  0.00          
ATOM   4210  CG2 VAL X 264     -11.465  -8.091  10.440  1.00  0.00          
ATOM   4211 HG21 VAL X 264     -11.572  -7.200  11.060  1.00  0.00          
ATOM   4212 HG22 VAL X 264     -11.881  -7.931   9.445  1.00  0.00          
ATOM   4213 HG23 VAL X 264     -12.018  -8.824  11.027  1.00  0.00          
ATOM   4214  C   VAL X 264      -8.092  -9.161  11.854  1.00  0.00          
ATOM   4215  O   VAL X 264      -7.279  -8.752  11.049  1.00  0.00          
ATOM   4216  N   ASP X 265      -7.749 -10.160  12.613  1.00  0.00          
ATOM   4217  H   ASP X 265      -8.367 -10.322  13.396  1.00  0.00          
ATOM   4218  CA  ASP X 265      -6.519 -10.889  12.740  1.00  0.00          
ATOM   4219  HA  ASP X 265      -5.774 -10.113  12.567  1.00  0.00          
ATOM   4220  CB  ASP X 265      -6.349 -11.701  14.013  1.00  0.00          
ATOM   4221  HB2 ASP X 265      -6.589 -11.110  14.896  1.00  0.00          
ATOM   4222  HB3 ASP X 265      -7.263 -12.294  14.017  1.00  0.00          
ATOM   4223  CG  ASP X 265      -5.154 -12.660  14.018  1.00  0.00          
ATOM   4224  OD1 ASP X 265      -4.173 -12.586  13.239  1.00  0.00          
ATOM   4225  OD2 ASP X 265      -5.004 -13.441  15.013  1.00  0.00          
ATOM   4226  C   ASP X 265      -6.573 -11.854  11.552  1.00  0.00          
ATOM   4227  O   ASP X 265      -7.527 -12.681  11.472  1.00  0.00          
ATOM   4228  N   ILE X 266      -5.494 -11.818  10.679  1.00  0.00          
ATOM   4229  H   ILE X 266      -4.850 -11.124  11.030  1.00  0.00          
ATOM   4230  CA  ILE X 266      -5.358 -12.625   9.475  1.00  0.00          
ATOM   4231  HA  ILE X 266      -6.349 -12.874   9.093  1.00  0.00          
ATOM   4232  CB  ILE X 266      -4.692 -11.854   8.281  1.00  0.00          
ATOM   4233  HB  ILE X 266      -5.057 -12.258   7.337  1.00  0.00          
ATOM   4234  CG2 ILE X 266      -5.010 -10.365   8.182  1.00  0.00          
ATOM   4235 HG21 ILE X 266      -4.735  -9.982   7.200  1.00  0.00          
ATOM   4236 HG22 ILE X 266      -6.075 -10.268   8.395  1.00  0.00          
ATOM   4237 HG23 ILE X 266      -4.497  -9.777   8.943  1.00  0.00          
ATOM   4238  CG1 ILE X 266      -3.127 -11.966   8.302  1.00  0.00          
ATOM   4239 HG12 ILE X 266      -2.762 -10.959   8.099  1.00  0.00          
ATOM   4240 HG13 ILE X 266      -2.591 -12.262   9.204  1.00  0.00          
ATOM   4241  CD1 ILE X 266      -2.702 -12.931   7.158  1.00  0.00          
ATOM   4242 HD11 ILE X 266      -2.813 -13.987   7.410  1.00  0.00          
ATOM   4243 HD12 ILE X 266      -3.132 -12.716   6.179  1.00  0.00          
ATOM   4244 HD13 ILE X 266      -1.632 -12.808   6.989  1.00  0.00          
ATOM   4245  C   ILE X 266      -4.644 -13.970   9.791  1.00  0.00          
ATOM   4246  O   ILE X 266      -4.731 -14.952   9.072  1.00  0.00          
ATOM   4247  N   GLY X 267      -3.931 -14.011  10.904  1.00  0.00          
ATOM   4248  H   GLY X 267      -4.014 -13.251  11.562  1.00  0.00          
ATOM   4249  CA  GLY X 267      -3.238 -15.157  11.406  1.00  0.00          
ATOM   4250  HA2 GLY X 267      -3.295 -15.152  12.494  1.00  0.00          
ATOM   4251  HA3 GLY X 267      -3.658 -16.042  10.928  1.00  0.00          
ATOM   4252  C   GLY X 267      -1.696 -15.035  11.011  1.00  0.00          
ATOM   4253  O   GLY X 267      -1.210 -13.942  10.946  1.00  0.00          
ATOM   4254  N   PRO X 268      -0.959 -16.134  10.647  1.00  0.00          
ATOM   4255  CD  PRO X 268      -1.459 -17.502  10.608  1.00  0.00          
ATOM   4256  HD2 PRO X 268      -2.116 -17.665   9.754  1.00  0.00          
ATOM   4257  HD3 PRO X 268      -2.156 -17.688  11.426  1.00  0.00          
ATOM   4258  CG  PRO X 268      -0.232 -18.345  10.638  1.00  0.00          
ATOM   4259  HG2 PRO X 268      -0.406 -19.349  10.252  1.00  0.00          
ATOM   4260  HG3 PRO X 268       0.067 -18.455  11.680  1.00  0.00          
ATOM   4261  CB  PRO X 268       0.732 -17.564   9.747  1.00  0.00          
ATOM   4262  HB2 PRO X 268       0.423 -17.753   8.719  1.00  0.00          
ATOM   4263  HB3 PRO X 268       1.781 -17.791   9.936  1.00  0.00          
ATOM   4264  CA  PRO X 268       0.411 -16.106  10.157  1.00  0.00          
ATOM   4265  HA  PRO X 268       0.959 -15.819  11.054  1.00  0.00          
ATOM   4266  C   PRO X 268       0.662 -15.079   9.022  1.00  0.00          
ATOM   4267  O   PRO X 268       0.193 -15.346   7.911  1.00  0.00          
ATOM   4268  N   GLY X 269       1.350 -13.958   9.245  1.00  0.00          
ATOM   4269  H   GLY X 269       1.859 -13.763  10.095  1.00  0.00          
ATOM   4270  CA  GLY X 269       1.447 -12.818   8.354  1.00  0.00          
ATOM   4271  HA2 GLY X 269       1.658 -13.181   7.348  1.00  0.00          
ATOM   4272  HA3 GLY X 269       0.497 -12.294   8.261  1.00  0.00          
ATOM   4273  C   GLY X 269       2.573 -11.927   8.787  1.00  0.00          
ATOM   4274  O   GLY X 269       2.702 -11.599   9.953  1.00  0.00          
ATOM   4275  N   LEU X 270       3.333 -11.434   7.776  1.00  0.00          
ATOM   4276  H   LEU X 270       2.983 -11.678   6.861  1.00  0.00          
ATOM   4277  CA  LEU X 270       4.476 -10.550   7.901  1.00  0.00          
ATOM   4278  HA  LEU X 270       4.730 -10.317   8.935  1.00  0.00          
ATOM   4279  CB  LEU X 270       5.742 -11.123   7.260  1.00  0.00          
ATOM   4280  HB2 LEU X 270       5.400 -11.625   6.354  1.00  0.00          
ATOM   4281  HB3 LEU X 270       6.418 -10.291   7.067  1.00  0.00          
ATOM   4282  CG  LEU X 270       6.458 -12.117   8.191  1.00  0.00          
ATOM   4283  HG  LEU X 270       5.769 -12.682   8.819  1.00  0.00          
ATOM   4284  CD1 LEU X 270       7.275 -13.212   7.544  1.00  0.00          
ATOM   4285 HD11 LEU X 270       7.531 -13.897   8.353  1.00  0.00          
ATOM   4286 HD12 LEU X 270       6.634 -13.767   6.859  1.00  0.00          
ATOM   4287 HD13 LEU X 270       8.108 -12.845   6.944  1.00  0.00          
ATOM   4288  CD2 LEU X 270       7.448 -11.338   9.018  1.00  0.00          
ATOM   4289 HD21 LEU X 270       6.902 -10.710   9.722  1.00  0.00          
ATOM   4290 HD22 LEU X 270       8.058 -11.950   9.682  1.00  0.00          
ATOM   4291 HD23 LEU X 270       8.010 -10.676   8.359  1.00  0.00          
ATOM   4292  C   LEU X 270       4.104  -9.128   7.405  1.00  0.00          
ATOM   4293  O   LEU X 270       3.705  -8.271   8.240  1.00  0.00          
ATOM   4294  N   HID X 271       4.178  -8.867   6.101  1.00  0.00          
ATOM   4295  H   HID X 271       4.373  -9.696   5.556  1.00  0.00          
ATOM   4296  CA  HID X 271       4.012  -7.522   5.493  1.00  0.00          
ATOM   4297  HA  HID X 271       3.638  -6.727   6.139  1.00  0.00          
ATOM   4298  CB  HID X 271       5.377  -7.003   5.083  1.00  0.00          
ATOM   4299  HB2 HID X 271       6.047  -7.122   5.934  1.00  0.00          
ATOM   4300  HB3 HID X 271       5.835  -7.576   4.277  1.00  0.00          
ATOM   4301  CG  HID X 271       5.335  -5.542   4.638  1.00  0.00          
ATOM   4302  ND1 HID X 271       5.051  -4.461   5.484  1.00  0.00          
ATOM   4303  HD1 HID X 271       4.855  -4.587   6.466  1.00  0.00          
ATOM   4304  CE1 HID X 271       5.045  -3.323   4.725  1.00  0.00          
ATOM   4305  HE1 HID X 271       4.722  -2.324   4.976  1.00  0.00          
ATOM   4306  NE2 HID X 271       5.282  -3.690   3.473  1.00  0.00          
ATOM   4307  CD2 HID X 271       5.413  -5.055   3.350  1.00  0.00          
ATOM   4308  HD2 HID X 271       5.656  -5.624   2.466  1.00  0.00          
ATOM   4309  C   HID X 271       2.984  -7.488   4.386  1.00  0.00          
ATOM   4310  O   HID X 271       1.961  -6.826   4.482  1.00  0.00          
ATOM   4311  N   TYR X 272       3.300  -8.160   3.300  1.00  0.00          
ATOM   4312  H   TYR X 272       4.023  -8.855   3.417  1.00  0.00          
ATOM   4313  CA  TYR X 272       2.378  -8.302   2.101  1.00  0.00          
ATOM   4314  HA  TYR X 272       1.849  -7.356   1.982  1.00  0.00          
ATOM   4315  CB  TYR X 272       3.268  -8.679   0.878  1.00  0.00          
ATOM   4316  HB2 TYR X 272       3.626  -9.707   0.913  1.00  0.00          
ATOM   4317  HB3 TYR X 272       2.623  -8.615   0.002  1.00  0.00          
ATOM   4318  CG  TYR X 272       4.580  -7.886   0.680  1.00  0.00          
ATOM   4319  CD1 TYR X 272       5.801  -8.216   1.353  1.00  0.00          
ATOM   4320  HD1 TYR X 272       5.845  -9.137   1.915  1.00  0.00          
ATOM   4321  CE1 TYR X 272       6.989  -7.502   1.196  1.00  0.00          
ATOM   4322  HE1 TYR X 272       7.945  -7.689   1.662  1.00  0.00          
ATOM   4323  CZ  TYR X 272       6.905  -6.350   0.384  1.00  0.00          
ATOM   4324  OH  TYR X 272       8.048  -5.634   0.283  1.00  0.00          
ATOM   4325  HH  TYR X 272       7.940  -4.738  -0.041  1.00  0.00          
ATOM   4326  CE2 TYR X 272       5.768  -5.998  -0.269  1.00  0.00          
ATOM   4327  HE2 TYR X 272       5.793  -5.093  -0.856  1.00  0.00          
ATOM   4328  CD2 TYR X 272       4.592  -6.706  -0.100  1.00  0.00          
ATOM   4329  HD2 TYR X 272       3.703  -6.302  -0.562  1.00  0.00          
ATOM   4330  C   TYR X 272       1.347  -9.349   2.491  1.00  0.00          
ATOM   4331  O   TYR X 272       1.481 -10.498   2.095  1.00  0.00          
ATOM   4332  N   LEU X 273       0.363  -8.954   3.310  1.00  0.00          
ATOM   4333  H   LEU X 273       0.352  -7.977   3.567  1.00  0.00          
ATOM   4334  CA  LEU X 273      -0.664  -9.822   3.880  1.00  0.00          
ATOM   4335  HA  LEU X 273      -0.141 -10.736   4.161  1.00  0.00          
ATOM   4336  CB  LEU X 273      -1.348  -9.164   5.095  1.00  0.00          
ATOM   4337  HB2 LEU X 273      -1.855  -8.301   4.666  1.00  0.00          
ATOM   4338  HB3 LEU X 273      -2.068  -9.831   5.569  1.00  0.00          
ATOM   4339  CG  LEU X 273      -0.400  -8.664   6.240  1.00  0.00          
ATOM   4340  HG  LEU X 273       0.159  -7.784   5.918  1.00  0.00          
ATOM   4341  CD1 LEU X 273      -1.244  -8.224   7.494  1.00  0.00          
ATOM   4342 HD11 LEU X 273      -1.816  -9.055   7.904  1.00  0.00          
ATOM   4343 HD12 LEU X 273      -0.620  -7.649   8.179  1.00  0.00          
ATOM   4344 HD13 LEU X 273      -1.999  -7.494   7.202  1.00  0.00          
ATOM   4345  CD2 LEU X 273       0.706  -9.631   6.667  1.00  0.00          
ATOM   4346 HD21 LEU X 273       1.585  -9.721   6.029  1.00  0.00          
ATOM   4347 HD22 LEU X 273       1.015  -9.316   7.664  1.00  0.00          
ATOM   4348 HD23 LEU X 273       0.342 -10.642   6.842  1.00  0.00          
ATOM   4349  C   LEU X 273      -1.534 -10.367   2.709  1.00  0.00          
ATOM   4350  O   LEU X 273      -2.193 -11.387   2.827  1.00  0.00          
ATOM   4351  N   GLN X 274      -1.387  -9.823   1.538  1.00  0.00          
ATOM   4352  H   GLN X 274      -0.818  -8.989   1.534  1.00  0.00          
ATOM   4353  CA  GLN X 274      -1.981 -10.191   0.282  1.00  0.00          
ATOM   4354  HA  GLN X 274      -3.015 -10.518   0.390  1.00  0.00          
ATOM   4355  CB  GLN X 274      -1.926  -9.023  -0.750  1.00  0.00          
ATOM   4356  HB2 GLN X 274      -0.924  -8.969  -1.175  1.00  0.00          
ATOM   4357  HB3 GLN X 274      -2.545  -9.274  -1.611  1.00  0.00          
ATOM   4358  CG  GLN X 274      -2.416  -7.676  -0.310  1.00  0.00          
ATOM   4359  HG2 GLN X 274      -2.648  -7.157  -1.241  1.00  0.00          
ATOM   4360  HG3 GLN X 274      -3.337  -7.798   0.259  1.00  0.00          
ATOM   4361  CD  GLN X 274      -1.384  -6.827   0.468  1.00  0.00          
ATOM   4362  OE1 GLN X 274      -0.303  -7.278   0.739  1.00  0.00          
ATOM   4363  NE2 GLN X 274      -1.620  -5.563   0.663  1.00  0.00          
ATOM   4364 HE21 GLN X 274      -0.889  -5.082   1.166  1.00  0.00          
ATOM   4365 HE22 GLN X 274      -2.353  -4.978   0.288  1.00  0.00          
ATOM   4366  C   GLN X 274      -1.325 -11.333  -0.445  1.00  0.00          
ATOM   4367  O   GLN X 274      -1.877 -11.977  -1.322  1.00  0.00          
ATOM   4368  N   GLU X 275      -0.035 -11.607  -0.070  1.00  0.00          
ATOM   4369  H   GLU X 275       0.374 -11.041   0.660  1.00  0.00          
ATOM   4370  CA  GLU X 275       0.712 -12.726  -0.611  1.00  0.00          
ATOM   4371  HA  GLU X 275       0.196 -13.156  -1.469  1.00  0.00          
ATOM   4372  CB  GLU X 275       2.125 -12.311  -0.984  1.00  0.00          
ATOM   4373  HB2 GLU X 275       2.542 -11.653  -0.223  1.00  0.00          
ATOM   4374  HB3 GLU X 275       2.745 -13.182  -1.197  1.00  0.00          
ATOM   4375  CG  GLU X 275       2.131 -11.317  -2.160  1.00  0.00          
ATOM   4376  HG2 GLU X 275       1.378 -10.543  -2.012  1.00  0.00          
ATOM   4377  HG3 GLU X 275       3.120 -10.857  -2.156  1.00  0.00          
ATOM   4378  CD  GLU X 275       1.847 -12.040  -3.499  1.00  0.00          
ATOM   4379  OE1 GLU X 275       1.076 -13.060  -3.646  1.00  0.00          
ATOM   4380  OE2 GLU X 275       2.550 -11.687  -4.536  1.00  0.00          
ATOM   4381  C   GLU X 275       0.641 -13.834   0.479  1.00  0.00          
ATOM   4382  O   GLU X 275       1.212 -14.920   0.326  1.00  0.00          
ATOM   4383  N   ASP X 276      -0.147 -13.659   1.552  1.00  0.00          
ATOM   4384  H   ASP X 276      -0.513 -12.719   1.586  1.00  0.00          
ATOM   4385  CA  ASP X 276      -0.302 -14.659   2.698  1.00  0.00          
ATOM   4386  HA  ASP X 276       0.251 -15.570   2.465  1.00  0.00          
ATOM   4387  CB  ASP X 276       0.275 -14.127   4.000  1.00  0.00          
ATOM   4388  HB2 ASP X 276       0.168 -13.044   3.944  1.00  0.00          
ATOM   4389  HB3 ASP X 276      -0.345 -14.469   4.828  1.00  0.00          
ATOM   4390  CG  ASP X 276       1.726 -14.658   4.284  1.00  0.00          
ATOM   4391  OD1 ASP X 276       2.016 -15.818   4.047  1.00  0.00          
ATOM   4392  OD2 ASP X 276       2.501 -13.940   4.948  1.00  0.00          
ATOM   4393  C   ASP X 276      -1.750 -15.137   2.813  1.00  0.00          
ATOM   4394  O   ASP X 276      -1.985 -16.342   2.660  1.00  0.00          
ATOM   4395  N   ASN X 277      -2.762 -14.245   2.889  1.00  0.00          
ATOM   4396  H   ASN X 277      -2.720 -13.236   2.897  1.00  0.00          
ATOM   4397  CA  ASN X 277      -4.187 -14.659   2.834  1.00  0.00          
ATOM   4398  HA  ASN X 277      -4.238 -15.651   2.383  1.00  0.00          
ATOM   4399  CB  ASN X 277      -4.625 -14.911   4.288  1.00  0.00          
ATOM   4400  HB2 ASN X 277      -3.845 -15.479   4.797  1.00  0.00          
ATOM   4401  HB3 ASN X 277      -4.798 -14.008   4.873  1.00  0.00          
ATOM   4402  CG  ASN X 277      -5.860 -15.815   4.327  1.00  0.00          
ATOM   4403  OD1 ASN X 277      -6.682 -16.006   3.401  1.00  0.00          
ATOM   4404  ND2 ASN X 277      -6.055 -16.522   5.443  1.00  0.00          
ATOM   4405 HD21 ASN X 277      -6.755 -17.249   5.406  1.00  0.00          
ATOM   4406 HD22 ASN X 277      -5.277 -16.612   6.083  1.00  0.00          
ATOM   4407  C   ASN X 277      -5.088 -13.724   2.104  1.00  0.00          
ATOM   4408  O   ASN X 277      -5.928 -12.988   2.687  1.00  0.00          
ATOM   4409  N   PRO X 278      -5.035 -13.689   0.775  1.00  0.00          
ATOM   4410  CD  PRO X 278      -4.070 -14.476  -0.002  1.00  0.00          
ATOM   4411  HD2 PRO X 278      -3.951 -15.478   0.410  1.00  0.00          
ATOM   4412  HD3 PRO X 278      -3.111 -13.976  -0.135  1.00  0.00          
ATOM   4413  CG  PRO X 278      -4.761 -14.526  -1.382  1.00  0.00          
ATOM   4414  HG2 PRO X 278      -5.553 -15.269  -1.280  1.00  0.00          
ATOM   4415  HG3 PRO X 278      -4.123 -14.696  -2.250  1.00  0.00          
ATOM   4416  CB  PRO X 278      -5.275 -13.172  -1.484  1.00  0.00          
ATOM   4417  HB2 PRO X 278      -6.121 -13.233  -2.168  1.00  0.00          
ATOM   4418  HB3 PRO X 278      -4.449 -12.551  -1.831  1.00  0.00          
ATOM   4419  CA  PRO X 278      -5.781 -12.795  -0.099  1.00  0.00          
ATOM   4420  HA  PRO X 278      -5.551 -11.748   0.098  1.00  0.00          
ATOM   4421  C   PRO X 278      -7.326 -12.984   0.009  1.00  0.00          
ATOM   4422  O   PRO X 278      -8.028 -11.959  -0.087  1.00  0.00          
ATOM   4423  N   ASP X 279      -7.811 -14.211   0.221  1.00  0.00          
ATOM   4424  H   ASP X 279      -7.093 -14.900   0.393  1.00  0.00          
ATOM   4425  CA  ASP X 279      -9.182 -14.558   0.514  1.00  0.00          
ATOM   4426  HA  ASP X 279      -9.904 -14.291  -0.258  1.00  0.00          
ATOM   4427  CB  ASP X 279      -9.315 -16.089   0.789  1.00  0.00          
ATOM   4428  HB2 ASP X 279      -8.387 -16.438   1.241  1.00  0.00          
ATOM   4429  HB3 ASP X 279     -10.168 -16.210   1.456  1.00  0.00          
ATOM   4430  CG  ASP X 279      -9.409 -16.856  -0.578  1.00  0.00          
ATOM   4431  OD1 ASP X 279     -10.342 -16.724  -1.381  1.00  0.00          
ATOM   4432  OD2 ASP X 279      -8.373 -17.461  -0.904  1.00  0.00          
ATOM   4433  C   ASP X 279      -9.708 -13.830   1.800  1.00  0.00          
ATOM   4434  O   ASP X 279     -10.590 -12.995   1.666  1.00  0.00          
ATOM   4435  N   LEU X 280      -9.170 -14.168   2.977  1.00  0.00          
ATOM   4436  H   LEU X 280      -8.516 -14.937   2.993  1.00  0.00          
ATOM   4437  CA  LEU X 280      -9.569 -13.524   4.276  1.00  0.00          
ATOM   4438  HA  LEU X 280     -10.446 -13.996   4.719  1.00  0.00          
ATOM   4439  CB  LEU X 280      -8.652 -13.958   5.409  1.00  0.00          
ATOM   4440  HB2 LEU X 280      -8.358 -14.997   5.258  1.00  0.00          
ATOM   4441  HB3 LEU X 280      -7.659 -13.508   5.369  1.00  0.00          
ATOM   4442  CG  LEU X 280      -9.164 -13.843   6.849  1.00  0.00          
ATOM   4443  HG  LEU X 280     -10.228 -14.081   6.838  1.00  0.00          
ATOM   4444  CD1 LEU X 280      -8.419 -14.779   7.776  1.00  0.00          
ATOM   4445 HD11 LEU X 280      -7.382 -14.532   8.005  1.00  0.00          
ATOM   4446 HD12 LEU X 280      -8.990 -14.730   8.703  1.00  0.00          
ATOM   4447 HD13 LEU X 280      -8.374 -15.801   7.399  1.00  0.00          
ATOM   4448  CD2 LEU X 280      -8.895 -12.415   7.418  1.00  0.00          
ATOM   4449 HD21 LEU X 280      -7.945 -11.997   7.088  1.00  0.00          
ATOM   4450 HD22 LEU X 280      -9.647 -11.790   6.938  1.00  0.00          
ATOM   4451 HD23 LEU X 280      -8.894 -12.339   8.506  1.00  0.00          
ATOM   4452  C   LEU X 280      -9.693 -11.979   4.196  1.00  0.00          
ATOM   4453  O   LEU X 280     -10.735 -11.432   4.611  1.00  0.00          
ATOM   4454  N   ILE X 281      -8.685 -11.310   3.644  1.00  0.00          
ATOM   4455  H   ILE X 281      -7.871 -11.858   3.404  1.00  0.00          
ATOM   4456  CA  ILE X 281      -8.634  -9.911   3.301  1.00  0.00          
ATOM   4457  HA  ILE X 281      -8.652  -9.347   4.234  1.00  0.00          
ATOM   4458  CB  ILE X 281      -7.247  -9.506   2.669  1.00  0.00          
ATOM   4459  HB  ILE X 281      -6.988 -10.165   1.841  1.00  0.00          
ATOM   4460  CG2 ILE X 281      -7.232  -7.920   2.276  1.00  0.00          
ATOM   4461 HG21 ILE X 281      -6.198  -7.614   2.109  1.00  0.00          
ATOM   4462 HG22 ILE X 281      -7.854  -7.647   1.423  1.00  0.00          
ATOM   4463 HG23 ILE X 281      -7.562  -7.289   3.101  1.00  0.00          
ATOM   4464  CG1 ILE X 281      -6.210  -9.535   3.878  1.00  0.00          
ATOM   4465 HG12 ILE X 281      -6.325  -8.696   4.564  1.00  0.00          
ATOM   4466 HG13 ILE X 281      -6.356 -10.463   4.431  1.00  0.00          
ATOM   4467  CD1 ILE X 281      -4.800  -9.652   3.295  1.00  0.00          
ATOM   4468 HD11 ILE X 281      -4.631  -8.820   2.611  1.00  0.00          
ATOM   4469 HD12 ILE X 281      -4.026  -9.691   4.061  1.00  0.00          
ATOM   4470 HD13 ILE X 281      -4.848 -10.469   2.574  1.00  0.00          
ATOM   4471  C   ILE X 281      -9.838  -9.567   2.467  1.00  0.00          
ATOM   4472  O   ILE X 281     -10.756  -8.912   2.944  1.00  0.00          
ATOM   4473  N   GLY X 282      -9.842  -9.899   1.179  1.00  0.00          
ATOM   4474  H   GLY X 282      -9.068 -10.457   0.844  1.00  0.00          
ATOM   4475  CA  GLY X 282     -10.823  -9.532   0.097  1.00  0.00          
ATOM   4476  HA2 GLY X 282     -10.682  -8.484  -0.167  1.00  0.00          
ATOM   4477  HA3 GLY X 282     -10.530 -10.161  -0.743  1.00  0.00          
ATOM   4478  C   GLY X 282     -12.266  -9.749   0.470  1.00  0.00          
ATOM   4479  O   GLY X 282     -13.166  -8.979   0.183  1.00  0.00          
ATOM   4480  N   SER X 283     -12.610 -10.957   0.993  1.00  0.00          
ATOM   4481  H   SER X 283     -11.806 -11.428   1.381  1.00  0.00          
ATOM   4482  CA  SER X 283     -13.947 -11.350   1.496  1.00  0.00          
ATOM   4483  HA  SER X 283     -14.529 -11.324   0.574  1.00  0.00          
ATOM   4484  CB  SER X 283     -13.871 -12.874   1.777  1.00  0.00          
ATOM   4485  HB2 SER X 283     -14.880 -13.181   2.052  1.00  0.00          
ATOM   4486  HB3 SER X 283     -13.609 -13.344   0.830  1.00  0.00          
ATOM   4487  OG  SER X 283     -12.923 -13.286   2.799  1.00  0.00          
ATOM   4488  HG  SER X 283     -12.008 -13.204   2.519  1.00  0.00          
ATOM   4489  C   SER X 283     -14.533 -10.555   2.719  1.00  0.00          
ATOM   4490  O   SER X 283     -15.690 -10.079   2.616  1.00  0.00          
ATOM   4491  N   GLU X 284     -13.782 -10.286   3.787  1.00  0.00          
ATOM   4492  H   GLU X 284     -12.825 -10.601   3.700  1.00  0.00          
ATOM   4493  CA  GLU X 284     -14.234  -9.279   4.825  1.00  0.00          
ATOM   4494  HA  GLU X 284     -15.210  -9.536   5.236  1.00  0.00          
ATOM   4495  CB  GLU X 284     -13.286  -9.226   5.991  1.00  0.00          
ATOM   4496  HB2 GLU X 284     -12.300  -8.974   5.598  1.00  0.00          
ATOM   4497  HB3 GLU X 284     -13.525  -8.382   6.638  1.00  0.00          
ATOM   4498  CG  GLU X 284     -13.302 -10.502   6.880  1.00  0.00          
ATOM   4499  HG2 GLU X 284     -12.795 -11.317   6.363  1.00  0.00          
ATOM   4500  HG3 GLU X 284     -12.662 -10.353   7.750  1.00  0.00          
ATOM   4501  CD  GLU X 284     -14.685 -10.956   7.319  1.00  0.00          
ATOM   4502  OE1 GLU X 284     -15.436 -10.136   7.804  1.00  0.00          
ATOM   4503  OE2 GLU X 284     -15.034 -12.158   7.147  1.00  0.00          
ATOM   4504  C   GLU X 284     -14.464  -7.912   4.139  1.00  0.00          
ATOM   4505  O   GLU X 284     -15.509  -7.343   4.484  1.00  0.00          
ATOM   4506  N   ILE X 285     -13.647  -7.405   3.193  1.00  0.00          
ATOM   4507  H   ILE X 285     -12.872  -7.923   2.804  1.00  0.00          
ATOM   4508  CA  ILE X 285     -13.878  -6.152   2.522  1.00  0.00          
ATOM   4509  HA  ILE X 285     -13.917  -5.452   3.357  1.00  0.00          
ATOM   4510  CB  ILE X 285     -12.718  -5.692   1.532  1.00  0.00          
ATOM   4511  HB  ILE X 285     -12.509  -6.524   0.859  1.00  0.00          
ATOM   4512  CG2 ILE X 285     -13.090  -4.493   0.642  1.00  0.00          
ATOM   4513 HG21 ILE X 285     -12.270  -4.299  -0.049  1.00  0.00          
ATOM   4514 HG22 ILE X 285     -14.010  -4.661   0.083  1.00  0.00          
ATOM   4515 HG23 ILE X 285     -13.121  -3.657   1.341  1.00  0.00          
ATOM   4516  CG1 ILE X 285     -11.431  -5.462   2.336  1.00  0.00          
ATOM   4517 HG12 ILE X 285     -11.406  -4.540   2.918  1.00  0.00          
ATOM   4518 HG13 ILE X 285     -11.294  -6.313   3.003  1.00  0.00          
ATOM   4519  CD1 ILE X 285     -10.217  -5.598   1.402  1.00  0.00          
ATOM   4520 HD11 ILE X 285     -10.198  -4.677   0.819  1.00  0.00          
ATOM   4521 HD12 ILE X 285      -9.376  -5.624   2.095  1.00  0.00          
ATOM   4522 HD13 ILE X 285     -10.195  -6.602   0.976  1.00  0.00          
ATOM   4523  C   ILE X 285     -15.270  -6.178   1.981  1.00  0.00          
ATOM   4524  O   ILE X 285     -16.045  -5.239   2.167  1.00  0.00          
ATOM   4525  N   ALA X 286     -15.528  -7.182   1.170  1.00  0.00          
ATOM   4526  H   ALA X 286     -14.690  -7.620   0.813  1.00  0.00          
ATOM   4527  CA  ALA X 286     -16.771  -7.411   0.490  1.00  0.00          
ATOM   4528  HA  ALA X 286     -16.880  -6.496  -0.092  1.00  0.00          
ATOM   4529  CB  ALA X 286     -16.691  -8.516  -0.582  1.00  0.00          
ATOM   4530  HB1 ALA X 286     -16.509  -9.508  -0.169  1.00  0.00          
ATOM   4531  HB2 ALA X 286     -17.642  -8.501  -1.113  1.00  0.00          
ATOM   4532  HB3 ALA X 286     -15.963  -8.284  -1.360  1.00  0.00          
ATOM   4533  C   ALA X 286     -17.991  -7.518   1.430  1.00  0.00          
ATOM   4534  O   ALA X 286     -18.978  -6.939   1.152  1.00  0.00          
ATOM   4535  N   ARG X 287     -17.894  -8.286   2.565  1.00  0.00          
ATOM   4536  H   ARG X 287     -17.074  -8.853   2.725  1.00  0.00          
ATOM   4537  CA  ARG X 287     -18.865  -8.279   3.635  1.00  0.00          
ATOM   4538  HA  ARG X 287     -19.824  -8.557   3.197  1.00  0.00          
ATOM   4539  CB  ARG X 287     -18.476  -9.326   4.673  1.00  0.00          
ATOM   4540  HB2 ARG X 287     -17.422  -9.187   4.915  1.00  0.00          
ATOM   4541  HB3 ARG X 287     -19.160  -9.153   5.502  1.00  0.00          
ATOM   4542  CG  ARG X 287     -18.643 -10.761   4.154  1.00  0.00          
ATOM   4543  HG2 ARG X 287     -19.695 -11.025   4.042  1.00  0.00          
ATOM   4544  HG3 ARG X 287     -18.152 -10.817   3.183  1.00  0.00          
ATOM   4545  CD  ARG X 287     -17.959 -11.795   5.169  1.00  0.00          
ATOM   4546  HD2 ARG X 287     -16.912 -11.545   5.340  1.00  0.00          
ATOM   4547  HD3 ARG X 287     -18.491 -11.844   6.121  1.00  0.00          
ATOM   4548  NE  ARG X 287     -17.936 -13.145   4.585  1.00  0.00          
ATOM   4549  HE  ARG X 287     -18.467 -13.261   3.733  1.00  0.00          
ATOM   4550  CZ  ARG X 287     -17.268 -14.193   4.845  1.00  0.00          
ATOM   4551  NH1 ARG X 287     -16.360 -14.211   5.755  1.00  0.00          
ATOM   4552 HH11 ARG X 287     -16.068 -15.147   5.999  1.00  0.00          
ATOM   4553 HH12 ARG X 287     -16.328 -13.438   6.405  1.00  0.00          
ATOM   4554  NH2 ARG X 287     -17.488 -15.311   4.224  1.00  0.00          
ATOM   4555 HH21 ARG X 287     -16.891 -16.123   4.287  1.00  0.00          
ATOM   4556 HH22 ARG X 287     -18.289 -15.280   3.610  1.00  0.00          
ATOM   4557  C   ARG X 287     -19.137  -6.886   4.272  1.00  0.00          
ATOM   4558  O   ARG X 287     -20.304  -6.518   4.424  1.00  0.00          
ATOM   4559  N   TRP X 288     -18.062  -6.190   4.716  1.00  0.00          
ATOM   4560  H   TRP X 288     -17.193  -6.662   4.503  1.00  0.00          
ATOM   4561  CA  TRP X 288     -18.037  -4.845   5.337  1.00  0.00          
ATOM   4562  HA  TRP X 288     -18.616  -4.892   6.259  1.00  0.00          
ATOM   4563  CB  TRP X 288     -16.505  -4.500   5.604  1.00  0.00          
ATOM   4564  HB2 TRP X 288     -16.114  -5.225   6.318  1.00  0.00          
ATOM   4565  HB3 TRP X 288     -15.977  -4.600   4.656  1.00  0.00          
ATOM   4566  CG  TRP X 288     -16.282  -3.080   6.084  1.00  0.00          
ATOM   4567  CD1 TRP X 288     -16.338  -2.631   7.348  1.00  0.00          
ATOM   4568  HD1 TRP X 288     -16.720  -3.195   8.185  1.00  0.00          
ATOM   4569  NE1 TRP X 288     -16.008  -1.296   7.358  1.00  0.00          
ATOM   4570  HE1 TRP X 288     -15.933  -0.745   8.201  1.00  0.00          
ATOM   4571  CE2 TRP X 288     -15.308  -0.962   6.187  1.00  0.00          
ATOM   4572  CZ2 TRP X 288     -14.477   0.069   5.889  1.00  0.00          
ATOM   4573  HZ2 TRP X 288     -14.327   0.889   6.577  1.00  0.00          
ATOM   4574  CH2 TRP X 288     -13.903   0.127   4.537  1.00  0.00          
ATOM   4575  HH2 TRP X 288     -13.186   0.872   4.225  1.00  0.00          
ATOM   4576  CZ3 TRP X 288     -14.149  -0.863   3.600  1.00  0.00          
ATOM   4577  HZ3 TRP X 288     -13.673  -0.795   2.632  1.00  0.00          
ATOM   4578  CE3 TRP X 288     -14.889  -1.994   3.990  1.00  0.00          
ATOM   4579  HE3 TRP X 288     -15.148  -2.804   3.324  1.00  0.00          
ATOM   4580  CD2 TRP X 288     -15.512  -2.070   5.294  1.00  0.00          
ATOM   4581  C   TRP X 288     -18.745  -3.790   4.460  1.00  0.00          
ATOM   4582  O   TRP X 288     -19.625  -3.062   4.971  1.00  0.00          
ATOM   4583  N   LEU X 289     -18.253  -3.570   3.214  1.00  0.00          
ATOM   4584  H   LEU X 289     -17.468  -4.137   2.929  1.00  0.00          
ATOM   4585  CA  LEU X 289     -18.828  -2.726   2.150  1.00  0.00          
ATOM   4586  HA  LEU X 289     -18.372  -1.788   2.466  1.00  0.00          
ATOM   4587  CB  LEU X 289     -18.289  -3.135   0.784  1.00  0.00          
ATOM   4588  HB2 LEU X 289     -18.180  -4.219   0.837  1.00  0.00          
ATOM   4589  HB3 LEU X 289     -19.008  -2.900  -0.001  1.00  0.00          
ATOM   4590  CG  LEU X 289     -16.885  -2.571   0.468  1.00  0.00          
ATOM   4591  HG  LEU X 289     -16.269  -2.434   1.357  1.00  0.00          
ATOM   4592  CD1 LEU X 289     -16.271  -3.299  -0.723  1.00  0.00          
ATOM   4593 HD11 LEU X 289     -16.856  -3.266  -1.643  1.00  0.00          
ATOM   4594 HD12 LEU X 289     -15.240  -2.956  -0.804  1.00  0.00          
ATOM   4595 HD13 LEU X 289     -16.152  -4.371  -0.573  1.00  0.00          
ATOM   4596  CD2 LEU X 289     -17.119  -1.110   0.038  1.00  0.00          
ATOM   4597 HD21 LEU X 289     -17.451  -0.507   0.883  1.00  0.00          
ATOM   4598 HD22 LEU X 289     -16.114  -0.724  -0.132  1.00  0.00          
ATOM   4599 HD23 LEU X 289     -17.834  -1.102  -0.784  1.00  0.00          
ATOM   4600  C   LEU X 289     -20.342  -2.329   2.091  1.00  0.00          
ATOM   4601  O   LEU X 289     -20.547  -1.108   2.194  1.00  0.00          
ATOM   4602  N   PRO X 290     -21.399  -3.157   1.923  1.00  0.00          
ATOM   4603  CD  PRO X 290     -21.325  -4.607   1.509  1.00  0.00          
ATOM   4604  HD2 PRO X 290     -20.574  -5.022   2.182  1.00  0.00          
ATOM   4605  HD3 PRO X 290     -21.020  -4.623   0.462  1.00  0.00          
ATOM   4606  CG  PRO X 290     -22.700  -5.166   1.849  1.00  0.00          
ATOM   4607  HG2 PRO X 290     -22.639  -5.552   2.867  1.00  0.00          
ATOM   4608  HG3 PRO X 290     -22.960  -5.923   1.110  1.00  0.00          
ATOM   4609  CB  PRO X 290     -23.633  -3.902   1.740  1.00  0.00          
ATOM   4610  HB2 PRO X 290     -24.531  -3.946   2.356  1.00  0.00          
ATOM   4611  HB3 PRO X 290     -23.914  -3.757   0.697  1.00  0.00          
ATOM   4612  CA  PRO X 290     -22.802  -2.668   1.988  1.00  0.00          
ATOM   4613  HA  PRO X 290     -22.969  -1.893   1.239  1.00  0.00          
ATOM   4614  C   PRO X 290     -23.165  -1.974   3.328  1.00  0.00          
ATOM   4615  O   PRO X 290     -24.110  -1.209   3.337  1.00  0.00          
ATOM   4616  N   GLY X 291     -22.419  -2.224   4.440  1.00  0.00          
ATOM   4617  H   GLY X 291     -21.713  -2.945   4.375  1.00  0.00          
ATOM   4618  CA  GLY X 291     -22.664  -1.594   5.732  1.00  0.00          
ATOM   4619  HA2 GLY X 291     -23.678  -1.812   6.068  1.00  0.00          
ATOM   4620  HA3 GLY X 291     -21.946  -2.082   6.392  1.00  0.00          
ATOM   4621  C   GLY X 291     -22.431  -0.106   5.765  1.00  0.00          
ATOM   4622  O   GLY X 291     -23.033   0.652   6.497  1.00  0.00          
ATOM   4623  N   LEU X 292     -21.527   0.336   4.903  1.00  0.00          
ATOM   4624  H   LEU X 292     -21.021  -0.250   4.256  1.00  0.00          
ATOM   4625  CA  LEU X 292     -21.264   1.754   4.640  1.00  0.00          
ATOM   4626  HA  LEU X 292     -20.812   2.251   5.499  1.00  0.00          
ATOM   4627  CB  LEU X 292     -20.048   1.791   3.634  1.00  0.00          
ATOM   4628  HB2 LEU X 292     -20.410   1.471   2.656  1.00  0.00          
ATOM   4629  HB3 LEU X 292     -19.835   2.850   3.488  1.00  0.00          
ATOM   4630  CG  LEU X 292     -18.747   1.085   3.974  1.00  0.00          
ATOM   4631  HG  LEU X 292     -18.956   0.045   4.226  1.00  0.00          
ATOM   4632  CD1 LEU X 292     -17.719   1.273   2.854  1.00  0.00          
ATOM   4633 HD11 LEU X 292     -17.303   2.281   2.847  1.00  0.00          
ATOM   4634 HD12 LEU X 292     -16.969   0.565   3.205  1.00  0.00          
ATOM   4635 HD13 LEU X 292     -18.099   1.056   1.856  1.00  0.00          
ATOM   4636  CD2 LEU X 292     -18.059   1.752   5.187  1.00  0.00          
ATOM   4637 HD21 LEU X 292     -17.123   1.210   5.316  1.00  0.00          
ATOM   4638 HD22 LEU X 292     -17.803   2.801   5.032  1.00  0.00          
ATOM   4639 HD23 LEU X 292     -18.667   1.589   6.077  1.00  0.00          
ATOM   4640  C   LEU X 292     -22.422   2.542   4.066  1.00  0.00          
ATOM   4641  O   LEU X 292     -22.252   3.698   3.789  1.00  0.00          
ATOM   4642  N   ALA X 293     -23.560   1.853   3.836  1.00  0.00          
ATOM   4643  H   ALA X 293     -23.631   0.924   4.226  1.00  0.00          
ATOM   4644  CA  ALA X 293     -24.766   2.429   3.280  1.00  0.00          
ATOM   4645  HA  ALA X 293     -24.530   3.434   2.933  1.00  0.00          
ATOM   4646  CB  ALA X 293     -25.060   1.643   2.049  1.00  0.00          
ATOM   4647  HB1 ALA X 293     -25.299   0.634   2.382  1.00  0.00          
ATOM   4648  HB2 ALA X 293     -25.834   2.200   1.519  1.00  0.00          
ATOM   4649  HB3 ALA X 293     -24.161   1.540   1.440  1.00  0.00          
ATOM   4650  C   ALA X 293     -25.897   2.383   4.305  1.00  0.00          
ATOM   4651  O   ALA X 293     -26.287   1.239   4.723  1.00  0.00          
ATOM   4652  N   SER X 294     -26.517   3.542   4.607  1.00  0.00          
ATOM   4653  H   SER X 294     -26.270   4.242   3.923  1.00  0.00          
ATOM   4654  CA  SER X 294     -27.696   3.693   5.545  1.00  0.00          
ATOM   4655  HA  SER X 294     -28.377   2.889   5.264  1.00  0.00          
ATOM   4656  CB  SER X 294     -27.259   3.671   7.023  1.00  0.00          
ATOM   4657  HB2 SER X 294     -28.078   3.835   7.722  1.00  0.00          
ATOM   4658  HB3 SER X 294     -27.014   2.630   7.236  1.00  0.00          
ATOM   4659  OG  SER X 294     -26.233   4.560   7.254  1.00  0.00          
ATOM   4660  HG  SER X 294     -25.615   3.929   7.627  1.00  0.00          
ATOM   4661  C   SER X 294     -28.376   5.052   5.199  1.00  0.00          
ATOM   4662  O   SER X 294     -28.518   5.920   6.066  1.00  0.00          
ATOM   4663  N   GLY X 295     -28.610   5.344   3.891  1.00  0.00          
ATOM   4664  H   GLY X 295     -28.413   4.568   3.275  1.00  0.00          
ATOM   4665  CA  GLY X 295     -29.025   6.662   3.323  1.00  0.00          
ATOM   4666  HA2 GLY X 295     -30.074   6.814   3.584  1.00  0.00          
ATOM   4667  HA3 GLY X 295     -28.412   7.442   3.772  1.00  0.00          
ATOM   4668  C   GLY X 295     -28.887   6.764   1.818  1.00  0.00          
ATOM   4669  O   GLY X 295     -28.688   5.791   1.096  1.00  0.00          
ATOM   4670  N   LEU X 296     -28.973   8.030   1.327  1.00  0.00          
ATOM   4671  H   LEU X 296     -29.131   8.746   2.023  1.00  0.00          
ATOM   4672  CA  LEU X 296     -28.875   8.497  -0.040  1.00  0.00          
ATOM   4673  HA  LEU X 296     -29.452   7.782  -0.626  1.00  0.00          
ATOM   4674  CB  LEU X 296     -29.571   9.907  -0.158  1.00  0.00          
ATOM   4675  HB2 LEU X 296     -29.118  10.635   0.516  1.00  0.00          
ATOM   4676  HB3 LEU X 296     -29.330  10.238  -1.168  1.00  0.00          
ATOM   4677  CG  LEU X 296     -31.127   9.931  -0.028  1.00  0.00          
ATOM   4678  HG  LEU X 296     -31.571   8.997  -0.372  1.00  0.00          
ATOM   4679  CD1 LEU X 296     -31.505  10.216   1.396  1.00  0.00          
ATOM   4680 HD11 LEU X 296     -32.555  10.034   1.625  1.00  0.00          
ATOM   4681 HD12 LEU X 296     -30.823   9.706   2.075  1.00  0.00          
ATOM   4682 HD13 LEU X 296     -31.284  11.252   1.649  1.00  0.00          
ATOM   4683  CD2 LEU X 296     -31.789  11.041  -0.878  1.00  0.00          
ATOM   4684 HD21 LEU X 296     -31.661  10.860  -1.944  1.00  0.00          
ATOM   4685 HD22 LEU X 296     -32.805  11.126  -0.491  1.00  0.00          
ATOM   4686 HD23 LEU X 296     -31.328  11.994  -0.617  1.00  0.00          
ATOM   4687  C   LEU X 296     -27.463   8.576  -0.587  1.00  0.00          
ATOM   4688  O   LEU X 296     -26.507   9.016   0.117  1.00  0.00          
ATOM   4689  N   GLY X 297     -27.242   8.083  -1.839  1.00  0.00          
ATOM   4690  H   GLY X 297     -28.027   7.572  -2.217  1.00  0.00          
ATOM   4691  CA  GLY X 297     -25.932   7.899  -2.509  1.00  0.00          
ATOM   4692  HA2 GLY X 297     -25.463   8.842  -2.789  1.00  0.00          
ATOM   4693  HA3 GLY X 297     -25.238   7.412  -1.824  1.00  0.00          
ATOM   4694  C   GLY X 297     -25.886   7.117  -3.856  1.00  0.00          
ATOM   4695  O   GLY X 297     -25.453   7.659  -4.843  1.00  0.00          
ATOM   4696  OXT GLY X 297     -26.075   5.897  -3.723  1.00  0.00          
ATOM   4697  Cl1 TCP X 298       9.574  -3.404   1.704  1.00  0.00          
ATOM   4698  C2  TCP X 298       8.478  -2.165   2.492  1.00  0.00          
ATOM   4699  H3  TCP X 298       7.981  -1.571   1.724  1.00  0.00          
ATOM   4700  H4  TCP X 298       7.736  -2.821   2.946  1.00  0.00          
ATOM   4701  C5  TCP X 298       9.136  -1.290   3.549  1.00  0.00          
ATOM   4702  H6  TCP X 298       9.601  -1.859   4.355  1.00  0.00          
ATOM   4703  Cl7 TCP X 298      10.375  -0.162   2.858  1.00  0.00          
ATOM   4704  C8  TCP X 298       8.023  -0.429   4.155  1.00  0.00          
ATOM   4705  Cl9 TCP X 298       8.636   0.516   5.513  1.00  0.00          
ATOM   4706  H10 TCP X 298       7.633   0.253   3.398  1.00  0.00          
ATOM   4707  H11 TCP X 298       7.234  -1.103   4.488  1.00  0.00          
