# Supplementary material for: CAVER: a new tool to explore routes from protein clefts, pockets and cavities
Source: BMC Bioinformatics. 2006 Jun 22;7:316. doi: 10.1186/1471-2105-7-316 (PMC1539030; doi:10.1186/1471-2105-7-316)
Supplement: Additional File 1 — Source codes of CAVER. Additional file (gzipped tar archive caver_unix_v0.99.4.tar.gz) contains source codes of CAVER ver. 0.99.4 for UNIX platforms and pyMol plug-in. Instructions for the installation and updates are provided at web page . [file 1471-2105-7-316-S1.gz › caver_unix_v0.99.4/pdb2caver/README]

This program converts pdb file to 
input files with radiuses and types for caver, it has this
built-in vdw radiuses
H 1.2
O 1.52
C 1.7
Cl 1.8
N 1.55
S 1.8
X 1.0
				       

It takes  PDB in this format

ATOM      1  N   MET X   0      -5.851 -24.531   4.848  1.00  0.00
ATOM      2  H1  MET X   0      -5.180 -23.776   4.876  1.00  0.00
ATOM      3  H2  MET X   0      -5.452 -25.272   5.406  1.00  0.00
ATOM      4  H3  MET X   0      -6.705 -24.130   5.208  1.00  0.00
ATOM      5  CA  MET X   0      -6.104 -24.964   3.475  1.00  0.00
ATOM      6  HA  MET X   0      -5.167 -25.263   3.005  1.00  0.00
ATOM      7  CB  MET X   0      -7.088 -26.106   3.308  1.00  0.00
ATOM      8  HB2 MET X   0      -8.069 -25.736   3.606  1.00  0.00
ATOM      9  HB3 MET X   0      -7.049 -26.359   2.249  1.00  0.00
ATOM     10  CG  MET X   0      -6.737 -27.363   4.083  1.00  0.00
ATOM     11  HG2 MET X   0      -5.666 -27.526   3.966  1.00  0.00
ATOM     12  HG3 MET X   0      -7.018 -27.176   5.120  1.00  0.00
:
.

and converts it to these files

 "types.types"
4707                             # number of atoms in PDB
1_N
2_H1
3_H2
4_H3
5_CA
6_HA
7_CB
8_HB2
9_HB3
10_CG
11_HG2
12_HG3


 "types.rad"

1_N             1.550000
2_H1            1.200000
3_H2            1.200000
4_H3            1.200000
5_CA            1.700000
6_HA            1.200000
7_CB            1.700000
8_HB2           1.200000
9_HB3           1.200000
10_CG           1.700000
11_HG2          1.200000
12_HG3          1.200000
:
.
