# Supplementary material for: CAVER: a new tool to explore routes from protein clefts, pockets and cavities
Source: BMC Bioinformatics. 2006 Jun 22;7:316. doi: 10.1186/1471-2105-7-316 (PMC1539030; doi:10.1186/1471-2105-7-316)
Supplement: Additional File 1 — Source codes of CAVER. Additional file (gzipped tar archive caver_unix_v0.99.4.tar.gz) contains source codes of CAVER ver. 0.99.4 for UNIX platforms and pyMol plug-in. Instructions for the installation and updates are provided at web page . [file 1471-2105-7-316-S1.gz › caver_unix_v0.99.4/pdb2caver/pdb2caver]

#!/bin/bash


cat << EOF >tmp.awk
BEGIN {
;
}

{
 if (NR>1)
 { 
  split(\$1,a,"_"); 
  rad=1.0;
  split(a[2],b,/[0-9]/);
  f1=substr(b[1],1,1);
  f2=substr(b[1],2,1);

  if (f1=="H") rad=1.2;
  else
  if (f1=="O") rad=1.52;
  else
  if (f1=="C") 
   { 
    if (f2=="l")  rad=1.8;
     else 
      rad=1.7;
   }
  else
  if (f1=="N") rad=1.55;
  else
  if (f1=="S") rad=1.8;
  
  
  
  printf("%s\t\t%lf\n",\$1,rad);
 }
}

END {
;
}

EOF

NTYP=`gawk '/ATOM/ {print 1;}' $1 | wc | gawk '{print $1;}'`
echo $NTYP>types.types
gawk '/ATOM/ { printf("%s_%s\n",$2,$3); } ' $1 >>types.types

gawk -f tmp.awk types.types >types.rad
rm -f tmp.awk
