# Supplementary material for: CAVER: a new tool to explore routes from protein clefts, pockets and cavities
Source: BMC Bioinformatics. 2006 Jun 22;7:316. doi: 10.1186/1471-2105-7-316 (PMC1539030; doi:10.1186/1471-2105-7-316)
Supplement: Additional File 1 — Source codes of CAVER. Additional file (gzipped tar archive caver_unix_v0.99.4.tar.gz) contains source codes of CAVER ver. 0.99.4 for UNIX platforms and pyMol plug-in. Instructions for the installation and updates are provided at web page . [file 1471-2105-7-316-S1.gz › caver_unix_v0.99.4/depcomp]

#! /bin/sh

# depcomp - compile a program generating dependencies as side-effects
# Copyright 1999, 2000 Free Software Foundation, Inc.

# This program is free software; you can redistribute it and/or modify
# it under the terms of the GNU General Public License as published by
# the Free Software Foundation; either version 2, or (at your option)
# any later version.

# This program is distributed in the hope that it will be useful,
# but WITHOUT ANY WARRANTY; without even the implied warranty of
# MERCHANTABILITY or FITNESS FOR A PARTICULAR PURPOSE.  See the
# GNU General Public License for more details.

# You should have received a copy of the GNU General Public License
# along with this program; if not, write to the Free Software
# Foundation, Inc., 59 Temple Place - Suite 330, Boston, MA
# 02111-1307, USA.

# As a special exception to the GNU General Public License, if you
# distribute this file as part of a program that contains a
# configuration script generated by Autoconf, you may include it under
# the same distribution terms that you use for the rest of that program.

# Originally written by Alexandre Oliva <oliva@dcc.unicamp.br>.

if test -z "$depmode" || test -z "$source" || test -z "$object"; then
  echo "depcomp: Variables source, object and depmode must be set" 1>&2
  exit 1
fi
# `libtool' can also be set to `yes' or `no'.

depfile=${depfile-`echo "$object" | sed 's,\([^/]*\)$,.deps/\1,;s/\.\([^.]*\)$/.P\1/'`}
tmpdepfile=${tmpdepfile-`echo "$depfile" | sed 's/\.\([^.]*\)$/.T\1/'`}

rm -f "$tmpdepfile"

# Some modes work just like other modes, but use different flags.  We
# parameterize here, but still list the modes in the big case below,
# to make depend.m4 easier to write.  Note that we *cannot* use a case
# here, because this file can only contain one case statement.
if test "$depmode" = hp; then
  # HP compiler uses -M and no extra arg.
  gccflag=-M
  depmode=gcc
fi

if test "$depmode" = dashXmstdout; then
   # This is just like dashmstdout with a different argument.
   dashmflag=-xM
   depmode=dashmstdout
fi

case "$depmode" in
gcc3)
## gcc 3 implements dependency tracking that does exactly what
## we want.  Yay!  Note: for some reason libtool 1.4 doesn't like
## it if -MD -MP comes after the -MF stuff.  Hmm.
  "$@" -MT "$object" -MD -MP -MF "$tmpdepfile"
  stat=$?
  if test $stat -eq 0; then :
  else
    rm -f "$tmpdepfile"
    exit $stat
  fi
  mv "$tmpdepfile" "$depfile"
  ;;

gcc)
## There are various ways to get dependency output from gcc.  Here's
## why we pick this rather obscure method:
## - Don't want to use -MD because we'd like the dependencies to end
##   up in a subdir.  Having to rename by hand is ugly.
##   (We might end up doing this anyway to support other compilers.)
## - The DEPENDENCIES_OUTPUT environment variable makes gcc act like
##   -MM, not -M (despite what the docs say).
## - Using -M directly means running the compiler twice (even worse
##   than renaming).
  if test -z "$gccflag"; then
    gccflag=-MD,
  fi
  "$@" -Wp,"$gccflag$tmpdepfile"
  stat=$?
  if test $stat -eq 0; then :
  else
    rm -f "$tmpdepfile"
    exit $stat
  fi
  rm -f "$depfile"
  echo "$object : \\" > "$depfile"
  alpha=ABCDEFGHIJKLMNOPQRSTUVWXYZabcdefghijklmnopqrstuvwxyz
## The second -e expression handles DOS-style file names with drive letters.
  sed -e 's/^[^:]*: / /' \
      -e 's/^['$alpha']:\/[^:]*: / /' < "$tmpdepfile" >> "$depfile"
## This next piece of magic avoids the `deleted header file' problem.
## The problem is that when a header file which appears in a .P file
## is deleted, the dependency causes make to die (because there is
## typically no way to rebuild the header).  We avoid this by adding
## dummy dependencies for each header file.  Too bad gcc doesn't do
## this for us directly.
  tr ' ' '
' < "$tmpdepfile" |
## Some versions of gcc put a space before the `:'.  On the theory
## that the space means something, we add a space to the output as
## well.
## Some versions of the HPUX 10.20 sed can't process this invocation
## correctly.  Breaking it into two sed invocations is a workaround.
    sed -e 's/^\\$//' -e '/^$/d' -e '/:$/d' | sed -e 's/$/ :/' >> "$depfile"
  rm -f "$tmpdepfile"
  ;;

hp)
  # This case exists only to let depend.m4 do its work.  It works by
  # looking at the text of this script.  This case will never be run,
  # since it is checked for above.
  exit 1
  ;;

sgi)
  if test "$libtool" = yes; then
    "$@" "-Wp,-MDupdate,$tmpdepfile"
  else
    "$@" -MDupdate "$tmpdepfile"
  fi
  stat=$?
  if test $stat -eq 0; then :
  else
    rm -f "$tmpdepfile"
    exit $stat
  fi
  rm -f "$depfile"

  if test -f "$tmpdepfile"; then  # yes, the sourcefile depend on other files
    echo "$object : \\" > "$depfile"

    # Clip off the initial element (the dependent).  Don't try to be
    # clever and replace this with sed code, as IRIX sed won't handle
    # lines with more than a fixed number of characters (4096 in
    # IRIX 6.2 sed, 8192 in IRIX 6.5).  We also remove comment lines;
    # the IRIX cc adds comments like `#:fec' to the end of the
    # dependency line.
    tr ' ' '
' < "$tmpdepfile" \
    | sed -e 's/^.*\.o://' -e 's/#.*$//' -e '/^$/ d' | \
    tr '
' ' ' >> $depfile
    echo >> $depfile

    # The second pass generates a dummy entry for each header file.
    tr ' ' '
' < "$tmpdepfile" \
   | sed -e 's/^.*\.o://' -e 's/#.*$//' -e '/^$/ d' -e 's/$/:/' \
   >> $depfile
  else
    # The sourcefile does not contain any dependencies, so just
    # store a dummy comment line, to avoid errors with the Makefile
    # "include basename.Plo" scheme.
    echo "#dummy" > "$depfile"
  fi
  rm -f "$tmpdepfile"
  ;;

aix)
  # The C for AIX Compiler uses -M and outputs the dependencies
  # in a .u file.  This file always lives in the current directory.
  # Also, the AIX compiler puts `$object:' at the start of each line;
  # $object doesn't have directory information.
  stripped=`echo "$object" | sed -e 's,^.*/,,' -e 's/\(.*\)\..*$/\1/'`
  tmpdepfile="$stripped.u"
  outname="$stripped.o"
  if test "$libtool" = yes; then
    "$@" -Wc,-M
  else
    "$@" -M
  fi

  stat=$?
  if test $stat -eq 0; then :
  else
    rm -f "$tmpdepfile"
    exit $stat
  fi

  if test -f "$tmpdepfile"; then
    # Each line is of the form `foo.o: dependent.h'.
    # Do two passes, one to just change these to
    # `$object: dependent.h' and one to simply `dependent.h:'.
    sed -e "s,^$outname:,$object :," < "$tmpdepfile" > "$depfile"
    sed -e "s,^$outname: \(.*\)$,\1:," < "$tmpdepfile" >> "$depfile"
  else
    # The sourcefile does not contain any dependencies, so just
    # store a dummy comment line, to avoid errors with the Makefile
    # "include basename.Plo" scheme.
    echo "#dummy" > "$depfile"
  fi
  rm -f "$tmpdepfile"
  ;;

icc)
  # Must come before tru64.

  # Intel's C compiler understands `-MD -MF file'.  However
  #    icc -MD -MF foo.d -c -o sub/foo.o sub/foo.c
  # will fill foo.d with something like
  #    foo.o: sub/foo.c
  #    foo.o: sub/foo.h
  # which is wrong.  We want:
  #    sub/foo.o: sub/foo.c
  #    sub/foo.o: sub/foo.h
  #    sub/foo.c:
  #    sub/foo.h:

  "$@" -MD -MF "$tmpdepfile"
  stat=$?
  if test $stat -eq 0; then :
  else
    rm -f "$tmpdepfile"
    exit $stat
  fi
  rm -f "$depfile"
  # Each line is of the form `foo.o: dependent.h'.
  # Do two passes, one to just change these to
  # `$object: dependent.h' and one to simply `dependent.h:'.
  sed -e "s,^[^:]*:,$object :," < "$tmpdepfile" > "$depfile"
  sed -e "s,^[^:]*: \(.*\)$,\1:," < "$tmpdepfile" >> "$depfile"
  rm -f "$tmpdepfile"
  ;;

tru64)
   # The Tru64 AIX compiler uses -MD to generate dependencies as a side
   # effect.  `cc -MD -o foo.o ...' puts the dependencies into `foo.o.d'.
   # At least on Alpha/Redhat 6.1, Compaq CCC V6.2-504 seems to put 
   # dependencies in `foo.d' instead, so we check for that too.
   # Subdirectories are respected.

   tmpdepfile1="$object.d"
   tmpdepfile2=`echo "$object" | sed -e 's/.o$/.d/'` 
   if test "$libtool" = yes; then
      "$@" -Wc,-MD
   else
      "$@" -MD
   fi

   stat=$?
   if test $stat -eq 0; then :
   else
      rm -f "$tmpdepfile1" "$tmpdepfile2"
      exit $stat
   fi

   if test -f "$tmpdepfile1"; then
      tmpdepfile="$tmpdepfile1"
   else
      tmpdepfile="$tmpdepfile2"
   fi
   if test -f "$tmpdepfile"; then
      sed -e "s,^.*\.[a-z]*:,$object:," < "$tmpdepfile" > "$depfile"
      # That's a space and a tab in the [].
      sed -e 's,^.*\.[a-z]*:[ 	]*,,' -e 's,$,:,' < "$tmpdepfile" >> "$depfile"
   else
      echo "#dummy" > "$depfile"
   fi
   rm -f "$tmpdepfile"
   ;;

#nosideeffect)
  # This comment above is used by automake to tell side-effect
  # dependency tracking mechanisms from slower ones.

dashmstdout)
  # Important note: in order to support this mode, a compiler *must*
  # always write the proprocessed file to stdout, regardless of -o,
  # because we must use -o when running libtool.
  test -z "$dashmflag" && dashmflag=-M
  ( IFS=" "
    case " $* " in
    *" --mode=compile "*) # this is libtool, let us make it quiet
      for arg
      do # cycle over the arguments
        case "$arg" in
	"--mode=compile")
	  # insert --quiet before "--mode=compile"
	  set fnord "$@" --quiet
	  shift # fnord
	  ;;
	esac
	set fnord "$@" "$arg"
	shift # fnord
	shift # "$arg"
      done
      ;;
    esac
    "$@" $dashmflag | sed 's:^[^:]*\:[ 	]*:'"$object"'\: :' > "$tmpdepfile"
  ) &
  proc=$!
  "$@"
  stat=$?
  wait "$proc"
  if test "$stat" != 0; then exit $stat; fi
  rm -f "$depfile"
  cat < "$tmpdepfile" > "$depfile"
  tr ' ' '
' < "$tmpdepfile" | \
## Some versions of the HPUX 10.20 sed can't process this invocation
## correctly.  Breaking it into two sed invocations is a workaround.
    sed -e 's/^\\$//' -e '/^$/d' -e '/:$/d' | sed -e 's/$/ :/' >> "$depfile"
  rm -f "$tmpdepfile"
  ;;

dashXmstdout)
  # This case only exists to satisfy depend.m4.  It is never actually
  # run, as this mode is specially recognized in the preamble.
  exit 1
  ;;

makedepend)
  # X makedepend
  (
    shift
    cleared=no
    for arg in "$@"; do
      case $cleared in no)
        set ""; shift
	cleared=yes
      esac
      case "$arg" in
        -D*|-I*)
	  set fnord "$@" "$arg"; shift;;
	-*)
	  ;;
	*)
	  set fnord "$@" "$arg"; shift;;
      esac
    done
    obj_suffix="`echo $object | sed 's/^.*\././'`"
    touch "$tmpdepfile"
    ${MAKEDEPEND-makedepend} 2>/dev/null -o"$obj_suffix" -f"$tmpdepfile" "$@"
  ) &
  proc=$!
  "$@"
  stat=$?
  wait "$proc"
  if test "$stat" != 0; then exit $stat; fi
  rm -f "$depfile"
  cat < "$tmpdepfile" > "$depfile"
  tail +3 "$tmpdepfile" | tr ' ' '
' | \
## Some versions of the HPUX 10.20 sed can't process this invocation
## correctly.  Breaking it into two sed invocations is a workaround.
    sed -e 's/^\\$//' -e '/^$/d' -e '/:$/d' | sed -e 's/$/ :/' >> "$depfile"
  rm -f "$tmpdepfile" "$tmpdepfile".bak
  ;;

cpp)
  # Important note: in order to support this mode, a compiler *must*
  # always write the proprocessed file to stdout, regardless of -o,
  # because we must use -o when running libtool.
  ( IFS=" "
    case " $* " in
    *" --mode=compile "*)
      for arg
      do # cycle over the arguments
        case $arg in
	"--mode=compile")
	  # insert --quiet before "--mode=compile"
	  set fnord "$@" --quiet
	  shift # fnord
	  ;;
	esac
	set fnord "$@" "$arg"
	shift # fnord
	shift # "$arg"
      done
      ;;
    esac
    "$@" -E |
    sed -n '/^# [0-9][0-9]* "\([^"]*\)".*/ s:: \1 \\:p' |
    sed '$ s: \\$::' > "$tmpdepfile"
  ) &
  proc=$!
  "$@"
  stat=$?
  wait "$proc"
  if test "$stat" != 0; then exit $stat; fi
  rm -f "$depfile"
  echo "$object : \\" > "$depfile"
  cat < "$tmpdepfile" >> "$depfile"
  sed < "$tmpdepfile" '/^$/d;s/^ //;s/ \\$//;s/$/ :/' >> "$depfile"
  rm -f "$tmpdepfile"
  ;;

msvisualcpp)
  # Important note: in order to support this mode, a compiler *must*
  # always write the proprocessed file to stdout, regardless of -o,
  # because we must use -o when running libtool.
  ( IFS=" "
    case " $* " in
    *" --mode=compile "*)
      for arg
      do # cycle over the arguments
        case $arg in
	"--mode=compile")
	  # insert --quiet before "--mode=compile"
	  set fnord "$@" --quiet
	  shift # fnord
	  ;;
	esac
	set fnord "$@" "$arg"
	shift # fnord
	shift # "$arg"
      done
      ;;
    esac
    "$@" -E |
    sed -n '/^#line [0-9][0-9]* "\([^"]*\)"/ s::echo "`cygpath -u \\"\1\\"`":p' | sort | uniq > "$tmpdepfile"
  ) &
  proc=$!
  "$@"
  stat=$?
  wait "$proc"
  if test "$stat" != 0; then exit $stat; fi
  rm -f "$depfile"
  echo "$object : \\" > "$depfile"
  . "$tmpdepfile" | sed 's% %\\ %g' | sed -n '/^\(.*\)$/ s::	\1 \\:p' >> "$depfile"
  echo "	" >> "$depfile"
  . "$tmpdepfile" | sed 's% %\\ %g' | sed -n '/^\(.*\)$/ s::\1\::p' >> "$depfile"
  rm -f "$tmpdepfile"
  ;;

none)
  exec "$@"
  ;;

*)
  echo "Unknown depmode $depmode" 1>&2
  exit 1
  ;;
esac

exit 0
