# Supplementary material for: CAVER: a new tool to explore routes from protein clefts, pockets and cavities
Source: BMC Bioinformatics. 2006 Jun 22;7:316. doi: 10.1186/1471-2105-7-316 (PMC1539030; doi:10.1186/1471-2105-7-316)
Supplement: Additional File 1 — Source codes of CAVER. Additional file (gzipped tar archive caver_unix_v0.99.4.tar.gz) contains source codes of CAVER ver. 0.99.4 for UNIX platforms and pyMol plug-in. Instructions for the installation and updates are provided at web page . [file 1471-2105-7-316-S1.gz › caver_unix_v0.99.4/src/t_0001_09.dat]

46
47.652000 40.233000 36.254000 1.325989 3 1668 2649 2640
47.652000 41.033000 36.254000 1.180899 3 1668 2649 1667
47.652000 41.033000 35.454000 1.621028 3 1668 2649 3323
47.652000 41.833000 35.454000 1.463800 3 3323 1668 3313
47.652000 42.633000 35.454000 1.370570 3 3323 3313 3322
47.652000 43.433000 35.454000 1.215773 3 3322 3313 3323
47.652000 44.233000 35.454000 1.101121 3 3322 3313 3317
47.652000 45.033000 35.454000 1.256493 3 3322 3320 3312
47.652000 45.833000 35.454000 1.072928 3 3312 3320 3319
47.652000 46.633000 35.454000 0.993015 3 3312 3319 3320
47.652000 47.433000 35.454000 1.145264 3 3312 3319 3861
47.652000 48.233000 35.454000 1.434650 3 2091 3312 3861
47.652000 49.033000 35.454000 0.939910 3 2149 2143 2145
46.852000 49.033000 35.454000 0.677174 3 2091 2084 2149
46.852000 49.833000 35.454000 1.016795 3 2091 2110 2149
46.852000 49.833000 34.654000 1.082933 3 2091 2149 3335
46.852000 50.633000 34.654000 0.523450 3 2110 2149 3335
46.852000 50.633000 33.854000 0.510557 3 3335 2110 2131
46.052000 50.633000 33.854000 0.187806 3 3335 2110 3330
45.252000 50.633000 33.854000 0.285263 3 3335 3330 2110
44.452000 50.633000 33.854000 0.740620 3 3335 3330 2093
43.652000 50.633000 33.854000 0.644980 3 2093 2084 3336
42.852000 50.633000 33.854000 0.665176 3 3495 3490 2093
42.852000 50.633000 33.054000 0.257172 3 3490 3493 3495
42.852000 49.833000 33.054000 0.672840 3 3336 3493 2093
42.852000 49.033000 33.054000 0.676963 3 2084 2093 2092
42.852000 49.033000 32.254000 0.561911 3 3336 3330 3493
42.052000 49.033000 32.254000 0.860514 3 3493 3552 3543
42.052000 49.033000 31.454000 0.944229 3 3493 3437 3430
41.252000 49.033000 31.454000 0.979751 3 3493 3552 3430
40.452000 49.033000 31.454000 0.853044 3 3552 3551 3493
40.452000 49.033000 30.654000 0.875043 3 3435 3430 3482
39.652000 49.033000 30.654000 0.998556 3 3482 3473 3551
39.652000 48.233000 30.654000 1.235346 3 1725 3435 1248
39.652000 48.233000 29.854000 0.863057 3 3435 1250 1248
39.652000 48.233000 29.054000 0.699528 3 3435 1247 1249
39.652000 48.233000 28.254000 0.859176 3 3435 1247 1249
39.652000 48.233000 27.454000 0.754128 3 1247 3440 3485
39.652000 48.233000 26.654000 0.549950 3 3485 3440 3474
39.652000 48.233000 25.854000 0.502681 3 3485 3440 3474
39.652000 48.233000 25.054000 0.803977 3 3485 3420 3474
38.852000 48.233000 25.054000 0.639993 3 3474 3485 1257
38.852000 48.233000 24.254000 0.774694 3 3420 3474 3485
38.052000 48.233000 24.254000 0.945021 3 3484 3474 3485
38.052000 48.233000 23.454000 1.112721 3 3420 1268 3484
38.052000 48.233000 22.654000 1.020870 3 3420 1268 1265
