# Supplementary material for: CAVER: a new tool to explore routes from protein clefts, pockets and cavities
Source: BMC Bioinformatics. 2006 Jun 22;7:316. doi: 10.1186/1471-2105-7-316 (PMC1539030; doi:10.1186/1471-2105-7-316)
Supplement: Additional File 1 — Source codes of CAVER. Additional file (gzipped tar archive caver_unix_v0.99.4.tar.gz) contains source codes of CAVER ver. 0.99.4 for UNIX platforms and pyMol plug-in. Instructions for the installation and updates are provided at web page . [file 1471-2105-7-316-S1.gz › caver_unix_v0.99.4/src/path_001_02.pdb]

REMARK 920   
REMARK 920  This file was generated by CAVER (http://viper.chemi.muni.cz/caver)
REMARK 920   
REMARK 920  Please cite the following reference when reporting the results using CAVER:
REMARK 920   
REMARK 920  Petøek M, Otyepka M, Baná¹ P, Ko¹inová P, Koèa J and Damborský J
REMARK 920  CAVER: A New Tool to Explore Routes from Protein Clefts, Pockets and Cavities; BMC Bioinformatics (2006)
REMARK 920  Program CAVER a Molecular Speleologist.
REMARK 920   
ATOM      1  P   TUN     0      47.652  40.233  36.254  1.71  0.00            
ENDMDL
ATOM      2  P   TUN     0      47.652  41.033  36.254  1.57  0.00            
ENDMDL
ATOM      3  P   TUN     0      48.452  41.033  36.254  2.03  0.00            
ENDMDL
ATOM      4  P   TUN     0      48.452  41.033  37.054  2.11  0.00            
ENDMDL
ATOM      5  P   TUN     0      48.452  41.033  37.854  2.10  0.00            
ENDMDL
ATOM      6  P   TUN     0      49.252  41.033  37.854  2.32  0.00            
ENDMDL
ATOM      7  P   TUN     0      49.252  41.033  38.654  2.24  0.00            
ENDMDL
ATOM      8  P   TUN     0      50.052  41.033  38.654  2.36  0.00            
ENDMDL
ATOM      9  P   TUN     0      50.852  41.033  38.654  2.10  0.00            
ENDMDL
ATOM     10  P   TUN     0      51.652  41.033  38.654  1.87  0.00            
ENDMDL
ATOM     11  P   TUN     0      52.452  41.033  38.654  1.73  0.00            
ENDMDL
ATOM     12  P   TUN     0      53.252  41.033  38.654  1.38  0.00            
ENDMDL
ATOM     13  P   TUN     0      53.252  40.233  38.654  1.33  0.00            
ENDMDL
ATOM     14  P   TUN     0      53.252  39.433  38.654  1.03  0.00            
ENDMDL
ATOM     15  P   TUN     0      53.252  38.633  38.654  1.05  0.00            
ENDMDL
ATOM     16  P   TUN     0      54.052  38.633  38.654  0.76  0.00            
ENDMDL
ATOM     17  P   TUN     0      54.052  37.833  38.654  1.00  0.00            
ENDMDL
ATOM     18  P   TUN     0      54.052  37.833  39.454  0.80  0.00            
ENDMDL
ATOM     19  P   TUN     0      54.052  37.033  39.454  1.14  0.00            
ENDMDL
ATOM     20  P   TUN     0      54.052  37.033  40.254  1.02  0.00            
ENDMDL
ATOM     21  P   TUN     0      54.052  36.233  40.254  1.26  0.00            
ENDMDL
ATOM     22  P   TUN     0      54.852  36.233  40.254  1.55  0.00            
ENDMDL
ATOM     23  P   TUN     0      55.652  36.233  40.254  1.47  0.00            
ENDMDL
ATOM     24  P   TUN     0      55.652  35.433  40.254  1.70  0.00            
ENDMDL
ATOM     25  P   TUN     0      56.452  35.433  40.254  1.89  0.00            
ENDMDL
ATOM     26  P   TUN     0      57.252  35.433  40.254  1.94  0.00            
ENDMDL
ATOM     27  P   TUN     0      57.252  35.433  41.054  1.95  0.00            
ENDMDL
ATOM     28  P   TUN     0      58.052  35.433  41.054  2.25  0.00            
ENDMDL
