# Supplementary material for: CAVER: a new tool to explore routes from protein clefts, pockets and cavities
Source: BMC Bioinformatics. 2006 Jun 22;7:316. doi: 10.1186/1471-2105-7-316 (PMC1539030; doi:10.1186/1471-2105-7-316)
Supplement: Additional File 1 — Source codes of CAVER. Additional file (gzipped tar archive caver_unix_v0.99.4.tar.gz) contains source codes of CAVER ver. 0.99.4 for UNIX platforms and pyMol plug-in. Instructions for the installation and updates are provided at web page . [file 1471-2105-7-316-S1.gz › caver_unix_v0.99.4/src/random.cpp]

#include "StdAfx.h"
#include "random.h"

REAL R01 ()
{
  return ((REAL) rand ()) / ((REAL) RAND_MAX + 1.0); 
//  return ((REAL) random ()) / ((REAL) RAND_MAX + 1.0);

}

REAL Rab (REAL a, REAL b)
{
  return (b - a) * R01 () + a;
}

REAL Gauss (REAL x, REAL u, REAL o)
{
  REAL dx = x - u;
  return 1.0 / (o * sqrt_2_PI) * exp (-dx * dx / (2 * o * o));
}

void RandInit()
{
 srand(time(0));
// srandom(time(0));
}
