# Supplementary material for: CAVER: a new tool to explore routes from protein clefts, pockets and cavities
Source: BMC Bioinformatics. 2006 Jun 22;7:316. doi: 10.1186/1471-2105-7-316 (PMC1539030; doi:10.1186/1471-2105-7-316)
Supplement: Additional File 1 — Source codes of CAVER. Additional file (gzipped tar archive caver_unix_v0.99.4.tar.gz) contains source codes of CAVER ver. 0.99.4 for UNIX platforms and pyMol plug-in. Instructions for the installation and updates are provided at web page . [file 1471-2105-7-316-S1.gz › caver_unix_v0.99.4/src/CGrid.h]

//
// File: CGrid.h
// Created by: User <Email>
// Created on: Fri Feb 25 16:54:34 2005
//

#ifndef _CGRID_H_
#define _CGRID_H_

#include <stdio.h>
#include <stdlib.h>
#include "random.h"
#include "CMath.h"
#include "global.h"
#include "cav_io.h"
#include <list>
#include "ctunnel.h"

using namespace std;


#define REAL double

struct SMinMax
{
	REAL minX;  /**< minimal x coordinate of minimax cuboid */
	REAL maxX;  /**< maximal x coordinate of minimax cuboid */
	REAL minY;  /**< minimal y coordinate of minimax cuboid */
	REAL maxY;  /**< maximal y coordinate of minimax cuboid */
	REAL minZ;  /**< minimal z coordinate of minimax cuboid */
	REAL maxZ;  /**< maximal z coordinate of minimax cuboid */
	void Print(FILE *fout=stdout);
};


   

class CSearch;
	
extern int DBGlevel;
extern int *shells;
extern int *permutation;
class CGrid
{
	public:
		CGrid();
		 ~CGrid();
	
		// CGrid interface
	
	
	void InitGrid(int _Nx, int _Ny, int _Nz);
	void ResizeGrid(int _Nx, int _Ny, int _Nz);

	void SetXRange(REAL _mX,REAL _MX);
	void SetYRange(REAL _mY,REAL _MY);
	void SetZRange(REAL _mZ,REAL _MZ);
	void PrintSelf(FILE *fout=stdout);

	void Recalculate();

	/**
	* Get Memory for grid 
	*/
	void MakeGrid ();

	void SetAllValues(REAL val);

	/**
	* Writes grid points into file \a name in Gnuplot format
	* @param name file name
	*/
	void ExportGridPoints (char *name);

	/**
	* Writes boundary points into file handle \a out,  in Gnuplot format
	* @param fout file handle
	*/
  	void ExportBoundaryPoints (char *name);
	void GetNormal(REAL *points,int a,int b,int c,REAL* pcx, REAL* pcy, REAL * pcz);

	void SignOutsidePointsFaster (int nFaces,int *faces, int nPoint, REAL *coords);
	void SignBoundaryPoints ();
	void EliminateVerticesCoveredByBalls (int nAtoms, REAL *pcoords);
	void EliminateVerticesCoveredByBall (int n, REAL *pcoords);
	void SearchBestWayOut(CSearch *_pSearch,int iSnapshot, FILE *foutRes,
		 REAL as_x,REAL as_y,REAL as_z,int *pblnFirstVector,int itunnel);
	int  ComputeNeighbours (int iax, int iay, int iaz);
	void ExportBallWay(int iSnapshot,list<int> &ballway,int itunnel);
	void ExportBallWayPYMOL(int iSnapshot,list<int> &ballway,int itunnel);
	void ExportBallWayVMD(int iSnapshot,list<int> &ballway,int itunnel);
	void ExportBallWayGNUPLOT(int iSnapshot,list<int> &ballway,int itunnel);
	void ExportBallWayVMDEvery(int iSnapshot,list<int> &ballway,int itunnel);
        void AnalyzeNeighbours(int iSnapshot,list<int> &ballway,int itunnel);

	void AnalyzeWay(int iSnapshot,int ui,int uj,int uk,FILE *foutRes,int *pblnFirstVector,int itunnel);

	void GetSize(REAL minX,REAL minY,REAL minZ,REAL maxX,REAL maxY,REAL maxZ,REAL fSize,int *nx,int *ny,int *nz);
	void InitGrid(REAL _minX,REAL _minY,REAL _minZ,REAL _maxX,REAL _maxY,REAL _maxZ,REAL _fSize);
	void Resize(REAL _minX,REAL _minY,REAL _minZ,REAL _maxX,REAL _maxY,REAL _maxZ,REAL _fSize);
	SMinMax *GetPathMinMax();

	void Delete();
	void Clear();
	protected:
		// CGrid variables
	
		// TODO: add member variables...
	int Nx;		/**< X-size of the 3D grid */
	int Ny;		/**< Y-size of the 3D grid */
	int Nz;		/**< Z-size of the 3D grid */
	int N;		/**< number of points in 3D grid (\a X * \a Y * \a Z) */

	REAL Dx;	/**< X-size of grid cell */
	REAL Dy;	/**< Y-size of grid cell */
	REAL Dz;	/**< Z-size of grid cell */
	REAL fSize;
	
	REAL *grid; /**< array containing grid */

	REAL minX;  /**< minimal x coordinate of minimax cuboid */
	REAL maxX;  /**< maximal x coordinate of minimax cuboid */
	REAL minY;  /**< minimal y coordinate of minimax cuboid */
	REAL maxY;  /**< maximal y coordinate of minimax cuboid */
	REAL minZ;  /**< minimal z coordinate of minimax cuboid */
	REAL maxZ;  /**< maximal z coordinate of minimax cuboid */

protected:
	void RelaxAdjacent (int ui, int uj, int uk);
	void InitializeActiveSite(REAL *as_x,REAL *as_y,REAL *as_z,int *piax,int *piay,int *piaz);
	void GetGridCoordsFromIndex(int chi,int *wi,int *wj, int *wk);

	void ConvertIndexToPosition(int i,int j,int k,REAL *x,REAL *y, REAL *z);
	void ConvertPositionToIndex(int *i,int *j,int *k,REAL x,REAL y, REAL z);

	void EnablePermutation();
	void DeletePermutation();
	int GetFirstPositiveNode();

	void SwapNodes(int a,int b);
	void ComputePathMinMax(list<int> &ballway);


	REAL *dist;
	int *pi;

	int *per;
	int *invper;
	REAL fSystematicError;
	
	CSearch *pSearch;
    REAL v1x,v1y,v1z,v1norm;
	int firstVector;
	SMinMax PathMinMax;

	CTunnelClustering Clust;

};


#endif	//_CGRID_H_
