# Supplementary material for: CAVER: a new tool to explore routes from protein clefts, pockets and cavities
Source: BMC Bioinformatics. 2006 Jun 22;7:316. doi: 10.1186/1471-2105-7-316 (PMC1539030; doi:10.1186/1471-2105-7-316)
Supplement: Additional File 1 — Source codes of CAVER. Additional file (gzipped tar archive caver_unix_v0.99.4.tar.gz) contains source codes of CAVER ver. 0.99.4 for UNIX platforms and pyMol plug-in. Instructions for the installation and updates are provided at web page . [file 1471-2105-7-316-S1.gz › caver_unix_v0.99.4/src/CMath.cpp]

//
// File: CMath.cc
// Created by: User <Email>
// Created on: Fri Feb 25 17:11:24 2005
//


#include "StdAfx.h"
#include "CMath.h"

REAL CMath::AoB (REAL ax, REAL ay, REAL az, REAL bx, REAL by, REAL bz)
{
  return ax * bx + ay * by + az * bz;
}

void CMath::AxB (REAL ax, REAL ay, REAL az, REAL bx, REAL by, REAL bz,
		 REAL * cx, REAL * cy, REAL * cz)
{

  *cx = ay * bz - az * by;	// c = a x b
  *cy = az * bx - ax * bz;
  *cz = ax * by - ay * bx;
}
REAL CMath::Norm2 (REAL ax, REAL ay, REAL az)
{
	return (ax*ax+ay*ay+az*az);
	
}
REAL CMath::Norm (REAL ax, REAL ay, REAL az)
{
	return sqrt(ax*ax+ay*ay+az*az);
}

void CMath::ConvertToSpherical(REAL x, REAL y, REAL z,REAL *phi, REAL *theta, REAL *rho)
{
	*rho = CMath::Norm(x,y,z);
	*theta = atan2(y,x);
	*phi = asin(sqrt(x*x+y*y)/(*rho));

	// rho \in (0,+infty)	
	// theta \in (0,2*pi)	
	// phi \in (0,pi)	
}

void CMath::ConvertToCartesian(REAL phi, REAL theta, REAL rho,REAL *x, REAL *y, REAL *z)
{
	REAL sinphi = sin(phi);
	REAL cosphi = cos(phi);
	REAL sintheta = sin(theta);
	REAL costheta = cos(theta);
	
	*x = rho*costheta*sinphi;
	*y = rho*sintheta*sinphi;
	*z = rho*cosphi;

}

REAL CMath::Rad2Deg(REAL phi)
{
	return phi*180/M_PI;	
}

REAL CMath::Deg2Rad(REAL phi)
{
	return phi*M_PI/180.0;	
}
