# Supplementary material for: CAVER: a new tool to explore routes from protein clefts, pockets and cavities
Source: BMC Bioinformatics. 2006 Jun 22;7:316. doi: 10.1186/1471-2105-7-316 (PMC1539030; doi:10.1186/1471-2105-7-316)
Supplement: Additional File 1 — Source codes of CAVER. Additional file (gzipped tar archive caver_unix_v0.99.4.tar.gz) contains source codes of CAVER ver. 0.99.4 for UNIX platforms and pyMol plug-in. Instructions for the installation and updates are provided at web page . [file 1471-2105-7-316-S1.gz › caver_unix_v0.99.4/src/t_0001_04.dat]

28
47.652000 40.233000 36.254000 1.325989 3 1668 2649 2640
47.652000 41.033000 36.254000 1.180899 3 1668 2649 1667
48.452000 41.033000 36.254000 1.645744 3 2649 2369 2360
48.452000 41.833000 36.254000 1.911809 3 2369 1668 2360
48.452000 41.833000 37.054000 1.793798 3 1668 3865 2360
49.252000 41.833000 37.054000 1.919640 3 2361 2360 2370
49.252000 41.833000 37.854000 2.347245 3 2361 3865 4229
49.252000 41.833000 38.654000 1.872026 3 4229 3857 4228
50.052000 41.833000 38.654000 2.264341 3 3857 2237 2228
50.852000 41.833000 38.654000 1.865156 3 2237 2228 2361
51.652000 41.833000 38.654000 1.536125 3 2237 2228 2248
52.452000 41.833000 38.654000 1.354331 3 2228 2237 2248
52.452000 42.633000 38.654000 0.974199 3 2228 2248 2227
53.252000 42.633000 38.654000 0.653551 3 2248 2227 2228
54.052000 42.633000 38.654000 0.587191 3 2248 2227 2236
54.852000 42.633000 38.654000 0.638653 3 2294 2236 2227
55.652000 42.633000 38.654000 0.558137 3 2294 2292 2288
55.652000 42.633000 39.454000 0.481710 3 2292 2294 2284
55.652000 42.633000 40.254000 0.625418 3 2292 2246 2242
55.652000 42.633000 41.054000 0.334047 3 2246 2242 2280
55.652000 42.633000 41.854000 0.293888 3 2246 2280 2242
55.652000 42.633000 42.654000 0.641223 3 2246 2280 2242
55.652000 42.633000 43.454000 1.062925 3 2280 2246 2272
55.652000 42.633000 44.254000 1.614112 3 2280 2283 2246
55.652000 42.633000 45.054000 1.681313 3 2283 2274 2280
55.652000 42.633000 45.854000 1.896767 3 2283 3833 2274
55.652000 42.633000 46.654000 2.119947 3 3824 3833 2283
56.452000 42.633000 46.654000 2.032517 3 2283 2274 3824
