# Supplementary material for: CAVER: a new tool to explore routes from protein clefts, pockets and cavities
Source: BMC Bioinformatics. 2006 Jun 22;7:316. doi: 10.1186/1471-2105-7-316 (PMC1539030; doi:10.1186/1471-2105-7-316)
Supplement: Additional File 1 — Source codes of CAVER. Additional file (gzipped tar archive caver_unix_v0.99.4.tar.gz) contains source codes of CAVER ver. 0.99.4 for UNIX platforms and pyMol plug-in. Instructions for the installation and updates are provided at web page . [file 1471-2105-7-316-S1.gz › caver_unix_v0.99.4/src/CSearch.h]

//
// File: csearch.h
// Created by: User <Email>
// Created on: Fri Feb 25 12:21:15 2005
//


#ifndef _CSEARCH_H_
#define _CSEARCH_H_

#include <stdio.h>
#include <math.h>
#include <stdlib.h>
#include <iostream>
#include <fstream>
#include <string>
#include "random.h"
#include "cclock.h"
#include "cdraw.h"
#include "CParams.h"
#include "CRadiuses.h"
#include "CGrid.h"
#include "global.h"
#include "cav_io.h"

#include <assert.h>
#include <list>
#include <string>

using namespace std;

#define REAL double
#define DEBUG(A) A

class CSearch
{
public:
  CSearch ();
  ~CSearch ();

public:
  CGrid G;
  CParams Cfg;
  CRadiuses Radiuses;

  FILE *fVMD, *fVMDpdb;

  int nAtoms;
  REAL *P;			// coordinates and radiuses

    int nPlutonium;
    REAL *plutcoords;

  string *types; /**< array storing string names of atoms in protein */

  list < int >*cell;		// array of cells, each cell has a list of atoms that trench on

  REAL mx, my, mz, Mx, My, Mz, mr, Mr;	// bounding box of atoms centers, and min max R

  REAL lx, ly, lz;		// x,y,z-size of cell edge
  REAL minX, minY, minZ, maxX, maxY, maxZ;	// extended BBox (+/- max Radius)
  REAL sizeX, sizeY, sizeZ;
  int iNx, iNy, iNz;		// sizes of cell array;

  int iMaxShell;		// number of maximal depth for searching around cell 
  int iShellArraySize;

  REAL GetR (int i, REAL x, REAL y, REAL z);	// returns distance form i-th atom to coordinates x,y,z
  inline REAL GetMinimalBallOld (REAL x, REAL y, REAL z);	// for given point (x,y,z) search out the closesst atom and return a distance to it
  REAL GetMinimalBall (REAL x, REAL y, REAL z);	// faster variant of previous procedure, uses cell, array, and shells
  void GetClosestAtoms(REAL x, REAL y, REAL z,list<IntReal> &lstOrder, int Number); // returns list of closest atoms

  void ComputeBoundingBox ();	// Compute Bounding Box
  void PrintBoundingBox ();	// print out Bounding Box

  void InitShellArray ();	// Init shell array to traverse cells around,  in the order of the minimal distance from the middle cell.
  void ConstructCells ();	// Construct the array of cell, and fill it up with atoms that trenech on the cell
  void PrintExBoundingBox ();	// Print Extended bounding box

  void ExportFunction ();	// testing procedure: Exports function f(x,y,z)=GetMinimalBall(x,y,z)
  void Draw (char *name);	// testing procedure: Draws atoms into xfig


  void ReadConfiguration();
  void PrepareDataForQHULL (char *outname);

   int TestProgram(char *cmd);	// testing if "cmd" can be properly run by a system
  void RunQhull (char *inname, char *outname);
  void ReadPointsFromQHULL (char *name);

  void ReadTRJ (FILE * fin, int nnum);
  void FillGrid();
  void DeleteCells();
  void PrepareProcess ();
  void ReadTypes (char *name);
  void ProceedTrajectory ();
  void ComputeActiveSite ();
  REAL CostFunction(REAL x);
  REAL InverseCostFunction(REAL fC);

  void Delete();
protected:
  void DeleteTemporaryFiles();
	
/**
* number of points generated by QHull algorithm
*/
int nPoint;

/**
* number of facets generated by QHull algorithm
*/
int nFacet;
/**
* array with stored coordinates of points [x0y0z0x1y1z1...]
*/
REAL *coords;

/**
* triangles array generated by QHull algorithm  [v1v2v3u1u2u3w1w2w3...]
*/
int *faces;


};


#endif //_CSEARCH_H_


/*
 
 */
