# Supplementary material for: CAVER: a new tool to explore routes from protein clefts, pockets and cavities
Source: BMC Bioinformatics. 2006 Jun 22;7:316. doi: 10.1186/1471-2105-7-316 (PMC1539030; doi:10.1186/1471-2105-7-316)
Supplement: Additional File 1 — Source codes of CAVER. Additional file (gzipped tar archive caver_unix_v0.99.4.tar.gz) contains source codes of CAVER ver. 0.99.4 for UNIX platforms and pyMol plug-in. Instructions for the installation and updates are provided at web page . [file 1471-2105-7-316-S1.gz › caver_unix_v0.99.4/src/CParams.cpp]

//
// File: CParams.cc
// Created by: User <Email>
// Created on: Mon Feb 28 16:11:37 2005
//


#include "StdAfx.h"
#include "CParams.h"


CParams::CParams()
{
	ASindexes=0;
	
}


CParams::~CParams()
{
	if (ASindexes) delete []ASindexes;
		
}


void CParams::Print(FILE *fout)
{

//  fprintf (fout,"grid: %d %d %d\n", Nx, Ny, Nz);
  fprintf (fout,"grid resolution: %lf\n", fSize);
	
  fprintf (fout,"RadiusFile: %s\nTypesFile: %s\n", strAtomRadiusFileName,
	  strTypesFileName);
  fprintf (fout,"Trajectory: %s\n", strTrajectoryFileName);
  fprintf (fout,"Num of Snapshot: %d\nStarting Snapshot: %d\nSkipp: %d\n", numTrj,
	  mStartTrj, mSkipTrj);
  fprintf (fout,"Number of atoms to skip: %d\n", mAtomNotRead);
  fprintf (fout,"Active site specification: %d\n",AStype);

  if (AStype==1||AStype==3)
  {
	  fprintf(fout,"%d atoms used to specify active site:\n",nASI);
      for (int i = 0; i < nASI; i++)
		  fprintf(fout,"%d ",ASindexes[i]);
	   fprintf(fout,"\n");
  } else
  {
	   fprintf(fout,"Active Site: %lf %lf %lf\n",as_x,as_y,as_z);
	  
  }
  fprintf (fout,"Number of resPath points to be skipped: %d\n", numObeyPathNodes);
  fprintf (fout,"Output table goes to file: %s\n",strResultFileName);
  fprintf (fout,"Output directory: %s\n",strOutputdir);
  fprintf (fout,"Output path tracing: %s.\n",(mEnableOutput)?"Enabled":"Disabled");

  fprintf (fout,"Number of tunnels out to be find: %d.\n",mNumberOfTunnels);
	
}
void CParams::ReadConfig (char *name)
{

//  char buf[100];	
  char strline[1000];
  FILE * fin=Fopen(name,"r");
  if (!fin) {
   fprintf(stderr,"File '%s' doesn't exists...bye.\n\n",name);  fflush (stdout);
   exit(1);
  }
  fprintf(stdout,"Reading configuration ...");  fflush (stdout);
//  if (!(3==fscanf (fin, "%d %d %d", &Nx, &Ny, &Nz))) myerror("\nERROR: Can't read grid specification from %s file.\n",name);
  fgets(strline,1000,fin);
  fprintf(stdout,"%s",strline);
  if (!(1==sscanf (strline, "%lf", &fSize))) myerror("\nERROR: Can't read Size from %s\n",name);

  fgets(strline,1000,fin);
  fprintf(stdout,"%s",strline);
  strncpy(strAtomRadiusFileName,strline,100);
  rtrim(strAtomRadiusFileName);

  fgets(strline,1000,fin);
  fprintf(stdout,"%s",strline);
  strncpy(strTypesFileName,strline,100);
  rtrim(strTypesFileName);
  
  fgets(strline,1000,fin);
  fprintf(stdout,"%s",strline);
  strncpy(strTrajectoryFileName,strline,100);
  rtrim(strTrajectoryFileName);

  printf("|%s|\n",strAtomRadiusFileName);
  printf("|%s|\n",strTypesFileName);
  printf("|%s|\n",strTrajectoryFileName);


//  if (!(1==fscanf (fin, "%s", &strAtomRadiusFileName))) myerror("\nERROR: Can't read atom radius filename from %s\n",name);
//  if (!(1==fscanf (fin, "%s", &strTypesFileName))) myerror("\nERROR: Can't read atom types filename from %s\n",name);
//  if (!(1==fscanf (fin, "%s", &strTrajectoryFileName))) myerror("\nERROR: Can't read trajectory filename from %s\n",name);

  if (!(4==fscanf (fin, "%d %d %d %d", &numTrj, &mStartTrj, &mSkipTrj, &mAtomNotRead))) 
	myerror("\nERROR: Can't read configuration  trajectory proceeding.\n"
		"  Please check these numbers (numTrj, mStartTrj, mSkipTrj, mAtomNotReadfrom) in %s file.\n",name);

  int type;
  if (!(1==fscanf (fin, "%d", &type))) myerror("\nERROR: Can't read type of starting point specification from %s\n",name);
  AStype = type;

  if (type == 1  || type==3) {
    if (!(1==fscanf (fin, "%d", &nASI))) myerror("\nERROR: Can't read number of atom indeces for starting point from %s\n",name);
    ASindexes = new int[nASI];

    for (int i = 0; i < nASI; i++) {
      int num;
      if (!(1==fscanf (fin, "%d", &num))) myerror("\nERROR: One atom index specified in %s file is not a number.\n",name);
      ASindexes[i] = num-1;
    }
  } else
  if (type == 2) {
    if (!(3==fscanf (fin, "%lf %lf %lf", &as_x, &as_y, &as_z))) myerror("\nERROR: Starting point coordinates can't be read form %s file.\n",name);

  } else 
  {
    fprintf(stderr, "Error: bad way for active site specification!\n");
    fflush (stderr);
	exit(0);
		  
  }
  fflush (stdout);

  if (!(1==fscanf (fin, "%d", &numObeyPathNodes))) myerror("\nERROR: Cropping number from %s file can't be read.\n",name);
  Fclose(fin);
  fprintf(stdout,"... done\n");  fflush (stdout);

}


void CParams::ComputeActiveSite (REAL *pcoords, REAL *px, REAL *py, REAL *pz)
{
	
  if (AStype==1||AStype==3)
  {
  REAL x, y, z;

  x = y = z = 0;
  for (int i = 0; i < nASI; i++) {
    int k = ASindexes[i];
    x += pcoords[k * 4];
    y += pcoords[k * 4 + 1];
    z += pcoords[k * 4 + 2];

  }

  x /= nASI;
  y /= nASI;
  z /= nASI;

  *px=x;
  *py=y;
  *pz=z;
   return;
  } else
  {
  *px=as_x;
  *py=as_y;
  *pz=as_z;
	  
  }
}
