# Supplementary material for: CAVER: a new tool to explore routes from protein clefts, pockets and cavities
Source: BMC Bioinformatics. 2006 Jun 22;7:316. doi: 10.1186/1471-2105-7-316 (PMC1539030; doi:10.1186/1471-2105-7-316)
Supplement: Additional File 1 — Source codes of CAVER. Additional file (gzipped tar archive caver_unix_v0.99.4.tar.gz) contains source codes of CAVER ver. 0.99.4 for UNIX platforms and pyMol plug-in. Instructions for the installation and updates are provided at web page . [file 1471-2105-7-316-S1.gz › caver_unix_v0.99.4/src/result.dat]

#
# This file was generated by CAVER (http://viper.chemi.muni.cz/caver)
#
# Please cite the following reference when reporting the results using CAVER:
#
# Petøek M, Otyepka M, Baná¹ P, Ko¹inová P, Koèa J and Damborský J
# CAVER: A New Tool to Explore Routes from Protein Clefts, Pockets and Cavities; BMC Bioinformatics (2006) 
# Program CAVER a Molecular Speleologist.
#
#iTraj	TunnelNum	rmaxball	PathCost	vx	vy	vz	cos(phi)	lLength	fAverageRad	phi	theta	rho
1	0	1.372307	12.079744	7.200000	0.000000	10.400000	1.000000	22	2.009180	34.695154	0.000000	12.649111
1	1	0.819418	26.207698	7.200000	0.800000	9.600000	0.997066	22	1.731773	37.038768	6.340192	12.026637
1	2	0.756719	36.056521	9.600000	-5.600000	3.200000	0.699966	23	1.593402	73.937499	-30.256437	11.565466
