# Supplementary material for: CAVER: a new tool to explore routes from protein clefts, pockets and cavities
Source: BMC Bioinformatics. 2006 Jun 22;7:316. doi: 10.1186/1471-2105-7-316 (PMC1539030; doi:10.1186/1471-2105-7-316)
Supplement: Additional File 1 — Source codes of CAVER. Additional file (gzipped tar archive caver_unix_v0.99.4.tar.gz) contains source codes of CAVER ver. 0.99.4 for UNIX platforms and pyMol plug-in. Instructions for the installation and updates are provided at web page . [file 1471-2105-7-316-S1.gz › caver_unix_v0.99.4/src/getopt.h]

#ifndef GETOPT_H
#define GETOPT_H 1

#ifdef	__cplusplus
extern "C" {
#endif


extern char *optarg;
extern int optind;
extern int opterr;
extern int optopt;

struct option
{
  char *name;
  int has_arg;
  int *flag;
  int val;
};

/* Names for the values of the `has_arg' field of `struct option'.  */

#define	no_argument		0
#define required_argument	1
#define optional_argument	2

extern int getopt (int argc, char *const *argv, const char *shortopts);
extern int getopt_long (int argc, char *const *argv, const char *shortopts,
		        const struct option *longopts, int *longind);
extern int getopt_long_only (int argc, char *const *argv,
			     const char *shortopts,
		             const struct option *longopts, int *longind);
extern int _getopt_internal (int argc, char *const *argv,
			     const char *shortopts,
		             const struct option *longopts, int *longind,
			     int long_only);

#ifdef	__cplusplus
}
#endif

#endif /* GETOPT_H */
