# Supplementary material for: CAVER: a new tool to explore routes from protein clefts, pockets and cavities
Source: BMC Bioinformatics. 2006 Jun 22;7:316. doi: 10.1186/1471-2105-7-316 (PMC1539030; doi:10.1186/1471-2105-7-316)
Supplement: Additional File 1 — Source codes of CAVER. Additional file (gzipped tar archive caver_unix_v0.99.4.tar.gz) contains source codes of CAVER ver. 0.99.4 for UNIX platforms and pyMol plug-in. Instructions for the installation and updates are provided at web page . [file 1471-2105-7-316-S1.gz › caver_unix_v0.99.4/src/t_0001_05.dat]

36
47.652000 40.233000 36.254000 1.325989 3 1668 2649 2640
47.652000 41.033000 36.254000 1.180899 3 1668 2649 1667
47.652000 41.033000 35.454000 1.621028 3 1668 2649 3323
47.652000 41.833000 35.454000 1.463800 3 3323 1668 3313
47.652000 42.633000 35.454000 1.370570 3 3323 3313 3322
47.652000 43.433000 35.454000 1.215773 3 3322 3313 3323
47.652000 44.233000 35.454000 1.101121 3 3322 3313 3317
47.652000 45.033000 35.454000 1.256493 3 3322 3320 3312
47.652000 45.833000 35.454000 1.072928 3 3312 3320 3319
47.652000 46.633000 35.454000 0.993015 3 3312 3319 3320
47.652000 47.433000 35.454000 1.145264 3 3312 3319 3861
47.652000 48.233000 35.454000 1.434650 3 2091 3312 3861
47.652000 49.033000 35.454000 0.939910 3 2149 2143 2145
47.652000 49.033000 36.254000 1.299895 3 2154 3941 3932
47.652000 49.033000 37.054000 0.583827 3 3941 3932 3939
48.452000 49.033000 37.054000 0.496547 3 2154 2145 3861
48.452000 49.033000 37.854000 0.516080 3 3932 3941 3940
49.252000 49.033000 37.854000 0.237732 3 2154 2145 3861
49.252000 49.033000 38.654000 0.731218 3 3940 2154 3932
50.052000 49.033000 38.654000 0.753426 3 2154 3862 3853
50.052000 49.033000 39.454000 0.884772 3 3850 3862 3940
50.052000 49.833000 39.454000 1.027106 3 3940 3850 2152
50.052000 50.633000 39.454000 1.029619 3 3940 2152 2217
50.052000 50.633000 40.254000 1.190964 3 3850 3940 3929
50.852000 50.633000 40.254000 1.120642 3 2209 2217 3850
50.852000 50.633000 41.054000 1.324315 3 3850 2209 3883
50.852000 51.433000 41.054000 1.193885 3 3883 3933 2217
51.652000 51.433000 41.054000 1.080980 3 2217 2209 3883
51.652000 51.433000 41.854000 0.795248 3 3883 3882 3933
52.452000 51.433000 41.854000 1.284887 3 2209 3883 3900
53.252000 51.433000 41.854000 1.149867 3 2209 2215 3900
54.052000 51.433000 41.854000 1.220467 3 2215 2209 2207
54.052000 51.433000 42.654000 1.229444 3 3900 3895 2209
54.852000 51.433000 42.654000 1.696584 3 3900 2215 2209
55.652000 51.433000 42.654000 2.143211 3 2215 2199 3900
56.452000 51.433000 42.654000 1.975378 3 2199 2215 2207
