# Supplementary material for: CAVER: a new tool to explore routes from protein clefts, pockets and cavities
Source: BMC Bioinformatics. 2006 Jun 22;7:316. doi: 10.1186/1471-2105-7-316 (PMC1539030; doi:10.1186/1471-2105-7-316)
Supplement: Additional File 1 — Source codes of CAVER. Additional file (gzipped tar archive caver_unix_v0.99.4.tar.gz) contains source codes of CAVER ver. 0.99.4 for UNIX platforms and pyMol plug-in. Instructions for the installation and updates are provided at web page . [file 1471-2105-7-316-S1.gz › caver_unix_v0.99.4/src/cav_io.cpp]

#include "StdAfx.h"
#include "cav_io.h"

FILE *Fopen(const char *path, const char *mode)
{

  FILE *f;
  nopenfiles++;
  f=fopen(path,mode);
  if (!f) {
    
    fprintf(stderr,"\n\n ERROR: Unable to open file: '%s' ... exitting.\n\n",path);
    exit(1);
 
  } else {
//  for (int i=0;i<nopenfiles;i++) fprintf(stderr,"  ");
//    fprintf(stderr,"Opening -> %p ('%s') mode: %s\n",f,path,mode);
  }
  return f;

}

int Fclose(FILE *stream)
{
 int res=fclose(stream);
// for (int i=0;i<nopenfiles;i++) fprintf(stderr,"  ");
// fprintf(stderr,"Closing -> %p\n",stream);
 nopenfiles--;
 return res;
}

/*-------------------------------------------------------------------------------
FUNCTION : rtrim
PURPOSE  : trim trailing spaces from a string
--------------------------------------------------------------------------------*/
char *rtrim(char *str)
{
  char c;
  int n = strlen(str) - 1;
  
  while (n >= 0)
  {
    c=*(str+n);
    if ((c != ' ')&&(c!= '\n')&&(c!= '\t')&&(c!= '\r'))
    {
      *(str+n+1) = '\0';
      break;
    }
    else n--;
  }
  if ((n < 0) && (str[0] == ' ')) str[0] = '\0';
  
  return str;
}


char *ConcatePath(char *dest, const char *src1, const char *src2)
{

   strcpy(dest,src1);

   int lendest=strlen(dest);
   int lensrc=strlen(src2);

   if ((lendest==0)||(dest[lendest-1]=='/')||(dest[lendest-1]=='\\'))
     return strcat(dest,src2);
    else
     {
       strcat(dest,"/");
       return strcat(dest,src2);
     }
}

void myerror(const char *fmt,...)
{
  va_list ap;
  va_start(ap,fmt);
  vfprintf(stderr,fmt,ap);
  va_end(ap);
  fflush(stderr);
  exit(1);
}

void mywarning(const char *fmt,...)
{
  va_list ap;
  va_start(ap,fmt);
  vfprintf(stderr,fmt,ap);
  va_end(ap);
  fflush(stderr);
}
