# Supplementary material for: CAVER: a new tool to explore routes from protein clefts, pockets and cavities
Source: BMC Bioinformatics. 2006 Jun 22;7:316. doi: 10.1186/1471-2105-7-316 (PMC1539030; doi:10.1186/1471-2105-7-316)
Supplement: Additional File 1 — Source codes of CAVER. Additional file (gzipped tar archive caver_unix_v0.99.4.tar.gz) contains source codes of CAVER ver. 0.99.4 for UNIX platforms and pyMol plug-in. Instructions for the installation and updates are provided at web page . [file 1471-2105-7-316-S1.gz › caver_unix_v0.99.4/src/cdraw.h]

#ifndef _CDRAW_H
#define _CDRAW_H
#include <stdio.h>

#define DEFAULT -1
#define BLACK 0
#define BLUE 1
#define GREEN 2
#define CYAN 3
#define RED 4
#define MAGENTA 5
#define YELLOW 6
#define WHITE 7
#define BLUE1 8
#define BLUE2 9
#define BLUE3 10
#define BLUE4 11
#define GREEN1 12
#define GREEN2 13
#define GREEN3 14
#define CYAN1 15
#define CYAN2 16
#define CYAN3 17
#define RED1 18
#define RED2 19
#define RED3 20
#define MAGENTA1 21
#define MAGENTA2 22
#define MAGENTA3 23
#define BROWN1 24
#define BROWN2 25
#define BROWN3 26
#define PINK1 27
#define PINK2 28
#define PINK3 29
#define PINK4 30
#define GOLD 31

#define NOTFILLED -1
#define BLACKF 0
#define SHADE1 1
#define SHADE2 2
#define SHADE3 3
#define SHADE4 4
#define SHADE5 5
#define SHADE6 6
#define SHADE7 7
#define SHADE8 8
#define SHADE9 9
#define SHADE10 10
#define SHADE11 11
#define SHADE12 12
#define SHADE13 13
#define SHADE14 14
#define SHADE15 15
#define SHADE16 16
#define SHADE17 17
#define SHADE18 18
#define SHADE19 19
#define TINTS0 20	
#define TINTS1 21	
#define TINTS2 22	
#define TINTS3 23	
#define TINTS4 24	
#define TINTS5 25	
#define TINTS6 26	
#define TINTS7 27	
#define TINTS8 28	
#define TINTS9 29	
#define TINTS10 30	
#define TINTS11 31	
#define TINTS12 32	
#define TINTS13 33	
#define TINTS14 34	
#define TINTS15 35	
#define TINTS16 36	
#define TINTS17 37	
#define TINTS18 38	
#define TINTS19 39	
#define WHITEF 49	
#define DIAG30LEFT 41	
#define DIAG30RIGHT 42	
#define CROSSHATCH 43	
#define DIAG45LEFT 44	
#define DIAG45RIGHT 45	
#define CROSSHATCH45 46	
#define BRICKSH 47	
#define BRICKSV 48	
#define LINESH 49	
#define LINESV 50	
#define CROSSHATCH2 51	
#define SHINGLESHR 52	
#define SHINGLESHL 53	
#define SHINGLESV1 54	
#define SHINGLESV2 55	
#define FISH 56	
#define SMALLFISH 57	
#define CIRCLES 58	
#define HEXAGONS 59	
#define OCTAGONS 60	
#define TIRESH 61	
#define TIRESV 62	

	
#define FIG 1
#define NODRIVER 0
class CDraw
{
   int width;
   int linestyle;
   int linecolor;
   int fillcolor;
   int fillpattern;
   int leftar,rightar;
   int driver;
     
   FILE *FIGfout;
   void FIGline (int _x1, int _y1, int _x2, int _y2, int _width, int _linestyle,
   		int _linecolor, int _leftar, int _rightar);
   void FIGrectangle (int _x1, int _y1, int _x2, int _y2, int _width, int _linestyle,
   		int _linecolor,int _fillcolor,int _fillpattern);
   void FIGcircle(int _x, int _y, int _radius, int _width, int _linestyle,
   		int _linecolor,int _fillcolor,int _fillpattern);
   void FIGheader();
   
   
   
   
   void Init();   
   
public:
   CDraw();
   CDraw(const char *name,int _driver=FIG);
   ~CDraw();
   
   void setWidth(int _w) { width=_w;};
   void setLineStyle(int _s) { linestyle=_s;};
   void setLineColor(int _c) { linecolor=_c;};
   
   void setFillColor(int _c) { fillcolor=_c;};
   void setFillPattern(int _f) { fillpattern=_f;};
   
   void setForwardArrowOn() { leftar=1;};
   void setForwardArrowOff() { leftar=0;};
   void setBackwardArrowOn() { rightar=1;};
   void setBackwardArrowOff() { rightar=0;};
   
   void openDraw(const char *name,int _driver=FIG);
   void closeDraw();
   
   void line(int x1, int y1,int x2,int y2);
   void rectangle(int x1, int y1,int x2,int y2);
   void circle(int x, int y,int rad);
   void text(char *text);
};

#endif
