# Supplementary material for: CAVER: a new tool to explore routes from protein clefts, pockets and cavities
Source: BMC Bioinformatics. 2006 Jun 22;7:316. doi: 10.1186/1471-2105-7-316 (PMC1539030; doi:10.1186/1471-2105-7-316)
Supplement: Additional File 1 — Source codes of CAVER. Additional file (gzipped tar archive caver_unix_v0.99.4.tar.gz) contains source codes of CAVER ver. 0.99.4 for UNIX platforms and pyMol plug-in. Instructions for the installation and updates are provided at web page . [file 1471-2105-7-316-S1.gz › caver_unix_v0.99.4/src/CAtomgrid.h]

//
// File: CAtomgrid.h
// Created by: User <Email>
// Created on: Sat Mar 19 08:46:38 2005
//

#ifndef _CATOMGRID_H_
#define _CATOMGRID_H_

#include "random.h"
#include "CMath.h"

#define REAL double

extern int DBGlevel;

class CAtomgrid
{
	public:
		CAtomgrid();
		 ~CAtomgrid();
	
	void InitGrid(int _M,REAL _fRad, REAL _fSize );

	protected:

	void Delete();
	void Clear();

	protected:

	int L;		/**< L = 2*M+1 */
	int M;		/**< half of cell */
	int N;		/**< number of points in 3D grid (L*L*L */
	REAL fSize;	/**< X-size of grid cell */
	REAL fRad;	/**< Radius of atom */
	REAL *grid; /**< array containing grid */

	void ConvertIndexToPosition(int i,int j,int k,REAL *x,REAL *y, REAL *z);
	void ConvertPositionToIndex(int *i,int *j,int *k,REAL x,REAL y, REAL z);

};


#endif	//_CATOMGRID_H_
