# Supplementary material for: CAVER: a new tool to explore routes from protein clefts, pockets and cavities
Source: BMC Bioinformatics. 2006 Jun 22;7:316. doi: 10.1186/1471-2105-7-316 (PMC1539030; doi:10.1186/1471-2105-7-316)
Supplement: Additional File 1 — Source codes of CAVER. Additional file (gzipped tar archive caver_unix_v0.99.4.tar.gz) contains source codes of CAVER ver. 0.99.4 for UNIX platforms and pyMol plug-in. Instructions for the installation and updates are provided at web page . [file 1471-2105-7-316-S1.gz › caver_unix_v0.99.4/src/pymol-generated.rad]

1_N	1.550000
2_CA	1.700000
3_C	1.700000
4_O	1.520000
5_CB	1.700000
6_CG	1.700000
7_SD	1.800000
8_CE	1.700000
9_HA	1.200000
10_HB2	1.200000
11_HB3	1.200000
12_HG2	1.200000
13_HG3	1.200000
14_HE1	1.200000
15_HE2	1.200000
16_HE3	1.200000
17_H1	1.200000
18_H2	1.200000
19_H3	1.200000
20_N	1.550000
21_CA	1.700000
22_C	1.700000
23_O	1.520000
24_CB	1.700000
25_OG	1.520000
26_H	1.200000
27_HA	1.200000
28_HB2	1.200000
29_HB3	1.200000
30_HG	1.200000
31_N	1.550000
32_CA	1.700000
33_C	1.700000
34_O	1.520000
35_CB	1.700000
36_CG	1.700000
37_CD1	1.700000
38_CD2	1.700000
39_H	1.200000
40_HA	1.200000
41_HB2	1.200000
42_HB3	1.200000
43_HG	1.200000
44_HD11	1.200000
45_HD12	1.200000
46_HD13	1.200000
47_HD21	1.200000
48_HD22	1.200000
49_HD23	1.200000
50_N	1.550000
51_CA	1.700000
52_C	1.700000
53_O	1.520000
54_H	1.200000
55_HA2	1.200000
56_HA3	1.200000
57_N	1.550000
58_CA	1.700000
59_C	1.700000
60_O	1.520000
61_CB	1.700000
62_H	1.200000
63_HA	1.200000
64_HB1	1.200000
65_HB2	1.200000
66_HB3	1.200000
67_N	1.550000
68_CA	1.700000
69_C	1.700000
70_O	1.520000
71_CB	1.700000
72_CG	1.700000
73_CD	1.700000
74_CE	1.700000
75_NZ	1.550000
76_H	1.200000
77_HA	1.200000
78_HB2	1.200000
79_HB3	1.200000
80_HG2	1.200000
81_HG3	1.200000
82_HD2	1.200000
83_HD3	1.200000
84_HE2	1.200000
85_HE3	1.200000
86_HZ1	1.200000
87_HZ2	1.200000
88_HZ3	1.200000
89_N	1.550000
90_CA	1.700000
91_C	1.700000
92_O	1.520000
93_CB	1.700000
94_CG	1.700000
95_CD	1.700000
96_HA	1.200000
97_HB2	1.200000
98_HB3	1.200000
99_HG2	1.200000
100_HG3	1.200000
101_HD2	1.200000
102_HD3	1.200000
103_N	1.550000
104_CA	1.700000
105_C	1.700000
106_O	1.520000
107_CB	1.700000
108_CG	1.700000
109_CD1	1.700000
110_CD2	1.700000
111_CE1	1.700000
112_CE2	1.700000
113_CZ	1.700000
114_H	1.200000
115_HA	1.200000
116_HB2	1.200000
117_HB3	1.200000
118_HD1	1.200000
119_HD2	1.200000
120_HE1	1.200000
121_HE2	1.200000
122_HZ	1.200000
123_N	1.550000
124_CA	1.700000
125_C	1.700000
126_O	1.520000
127_H	1.200000
128_HA2	1.200000
129_HA3	1.200000
130_N	1.550000
131_CA	1.700000
132_C	1.700000
133_O	1.520000
134_CB	1.700000
135_CG	1.700000
136_CD	1.700000
137_OE1	1.520000
138_OE2	1.520000
139_H	1.200000
140_HA	1.200000
141_HB2	1.200000
142_HB3	1.200000
143_HG2	1.200000
144_HG3	1.200000
145_N	1.550000
146_CA	1.700000
147_C	1.700000
148_O	1.520000
149_CB	1.700000
150_CG	1.700000
151_CD	1.700000
152_CE	1.700000
153_NZ	1.550000
154_H	1.200000
155_HA	1.200000
156_HB2	1.200000
157_HB3	1.200000
158_HG2	1.200000
159_HG3	1.200000
160_HD2	1.200000
161_HD3	1.200000
162_HE2	1.200000
163_HE3	1.200000
164_HZ1	1.200000
165_HZ2	1.200000
166_HZ3	1.200000
167_N	1.550000
168_CA	1.700000
169_C	1.700000
170_O	1.520000
171_CB	1.700000
172_CG	1.700000
173_CD	1.700000
174_CE	1.700000
175_NZ	1.550000
176_H	1.200000
177_HA	1.200000
178_HB2	1.200000
179_HB3	1.200000
180_HG2	1.200000
181_HG3	1.200000
182_HD2	1.200000
183_HD3	1.200000
184_HE2	1.200000
185_HE3	1.200000
186_HZ1	1.200000
187_HZ2	1.200000
188_HZ3	1.200000
189_N	1.550000
190_CA	1.700000
191_C	1.700000
192_O	1.520000
193_CB	1.700000
194_CG	1.700000
195_CD1	1.700000
196_CD2	1.700000
197_CE1	1.700000
198_CE2	1.700000
199_CZ	1.700000
200_H	1.200000
201_HA	1.200000
202_HB2	1.200000
203_HB3	1.200000
204_HD1	1.200000
205_HD2	1.200000
206_HE1	1.200000
207_HE2	1.200000
208_HZ	1.200000
209_N	1.550000
210_CA	1.700000
211_C	1.700000
212_O	1.520000
213_CB	1.700000
214_CG1	1.700000
215_CG2	1.700000
216_CD1	1.700000
217_H	1.200000
218_HA	1.200000
219_HB	1.200000
220_HG12	1.200000
221_HG13	1.200000
222_HG21	1.200000
223_HG22	1.200000
224_HG23	1.200000
225_HD11	1.200000
226_HD12	1.200000
227_HD13	1.200000
228_N	1.550000
229_CA	1.700000
230_C	1.700000
231_O	1.520000
232_CB	1.700000
233_CG	1.700000
234_CD	1.700000
235_OE1	1.520000
236_OE2	1.520000
237_H	1.200000
238_HA	1.200000
239_HB2	1.200000
240_HB3	1.200000
241_HG2	1.200000
242_HG3	1.200000
243_N	1.550000
244_CA	1.700000
245_C	1.700000
246_O	1.520000
247_CB	1.700000
248_CG1	1.700000
249_CG2	1.700000
250_CD1	1.700000
251_H	1.200000
252_HA	1.200000
253_HB	1.200000
254_HG12	1.200000
255_HG13	1.200000
256_HG21	1.200000
257_HG22	1.200000
258_HG23	1.200000
259_HD11	1.200000
260_HD12	1.200000
261_HD13	1.200000
262_N	1.550000
263_CA	1.700000
264_C	1.700000
265_O	1.520000
266_CB	1.700000
267_CG	1.700000
268_CD	1.700000
269_CE	1.700000
270_NZ	1.550000
271_H	1.200000
272_HA	1.200000
273_HB2	1.200000
274_HB3	1.200000
275_HG2	1.200000
276_HG3	1.200000
277_HD2	1.200000
278_HD3	1.200000
279_HE2	1.200000
280_HE3	1.200000
281_HZ1	1.200000
282_HZ2	1.200000
283_HZ3	1.200000
284_N	1.550000
285_CA	1.700000
286_C	1.700000
287_O	1.520000
288_H	1.200000
289_HA2	1.200000
290_HA3	1.200000
291_N	1.550000
292_CA	1.700000
293_C	1.700000
294_O	1.520000
295_CB	1.700000
296_CG	1.700000
297_CD	1.700000
298_NE	1.550000
299_CZ	1.700000
300_NH1	1.550000
301_NH2	1.550000
302_H	1.200000
303_HA	1.200000
304_HB2	1.200000
305_HB3	1.200000
306_HG2	1.200000
307_HG3	1.200000
308_HD2	1.200000
309_HD3	1.200000
310_HE	1.200000
311_HH11	1.200000
312_HH12	1.200000
313_HH21	1.200000
314_HH22	1.200000
315_N	1.550000
316_CA	1.700000
317_C	1.700000
318_O	1.520000
319_CB	1.700000
320_CG	1.700000
321_CD	1.700000
322_NE	1.550000
323_CZ	1.700000
324_NH1	1.550000
325_NH2	1.550000
326_H	1.200000
327_HA	1.200000
328_HB2	1.200000
329_HB3	1.200000
330_HG2	1.200000
331_HG3	1.200000
332_HD2	1.200000
333_HD3	1.200000
334_HE	1.200000
335_HH11	1.200000
336_HH12	1.200000
337_HH21	1.200000
338_HH22	1.200000
339_N	1.550000
340_CA	1.700000
341_C	1.700000
342_O	1.520000
343_CB	1.700000
344_CG	1.700000
345_SD	1.800000
346_CE	1.700000
347_H	1.200000
348_HA	1.200000
349_HB2	1.200000
350_HB3	1.200000
351_HG2	1.200000
352_HG3	1.200000
353_HE1	1.200000
354_HE2	1.200000
355_HE3	1.200000
356_N	1.550000
357_CA	1.700000
358_C	1.700000
359_O	1.520000
360_CB	1.700000
361_H	1.200000
362_HA	1.200000
363_HB1	1.200000
364_HB2	1.200000
365_HB3	1.200000
366_N	1.550000
367_CA	1.700000
368_C	1.700000
369_O	1.520000
370_CB	1.700000
371_CG	1.700000
372_CD1	1.700000
373_CD2	1.700000
374_CE1	1.700000
375_CE2	1.700000
376_CZ	1.700000
377_OH	1.520000
378_H	1.200000
379_HA	1.200000
380_HB2	1.200000
381_HB3	1.200000
382_HD1	1.200000
383_HD2	1.200000
384_HE1	1.200000
385_HE2	1.200000
386_HH	1.200000
387_N	1.550000
388_CA	1.700000
389_C	1.700000
390_O	1.520000
391_CB	1.700000
392_CG1	1.700000
393_CG2	1.700000
394_CD1	1.700000
395_H	1.200000
396_HA	1.200000
397_HB	1.200000
398_HG12	1.200000
399_HG13	1.200000
400_HG21	1.200000
401_HG22	1.200000
402_HG23	1.200000
403_HD11	1.200000
404_HD12	1.200000
405_HD13	1.200000
406_N	1.550000
407_CA	1.700000
408_C	1.700000
409_O	1.520000
410_CB	1.700000
411_CG	1.700000
412_OD1	1.520000
413_OD2	1.520000
414_H	1.200000
415_HA	1.200000
416_HB2	1.200000
417_HB3	1.200000
418_N	1.550000
419_CA	1.700000
420_C	1.700000
421_O	1.520000
422_CB	1.700000
423_CG	1.700000
424_CD	1.700000
425_OE1	1.520000
426_OE2	1.520000
427_H	1.200000
428_HA	1.200000
429_HB2	1.200000
430_HB3	1.200000
431_HG2	1.200000
432_HG3	1.200000
433_N	1.550000
434_CA	1.700000
435_C	1.700000
436_O	1.520000
437_H	1.200000
438_HA2	1.200000
439_HA3	1.200000
440_N	1.550000
441_CA	1.700000
442_C	1.700000
443_O	1.520000
444_CB	1.700000
445_CG2	1.700000
446_OG1	1.520000
447_H	1.200000
448_HA	1.200000
449_HB	1.200000
450_HG1	1.200000
451_HG21	1.200000
452_HG22	1.200000
453_HG23	1.200000
454_N	1.550000
455_CA	1.700000
456_C	1.700000
457_O	1.520000
458_H	1.200000
459_HA2	1.200000
460_HA3	1.200000
461_N	1.550000
462_CA	1.700000
463_C	1.700000
464_O	1.520000
465_CB	1.700000
466_CG	1.700000
467_OD1	1.520000
468_OD2	1.520000
469_H	1.200000
470_HA	1.200000
471_HB2	1.200000
472_HB3	1.200000
473_N	1.550000
474_CA	1.700000
475_C	1.700000
476_O	1.520000
477_CB	1.700000
478_CG	1.700000
479_CD	1.700000
480_HA	1.200000
481_HB2	1.200000
482_HB3	1.200000
483_HG2	1.200000
484_HG3	1.200000
485_HD2	1.200000
486_HD3	1.200000
487_N	1.550000
488_CA	1.700000
489_C	1.700000
490_O	1.520000
491_CB	1.700000
492_CG1	1.700000
493_CG2	1.700000
494_CD1	1.700000
495_H	1.200000
496_HA	1.200000
497_HB	1.200000
498_HG12	1.200000
499_HG13	1.200000
500_HG21	1.200000
501_HG22	1.200000
502_HG23	1.200000
503_HD11	1.200000
504_HD12	1.200000
505_HD13	1.200000
506_N	1.550000
507_CA	1.700000
508_C	1.700000
509_O	1.520000
510_CB	1.700000
511_CG	1.700000
512_CD1	1.700000
513_CD2	1.700000
514_H	1.200000
515_HA	1.200000
516_HB2	1.200000
517_HB3	1.200000
518_HG	1.200000
519_HD11	1.200000
520_HD12	1.200000
521_HD13	1.200000
522_HD21	1.200000
523_HD22	1.200000
524_HD23	1.200000
525_N	1.550000
526_CA	1.700000
527_C	1.700000
528_O	1.520000
529_CB	1.700000
530_CG	1.700000
531_CD1	1.700000
532_CD2	1.700000
533_CE1	1.700000
534_CE2	1.700000
535_CZ	1.700000
536_H	1.200000
537_HA	1.200000
538_HB2	1.200000
539_HB3	1.200000
540_HD1	1.200000
541_HD2	1.200000
542_HE1	1.200000
543_HE2	1.200000
544_HZ	1.200000
545_N	1.550000
546_CA	1.700000
547_C	1.700000
548_O	1.520000
549_CB	1.700000
550_CG	1.700000
551_CD	1.700000
552_NE2	1.550000
553_OE1	1.520000
554_H	1.200000
555_HA	1.200000
556_HB2	1.200000
557_HB3	1.200000
558_HG2	1.200000
559_HG3	1.200000
560_HE21	1.200000
561_HE22	1.200000
562_N	1.550000
563_CA	1.700000
564_C	1.700000
565_O	1.520000
566_CB	1.700000
567_CG	1.700000
568_CD2	1.700000
569_ND1	1.550000
570_CE1	1.700000
571_NE2	1.550000
572_H	1.200000
573_HA	1.200000
574_HB2	1.200000
575_HB3	1.200000
576_HD1	1.200000
577_HD2	1.200000
578_HE1	1.200000
579_N	1.550000
580_CA	1.700000
581_C	1.700000
582_O	1.520000
583_H	1.200000
584_HA2	1.200000
585_HA3	1.200000
586_N	1.550000
587_CA	1.700000
588_C	1.700000
589_O	1.520000
590_CB	1.700000
591_CG	1.700000
592_ND2	1.550000
593_OD1	1.520000
594_H	1.200000
595_HA	1.200000
596_HB2	1.200000
597_HB3	1.200000
598_HD21	1.200000
599_HD22	1.200000
600_N	1.550000
601_CA	1.700000
602_C	1.700000
603_O	1.520000
604_CB	1.700000
605_CG	1.700000
606_CD	1.700000
607_HA	1.200000
608_HB2	1.200000
609_HB3	1.200000
610_HG2	1.200000
611_HG3	1.200000
612_HD2	1.200000
613_HD3	1.200000
614_N	1.550000
615_CA	1.700000
616_C	1.700000
617_O	1.520000
618_CB	1.700000
619_CG2	1.700000
620_OG1	1.520000
621_H	1.200000
622_HA	1.200000
623_HB	1.200000
624_HG1	1.200000
625_HG21	1.200000
626_HG22	1.200000
627_HG23	1.200000
628_N	1.550000
629_CA	1.700000
630_C	1.700000
631_O	1.520000
632_CB	1.700000
633_OG	1.520000
634_H	1.200000
635_HA	1.200000
636_HB2	1.200000
637_HB3	1.200000
638_HG	1.200000
639_N	1.550000
640_CA	1.700000
641_C	1.700000
642_O	1.520000
643_CB	1.700000
644_OG	1.520000
645_H	1.200000
646_HA	1.200000
647_HB2	1.200000
648_HB3	1.200000
649_HG	1.200000
650_N	1.550000
651_CA	1.700000
652_C	1.700000
653_O	1.520000
654_CB	1.700000
655_CG	1.700000
656_CD1	1.700000
657_CD2	1.700000
658_CE1	1.700000
659_CE2	1.700000
660_CZ	1.700000
661_OH	1.520000
662_H	1.200000
663_HA	1.200000
664_HB2	1.200000
665_HB3	1.200000
666_HD1	1.200000
667_HD2	1.200000
668_HE1	1.200000
669_HE2	1.200000
670_HH	1.200000
671_N	1.550000
672_CA	1.700000
673_C	1.700000
674_O	1.520000
675_CB	1.700000
676_CG	1.700000
677_CD1	1.700000
678_CD2	1.700000
679_H	1.200000
680_HA	1.200000
681_HB2	1.200000
682_HB3	1.200000
683_HG	1.200000
684_HD11	1.200000
685_HD12	1.200000
686_HD13	1.200000
687_HD21	1.200000
688_HD22	1.200000
689_HD23	1.200000
690_N	1.550000
691_CA	1.700000
692_C	1.700000
693_O	1.520000
694_CB	1.700000
695_CG	1.700000
696_CD1	1.700000
697_CD2	1.700000
698_CE2	1.700000
699_CE3	1.700000
700_NE1	1.550000
701_CZ2	1.700000
702_CZ3	1.700000
703_CH2	1.700000
704_H	1.200000
705_HA	1.200000
706_HB2	1.200000
707_HB3	1.200000
708_HD1	1.200000
709_HE1	1.200000
710_HE3	1.200000
711_HZ2	1.200000
712_HZ3	1.200000
713_HH2	1.200000
714_N	1.550000
715_CA	1.700000
716_C	1.700000
717_O	1.520000
718_CB	1.700000
719_CG	1.700000
720_CD	1.700000
721_NE	1.550000
722_CZ	1.700000
723_NH1	1.550000
724_NH2	1.550000
725_H	1.200000
726_HA	1.200000
727_HB2	1.200000
728_HB3	1.200000
729_HG2	1.200000
730_HG3	1.200000
731_HD2	1.200000
732_HD3	1.200000
733_HE	1.200000
734_HH11	1.200000
735_HH12	1.200000
736_HH21	1.200000
737_HH22	1.200000
738_N	1.550000
739_CA	1.700000
740_C	1.700000
741_O	1.520000
742_CB	1.700000
743_CG	1.700000
744_ND2	1.550000
745_OD1	1.520000
746_H	1.200000
747_HA	1.200000
748_HB2	1.200000
749_HB3	1.200000
750_HD21	1.200000
751_HD22	1.200000
752_N	1.550000
753_CA	1.700000
754_C	1.700000
755_O	1.520000
756_CB	1.700000
757_CG1	1.700000
758_CG2	1.700000
759_CD1	1.700000
760_H	1.200000
761_HA	1.200000
762_HB	1.200000
763_HG12	1.200000
764_HG13	1.200000
765_HG21	1.200000
766_HG22	1.200000
767_HG23	1.200000
768_HD11	1.200000
769_HD12	1.200000
770_HD13	1.200000
771_N	1.550000
772_CA	1.700000
773_C	1.700000
774_O	1.520000
775_CB	1.700000
776_CG	1.700000
777_SD	1.800000
778_CE	1.700000
779_H	1.200000
780_HA	1.200000
781_HB2	1.200000
782_HB3	1.200000
783_HG2	1.200000
784_HG3	1.200000
785_HE1	1.200000
786_HE2	1.200000
787_HE3	1.200000
788_N	1.550000
789_CA	1.700000
790_C	1.700000
791_O	1.520000
792_CB	1.700000
793_CG	1.700000
794_CD	1.700000
795_HA	1.200000
796_HB2	1.200000
797_HB3	1.200000
798_HG2	1.200000
799_HG3	1.200000
800_HD2	1.200000
801_HD3	1.200000
802_N	1.550000
803_CA	1.700000
804_C	1.700000
805_O	1.520000
806_CB	1.700000
807_CG	1.700000
808_CD2	1.700000
809_ND1	1.550000
810_CE1	1.700000
811_NE2	1.550000
812_H	1.200000
813_HA	1.200000
814_HB2	1.200000
815_HB3	1.200000
816_HD1	1.200000
817_HD2	1.200000
818_HE1	1.200000
819_N	1.550000
820_CA	1.700000
821_C	1.700000
822_O	1.520000
823_CB	1.700000
824_SG	1.800000
825_H	1.200000
826_HA	1.200000
827_HB2	1.200000
828_HB3	1.200000
829_HG	1.200000
830_N	1.550000
831_CA	1.700000
832_C	1.700000
833_O	1.520000
834_CB	1.700000
835_H	1.200000
836_HA	1.200000
837_HB1	1.200000
838_HB2	1.200000
839_HB3	1.200000
840_N	1.550000
841_CA	1.700000
842_C	1.700000
843_O	1.520000
844_H	1.200000
845_HA2	1.200000
846_HA3	1.200000
847_N	1.550000
848_CA	1.700000
849_C	1.700000
850_O	1.520000
851_CB	1.700000
852_CG	1.700000
853_CD1	1.700000
854_CD2	1.700000
855_H	1.200000
856_HA	1.200000
857_HB2	1.200000
858_HB3	1.200000
859_HG	1.200000
860_HD11	1.200000
861_HD12	1.200000
862_HD13	1.200000
863_HD21	1.200000
864_HD22	1.200000
865_HD23	1.200000
866_N	1.550000
867_CA	1.700000
868_C	1.700000
869_O	1.520000
870_H	1.200000
871_HA2	1.200000
872_HA3	1.200000
873_N	1.550000
874_CA	1.700000
875_C	1.700000
876_O	1.520000
877_CB	1.700000
878_CG	1.700000
879_CD	1.700000
880_NE	1.550000
881_CZ	1.700000
882_NH1	1.550000
883_NH2	1.550000
884_H	1.200000
885_HA	1.200000
886_HB2	1.200000
887_HB3	1.200000
888_HG2	1.200000
889_HG3	1.200000
890_HD2	1.200000
891_HD3	1.200000
892_HE	1.200000
893_HH11	1.200000
894_HH12	1.200000
895_HH21	1.200000
896_HH22	1.200000
897_N	1.550000
898_CA	1.700000
899_C	1.700000
900_O	1.520000
901_CB	1.700000
902_CG	1.700000
903_CD1	1.700000
904_CD2	1.700000
905_H	1.200000
906_HA	1.200000
907_HB2	1.200000
908_HB3	1.200000
909_HG	1.200000
910_HD11	1.200000
911_HD12	1.200000
912_HD13	1.200000
913_HD21	1.200000
914_HD22	1.200000
915_HD23	1.200000
916_N	1.550000
917_CA	1.700000
918_C	1.700000
919_O	1.520000
920_CB	1.700000
921_CG1	1.700000
922_CG2	1.700000
923_CD1	1.700000
924_H	1.200000
925_HA	1.200000
926_HB	1.200000
927_HG12	1.200000
928_HG13	1.200000
929_HG21	1.200000
930_HG22	1.200000
931_HG23	1.200000
932_HD11	1.200000
933_HD12	1.200000
934_HD13	1.200000
935_N	1.550000
936_CA	1.700000
937_C	1.700000
938_O	1.520000
939_CB	1.700000
940_H	1.200000
941_HA	1.200000
942_HB1	1.200000
943_HB2	1.200000
944_HB3	1.200000
945_N	1.550000
946_CA	1.700000
947_C	1.700000
948_O	1.520000
949_CB	1.700000
950_SG	1.800000
951_H	1.200000
952_HA	1.200000
953_HB2	1.200000
954_HB3	1.200000
955_HG	1.200000
956_N	1.550000
957_CA	1.700000
958_C	1.700000
959_O	1.520000
960_CB	1.700000
961_CG	1.700000
962_OD1	1.520000
963_OD2	1.520000
964_H	1.200000
965_HA	1.200000
966_HB2	1.200000
967_HB3	1.200000
968_N	1.550000
969_CA	1.700000
970_C	1.700000
971_O	1.520000
972_CB	1.700000
973_CG	1.700000
974_CD1	1.700000
975_CD2	1.700000
976_H	1.200000
977_HA	1.200000
978_HB2	1.200000
979_HB3	1.200000
980_HG	1.200000
981_HD11	1.200000
982_HD12	1.200000
983_HD13	1.200000
984_HD21	1.200000
985_HD22	1.200000
986_HD23	1.200000
987_N	1.550000
988_CA	1.700000
989_C	1.700000
990_O	1.520000
991_CB	1.700000
992_CG1	1.700000
993_CG2	1.700000
994_CD1	1.700000
995_H	1.200000
996_HA	1.200000
997_HB	1.200000
998_HG12	1.200000
999_HG13	1.200000
1000_HG21	1.200000
1001_HG22	1.200000
1002_HG23	1.200000
1003_HD11	1.200000
1004_HD12	1.200000
1005_HD13	1.200000
1006_N	1.550000
1007_CA	1.700000
1008_C	1.700000
1009_O	1.520000
1010_H	1.200000
1011_HA2	1.200000
1012_HA3	1.200000
1013_N	1.550000
1014_CA	1.700000
1015_C	1.700000
1016_O	1.520000
1017_CB	1.700000
1018_CG	1.700000
1019_SD	1.800000
1020_CE	1.700000
1021_H	1.200000
1022_HA	1.200000
1023_HB2	1.200000
1024_HB3	1.200000
1025_HG2	1.200000
1026_HG3	1.200000
1027_HE1	1.200000
1028_HE2	1.200000
1029_HE3	1.200000
1030_N	1.550000
1031_CA	1.700000
1032_C	1.700000
1033_O	1.520000
1034_H	1.200000
1035_HA2	1.200000
1036_HA3	1.200000
1037_N	1.550000
1038_CA	1.700000
1039_C	1.700000
1040_O	1.520000
1041_CB	1.700000
1042_CG	1.700000
1043_OD1	1.520000
1044_OD2	1.520000
1045_H	1.200000
1046_HA	1.200000
1047_HB2	1.200000
1048_HB3	1.200000
1049_N	1.550000
1050_CA	1.700000
1051_C	1.700000
1052_O	1.520000
1053_CB	1.700000
1054_OG	1.520000
1055_H	1.200000
1056_HA	1.200000
1057_HB2	1.200000
1058_HB3	1.200000
1059_HG	1.200000
1060_N	1.550000
1061_CA	1.700000
1062_C	1.700000
1063_O	1.520000
1064_CB	1.700000
1065_CG	1.700000
1066_OD1	1.520000
1067_OD2	1.520000
1068_H	1.200000
1069_HA	1.200000
1070_HB2	1.200000
1071_HB3	1.200000
1072_N	1.550000
1073_CA	1.700000
1074_C	1.700000
1075_O	1.520000
1076_CB	1.700000
1077_CG	1.700000
1078_CD	1.700000
1079_CE	1.700000
1080_NZ	1.550000
1081_H	1.200000
1082_HA	1.200000
1083_HB2	1.200000
1084_HB3	1.200000
1085_HG2	1.200000
1086_HG3	1.200000
1087_HD2	1.200000
1088_HD3	1.200000
1089_HE2	1.200000
1090_HE3	1.200000
1091_HZ1	1.200000
1092_HZ2	1.200000
1093_HZ3	1.200000
1094_N	1.550000
1095_CA	1.700000
1096_C	1.700000
1097_O	1.520000
1098_CB	1.700000
1099_CG	1.700000
1100_CD1	1.700000
1101_CD2	1.700000
1102_H	1.200000
1103_HA	1.200000
1104_HB2	1.200000
1105_HB3	1.200000
1106_HG	1.200000
1107_HD11	1.200000
1108_HD12	1.200000
1109_HD13	1.200000
1110_HD21	1.200000
1111_HD22	1.200000
1112_HD23	1.200000
1113_N	1.550000
1114_CA	1.700000
1115_C	1.700000
1116_O	1.520000
1117_CB	1.700000
1118_CG	1.700000
1119_OD1	1.520000
1120_OD2	1.520000
1121_H	1.200000
1122_HA	1.200000
1123_HB2	1.200000
1124_HB3	1.200000
1125_N	1.550000
1126_CA	1.700000
1127_C	1.700000
1128_O	1.520000
1129_CB	1.700000
1130_CG	1.700000
1131_CD	1.700000
1132_HA	1.200000
1133_HB2	1.200000
1134_HB3	1.200000
1135_HG2	1.200000
1136_HG3	1.200000
1137_HD2	1.200000
1138_HD3	1.200000
1139_N	1.550000
1140_CA	1.700000
1141_C	1.700000
1142_O	1.520000
1143_CB	1.700000
1144_OG	1.520000
1145_H	1.200000
1146_HA	1.200000
1147_HB2	1.200000
1148_HB3	1.200000
1149_HG	1.200000
1150_N	1.550000
1151_CA	1.700000
1152_C	1.700000
1153_O	1.520000
1154_H	1.200000
1155_HA2	1.200000
1156_HA3	1.200000
1157_N	1.550000
1158_CA	1.700000
1159_C	1.700000
1160_O	1.520000
1161_CB	1.700000
1162_CG	1.700000
1163_CD	1.700000
1164_HA	1.200000
1165_HB2	1.200000
1166_HB3	1.200000
1167_HG2	1.200000
1168_HG3	1.200000
1169_HD2	1.200000
1170_HD3	1.200000
1171_N	1.550000
1172_CA	1.700000
1173_C	1.700000
1174_O	1.520000
1175_CB	1.700000
1176_CG	1.700000
1177_CD	1.700000
1178_OE1	1.520000
1179_OE2	1.520000
1180_H	1.200000
1181_HA	1.200000
1182_HB2	1.200000
1183_HB3	1.200000
1184_HG2	1.200000
1185_HG3	1.200000
1186_N	1.550000
1187_CA	1.700000
1188_C	1.700000
1189_O	1.520000
1190_CB	1.700000
1191_CG	1.700000
1192_CD	1.700000
1193_NE	1.550000
1194_CZ	1.700000
1195_NH1	1.550000
1196_NH2	1.550000
1197_H	1.200000
1198_HA	1.200000
1199_HB2	1.200000
1200_HB3	1.200000
1201_HG2	1.200000
1202_HG3	1.200000
1203_HD2	1.200000
1204_HD3	1.200000
1205_HE	1.200000
1206_HH11	1.200000
1207_HH12	1.200000
1208_HH21	1.200000
1209_HH22	1.200000
1210_N	1.550000
1211_CA	1.700000
1212_C	1.700000
1213_O	1.520000
1214_CB	1.700000
1215_CG	1.700000
1216_CD1	1.700000
1217_CD2	1.700000
1218_CE1	1.700000
1219_CE2	1.700000
1220_CZ	1.700000
1221_OH	1.520000
1222_H	1.200000
1223_HA	1.200000
1224_HB2	1.200000
1225_HB3	1.200000
1226_HD1	1.200000
1227_HD2	1.200000
1228_HE1	1.200000
1229_HE2	1.200000
1230_HH	1.200000
1231_N	1.550000
1232_CA	1.700000
1233_C	1.700000
1234_O	1.520000
1235_CB	1.700000
1236_H	1.200000
1237_HA	1.200000
1238_HB1	1.200000
1239_HB2	1.200000
1240_HB3	1.200000
1241_N	1.550000
1242_CA	1.700000
1243_C	1.700000
1244_O	1.520000
1245_CB	1.700000
1246_CG	1.700000
1247_CD1	1.700000
1248_CD2	1.700000
1249_CE1	1.700000
1250_CE2	1.700000
1251_CZ	1.700000
1252_OH	1.520000
1253_H	1.200000
1254_HA	1.200000
1255_HB2	1.200000
1256_HB3	1.200000
1257_HD1	1.200000
1258_HD2	1.200000
1259_HE1	1.200000
1260_HE2	1.200000
1261_HH	1.200000
1262_N	1.550000
1263_CA	1.700000
1264_C	1.700000
1265_O	1.520000
1266_CB	1.700000
1267_H	1.200000
1268_HA	1.200000
1269_HB1	1.200000
1270_HB2	1.200000
1271_HB3	1.200000
1272_N	1.550000
1273_CA	1.700000
1274_C	1.700000
1275_O	1.520000
1276_CB	1.700000
1277_CG	1.700000
1278_CD	1.700000
1279_OE1	1.520000
1280_OE2	1.520000
1281_H	1.200000
1282_HA	1.200000
1283_HB2	1.200000
1284_HB3	1.200000
1285_HG2	1.200000
1286_HG3	1.200000
1287_N	1.550000
1288_CA	1.700000
1289_C	1.700000
1290_O	1.520000
1291_CB	1.700000
1292_CG	1.700000
1293_CD2	1.700000
1294_ND1	1.550000
1295_CE1	1.700000
1296_NE2	1.550000
1297_H	1.200000
1298_HA	1.200000
1299_HB2	1.200000
1300_HB3	1.200000
1301_HD2	1.200000
1302_HE1	1.200000
1303_HE2	1.200000
1304_N	1.550000
1305_CA	1.700000
1306_C	1.700000
1307_O	1.520000
1308_CB	1.700000
1309_CG	1.700000
1310_CD	1.700000
1311_NE	1.550000
1312_CZ	1.700000
1313_NH1	1.550000
1314_NH2	1.550000
1315_H	1.200000
1316_HA	1.200000
1317_HB2	1.200000
1318_HB3	1.200000
1319_HG2	1.200000
1320_HG3	1.200000
1321_HD2	1.200000
1322_HD3	1.200000
1323_HE	1.200000
1324_HH11	1.200000
1325_HH12	1.200000
1326_HH21	1.200000
1327_HH22	1.200000
1328_N	1.550000
1329_CA	1.700000
1330_C	1.700000
1331_O	1.520000
1332_CB	1.700000
1333_CG	1.700000
1334_OD1	1.520000
1335_OD2	1.520000
1336_H	1.200000
1337_HA	1.200000
1338_HB2	1.200000
1339_HB3	1.200000
1340_N	1.550000
1341_CA	1.700000
1342_C	1.700000
1343_O	1.520000
1344_CB	1.700000
1345_CG	1.700000
1346_CD1	1.700000
1347_CD2	1.700000
1348_CE1	1.700000
1349_CE2	1.700000
1350_CZ	1.700000
1351_OH	1.520000
1352_H	1.200000
1353_HA	1.200000
1354_HB2	1.200000
1355_HB3	1.200000
1356_HD1	1.200000
1357_HD2	1.200000
1358_HE1	1.200000
1359_HE2	1.200000
1360_HH	1.200000
1361_N	1.550000
1362_CA	1.700000
1363_C	1.700000
1364_O	1.520000
1365_CB	1.700000
1366_CG	1.700000
1367_CD1	1.700000
1368_CD2	1.700000
1369_H	1.200000
1370_HA	1.200000
1371_HB2	1.200000
1372_HB3	1.200000
1373_HG	1.200000
1374_HD11	1.200000
1375_HD12	1.200000
1376_HD13	1.200000
1377_HD21	1.200000
1378_HD22	1.200000
1379_HD23	1.200000
1380_N	1.550000
1381_CA	1.700000
1382_C	1.700000
1383_O	1.520000
1384_CB	1.700000
1385_CG	1.700000
1386_OD1	1.520000
1387_OD2	1.520000
1388_H	1.200000
1389_HA	1.200000
1390_HB2	1.200000
1391_HB3	1.200000
1392_N	1.550000
1393_CA	1.700000
1394_C	1.700000
1395_O	1.520000
1396_CB	1.700000
1397_H	1.200000
1398_HA	1.200000
1399_HB1	1.200000
1400_HB2	1.200000
1401_HB3	1.200000
1402_N	1.550000
1403_CA	1.700000
1404_C	1.700000
1405_O	1.520000
1406_CB	1.700000
1407_CG	1.700000
1408_CD1	1.700000
1409_CD2	1.700000
1410_H	1.200000
1411_HA	1.200000
1412_HB2	1.200000
1413_HB3	1.200000
1414_HG	1.200000
1415_HD11	1.200000
1416_HD12	1.200000
1417_HD13	1.200000
1418_HD21	1.200000
1419_HD22	1.200000
1420_HD23	1.200000
1421_N	1.550000
1422_CA	1.700000
1423_C	1.700000
1424_O	1.520000
1425_CB	1.700000
1426_CG	1.700000
1427_CD1	1.700000
1428_CD2	1.700000
1429_CE2	1.700000
1430_CE3	1.700000
1431_NE1	1.550000
1432_CZ2	1.700000
1433_CZ3	1.700000
1434_CH2	1.700000
1435_H	1.200000
1436_HA	1.200000
1437_HB2	1.200000
1438_HB3	1.200000
1439_HD1	1.200000
1440_HE1	1.200000
1441_HE3	1.200000
1442_HZ2	1.200000
1443_HZ3	1.200000
1444_HH2	1.200000
1445_N	1.550000
1446_CA	1.700000
1447_C	1.700000
1448_O	1.520000
1449_CB	1.700000
1450_CG	1.700000
1451_CD	1.700000
1452_OE1	1.520000
1453_OE2	1.520000
1454_H	1.200000
1455_HA	1.200000
1456_HB2	1.200000
1457_HB3	1.200000
1458_HG2	1.200000
1459_HG3	1.200000
1460_N	1.550000
1461_CA	1.700000
1462_C	1.700000
1463_O	1.520000
1464_CB	1.700000
1465_H	1.200000
1466_HA	1.200000
1467_HB1	1.200000
1468_HB2	1.200000
1469_HB3	1.200000
1470_N	1.550000
1471_CA	1.700000
1472_C	1.700000
1473_O	1.520000
1474_CB	1.700000
1475_CG	1.700000
1476_CD1	1.700000
1477_CD2	1.700000
1478_H	1.200000
1479_HA	1.200000
1480_HB2	1.200000
1481_HB3	1.200000
1482_HG	1.200000
1483_HD11	1.200000
1484_HD12	1.200000
1485_HD13	1.200000
1486_HD21	1.200000
1487_HD22	1.200000
1488_HD23	1.200000
1489_N	1.550000
1490_CA	1.700000
1491_C	1.700000
1492_O	1.520000
1493_CB	1.700000
1494_CG	1.700000
1495_OD1	1.520000
1496_OD2	1.520000
1497_H	1.200000
1498_HA	1.200000
1499_HB2	1.200000
1500_HB3	1.200000
1501_N	1.550000
1502_CA	1.700000
1503_C	1.700000
1504_O	1.520000
1505_CB	1.700000
1506_CG	1.700000
1507_CD1	1.700000
1508_CD2	1.700000
1509_H	1.200000
1510_HA	1.200000
1511_HB2	1.200000
1512_HB3	1.200000
1513_HG	1.200000
1514_HD11	1.200000
1515_HD12	1.200000
1516_HD13	1.200000
1517_HD21	1.200000
1518_HD22	1.200000
1519_HD23	1.200000
1520_N	1.550000
1521_CA	1.700000
1522_C	1.700000
1523_O	1.520000
1524_H	1.200000
1525_HA2	1.200000
1526_HA3	1.200000
1527_N	1.550000
1528_CA	1.700000
1529_C	1.700000
1530_O	1.520000
1531_CB	1.700000
1532_CG	1.700000
1533_OD1	1.520000
1534_OD2	1.520000
1535_H	1.200000
1536_HA	1.200000
1537_HB2	1.200000
1538_HB3	1.200000
1539_N	1.550000
1540_CA	1.700000
1541_C	1.700000
1542_O	1.520000
1543_CB	1.700000
1544_CG	1.700000
1545_CD	1.700000
1546_NE	1.550000
1547_CZ	1.700000
1548_NH1	1.550000
1549_NH2	1.550000
1550_H	1.200000
1551_HA	1.200000
1552_HB2	1.200000
1553_HB3	1.200000
1554_HG2	1.200000
1555_HG3	1.200000
1556_HD2	1.200000
1557_HD3	1.200000
1558_HE	1.200000
1559_HH11	1.200000
1560_HH12	1.200000
1561_HH21	1.200000
1562_HH22	1.200000
1563_N	1.550000
1564_CA	1.700000
1565_C	1.700000
1566_O	1.520000
1567_CB	1.700000
1568_CG1	1.700000
1569_CG2	1.700000
1570_H	1.200000
1571_HA	1.200000
1572_HB	1.200000
1573_HG11	1.200000
1574_HG12	1.200000
1575_HG13	1.200000
1576_HG21	1.200000
1577_HG22	1.200000
1578_HG23	1.200000
1579_N	1.550000
1580_CA	1.700000
1581_C	1.700000
1582_O	1.520000
1583_CB	1.700000
1584_CG1	1.700000
1585_CG2	1.700000
1586_H	1.200000
1587_HA	1.200000
1588_HB	1.200000
1589_HG11	1.200000
1590_HG12	1.200000
1591_HG13	1.200000
1592_HG21	1.200000
1593_HG22	1.200000
1594_HG23	1.200000
1595_N	1.550000
1596_CA	1.700000
1597_C	1.700000
1598_O	1.520000
1599_CB	1.700000
1600_CG	1.700000
1601_CD1	1.700000
1602_CD2	1.700000
1603_H	1.200000
1604_HA	1.200000
1605_HB2	1.200000
1606_HB3	1.200000
1607_HG	1.200000
1608_HD11	1.200000
1609_HD12	1.200000
1610_HD13	1.200000
1611_HD21	1.200000
1612_HD22	1.200000
1613_HD23	1.200000
1614_N	1.550000
1615_CA	1.700000
1616_C	1.700000
1617_O	1.520000
1618_CB	1.700000
1619_CG1	1.700000
1620_CG2	1.700000
1621_H	1.200000
1622_HA	1.200000
1623_HB	1.200000
1624_HG11	1.200000
1625_HG12	1.200000
1626_HG13	1.200000
1627_HG21	1.200000
1628_HG22	1.200000
1629_HG23	1.200000
1630_N	1.550000
1631_CA	1.700000
1632_C	1.700000
1633_O	1.520000
1634_CB	1.700000
1635_CG1	1.700000
1636_CG2	1.700000
1637_H	1.200000
1638_HA	1.200000
1639_HB	1.200000
1640_HG11	1.200000
1641_HG12	1.200000
1642_HG13	1.200000
1643_HG21	1.200000
1644_HG22	1.200000
1645_HG23	1.200000
1646_N	1.550000
1647_CA	1.700000
1648_C	1.700000
1649_O	1.520000
1650_CB	1.700000
1651_CG	1.700000
1652_CD2	1.700000
1653_ND1	1.550000
1654_CE1	1.700000
1655_NE2	1.550000
1656_H	1.200000
1657_HA	1.200000
1658_HB2	1.200000
1659_HB3	1.200000
1660_HD2	1.200000
1661_HE1	1.200000
1662_HE2	1.200000
1663_N	1.550000
1664_CA	1.700000
1665_C	1.700000
1666_O	1.520000
1667_CB	1.700000
1668_CG	1.700000
1669_OD1	1.520000
1670_OD2	1.520000
1671_H	1.200000
1672_HA	1.200000
1673_HB2	1.200000
1674_HB3	1.200000
1675_N	1.550000
1676_CA	1.700000
1677_C	1.700000
1678_O	1.520000
1679_CB	1.700000
1680_CG	1.700000
1681_CD1	1.700000
1682_CD2	1.700000
1683_CE2	1.700000
1684_CE3	1.700000
1685_NE1	1.550000
1686_CZ2	1.700000
1687_CZ3	1.700000
1688_CH2	1.700000
1689_H	1.200000
1690_HA	1.200000
1691_HB2	1.200000
1692_HB3	1.200000
1693_HD1	1.200000
1694_HE1	1.200000
1695_HE3	1.200000
1696_HZ2	1.200000
1697_HZ3	1.200000
1698_HH2	1.200000
1699_N	1.550000
1700_CA	1.700000
1701_C	1.700000
1702_O	1.520000
1703_H	1.200000
1704_HA2	1.200000
1705_HA3	1.200000
1706_N	1.550000
1707_CA	1.700000
1708_C	1.700000
1709_O	1.520000
1710_CB	1.700000
1711_OG	1.520000
1712_H	1.200000
1713_HA	1.200000
1714_HB2	1.200000
1715_HB3	1.200000
1716_HG	1.200000
1717_N	1.550000
1718_CA	1.700000
1719_C	1.700000
1720_O	1.520000
1721_CB	1.700000
1722_H	1.200000
1723_HA	1.200000
1724_HB1	1.200000
1725_HB2	1.200000
1726_HB3	1.200000
1727_N	1.550000
1728_CA	1.700000
1729_C	1.700000
1730_O	1.520000
1731_CB	1.700000
1732_CG	1.700000
1733_CD1	1.700000
1734_CD2	1.700000
1735_H	1.200000
1736_HA	1.200000
1737_HB2	1.200000
1738_HB3	1.200000
1739_HG	1.200000
1740_HD11	1.200000
1741_HD12	1.200000
1742_HD13	1.200000
1743_HD21	1.200000
1744_HD22	1.200000
1745_HD23	1.200000
1746_N	1.550000
1747_CA	1.700000
1748_C	1.700000
1749_O	1.520000
1750_H	1.200000
1751_HA2	1.200000
1752_HA3	1.200000
1753_N	1.550000
1754_CA	1.700000
1755_C	1.700000
1756_O	1.520000
1757_CB	1.700000
1758_CG	1.700000
1759_CD1	1.700000
1760_CD2	1.700000
1761_CE1	1.700000
1762_CE2	1.700000
1763_CZ	1.700000
1764_H	1.200000
1765_HA	1.200000
1766_HB2	1.200000
1767_HB3	1.200000
1768_HD1	1.200000
1769_HD2	1.200000
1770_HE1	1.200000
1771_HE2	1.200000
1772_HZ	1.200000
1773_N	1.550000
1774_CA	1.700000
1775_C	1.700000
1776_O	1.520000
1777_CB	1.700000
1778_CG	1.700000
1779_OD1	1.520000
1780_OD2	1.520000
1781_H	1.200000
1782_HA	1.200000
1783_HB2	1.200000
1784_HB3	1.200000
1785_N	1.550000
1786_CA	1.700000
1787_C	1.700000
1788_O	1.520000
1789_CB	1.700000
1790_CG	1.700000
1791_CD1	1.700000
1792_CD2	1.700000
1793_CE2	1.700000
1794_CE3	1.700000
1795_NE1	1.550000
1796_CZ2	1.700000
1797_CZ3	1.700000
1798_CH2	1.700000
1799_H	1.200000
1800_HA	1.200000
1801_HB2	1.200000
1802_HB3	1.200000
1803_HD1	1.200000
1804_HE1	1.200000
1805_HE3	1.200000
1806_HZ2	1.200000
1807_HZ3	1.200000
1808_HH2	1.200000
1809_N	1.550000
1810_CA	1.700000
1811_C	1.700000
1812_O	1.520000
1813_CB	1.700000
1814_H	1.200000
1815_HA	1.200000
1816_HB1	1.200000
1817_HB2	1.200000
1818_HB3	1.200000
1819_N	1.550000
1820_CA	1.700000
1821_C	1.700000
1822_O	1.520000
1823_CB	1.700000
1824_CG	1.700000
1825_CD	1.700000
1826_NE	1.550000
1827_CZ	1.700000
1828_NH1	1.550000
1829_NH2	1.550000
1830_H	1.200000
1831_HA	1.200000
1832_HB2	1.200000
1833_HB3	1.200000
1834_HG2	1.200000
1835_HG3	1.200000
1836_HD2	1.200000
1837_HD3	1.200000
1838_HE	1.200000
1839_HH11	1.200000
1840_HH12	1.200000
1841_HH21	1.200000
1842_HH22	1.200000
1843_N	1.550000
1844_CA	1.700000
1845_C	1.700000
1846_O	1.520000
1847_CB	1.700000
1848_CG	1.700000
1849_CD	1.700000
1850_NE	1.550000
1851_CZ	1.700000
1852_NH1	1.550000
1853_NH2	1.550000
1854_H	1.200000
1855_HA	1.200000
1856_HB2	1.200000
1857_HB3	1.200000
1858_HG2	1.200000
1859_HG3	1.200000
1860_HD2	1.200000
1861_HD3	1.200000
1862_HE	1.200000
1863_HH11	1.200000
1864_HH12	1.200000
1865_HH21	1.200000
1866_HH22	1.200000
1867_N	1.550000
1868_CA	1.700000
1869_C	1.700000
1870_O	1.520000
1871_CB	1.700000
1872_CG	1.700000
1873_CD2	1.700000
1874_ND1	1.550000
1875_CE1	1.700000
1876_NE2	1.550000
1877_H	1.200000
1878_HA	1.200000
1879_HB2	1.200000
1880_HB3	1.200000
1881_HD1	1.200000
1882_HD2	1.200000
1883_HE1	1.200000
1884_N	1.550000
1885_CA	1.700000
1886_C	1.700000
1887_O	1.520000
1888_CB	1.700000
1889_CG	1.700000
1890_CD	1.700000
1891_NE	1.550000
1892_CZ	1.700000
1893_NH1	1.550000
1894_NH2	1.550000
1895_H	1.200000
1896_HA	1.200000
1897_HB2	1.200000
1898_HB3	1.200000
1899_HG2	1.200000
1900_HG3	1.200000
1901_HD2	1.200000
1902_HD3	1.200000
1903_HE	1.200000
1904_HH11	1.200000
1905_HH12	1.200000
1906_HH21	1.200000
1907_HH22	1.200000
1908_N	1.550000
1909_CA	1.700000
1910_C	1.700000
1911_O	1.520000
1912_CB	1.700000
1913_CG	1.700000
1914_CD	1.700000
1915_OE1	1.520000
1916_OE2	1.520000
1917_H	1.200000
1918_HA	1.200000
1919_HB2	1.200000
1920_HB3	1.200000
1921_HG2	1.200000
1922_HG3	1.200000
1923_N	1.550000
1924_CA	1.700000
1925_C	1.700000
1926_O	1.520000
1927_CB	1.700000
1928_CG	1.700000
1929_CD	1.700000
1930_NE	1.550000
1931_CZ	1.700000
1932_NH1	1.550000
1933_NH2	1.550000
1934_H	1.200000
1935_HA	1.200000
1936_HB2	1.200000
1937_HB3	1.200000
1938_HG2	1.200000
1939_HG3	1.200000
1940_HD2	1.200000
1941_HD3	1.200000
1942_HE	1.200000
1943_HH11	1.200000
1944_HH12	1.200000
1945_HH21	1.200000
1946_HH22	1.200000
1947_N	1.550000
1948_CA	1.700000
1949_C	1.700000
1950_O	1.520000
1951_CB	1.700000
1952_CG1	1.700000
1953_CG2	1.700000
1954_H	1.200000
1955_HA	1.200000
1956_HB	1.200000
1957_HG11	1.200000
1958_HG12	1.200000
1959_HG13	1.200000
1960_HG21	1.200000
1961_HG22	1.200000
1962_HG23	1.200000
1963_N	1.550000
1964_CA	1.700000
1965_C	1.700000
1966_O	1.520000
1967_CB	1.700000
1968_CG	1.700000
1969_CD	1.700000
1970_NE2	1.550000
1971_OE1	1.520000
1972_H	1.200000
1973_HA	1.200000
1974_HB2	1.200000
1975_HB3	1.200000
1976_HG2	1.200000
1977_HG3	1.200000
1978_HE21	1.200000
1979_HE22	1.200000
1980_N	1.550000
1981_CA	1.700000
1982_C	1.700000
1983_O	1.520000
1984_H	1.200000
1985_HA2	1.200000
1986_HA3	1.200000
1987_N	1.550000
1988_CA	1.700000
1989_C	1.700000
1990_O	1.520000
1991_CB	1.700000
1992_CG1	1.700000
1993_CG2	1.700000
1994_CD1	1.700000
1995_H	1.200000
1996_HA	1.200000
1997_HB	1.200000
1998_HG12	1.200000
1999_HG13	1.200000
2000_HG21	1.200000
[truncated: 2,611 more rows]
