# Supplementary material for: CAVER: a new tool to explore routes from protein clefts, pockets and cavities
Source: BMC Bioinformatics. 2006 Jun 22;7:316. doi: 10.1186/1471-2105-7-316 (PMC1539030; doi:10.1186/1471-2105-7-316)
Supplement: Additional File 1 — Source codes of CAVER. Additional file (gzipped tar archive caver_unix_v0.99.4.tar.gz) contains source codes of CAVER ver. 0.99.4 for UNIX platforms and pyMol plug-in. Instructions for the installation and updates are provided at web page . [file 1471-2105-7-316-S1.gz › caver_unix_v0.99.4/src/t_0001_07.dat]

34
47.652000 40.233000 36.254000 1.325989 3 1668 2649 2640
47.652000 41.033000 36.254000 1.180899 3 1668 2649 1667
48.452000 41.033000 36.254000 1.645744 3 2649 2369 2360
48.452000 41.833000 36.254000 1.911809 3 2369 1668 2360
48.452000 41.833000 37.054000 1.793798 3 1668 3865 2360
49.252000 41.833000 37.054000 1.919640 3 2361 2360 2370
49.252000 41.833000 37.854000 2.347245 3 2361 3865 4229
49.252000 41.833000 38.654000 1.872026 3 4229 3857 4228
50.052000 41.833000 38.654000 2.264341 3 3857 2237 2228
50.052000 41.833000 39.454000 1.940200 3 3857 2767 4226
50.852000 41.833000 39.454000 1.866069 3 2767 2760 2768
50.852000 42.633000 39.454000 1.841325 3 3857 2243 2249
50.852000 42.633000 40.254000 1.567413 3 3846 2249 3857
50.852000 43.433000 40.254000 1.149527 3 2249 3857 2243
50.852000 44.233000 40.254000 0.888510 3 2249 3848 3857
50.852000 45.033000 40.254000 0.383256 3 3856 3848 2249
51.652000 45.033000 40.254000 0.254468 3 2249 2243 2244
51.652000 45.833000 40.254000 0.165430 3 2244 2251 3856
51.652000 45.833000 41.054000 0.365981 3 3856 3840 2251
51.652000 46.633000 41.054000 0.190804 3 2251 3856 3840
51.652000 47.433000 41.054000 0.385918 3 2251 3840 3856
51.652000 48.233000 41.054000 0.891874 3 2251 3850 3840
51.652000 48.233000 41.854000 0.691458 3 3840 3850 3886
52.452000 48.233000 41.854000 0.826944 3 3840 2251 3886
53.252000 48.233000 41.854000 1.151837 3 2251 2209 3840
54.052000 48.233000 41.854000 1.134109 3 2245 2239 2209
54.052000 49.033000 41.854000 0.898634 3 2209 2208 3886
54.852000 49.033000 41.854000 1.249583 3 2209 2245 2239
54.852000 49.033000 42.654000 1.516480 3 2245 3890 3886
54.852000 49.833000 42.654000 1.776240 3 3886 2209 3890
55.652000 49.833000 42.654000 2.054791 3 2245 2209 3890
55.652000 50.633000 42.654000 2.325437 3 2209 2199 2215
55.652000 50.633000 43.454000 2.435502 3 3886 3890 3900
56.452000 50.633000 43.454000 2.944624 3 2199 3890 2265
