# Supplementary material for: CAVER: a new tool to explore routes from protein clefts, pockets and cavities
Source: BMC Bioinformatics. 2006 Jun 22;7:316. doi: 10.1186/1471-2105-7-316 (PMC1539030; doi:10.1186/1471-2105-7-316)
Supplement: Additional File 1 — Source codes of CAVER. Additional file (gzipped tar archive caver_unix_v0.99.4.tar.gz) contains source codes of CAVER ver. 0.99.4 for UNIX platforms and pyMol plug-in. Instructions for the installation and updates are provided at web page . [file 1471-2105-7-316-S1.gz › caver_unix_v0.99.4/src/CRadiuses.h]

// Radiuses.h: interface for the CRadiuses class.
//
//////////////////////////////////////////////////////////////////////

#ifndef _CRADIUSES_H
#define _CRADIUSES_H

#include <map>
#include <string>
#include <stdio.h>
#include "cav_io.h"
#include <fstream>

using namespace std;

//#ifdef _WIN32
#pragma warning (disable: 4786);
//#endif

/**
* Class providing atom radiuses for specified elements
*/
class CRadiuses
{
public:
  CRadiuses ();
  virtual ~ CRadiuses ();

/**
* Reads atom radiuses and insert them in associative array under their name 
* @param filename file name
*/
  void Read (char *filename);

/**
*  Print Element and Element radius (Van der Waals)
*/
void Print (FILE * fout = stdout);

/**
* For given atom name returns radius, if atom name is unknown
*  generates error message
*/
double GetRadius (string str);

private:
    map < string, double >mapRadiuses;
};

#endif
