# Supplementary material for: CAVER: a new tool to explore routes from protein clefts, pockets and cavities
Source: BMC Bioinformatics. 2006 Jun 22;7:316. doi: 10.1186/1471-2105-7-316 (PMC1539030; doi:10.1186/1471-2105-7-316)
Supplement: Additional File 1 — Source codes of CAVER. Additional file (gzipped tar archive caver_unix_v0.99.4.tar.gz) contains source codes of CAVER ver. 0.99.4 for UNIX platforms and pyMol plug-in. Instructions for the installation and updates are provided at web page . [file 1471-2105-7-316-S1.gz › caver_unix_v0.99.4/src/cav_io.h]

#ifndef __IO_H
#define __IO_H

#include <stdio.h>
#include <string.h>
#include <stdlib.h>
#include <stdarg.h>

static int nopenfiles=0;
FILE *Fopen(const char *path, const char *mode);
int Fclose(FILE *stream);
void myerror(const char *fmt,...);
void mywarning(const char *fmt,...);
char *ConcatePath(char *dest, const char *src1, const char *src2);
char *rtrim(char *str);

#endif
