# Supplementary material for: CAVER: a new tool to explore routes from protein clefts, pockets and cavities
Source: BMC Bioinformatics. 2006 Jun 22;7:316. doi: 10.1186/1471-2105-7-316 (PMC1539030; doi:10.1186/1471-2105-7-316)
Supplement: Additional File 1 — Source codes of CAVER. Additional file (gzipped tar archive caver_unix_v0.99.4.tar.gz) contains source codes of CAVER ver. 0.99.4 for UNIX platforms and pyMol plug-in. Instructions for the installation and updates are provided at web page . [file 1471-2105-7-316-S1.gz › caver_unix_v0.99.4/src/foundtunnels_001.vmd]

set tunnelid [mol new {foundtunnels_001.pdb} type pdb]
puts "molid: $tunnelid"
mol top $tunnelid
set res [atomselect $tunnelid "resid 0"]
set listidx [$res get index]
set atom [atomselect $tunnelid "index [lindex $listidx 0]"]
$atom set radius 1.710226
set atom [atomselect $tunnelid "index [lindex $listidx 1]"]
$atom set radius 1.565136
set atom [atomselect $tunnelid "index [lindex $listidx 2]"]
$atom set radius 2.029981
set atom [atomselect $tunnelid "index [lindex $listidx 3]"]
$atom set radius 2.296046
set atom [atomselect $tunnelid "index [lindex $listidx 4]"]
$atom set radius 2.178034
set atom [atomselect $tunnelid "index [lindex $listidx 5]"]
$atom set radius 2.303877
set atom [atomselect $tunnelid "index [lindex $listidx 6]"]
$atom set radius 2.731482
set atom [atomselect $tunnelid "index [lindex $listidx 7]"]
$atom set radius 2.256263
set atom [atomselect $tunnelid "index [lindex $listidx 8]"]
$atom set radius 2.648577
set atom [atomselect $tunnelid "index [lindex $listidx 9]"]
$atom set radius 2.324437
set atom [atomselect $tunnelid "index [lindex $listidx 10]"]
$atom set radius 2.250306
set atom [atomselect $tunnelid "index [lindex $listidx 11]"]
$atom set radius 2.178016
set atom [atomselect $tunnelid "index [lindex $listidx 12]"]
$atom set radius 1.921128
set atom [atomselect $tunnelid "index [lindex $listidx 13]"]
$atom set radius 1.696059
set atom [atomselect $tunnelid "index [lindex $listidx 14]"]
$atom set radius 1.372307
set atom [atomselect $tunnelid "index [lindex $listidx 15]"]
$atom set radius 1.603363
set atom [atomselect $tunnelid "index [lindex $listidx 16]"]
$atom set radius 1.591653
set atom [atomselect $tunnelid "index [lindex $listidx 17]"]
$atom set radius 1.586948
set atom [atomselect $tunnelid "index [lindex $listidx 18]"]
$atom set radius 1.549522
set atom [atomselect $tunnelid "index [lindex $listidx 19]"]
$atom set radius 1.627385
set atom [atomselect $tunnelid "index [lindex $listidx 20]"]
$atom set radius 1.730684
set atom [atomselect $tunnelid "index [lindex $listidx 21]"]
$atom set radius 2.014284
set atom [atomselect $tunnelid "index [lindex $listidx 22]"]
$atom set radius 2.015697
set atom [atomselect $tunnelid "index [lindex $listidx 23]"]
$atom set radius 2.234674
set atom [atomselect $tunnelid "index [lindex $listidx 24]"]
$atom set radius 2.182137
set atom [atomselect $tunnelid "index [lindex $listidx 25]"]
$atom set radius 2.164902
set atom [atomselect $tunnelid "index [lindex $listidx 26]"]
$atom set radius 2.049401
set res [atomselect $tunnelid "resid 1"]
set listidx [$res get index]
set atom [atomselect $tunnelid "index [lindex $listidx 0]"]
$atom set radius 1.710226
set atom [atomselect $tunnelid "index [lindex $listidx 1]"]
$atom set radius 1.565136
set atom [atomselect $tunnelid "index [lindex $listidx 2]"]
$atom set radius 2.029981
set atom [atomselect $tunnelid "index [lindex $listidx 3]"]
$atom set radius 2.105541
set atom [atomselect $tunnelid "index [lindex $listidx 4]"]
$atom set radius 2.103813
set atom [atomselect $tunnelid "index [lindex $listidx 5]"]
$atom set radius 2.315021
set atom [atomselect $tunnelid "index [lindex $listidx 6]"]
$atom set radius 2.239284
set atom [atomselect $tunnelid "index [lindex $listidx 7]"]
$atom set radius 2.363290
set atom [atomselect $tunnelid "index [lindex $listidx 8]"]
$atom set radius 2.099260
set atom [atomselect $tunnelid "index [lindex $listidx 9]"]
$atom set radius 1.866235
set atom [atomselect $tunnelid "index [lindex $listidx 10]"]
$atom set radius 1.465884
set atom [atomselect $tunnelid "index [lindex $listidx 11]"]
$atom set radius 1.221634
set atom [atomselect $tunnelid "index [lindex $listidx 12]"]
$atom set radius 1.075052
set atom [atomselect $tunnelid "index [lindex $listidx 13]"]
$atom set radius 1.173652
set atom [atomselect $tunnelid "index [lindex $listidx 14]"]
$atom set radius 1.056904
set atom [atomselect $tunnelid "index [lindex $listidx 15]"]
$atom set radius 0.875691
set atom [atomselect $tunnelid "index [lindex $listidx 16]"]
$atom set radius 0.819418
set atom [atomselect $tunnelid "index [lindex $listidx 17]"]
$atom set radius 1.586948
set atom [atomselect $tunnelid "index [lindex $listidx 18]"]
$atom set radius 1.549522
set atom [atomselect $tunnelid "index [lindex $listidx 19]"]
$atom set radius 1.627385
set atom [atomselect $tunnelid "index [lindex $listidx 20]"]
$atom set radius 1.730684
set atom [atomselect $tunnelid "index [lindex $listidx 21]"]
$atom set radius 2.014284
set atom [atomselect $tunnelid "index [lindex $listidx 22]"]
$atom set radius 2.015697
set atom [atomselect $tunnelid "index [lindex $listidx 23]"]
$atom set radius 2.234674
set atom [atomselect $tunnelid "index [lindex $listidx 24]"]
$atom set radius 2.182137
set atom [atomselect $tunnelid "index [lindex $listidx 25]"]
$atom set radius 2.164902
set atom [atomselect $tunnelid "index [lindex $listidx 26]"]
$atom set radius 2.049401
set res [atomselect $tunnelid "resid 2"]
set listidx [$res get index]
set atom [atomselect $tunnelid "index [lindex $listidx 0]"]
$atom set radius 1.710226
set atom [atomselect $tunnelid "index [lindex $listidx 1]"]
$atom set radius 1.565136
set atom [atomselect $tunnelid "index [lindex $listidx 2]"]
$atom set radius 2.029981
set atom [atomselect $tunnelid "index [lindex $listidx 3]"]
$atom set radius 2.105541
set atom [atomselect $tunnelid "index [lindex $listidx 4]"]
$atom set radius 2.103813
set atom [atomselect $tunnelid "index [lindex $listidx 5]"]
$atom set radius 2.315021
set atom [atomselect $tunnelid "index [lindex $listidx 6]"]
$atom set radius 2.239284
set atom [atomselect $tunnelid "index [lindex $listidx 7]"]
$atom set radius 2.363290
set atom [atomselect $tunnelid "index [lindex $listidx 8]"]
$atom set radius 2.099260
set atom [atomselect $tunnelid "index [lindex $listidx 9]"]
$atom set radius 1.866235
set atom [atomselect $tunnelid "index [lindex $listidx 10]"]
$atom set radius 1.732238
set atom [atomselect $tunnelid "index [lindex $listidx 11]"]
$atom set radius 1.383474
set atom [atomselect $tunnelid "index [lindex $listidx 12]"]
$atom set radius 1.327765
set atom [atomselect $tunnelid "index [lindex $listidx 13]"]
$atom set radius 1.027579
set atom [atomselect $tunnelid "index [lindex $listidx 14]"]
$atom set radius 1.050011
set atom [atomselect $tunnelid "index [lindex $listidx 15]"]
$atom set radius 0.756719
set atom [atomselect $tunnelid "index [lindex $listidx 16]"]
$atom set radius 0.998994
set atom [atomselect $tunnelid "index [lindex $listidx 17]"]
$atom set radius 0.802676
set atom [atomselect $tunnelid "index [lindex $listidx 18]"]
$atom set radius 1.136605
set atom [atomselect $tunnelid "index [lindex $listidx 19]"]
$atom set radius 1.024712
set atom [atomselect $tunnelid "index [lindex $listidx 20]"]
$atom set radius 1.262349
set atom [atomselect $tunnelid "index [lindex $listidx 21]"]
$atom set radius 1.554140
set atom [atomselect $tunnelid "index [lindex $listidx 22]"]
$atom set radius 1.474019
set atom [atomselect $tunnelid "index [lindex $listidx 23]"]
$atom set radius 1.698286
set atom [atomselect $tunnelid "index [lindex $listidx 24]"]
$atom set radius 1.891276
set atom [atomselect $tunnelid "index [lindex $listidx 25]"]
$atom set radius 1.937958
set atom [atomselect $tunnelid "index [lindex $listidx 26]"]
$atom set radius 1.949412
set atom [atomselect $tunnelid "index [lindex $listidx 27]"]
$atom set radius 2.246530
mol delrep 0 $tunnelid
mol representation VDW 1.000000 18.000000
mol color Name
mol selection {all}
mol material Opaque
mol addrep top
mol selupdate 0 top 0
mol colupdate 0 top 0
mol scaleminmax top 0 0.000000 0.000000
mol smoothrep top 0 0
mol drawframes top 0 {now}
mol rename top {foundtunnels_001.pdb}
