# Supplementary material for: CAVER: a new tool to explore routes from protein clefts, pockets and cavities
Source: BMC Bioinformatics. 2006 Jun 22;7:316. doi: 10.1186/1471-2105-7-316 (PMC1539030; doi:10.1186/1471-2105-7-316)
Supplement: Additional File 1 — Source codes of CAVER. Additional file (gzipped tar archive caver_unix_v0.99.4.tar.gz) contains source codes of CAVER ver. 0.99.4 for UNIX platforms and pyMol plug-in. Instructions for the installation and updates are provided at web page . [file 1471-2105-7-316-S1.gz › caver_unix_v0.99.4/src/t_0001_00.dat]

27
47.652000 40.233000 36.254000 1.325989 3 1669 2650 2641
47.652000 41.033000 36.254000 1.180899 3 1669 2650 1668
48.452000 41.033000 36.254000 1.645744 3 2650 2370 2361
48.452000 41.833000 36.254000 1.911809 3 2370 1669 2361
48.452000 41.833000 37.054000 1.793798 3 1669 3866 2361
49.252000 41.833000 37.054000 1.919640 3 2362 2361 2371
49.252000 41.833000 37.854000 2.347245 3 2362 3866 4230
49.252000 41.833000 38.654000 1.872026 3 4230 3858 4229
50.052000 41.833000 38.654000 2.264341 3 3858 2238 2229
50.052000 41.833000 39.454000 1.940200 3 3858 2768 4227
50.852000 41.833000 39.454000 1.866069 3 2768 2761 2769
51.652000 41.833000 39.454000 1.793779 3 2769 2249 2761
51.652000 41.833000 40.254000 1.536891 3 3847 2768 2761
52.452000 41.833000 40.254000 1.311822 3 2249 2244 2769
53.252000 41.833000 40.254000 0.988070 3 2249 2244 2769
53.252000 41.833000 41.054000 1.219126 3 3847 2249 2244
54.052000 41.833000 41.054000 1.207416 3 2249 2244 2247
54.052000 41.833000 41.854000 1.202711 3 2772 3847 2247
54.052000 41.833000 42.654000 1.165285 3 3847 2772 2762
54.052000 41.833000 43.454000 1.243148 3 3847 3842 2762
54.052000 41.833000 44.254000 1.346447 3 3845 3842 3847
54.852000 41.833000 44.254000 1.630047 3 2284 2275 2281
54.852000 41.833000 45.054000 1.631460 3 2284 2275 3834
54.852000 41.833000 45.854000 1.850437 3 2284 3834 2275
54.852000 41.833000 46.654000 1.797900 3 3834 3827 3822
55.652000 41.833000 46.654000 1.780665 3 2284 2275 3822
55.652000 41.833000 47.454000 1.665164 3 3822 3828 3827
