# Supplementary material for: CAVER: a new tool to explore routes from protein clefts, pockets and cavities
Source: BMC Bioinformatics. 2006 Jun 22;7:316. doi: 10.1186/1471-2105-7-316 (PMC1539030; doi:10.1186/1471-2105-7-316)
Supplement: Additional File 1 — Source codes of CAVER. Additional file (gzipped tar archive caver_unix_v0.99.4.tar.gz) contains source codes of CAVER ver. 0.99.4 for UNIX platforms and pyMol plug-in. Instructions for the installation and updates are provided at web page . [file 1471-2105-7-316-S1.gz › caver_unix_v0.99.4/src/t_0001_08.dat]

27
47.652000 40.233000 36.254000 1.325989 3 1668 2649 2640
47.652000 41.033000 36.254000 1.180899 3 1668 2649 1667
48.452000 41.033000 36.254000 1.645744 3 2649 2369 2360
48.452000 41.033000 37.054000 1.721304 3 1668 2649 2370
48.452000 41.033000 37.854000 1.719576 3 1668 4230 4229
49.252000 41.033000 37.854000 1.930784 3 2370 2361 4229
49.252000 41.033000 38.654000 1.855047 3 4227 4226 4229
50.052000 41.033000 38.654000 1.979053 3 2767 2760 2370
50.852000 41.033000 38.654000 1.715024 3 2760 2768 2767
51.652000 41.033000 38.654000 1.481998 3 2768 2760 2361
51.652000 41.033000 39.454000 1.081647 3 2768 2760 2767
51.652000 41.033000 40.254000 0.837397 3 2760 2767 2768
51.652000 41.033000 41.054000 0.690815 3 2767 2760 2768
51.652000 41.033000 41.854000 0.789415 3 3846 2767 2772
51.652000 41.033000 42.654000 0.374219 3 2772 3841 3846
51.652000 41.033000 43.454000 0.206395 3 3841 2772 3844
52.452000 41.033000 43.454000 0.130175 3 2772 2761 3841
52.452000 41.033000 44.254000 0.282563 3 3844 2772 3841
53.252000 41.033000 44.254000 0.702778 3 2772 2761 3844
54.052000 41.033000 44.254000 0.939233 3 2761 2772 2771
54.052000 41.833000 44.254000 1.346447 3 3844 3841 3846
54.852000 41.833000 44.254000 1.630047 3 2283 2274 2280
54.852000 41.833000 45.054000 1.631460 3 2283 2274 3833
54.852000 41.833000 45.854000 1.850437 3 2283 3833 2274
54.852000 41.833000 46.654000 1.797900 3 3833 3826 3821
55.652000 41.833000 46.654000 1.780665 3 2283 2274 3821
55.652000 41.833000 47.454000 1.665164 3 3821 3827 3826
