# Supplementary material for: CAVER: a new tool to explore routes from protein clefts, pockets and cavities
Source: BMC Bioinformatics. 2006 Jun 22;7:316. doi: 10.1186/1471-2105-7-316 (PMC1539030; doi:10.1186/1471-2105-7-316)
Supplement: Additional File 1 — Source codes of CAVER. Additional file (gzipped tar archive caver_unix_v0.99.4.tar.gz) contains source codes of CAVER ver. 0.99.4 for UNIX platforms and pyMol plug-in. Instructions for the installation and updates are provided at web page . [file 1471-2105-7-316-S1.gz › caver_unix_v0.99.4/src/f.vmd]

set res00 [atomselect $tunnelid "resid 0"]
set idx [lindex [$res00 get index] 0]
set atom [atomselect $tunnelid "index $idx"]
$atom set radius 1.710226

set atom [atomselect $tunnelid "index 1"]
$atom set radius 1.565136
set atom [atomselect $tunnelid "index 2"]
$atom set radius 2.029981
set atom [atomselect $tunnelid "index 3"]
$atom set radius 2.296046
set atom [atomselect $tunnelid "index 4"]
$atom set radius 2.178034
set atom [atomselect $tunnelid "index 5"]
$atom set radius 2.303877
set atom [atomselect $tunnelid "index 6"]
$atom set radius 2.731482
set atom [atomselect $tunnelid "index 7"]
$atom set radius 2.256263
set atom [atomselect $tunnelid "index 8"]
$atom set radius 2.648577
set atom [atomselect $tunnelid "index 9"]
$atom set radius 2.324437
set atom [atomselect $tunnelid "index 10"]
$atom set radius 2.250306
set atom [atomselect $tunnelid "index 11"]
$atom set radius 2.178016
set atom [atomselect $tunnelid "index 12"]
$atom set radius 1.921128
set atom [atomselect $tunnelid "index 13"]
$atom set radius 1.696059
set atom [atomselect $tunnelid "index 14"]
$atom set radius 1.372307
set atom [atomselect $tunnelid "index 15"]
$atom set radius 1.603363
set atom [atomselect $tunnelid "index 16"]
$atom set radius 1.591653
set atom [atomselect $tunnelid "index 17"]
$atom set radius 1.586948
set atom [atomselect $tunnelid "index 18"]
$atom set radius 1.549522
set atom [atomselect $tunnelid "index 19"]
$atom set radius 1.627385
set atom [atomselect $tunnelid "index 20"]
$atom set radius 1.730684
set atom [atomselect $tunnelid "index 21"]
$atom set radius 2.014284
set atom [atomselect $tunnelid "index 22"]
$atom set radius 2.015697
set atom [atomselect $tunnelid "index 23"]
$atom set radius 2.234674
set atom [atomselect $tunnelid "index 24"]
$atom set radius 2.182137
set atom [atomselect $tunnelid "index 25"]
$atom set radius 2.164902
set atom [atomselect $tunnelid "index 26"]
$atom set radius 2.049401
set res01 [atomselect $tunnelid "resid 1"]
set atom [atomselect $tunnelid "index 0"]
$atom set radius 1.710226
set atom [atomselect $tunnelid "index 1"]
$atom set radius 1.565136
set atom [atomselect $tunnelid "index 2"]
$atom set radius 2.029981
set atom [atomselect $tunnelid "index 3"]
$atom set radius 2.105541
set atom [atomselect $tunnelid "index 4"]
$atom set radius 2.103813
set atom [atomselect $tunnelid "index 5"]
$atom set radius 2.315021
set atom [atomselect $tunnelid "index 6"]
$atom set radius 2.239284
set atom [atomselect $tunnelid "index 7"]
$atom set radius 2.363290
set atom [atomselect $tunnelid "index 8"]
$atom set radius 2.099260
set atom [atomselect $tunnelid "index 9"]
$atom set radius 1.866235
set atom [atomselect $tunnelid "index 10"]
$atom set radius 1.465884
set atom [atomselect $tunnelid "index 11"]
$atom set radius 1.221634
set atom [atomselect $tunnelid "index 12"]
$atom set radius 1.075052
set atom [atomselect $tunnelid "index 13"]
$atom set radius 1.173652
set atom [atomselect $tunnelid "index 14"]
$atom set radius 1.056904
set atom [atomselect $tunnelid "index 15"]
$atom set radius 0.875691
set atom [atomselect $tunnelid "index 16"]
$atom set radius 0.819418
set atom [atomselect $tunnelid "index 17"]
$atom set radius 1.586948
set atom [atomselect $tunnelid "index 18"]
$atom set radius 1.549522
set atom [atomselect $tunnelid "index 19"]
$atom set radius 1.627385
set atom [atomselect $tunnelid "index 20"]
$atom set radius 1.730684
set atom [atomselect $tunnelid "index 21"]
$atom set radius 2.014284
set atom [atomselect $tunnelid "index 22"]
$atom set radius 2.015697
set atom [atomselect $tunnelid "index 23"]
$atom set radius 2.234674
set atom [atomselect $tunnelid "index 24"]
$atom set radius 2.182137
set atom [atomselect $tunnelid "index 25"]
$atom set radius 2.164902
set atom [atomselect $tunnelid "index 26"]
$atom set radius 2.049401
set res02 [atomselect $tunnelid "resid 2"]
set atom [atomselect $tunnelid "index 0"]
$atom set radius 1.710226
set atom [atomselect $tunnelid "index 1"]
$atom set radius 1.565136
set atom [atomselect $tunnelid "index 2"]
$atom set radius 2.029981
set atom [atomselect $tunnelid "index 3"]
$atom set radius 2.105541
set atom [atomselect $tunnelid "index 4"]
$atom set radius 2.103813
set atom [atomselect $tunnelid "index 5"]
$atom set radius 2.315021
set atom [atomselect $tunnelid "index 6"]
$atom set radius 2.239284
set atom [atomselect $tunnelid "index 7"]
$atom set radius 2.363290
set atom [atomselect $tunnelid "index 8"]
$atom set radius 2.099260
set atom [atomselect $tunnelid "index 9"]
$atom set radius 1.866235
set atom [atomselect $tunnelid "index 10"]
$atom set radius 1.732238
set atom [atomselect $tunnelid "index 11"]
$atom set radius 1.383474
set atom [atomselect $tunnelid "index 12"]
$atom set radius 1.327765
set atom [atomselect $tunnelid "index 13"]
$atom set radius 1.027579
set atom [atomselect $tunnelid "index 14"]
$atom set radius 1.050011
set atom [atomselect $tunnelid "index 15"]
$atom set radius 0.756719
set atom [atomselect $tunnelid "index 16"]
$atom set radius 0.998994
set atom [atomselect $tunnelid "index 17"]
$atom set radius 0.802676
set atom [atomselect $tunnelid "index 18"]
$atom set radius 1.136605
set atom [atomselect $tunnelid "index 19"]
$atom set radius 1.024712
set atom [atomselect $tunnelid "index 20"]
$atom set radius 1.262349
set atom [atomselect $tunnelid "index 21"]
$atom set radius 1.554140
set atom [atomselect $tunnelid "index 22"]
$atom set radius 1.474019
set atom [atomselect $tunnelid "index 23"]
$atom set radius 1.698286
set atom [atomselect $tunnelid "index 24"]
$atom set radius 1.891276
set atom [atomselect $tunnelid "index 25"]
$atom set radius 1.937958
set atom [atomselect $tunnelid "index 26"]
$atom set radius 1.949412
set atom [atomselect $tunnelid "index 27"]
$atom set radius 2.246530
set res03 [atomselect $tunnelid "resid 3"]
set atom [atomselect $tunnelid "index 0"]
$atom set radius 1.710226
set atom [atomselect $tunnelid "index 1"]
$atom set radius 1.565136
set atom [atomselect $tunnelid "index 2"]
$atom set radius 2.029981
set atom [atomselect $tunnelid "index 3"]
$atom set radius 2.296046
set atom [atomselect $tunnelid "index 4"]
$atom set radius 2.178034
set atom [atomselect $tunnelid "index 5"]
$atom set radius 2.303877
set atom [atomselect $tunnelid "index 6"]
$atom set radius 2.731482
set atom [atomselect $tunnelid "index 7"]
$atom set radius 2.220811
set atom [atomselect $tunnelid "index 8"]
$atom set radius 2.091853
set atom [atomselect $tunnelid "index 9"]
$atom set radius 1.480402
set atom [atomselect $tunnelid "index 10"]
$atom set radius 1.315005
set atom [atomselect $tunnelid "index 11"]
$atom set radius 1.043385
set atom [atomselect $tunnelid "index 12"]
$atom set radius 0.828084
set atom [atomselect $tunnelid "index 13"]
$atom set radius 0.820558
set atom [atomselect $tunnelid "index 14"]
$atom set radius 0.763244
set atom [atomselect $tunnelid "index 15"]
$atom set radius 0.887676
set atom [atomselect $tunnelid "index 16"]
$atom set radius 1.036336
set atom [atomselect $tunnelid "index 17"]
$atom set radius 0.946765
set atom [atomselect $tunnelid "index 18"]
$atom set radius 1.293235
set atom [atomselect $tunnelid "index 19"]
$atom set radius 1.471340
set atom [atomselect $tunnelid "index 20"]
$atom set radius 1.338785
set atom [atomselect $tunnelid "index 21"]
$atom set radius 1.387447
set atom [atomselect $tunnelid "index 22"]
$atom set radius 1.504879
set atom [atomselect $tunnelid "index 23"]
$atom set radius 1.708551
set atom [atomselect $tunnelid "index 24"]
$atom set radius 1.578122
set atom [atomselect $tunnelid "index 25"]
$atom set radius 1.465217
set atom [atomselect $tunnelid "index 26"]
$atom set radius 1.179485
set atom [atomselect $tunnelid "index 27"]
$atom set radius 1.669123
set atom [atomselect $tunnelid "index 28"]
$atom set radius 1.534104
set atom [atomselect $tunnelid "index 29"]
$atom set radius 1.604704
set atom [atomselect $tunnelid "index 30"]
$atom set radius 1.613681
set atom [atomselect $tunnelid "index 31"]
$atom set radius 2.080821
set atom [atomselect $tunnelid "index 32"]
$atom set radius 2.527448
set atom [atomselect $tunnelid "index 33"]
$atom set radius 2.359615
set res04 [atomselect $tunnelid "resid 4"]
set atom [atomselect $tunnelid "index 0"]
$atom set radius 1.710226
set atom [atomselect $tunnelid "index 1"]
$atom set radius 1.565136
set atom [atomselect $tunnelid "index 2"]
$atom set radius 2.029981
set atom [atomselect $tunnelid "index 3"]
$atom set radius 2.296046
set atom [atomselect $tunnelid "index 4"]
$atom set radius 2.178034
set atom [atomselect $tunnelid "index 5"]
$atom set radius 2.303877
set atom [atomselect $tunnelid "index 6"]
$atom set radius 2.731482
set atom [atomselect $tunnelid "index 7"]
$atom set radius 2.256263
set atom [atomselect $tunnelid "index 8"]
$atom set radius 2.648577
set atom [atomselect $tunnelid "index 9"]
$atom set radius 2.249393
set atom [atomselect $tunnelid "index 10"]
$atom set radius 1.920362
set atom [atomselect $tunnelid "index 11"]
$atom set radius 1.738568
set atom [atomselect $tunnelid "index 12"]
$atom set radius 1.358436
set atom [atomselect $tunnelid "index 13"]
$atom set radius 1.037788
set atom [atomselect $tunnelid "index 14"]
$atom set radius 0.971428
set atom [atomselect $tunnelid "index 15"]
$atom set radius 1.022890
set atom [atomselect $tunnelid "index 16"]
$atom set radius 0.942374
set atom [atomselect $tunnelid "index 17"]
$atom set radius 0.865947
set atom [atomselect $tunnelid "index 18"]
$atom set radius 1.009655
set atom [atomselect $tunnelid "index 19"]
$atom set radius 0.718284
set atom [atomselect $tunnelid "index 20"]
$atom set radius 0.678125
set atom [atomselect $tunnelid "index 21"]
$atom set radius 1.025459
set atom [atomselect $tunnelid "index 22"]
$atom set radius 1.447162
set atom [atomselect $tunnelid "index 23"]
$atom set radius 1.998349
set atom [atomselect $tunnelid "index 24"]
$atom set radius 2.065550
set atom [atomselect $tunnelid "index 25"]
$atom set radius 2.281004
set atom [atomselect $tunnelid "index 26"]
$atom set radius 2.504184
set atom [atomselect $tunnelid "index 27"]
$atom set radius 2.416754
