# Supplementary material for: CAVER: a new tool to explore routes from protein clefts, pockets and cavities
Source: BMC Bioinformatics. 2006 Jun 22;7:316. doi: 10.1186/1471-2105-7-316 (PMC1539030; doi:10.1186/1471-2105-7-316)
Supplement: Additional File 1 — Source codes of CAVER. Additional file (gzipped tar archive caver_unix_v0.99.4.tar.gz) contains source codes of CAVER ver. 0.99.4 for UNIX platforms and pyMol plug-in. Instructions for the installation and updates are provided at web page . [file 1471-2105-7-316-S1.gz › caver_unix_v0.99.4/src/CMath.h]

//
// File: CMath.h
// Created by: User <Email>
// Created on: Fri Feb 25 17:11:24 2005
//

#ifndef _CMATH_H_
#define _CMATH_H_
#include <math.h>
#define REAL double


#ifndef M_PI
 #define M_PI 3.141592653589792
#endif


class CMath
{
	public:
	static REAL Norm2 (REAL ax, REAL ay, REAL az);
	static REAL Norm (REAL ax, REAL ay, REAL az);
	static REAL AoB (REAL ax, REAL ay, REAL az, REAL bx, REAL by, REAL bz);
	static void AxB (REAL ax, REAL ay, REAL az, REAL bx, REAL by, REAL bz,
		 REAL * cx, REAL * cy, REAL * cz);
	
	static void ConvertToSpherical(REAL x, REAL y, REAL z,REAL *phi, REAL *theta, REAL *rho);
	static void ConvertToCartesian(REAL phi, REAL theta, REAL rho,REAL *x, REAL *y, REAL *z);

    static REAL Rad2Deg(REAL phi);
    static REAL Deg2Rad(REAL phi);

};


#endif	//_CMATH_H_
