# Supplementary material for: CAVER: a new tool to explore routes from protein clefts, pockets and cavities
Source: BMC Bioinformatics. 2006 Jun 22;7:316. doi: 10.1186/1471-2105-7-316 (PMC1539030; doi:10.1186/1471-2105-7-316)
Supplement: Additional File 1 — Source codes of CAVER. Additional file (gzipped tar archive caver_unix_v0.99.4.tar.gz) contains source codes of CAVER ver. 0.99.4 for UNIX platforms and pyMol plug-in. Instructions for the installation and updates are provided at web page . [file 1471-2105-7-316-S1.gz › caver_unix_v0.99.4/src/a.pdb]

ATOM      1  N   MET     1      41.160  33.026  57.379
ATOM      2  H1  MET     1      41.722  32.874  56.554
ATOM      3  H2  MET     1      40.178  32.958  57.132
ATOM      4  H3  MET     1      41.343  33.961  57.727
ATOM      5  CA  MET     1      41.460  32.007  58.411
ATOM      6  HA  MET     1      42.523  32.072  58.643
ATOM      7  CB  MET     1      40.696  32.251  59.723
ATOM      8  HB2 MET     1      39.627  32.350  59.531
ATOM      9  HB3 MET     1      40.846  31.390  60.376
ATOM     10  CG  MET     1      41.192  33.495  60.465
ATOM     11  HG2 MET     1      42.276  33.436  60.568
ATOM     12  HG3 MET     1      40.946  34.387  59.887
ATOM     13  SD  MET     1      40.474  33.656  62.121
ATOM     14  CE  MET     1      41.325  35.156  62.676
ATOM     15  HE1 MET     1      42.402  34.982  62.693
ATOM     16  HE2 MET     1      41.102  35.979  61.996
ATOM     17  HE3 MET     1      40.987  35.414  63.680
ATOM     18  C   MET     1      41.241  30.571  57.912
ATOM     19  O   MET     1      42.223  29.889  57.646
ATOM     20  N   SER     2      40.005  30.074  57.829
ATOM     21  H   SER     2      39.222  30.729  57.883
ATOM     22  CA  SER     2      39.651  28.645  57.736
ATOM     23  HA  SER     2      40.401  28.059  58.269
ATOM     24  CB  SER     2      38.309  28.413  58.437
ATOM     25  HB2 SER     2      37.546  29.050  57.987
ATOM     26  HB3 SER     2      38.014  27.368  58.328
ATOM     27  OG  SER     2      38.437  28.718  59.815
ATOM     28  HG  SER     2      37.557  28.884  60.168
ATOM     29  C   SER     2      39.606  28.127  56.291
ATOM     30  O   SER     2      38.542  27.897  55.721
ATOM     31  N   LEU     3      40.782  27.953  55.683
ATOM     32  H   LEU     3      41.602  28.181  56.228
ATOM     33  CA  LEU     3      40.932  27.674  54.250
ATOM     34  HA  LEU     3      40.399  28.462  53.717
ATOM     35  CB  LEU     3      42.420  27.763  53.854
ATOM     36  HB2 LEU     3      42.941  26.903  54.278
ATOM     37  HB3 LEU     3      42.486  27.687  52.767
ATOM     38  CG  LEU     3      43.156  29.042  54.304
ATOM     39  HG  LEU     3      43.223  29.056  55.390
ATOM     40  CD1 LEU     3      44.574  29.033  53.747
ATOM     41 HD11 LEU     3      44.537  28.998  52.659
ATOM     42 HD12 LEU     3      45.095  29.936  54.065
ATOM     43 HD13 LEU     3      45.106  28.157  54.120
ATOM     44  CD2 LEU     3      42.471  30.325  53.832
ATOM     45 HD21 LEU     3      41.460  30.367  54.236
ATOM     46 HD22 LEU     3      43.037  31.189  54.181
ATOM     47 HD23 LEU     3      42.428  30.334  52.743
ATOM     48  C   LEU     3      40.325  26.327  53.784
ATOM     49  O   LEU     3      40.588  25.264  54.345
ATOM     50  N   GLY     4      39.585  26.387  52.675
ATOM     51  H   GLY     4      39.502  27.327  52.315
ATOM     52  CA  GLY     4      39.120  25.257  51.823
ATOM     53  HA2 GLY     4      39.328  24.342  52.344
ATOM     54  HA3 GLY     4      38.060  25.358  51.688
ATOM     55  C   GLY     4      39.776  25.171  50.425
ATOM     56  O   GLY     4      40.190  26.176  49.840
ATOM     57  N   ALA     5      39.800  23.953  49.869
ATOM     58  H   ALA     5      39.726  23.144  50.468
ATOM     59  CA  ALA     5      39.934  23.745  48.396
ATOM     60  HA  ALA     5      40.368  24.633  47.985
ATOM     61  CB  ALA     5      40.960  22.606  48.228
ATOM     62  HB1 ALA     5      41.918  22.905  48.679
ATOM     63  HB2 ALA     5      40.587  21.699  48.727
ATOM     64  HB3 ALA     5      41.106  22.401  47.156
ATOM     65  C   ALA     5      38.612  23.447  47.591
ATOM     66  O   ALA     5      38.683  23.291  46.370
ATOM     67  N   LYS     6      37.426  23.351  48.222
ATOM     68  H   LYS     6      37.399  23.516  49.219
ATOM     69  CA  LYS     6      36.176  23.022  47.539
ATOM     70  HA  LYS     6      36.385  22.299  46.778
ATOM     71  CB  LYS     6      35.135  22.430  48.497
ATOM     72  HB2 LYS     6      35.649  21.897  49.273
ATOM     73  HB3 LYS     6      34.573  23.235  48.929
ATOM     74  CG  LYS     6      34.165  21.473  47.809
ATOM     75  HG2 LYS     6      34.661  21.039  46.962
ATOM     76  HG3 LYS     6      33.901  20.700  48.504
ATOM     77  CD  LYS     6      32.891  22.141  47.328
ATOM     78  HD2 LYS     6      32.247  22.291  48.173
ATOM     79  HD3 LYS     6      33.147  23.092  46.900
ATOM     80  CE  LYS     6      32.135  21.334  46.285
ATOM     81  HE2 LYS     6      32.818  21.054  45.506
ATOM     82  HE3 LYS     6      31.743  20.451  46.752
ATOM     83  NZ  LYS     6      31.005  22.093  45.678
ATOM     84  HZ1 LYS     6      30.347  22.358  46.403
ATOM     85  HZ2 LYS     6      31.362  22.927  45.226
ATOM     86  HZ3 LYS     6      30.536  21.511  44.992
ATOM     87  C   LYS     6      35.572  24.256  46.877
ATOM     88  O   LYS     6      35.550  25.321  47.491
ATOM     89  N   PRO     7      35.054  24.123  45.672
ATOM     90  CD  PRO     7      35.074  22.923  44.813
ATOM     91  HD2 PRO     7      34.769  22.052  45.361
ATOM     92  HD3 PRO     7      36.052  22.762  44.401
ATOM     93  CG  PRO     7      34.081  23.254  43.730
ATOM     94  HG2 PRO     7      33.127  22.822  43.964
ATOM     95  HG3 PRO     7      34.426  22.873  42.788
ATOM     96  CB  PRO     7      33.965  24.733  43.665
ATOM     97  HB2 PRO     7      32.961  25.020  43.420
ATOM     98  HB3 PRO     7      34.639  25.130  42.930
ATOM     99  CA  PRO     7      34.339  25.237  45.058
ATOM    100  HA  PRO     7      34.974  26.095  44.987
ATOM    101  C   PRO     7      33.062  25.578  45.838
ATOM    102  O   PRO     7      32.524  24.829  46.671
ATOM    103  N   PHE     8      32.562  26.759  45.530
ATOM    104  H   PHE     8      33.075  27.343  44.885
ATOM    105  CA  PHE     8      31.307  27.264  46.074
ATOM    106  HA  PHE     8      31.125  26.804  47.023
ATOM    107  CB  PHE     8      31.436  28.775  46.266
ATOM    108  HB2 PHE     8      32.260  28.966  46.927
ATOM    109  HB3 PHE     8      31.632  29.225  45.312
ATOM    110  CG  PHE     8      30.183  29.413  46.854
ATOM    111  CD1 PHE     8      29.956  29.319  48.224
ATOM    112  HD1 PHE     8      30.663  28.806  48.866
ATOM    113  CE1 PHE     8      28.806  29.894  48.756
ATOM    114  HE1 PHE     8      28.611  29.828  49.820
ATOM    115  CZ  PHE     8      27.913  30.550  47.930
ATOM    116  HZ  PHE     8      27.021  30.989  48.361
ATOM    117  CE2 PHE     8      28.127  30.662  46.559
ATOM    118  HE2 PHE     8      27.428  31.187  45.919
ATOM    119  CD2 PHE     8      29.279  30.072  46.043
ATOM    120  HD2 PHE     8      29.470  30.130  44.977
ATOM    121  C   PHE     8      30.155  26.941  45.133
ATOM    122  O   PHE     8      30.205  27.226  43.926
ATOM    123  N   GLY     9      29.085  26.352  45.643
ATOM    124  H   GLY     9      29.065  26.061  46.609
ATOM    125  CA  GLY     9      27.934  26.134  44.768
ATOM    126  HA2 GLY     9      27.151  25.671  45.339
ATOM    127  HA3 GLY     9      27.596  27.084  44.401
ATOM    128  C   GLY     9      28.263  25.249  43.591
ATOM    129  O   GLY     9      29.200  24.451  43.658
ATOM    130  N   GLU    10      27.536  25.320  42.476
ATOM    131  H   GLU    10      26.745  25.952  42.392
ATOM    132  CA  GLU    10      27.917  24.429  41.356
ATOM    133  HA  GLU    10      28.976  24.177  41.413
ATOM    134  CB  GLU    10      27.137  23.097  41.353
ATOM    135  HB2 GLU    10      26.070  23.319  41.324
ATOM    136  HB3 GLU    10      27.384  22.557  40.438
ATOM    137  CG  GLU    10      27.412  22.154  42.553
ATOM    138  HG2 GLU    10      27.046  22.635  43.464
ATOM    139  HG3 GLU    10      26.809  21.254  42.411
ATOM    140  CD  GLU    10      28.884  21.722  42.762
ATOM    141  OE1 GLU    10      29.218  21.255  43.885
ATOM    142  OE2 GLU    10      29.700  21.857  41.824
ATOM    143  C   GLU    10      27.793  25.228  40.054
ATOM    144  O   GLU    10      27.060  26.223  39.984
ATOM    145  N   LYS    11      28.506  24.852  39.011
ATOM    146  H   LYS    11      29.080  24.025  39.082
ATOM    147  CA  LYS    11      28.488  25.594  37.762
ATOM    148  HA  LYS    11      28.652  26.630  37.977
ATOM    149  CB  LYS    11      29.588  25.109  36.832
ATOM    150  HB2 LYS    11      29.941  24.177  37.229
ATOM    151  HB3 LYS    11      29.132  24.940  35.875
ATOM    152  CG  LYS    11      30.800  25.964  36.588
ATOM    153  HG2 LYS    11      31.667  25.333  36.641
ATOM    154  HG3 LYS    11      30.720  26.378  35.602
ATOM    155  CD  LYS    11      30.996  27.105  37.557
ATOM    156  HD2 LYS    11      30.807  28.030  37.047
ATOM    157  HD3 LYS    11      30.302  26.996  38.367
ATOM    158  CE  LYS    11      32.395  27.134  38.115
ATOM    159  HE2 LYS    11      32.525  28.070  38.623
ATOM    160  HE3 LYS    11      32.482  26.330  38.819
ATOM    161  NZ  LYS    11      33.500  26.996  37.130
ATOM    162  HZ1 LYS    11      33.412  26.110  36.645
ATOM    163  HZ2 LYS    11      33.452  27.755  36.460
ATOM    164  HZ3 LYS    11      34.391  27.028  37.614
ATOM    165  C   LYS    11      27.162  25.453  37.014
ATOM    166  O   LYS    11      26.611  24.359  36.809
ATOM    167  N   LYS    12      26.687  26.619  36.584
ATOM    168  H   LYS    12      27.094  27.473  36.936
ATOM    169  CA  LYS    12      25.599  26.700  35.624
ATOM    170  HA  LYS    12      25.180  25.725  35.488
ATOM    171  CB  LYS    12      24.505  27.653  36.119
ATOM    172  HB2 LYS    12      24.945  28.615  36.299
ATOM    173  HB3 LYS    12      23.756  27.740  35.356
ATOM    174  CG  LYS    12      23.839  27.174  37.401
ATOM    175  HG2 LYS    12      23.289  26.279  37.183
ATOM    176  HG3 LYS    12      24.606  26.955  38.120
ATOM    177  CD  LYS    12      22.888  28.186  38.010
ATOM    178  HD2 LYS    12      23.399  29.119  38.155
ATOM    179  HD3 LYS    12      22.053  28.335  37.353
ATOM    180  CE  LYS    12      22.389  27.658  39.362
ATOM    181  HE2 LYS    12      21.960  26.684  39.223
ATOM    182  HE3 LYS    12      23.217  27.590  40.041
ATOM    183  NZ  LYS    12      21.361  28.564  39.937
ATOM    184  HZ1 LYS    12      21.762  29.485  40.074
ATOM    185  HZ2 LYS    12      20.574  28.629  39.301
ATOM    186  HZ3 LYS    12      21.047  28.196  40.827
ATOM    187  C   LYS    12      26.186  27.180  34.302
ATOM    188  O   LYS    12      27.259  27.785  34.269
ATOM    189  N   PHE    13      25.472  26.901  33.216
ATOM    190  H   PHE    13      24.596  26.407  33.314
ATOM    191  CA  PHE    13      25.925  27.293  31.890
ATOM    192  HA  PHE    13      26.741  27.976  32.005
ATOM    193  CB  PHE    13      26.434  26.068  31.128
ATOM    194  HB2 PHE    13      25.626  25.368  31.036
ATOM    195  HB3 PHE    13      26.746  26.384  30.151
ATOM    196  CG  PHE    13      27.603  25.366  31.800
ATOM    197  CD1 PHE    13      27.399  24.478  32.850
ATOM    198  HD1 PHE    13      26.393  24.272  33.196
ATOM    199  CE1 PHE    13      28.480  23.856  33.455
ATOM    200  HE1 PHE    13      28.327  23.179  34.287
ATOM    201  CZ  PHE    13      29.765  24.111  32.980
ATOM    202  HZ  PHE    13      30.614  23.613  33.435
ATOM    203  CE2 PHE    13      29.969  24.991  31.939
ATOM    204  HE2 PHE    13      30.971  25.186  31.576
ATOM    205  CD2 PHE    13      28.882  25.626  31.358
ATOM    206  HD2 PHE    13      29.038  26.332  30.551
ATOM    207  C   PHE    13      24.816  28.003  31.134
ATOM    208  O   PHE    13      23.636  27.732  31.318
ATOM    209  N   ILE    14      25.234  28.914  30.269
ATOM    210  H   ILE    14      26.217  29.133  30.202
ATOM    211  CA  ILE    14      24.275  29.599  29.418
ATOM    212  HA  ILE    14      23.454  28.943  29.217
ATOM    213  CB  ILE    14      23.754  30.849  30.141
ATOM    214  HB  ILE    14      23.359  30.531  31.084
ATOM    215  CG2 ILE    14      24.924  31.759  30.427
ATOM    216 HG21 ILE    14      25.402  32.043  29.490
ATOM    217 HG22 ILE    14      24.572  32.653  30.941
ATOM    218 HG23 ILE    14      25.645  31.238  31.058
ATOM    219  CG1 ILE    14      22.648  31.603  29.415
ATOM    220 HG12 ILE    14      23.074  32.077  28.531
ATOM    221 HG13 ILE    14      21.883  30.888  29.111
ATOM    222  CD1 ILE    14      22.024  32.663  30.308
ATOM    223 HD11 ILE    14      22.789  33.377  30.613
ATOM    224 HD12 ILE    14      21.238  33.183  29.761
ATOM    225 HD13 ILE    14      21.598  32.189  31.192
ATOM    226  C   ILE    14      24.965  29.940  28.117
ATOM    227  O   ILE    14      26.154  30.278  28.108
ATOM    228  N   GLU    15      24.231  29.827  27.018
ATOM    229  H   GLU    15      23.274  29.511  27.086
ATOM    230  CA  GLU    15      24.792  30.152  25.724
ATOM    231  HA  GLU    15      25.809  29.823  25.699
ATOM    232  CB  GLU    15      24.036  29.496  24.557
ATOM    233  HB2 GLU    15      23.975  28.438  24.720
ATOM    234  HB3 GLU    15      23.046  29.907  24.494
ATOM    235  CG  GLU    15      24.784  29.770  23.258
ATOM    236  HG2 GLU    15      25.502  30.543  23.453
ATOM    237  HG3 GLU    15      25.295  28.869  22.981
ATOM    238  CD  GLU    15      23.954  30.207  22.073
ATOM    239  OE1 GLU    15      23.310  29.308  21.480
ATOM    240  OE2 GLU    15      23.945  31.409  21.698
ATOM    241  C   GLU    15      24.759  31.658  25.473
ATOM    242  O   GLU    15      23.701  32.275  25.567
ATOM    243  N   ILE    16      25.917  32.183  25.143
ATOM    244  H   ILE    16      26.704  31.554  25.084
ATOM    245  CA  ILE    16      26.170  33.575  24.857
ATOM    246  HA  ILE    16      25.239  34.096  24.779
ATOM    247  CB  ILE    16      27.031  34.230  25.951
ATOM    248  HB  ILE    16      27.948  33.682  26.001
ATOM    249  CG2 ILE    16      27.380  35.657  25.571
ATOM    250 HG21 ILE    16      26.464  36.235  25.449
ATOM    251 HG22 ILE    16      27.989  36.104  26.357
ATOM    252 HG23 ILE    16      27.938  35.658  24.635
ATOM    253  CG1 ILE    16      26.359  34.116  27.322
ATOM    254 HG12 ILE    16      26.142  33.060  27.489
ATOM    255 HG13 ILE    16      27.079  34.460  28.065
ATOM    256  CD1 ILE    16      25.078  34.922  27.448
ATOM    257 HD11 ILE    16      24.358  34.578  26.707
ATOM    258 HD12 ILE    16      24.662  34.789  28.447
ATOM    259 HD13 ILE    16      25.295  35.977  27.282
ATOM    260  C   ILE    16      26.928  33.698  23.545
ATOM    261  O   ILE    16      28.012  33.125  23.491
ATOM    262  N   LYS    17      26.335  34.402  22.591
ATOM    263  H   LYS    17      25.435  34.825  22.769
ATOM    264  CA  LYS    17      26.968  34.573  21.286
ATOM    265  HA  LYS    17      26.243  34.973  20.608
ATOM    266  CB  LYS    17      28.146  35.529  21.350
ATOM    267  HB2 LYS    17      28.858  35.130  22.046
ATOM    268  HB3 LYS    17      28.588  35.576  20.373
ATOM    269  CG  LYS    17      27.816  36.939  21.779
ATOM    270  HG2 LYS    17      27.458  37.487  20.928
ATOM    271  HG3 LYS    17      27.050  36.904  22.529
ATOM    272  CD  LYS    17      29.034  37.651  22.348
ATOM    273  HD2 LYS    17      28.763  38.136  23.267
ATOM    274  HD3 LYS    17      29.808  36.933  22.539
ATOM    275  CE  LYS    17      29.546  38.694  21.362
ATOM    276  HE2 LYS    17      30.101  39.439  21.899
ATOM    277  HE3 LYS    17      30.190  38.213  20.650
ATOM    278  NZ  LYS    17      28.425  39.355  20.634
ATOM    279  HZ1 LYS    17      27.899  38.658  20.119
ATOM    280  HZ2 LYS    17      27.815  39.815  21.300
ATOM    281  HZ3 LYS    17      28.799  40.040  19.988
ATOM    282  C   LYS    17      27.423  33.211  20.761
ATOM    283  O   LYS    17      28.529  33.072  20.238
ATOM    284  N   GLY    18      26.577  32.225  20.962
ATOM    285  H   GLY    18      25.695  32.440  21.408
ATOM    286  CA  GLY    18      26.827  30.851  20.587
ATOM    287  HA2 GLY    18      25.918  30.302  20.737
ATOM    288  HA3 GLY    18      27.084  30.840  19.545
ATOM    289  C   GLY    18      27.922  30.134  21.335
ATOM    290  O   GLY    18      28.356  29.061  20.875
ATOM    291  N   ARG    19      28.405  30.622  22.483
ATOM    292  H   ARG    19      28.000  31.440  22.914
ATOM    293  CA  ARG    19      29.533  29.933  23.087
ATOM    294  HA  ARG    19      29.876  29.189  22.399
ATOM    295  CB  ARG    19      30.686  30.935  23.327
ATOM    296  HB2 ARG    19      30.274  31.807  23.798
ATOM    297  HB3 ARG    19      31.394  30.473  23.988
ATOM    298  CG  ARG    19      31.424  31.380  22.094
ATOM    299  HG2 ARG    19      30.715  31.625  21.327
ATOM    300  HG3 ARG    19      32.011  32.247  22.328
ATOM    301  CD  ARG    19      32.342  30.273  21.594
ATOM    302  HD2 ARG    19      33.064  30.023  22.348
ATOM    303  HD3 ARG    19      31.769  29.401  21.344
ATOM    304  NE  ARG    19      33.020  30.793  20.398
ATOM    305  HE  ARG    19      33.003  31.790  20.239
ATOM    306  CZ  ARG    19      33.652  30.035  19.515
ATOM    307  NH1 ARG    19      33.683  28.724  19.710
ATOM    308 HH11 ARG    19      33.228  28.323  20.518
ATOM    309 HH12 ARG    19      34.161  28.127  19.051
ATOM    310  NH2 ARG    19      34.233  30.615  18.474
ATOM    311 HH21 ARG    19      34.187  31.618  18.364
ATOM    312 HH22 ARG    19      34.721  30.054  17.791
ATOM    313  C   ARG    19      29.426  29.296  24.455
ATOM    314  O   ARG    19      30.571  29.005  24.877
ATOM    315  N   ARG    20      28.396  29.059  25.190
ATOM    316  H   ARG    20      27.487  29.302  24.822
ATOM    317  CA  ARG    20      28.456  28.463  26.516
ATOM    318  HA  ARG    20      27.501  28.613  26.976
ATOM    319  CB  ARG    20      28.689  26.961  26.437
ATOM    320  HB2 ARG    20      28.232  26.591  25.539
ATOM    321  HB3 ARG    20      29.747  26.782  26.398
ATOM    322  CG  ARG    20      28.110  26.200  27.627
ATOM    323  HG2 ARG    20      28.887  26.009  28.342
ATOM    324  HG3 ARG    20      27.338  26.788  28.086
ATOM    325  CD  ARG    20      27.524  24.878  27.146
ATOM    326  HD2 ARG    20      28.324  24.262  26.784
ATOM    327  HD3 ARG    20      27.047  24.394  27.976
ATOM    328  NE  ARG    20      26.549  25.041  26.083
ATOM    329  HE  ARG    20      25.672  25.448  26.373
ATOM    330  CZ  ARG    20      26.622  24.745  24.801
ATOM    331  NH1 ARG    20      27.690  24.209  24.226
ATOM    332 HH11 ARG    20      28.511  24.004  24.777
ATOM    333 HH12 ARG    20      27.682  24.007  23.237
ATOM    334  NH2 ARG    20      25.567  24.996  24.028
ATOM    335 HH21 ARG    20      24.735  25.405  24.427
ATOM    336 HH22 ARG    20      25.601  24.778  23.042
ATOM    337  C   ARG    20      29.516  29.075  27.451
ATOM    338  O   ARG    20      30.729  28.885  27.335
ATOM    339  N   MET    21      29.009  29.818  28.404
ATOM    340  H   MET    21      28.012  29.976  28.371
ATOM    341  CA  MET    21      29.723  30.435  29.494
ATOM    342  HA  MET    21      30.769  30.240  29.383
ATOM    343  CB  MET    21      29.494  31.952  29.531
ATOM    344  HB2 MET    21      28.441  32.143  29.603
ATOM    345  HB3 MET    21      29.991  32.359  30.390
ATOM    346  CG  MET    21      30.030  32.627  28.292
ATOM    347  HG2 MET    21      31.041  32.300  28.144
ATOM    348  HG3 MET    21      29.428  32.320  27.458
ATOM    349  SD  MET    21      30.026  34.415  28.353
ATOM    350  CE  MET    21      31.346  34.800  29.510
ATOM    351  HE1 MET    21      31.121  34.348  30.488
ATOM    352  HE2 MET    21      32.297  34.396  29.129
ATOM    353  HE3 MET    21      31.429  35.892  29.621
ATOM    354  C   MET    21      29.236  29.814  30.794
ATOM    355  O   MET    21      28.045  29.510  30.915
ATOM    356  N   ALA    22      30.160  29.672  31.714
ATOM    357  H   ALA    22      31.086  30.008  31.496
ATOM    358  CA  ALA    22      29.963  29.073  33.014
ATOM    359  HA  ALA    22      29.027  28.554  33.018
ATOM    360  CB  ALA    22      31.077  28.081  33.320
ATOM    361  HB1 ALA    22      31.080  27.287  32.557
ATOM    362  HB2 ALA    22      32.047  28.603  33.309
ATOM    363  HB3 ALA    22      30.911  27.636  34.312
ATOM    364  C   ALA    22      29.935  30.149  34.103
ATOM    365  O   ALA    22      30.611  31.170  34.043
ATOM    366  N   TYR    23      29.135  29.840  35.129
ATOM    367  H   TYR    23      28.641  28.959  35.152
ATOM    368  CA  TYR    23      28.992  30.807  36.215
ATOM    369  HA  TYR    23      29.964  31.156  36.497
ATOM    370  CB  TYR    23      28.143  32.002  35.781
ATOM    371  HB2 TYR    23      28.126  32.715  36.583
ATOM    372  HB3 TYR    23      28.600  32.447  34.918
ATOM    373  CG  TYR    23      26.708  31.635  35.432
ATOM    374  CD1 TYR    23      26.350  31.129  34.189
ATOM    375  HD1 TYR    23      27.118  30.987  33.439
ATOM    376  CE1 TYR    23      25.032  30.798  33.877
ATOM    377  HE1 TYR    23      24.766  30.408  32.902
ATOM    378  CZ  TYR    23      24.078  30.986  34.855
ATOM    379  OH  TYR    23      22.758  30.663  34.594
ATOM    380  HH  TYR    23      22.223  30.850  35.369
ATOM    381  CE2 TYR    23      24.387  31.487  36.110
ATOM    382  HE2 TYR    23      23.613  31.622  36.856
ATOM    383  CD2 TYR    23      25.706  31.814  36.393
ATOM    384  HD2 TYR    23      25.964  32.212  37.369
ATOM    385  C   TYR    23      28.363  30.091  37.403
ATOM    386  O   TYR    23      27.699  29.069  37.249
ATOM    387  N   ILE    24      28.598  30.655  38.573
ATOM    388  H   ILE    24      29.307  31.372  38.604
ATOM    389  CA  ILE    24      27.932  30.338  39.812
ATOM    390  HA  ILE    24      27.516  29.354  39.749
ATOM    391  CB  ILE    24      28.895  30.409  41.011
ATOM    392  HB  ILE    24      29.232  31.421  41.098
ATOM    393  CG2 ILE    24      28.147  30.060  42.292
ATOM    394 HG21 ILE    24      27.742  29.051  42.214
ATOM    395 HG22 ILE    24      28.832  30.111  43.139
ATOM    396 HG23 ILE    24      27.332  30.767  42.442
ATOM    397  CG1 ILE    24      30.129  29.521  40.840
ATOM    398 HG12 ILE    24      29.778  28.489  40.840
ATOM    399 HG13 ILE    24      30.557  29.759  39.866
ATOM    400  CD1 ILE    24      31.186  29.693  41.910
ATOM    401 HD11 ILE    24      30.760  29.454  42.885
ATOM    402 HD12 ILE    24      32.022  29.024  41.707
ATOM    403 HD13 ILE    24      31.539  30.724  41.911
ATOM    404  C   ILE    24      26.798  31.357  40.033
ATOM    405  O   ILE    24      27.023  32.539  39.803
ATOM    406  N   ASP    25      25.635  30.903  40.450
f
ATOM    407  H   ASP    25      25.548  29.912  40.624
ATOM    408  CA  ASP    25      24.468  31.742  40.674
ATOM    409  HA  ASP    25      24.792  32.712  40.990
ATOM    410  CB  ASP    25      23.641  31.887  39.412
ATOM    411  HB2 ASP    25      24.270  32.287  38.641
ATOM    412  HB3 ASP    25      23.296  30.913  39.123
ATOM    413  CG  ASP    25      22.437  32.793  39.561
ATOM    414  OD1 ASP    25      22.228  33.385  40.643
ATOM    415  OD2 ASP    25      21.707  32.901  38.557
ATOM    416  C   ASP    25      23.687  31.087  41.811
ATOM    417  O   ASP    25      22.931  30.159  41.511
ATOM    418  N   GLU    26      23.932  31.564  43.031
ATOM    419  H   GLU    26      24.515  32.383  43.138
ATOM    420  CA  GLU    26      23.370  30.921  44.213
ATOM    421  HA  GLU    26      22.708  30.139  43.904
ATOM    422  CB  GLU    26      24.469  30.325  45.101
ATOM    423  HB2 GLU    26      25.165  31.111  45.321
ATOM    424  HB3 GLU    26      24.004  29.993  46.010
ATOM    425  CG  GLU    26      25.259  29.160  44.542
ATOM    426  HG2 GLU    26      25.680  29.460  43.601
ATOM    427  HG3 GLU    26      26.049  28.928  45.229
ATOM    428  CD  GLU    26      24.445  27.909  44.317
ATOM    429  OE1 GLU    26      23.555  27.606  45.133
ATOM    430  OE2 GLU    26      24.674  27.223  43.296
ATOM    431  C   GLU    26      22.588  31.938  45.030
ATOM    432  O   GLU    26      23.062  33.016  45.403
ATOM    433  N   GLY    27      21.343  31.583  45.353
ATOM    434  H   GLY    27      20.883  30.783  44.942
ATOM    435  CA  GLY    27      20.695  32.438  46.346
ATOM    436  HA2 GLY    27      20.145  31.834  47.042
ATOM    437  HA3 GLY    27      21.435  33.008  46.873
ATOM    438  C   GLY    27      19.752  33.371  45.621
ATOM    439  O   GLY    27      19.555  33.273  44.419
ATOM    440  N   THR    28      19.166  34.278  46.385
ATOM    441  H   THR    28      19.448  34.383  47.349
ATOM    442  CA  THR    28      18.119  35.123  45.839
ATOM    443  HA  THR    28      18.186  35.117  44.772
ATOM    444  CB  THR    28      16.768  34.501  46.265
ATOM    445  HB  THR    28      16.797  33.440  46.127
ATOM    446  CG2 THR    28      16.584  34.824  47.733
ATOM    447 HG21 THR    28      16.573  35.905  47.869
ATOM    448 HG22 THR    28      15.641  34.404  48.083
ATOM    449 HG23 THR    28      17.406  34.394  48.306
ATOM    450  OG1 THR    28      15.664  35.049  45.557
ATOM    451  HG1 THR    28      14.852  34.632  45.856
ATOM    452  C   THR    28      18.294  36.547  46.340
ATOM    453  O   THR    28      18.947  36.784  47.361
ATOM    454  N   GLY    29      17.712  37.468  45.593
ATOM    455  H   GLY    29      17.233  37.176  44.754
ATOM    456  CA  GLY    29      17.731  38.889  45.926
ATOM    457  HA2 GLY    29      16.733  39.279  45.874
ATOM    458  HA3 GLY    29      18.113  39.016  46.921
ATOM    459  C   GLY    29      18.617  39.642  44.947
ATOM    460  O   GLY    29      18.872  39.217  43.820
ATOM    461  N   ASP    30      19.071  40.822  45.348
ATOM    462  H   ASP    30      18.851  41.160  46.275
ATOM    463  CA  ASP    30      19.884  41.628  44.455
ATOM    464  HA  ASP    30      19.442  41.633  43.480
ATOM    465  CB  ASP    30      19.977  43.059  44.975
ATOM    466  HB2 ASP    30      20.176  43.037  46.030
ATOM    467  HB3 ASP    30      20.777  43.565  44.471
ATOM    468  CG  ASP    30      18.669  43.815  44.727
ATOM    469  OD1 ASP    30      18.065  43.633  43.649
ATOM    470  OD2 ASP    30      18.268  44.617  45.608
ATOM    471  C   ASP    30      21.249  40.951  44.390
ATOM    472  O   ASP    30      21.707  40.365  45.355
ATOM    473  N   PRO    31      21.881  41.018  43.239
ATOM    474  CD  PRO    31      21.417  41.684  42.012
ATOM    475  HD2 PRO    31      21.788  42.688  41.937
ATOM    476  HD3 PRO    31      20.346  41.692  41.941
ATOM    477  CG  PRO    31      22.044  40.773  40.978
ATOM    478  HG2 PRO    31      22.113  41.265  40.027
ATOM    479  HG3 PRO    31      21.477  39.868  40.872
ATOM    480  CB  PRO    31      23.399  40.488  41.527
ATOM    481  HB2 PRO    31      24.069  41.303  41.334
ATOM    482  HB3 PRO    31      23.802  39.587  41.106
ATOM    483  CA  PRO    31      23.150  40.326  43.034
ATOM    484  HA  PRO    31      23.057  39.291  43.289
ATOM    485  C   PRO    31      24.317  40.955  43.777
ATOM    486  O   PRO    31      24.434  42.165  43.924
ATOM    487  N   ILE    32      25.164  40.016  44.185
ATOM    488  H   ILE    32      24.859  39.054  44.212
ATOM    489  CA  ILE    32      26.527  40.344  44.596
ATOM    490  HA  ILE    32      26.679  41.395  44.462
ATOM    491  CB  ILE    32      26.835  39.994  46.037
ATOM    492  HB  ILE    32      26.798  38.928  46.129
ATOM    493  CG2 ILE    32      28.223  40.449  46.465
ATOM    494 HG21 ILE    32      28.300  41.531  46.360
ATOM    495 HG22 ILE    32      28.392  40.172  47.506
ATOM    496 HG23 ILE    32      28.973  39.969  45.837
ATOM    497  CG1 ILE    32      25.754  40.583  46.958
ATOM    498 HG12 ILE    32      25.955  41.647  47.077
ATOM    499 HG13 ILE    32      24.787  40.447  46.474
ATOM    500  CD1 ILE    32      25.733  39.919  48.320
ATOM    501 HD11 ILE    32      26.700  40.054  48.806
ATOM    502 HD12 ILE    32      24.953  40.370  48.933
ATOM    503 HD13 ILE    32      25.532  38.854  48.203
ATOM    504  C   ILE    32      27.401  39.595  43.593
ATOM    505  O   ILE    32      27.366  38.369  43.554
ATOM    506  N   LEU    33      28.063  40.391  42.790
ATOM    507  H   LEU    33      28.187  41.360  43.046
ATOM    508  CA  LEU    33      28.626  39.903  41.530
ATOM    509  HA  LEU    33      28.268  38.913  41.338
ATOM    510  CB  LEU    33      28.138  40.842  40.433
ATOM    511  HB2 LEU    33      27.076  40.944  40.550
ATOM    512  HB3 LEU    33      28.608  41.792  40.594
ATOM    513  CG  LEU    33      28.398  40.447  38.983
ATOM    514  HG  LEU    33      29.455  40.392  38.828
ATOM    515  CD1 LEU    33      27.788  39.100  38.654
ATOM    516 HD11 LEU    33      26.710  39.140  38.812
ATOM    517 HD12 LEU    33      27.994  38.852  37.613
ATOM    518 HD13 LEU    33      28.221  38.336  39.301
ATOM    519  CD2 LEU    33      27.827  41.526  38.073
ATOM    520 HD21 LEU    33      28.311  42.478  38.290
ATOM    521 HD22 LEU    33      28.006  41.256  37.033
ATOM    522 HD23 LEU    33      26.755  41.617  38.245
ATOM    523  C   LEU    33      30.138  39.884  41.634
ATOM    524  O   LEU    33      30.735  40.954  41.625
ATOM    525  N   PHE    34      30.726  38.698  41.730
ATOM    526  H   PHE    34      30.160  37.865  41.649
ATOM    527  CA  PHE    34      32.168  38.552  41.950
ATOM    528  HA  PHE    34      32.550  39.460  42.367
ATOM    529  CB  PHE    34      32.444  37.400  42.924
ATOM    530  HB2 PHE    34      32.082  36.494  42.478
ATOM    531  HB3 PHE    34      33.506  37.331  43.064
ATOM    532  CG  PHE    34      31.797  37.541  44.296
ATOM    533  CD1 PHE    34      30.441  37.315  44.479
ATOM    534  HD1 PHE    34      29.831  37.023  43.632
ATOM    535  CE1 PHE    34      29.857  37.456  45.721
ATOM    536  HE1 PHE    34      28.797  37.266  45.845
ATOM    537  CZ  PHE    34      30.624  37.840  46.817
ATOM    538  HZ  PHE    34      30.166  37.974  47.791
ATOM    539  CE2 PHE    34      31.968  38.048  46.644
ATOM    540  HE2 PHE    34      32.585  38.313  47.495
ATOM    541  CD2 PHE    34      32.543  37.920  45.392
ATOM    542  HD2 PHE    34      33.601  38.123  45.269
ATOM    543  C   PHE    34      32.886  38.272  40.634
ATOM    544  O   PHE    34      32.518  37.254  40.017
ATOM    545  N   GLN    35      33.832  39.141  40.247
ATOM    546  H   GLN    35      34.108  39.911  40.840
ATOM    547  CA  GLN    35      34.451  38.938  38.938
ATOM    548  HA  GLN    35      34.066  38.027  38.530
ATOM    549  CB  GLN    35      34.096  40.079  37.967
ATOM    550  HB2 GLN    35      33.032  40.220  37.955
ATOM    551  HB3 GLN    35      34.573  40.984  38.289
ATOM    552  CG  GLN    35      34.585  39.716  36.538
ATOM    553  HG2 GLN    35      34.279  40.481  35.850
ATOM    554  HG3 GLN    35      35.655  39.640  36.535
ATOM    555  CD  GLN    35      33.978  38.383  36.120
ATOM    556  OE1 GLN    35      32.768  38.218  35.992
ATOM    557  NE2 GLN    35      34.831  37.372  35.916
ATOM    558 HE21 GLN    35      34.480  36.467  35.638
ATOM    559 HE22 GLN    35      35.823  37.518  36.042
ATOM    560  C   GLN    35      35.967  38.794  39.062
ATOM    561  O   GLN    35      36.666  39.725  39.448
ATOM    562  N   HID    36      36.429  37.589  38.728
ATOM    563  H   HID    36      35.749  36.876  38.504
ATOM    564  CA  HID    36      37.838  37.216  38.659
ATOM    565  HA  HID    36      38.316  37.499  39.574
ATOM    566  CB  HID    36      37.923  35.687  38.504
ATOM    567  HB2 HID    36      38.865  35.364  38.906
ATOM    568  HB3 HID    36      37.124  35.250  39.071
ATOM    569  CG  HID    36      37.822  35.185  37.104
ATOM    570  ND1 HID    36      36.605  34.758  36.601
ATOM    571  HD1 HID    36      35.731  34.756  37.105
ATOM    572  CE1 HID    36      36.775  34.351  35.345
ATOM    573  HE1 HID    36      35.996  33.969  34.695
ATOM    574  NE2 HID    36      38.050  34.491  35.019
ATOM    575  CD2 HID    36      38.710  34.982  36.101
ATOM    576  HD2 HID    36      39.775  35.179  36.153
ATOM    577  C   HID    36      38.545  37.899  37.507
ATOM    578  O   HID    36      37.921  38.376  36.550
ATOM    579  N   GLY    37      39.868  37.786  37.539
ATOM    580  H   GLY    37      40.305  37.358  38.343
ATOM    581  CA  GLY    37      40.709  38.263  36.445
ATOM    582  HA2 GLY    37      40.085  38.564  35.625
ATOM    583  HA3 GLY    37      41.286  39.101  36.782
ATOM    584  C   GLY    37      41.654  37.152  35.981
ATOM    585  O   GLY    37      41.307  35.970  35.942
ATOM    586  N   ASN    38      42.868  37.558  35.615
ATOM    587  H   ASN    38      43.137  38.523  35.736
ATOM    588  CA  ASN    38      43.815  36.599  35.037
ATOM    589  HA  ASN    38      43.270  35.814  34.556
ATOM    590  CB  ASN    38      44.639  37.374  33.974
ATOM    591  HB2 ASN    38      43.967  37.927  33.346
ATOM    592  HB3 ASN    38      45.302  38.054  34.473
ATOM    593  CG  ASN    38      45.456  36.426  33.111
ATOM    594  OD1 ASN    38      44.973  35.376  32.694
ATOM    595  ND2 ASN    38      46.679  36.835  32.789
ATOM    596 HD21 ASN    38      47.270  36.248  32.218
ATOM    597 HD22 ASN    38      47.012  37.730  33.118
ATOM    598  C   ASN    38      44.780  35.995  36.026
ATOM    599  O   ASN    38      45.371  36.713  36.875
ATOM    600  N   PRO    39      45.078  34.710  36.009
ATOM    601  CD  PRO    39      46.119  34.142  36.921
ATOM    602  HD2 PRO    39      45.722  33.978  37.904
ATOM    603  HD3 PRO    39      46.970  34.792  36.984
ATOM    604  CG  PRO    39      46.484  32.838  36.261
ATOM    605  HG2 PRO    39      46.083  32.013  36.819
ATOM    606  HG3 PRO    39      47.550  32.740  36.193
ATOM    607  CB  PRO    39      45.871  32.884  34.877
ATOM    608  HB2 PRO    39      45.684  31.898  34.499
ATOM    609  HB3 PRO    39      46.497  33.419  34.189
ATOM    610  CA  PRO    39      44.561  33.641  35.147
ATOM    611  HA  PRO    39      44.124  34.023  34.248
ATOM    612  C   PRO    39      43.618  32.735  35.898
ATOM    613  O   PRO    39      43.724  31.521  35.994
ATOM    614  N   THR    40      42.616  33.348  36.481
ATOM    615  H   THR    40      42.335  34.262  36.156
ATOM    616  CA  THR    40      41.888  32.721  37.613
ATOM    617  HA  THR    40      42.384  31.831  37.941
ATOM    618  CB  THR    40      42.291  33.937  38.494
ATOM    619  HB  THR    40      42.923  34.557  37.893
ATOM    620  CG2 THR    40      41.051  34.727  38.773
ATOM    621 HG21 THR    40      40.331  34.100  39.299
ATOM    622 HG22 THR    40      41.301  35.589  39.391
ATOM    623 HG23 THR    40      40.617  35.067  37.833
ATOM    624  OG1 THR    40      43.044  33.579  39.647
ATOM    625  HG1 THR    40      43.260  34.370  40.146
ATOM    626  C   THR    40      40.508  32.416  37.123
ATOM    627  O   THR    40      40.260  32.373  35.893
ATOM    628  N   SER    41      39.490  32.135  37.928
ATOM    629  H   SER    41      39.666  32.117  38.923
ATOM    630  CA  SER    41      38.129  31.848  37.465
ATOM    631  HA  SER    41      37.890  32.485  36.640
ATOM    632  CB  SER    41      37.917  30.395  37.064
ATOM    633  HB2 SER    41      36.957  30.297  36.594
ATOM    634  HB3 SER    41      38.684  30.106  36.373
ATOM    635  OG  SER    41      37.969  29.540  38.201
ATOM    636  HG  SER    41      37.833  28.631  37.924
ATOM    637  C   SER    41      37.211  32.173  38.645
ATOM    638  O   SER    41      37.722  32.647  39.668
ATOM    639  N   SER    42      35.933  31.856  38.530
ATOM    640  H   SER    42      35.577  31.550  37.635
ATOM    641  CA  SER    42      35.027  31.939  39.670
ATOM    642  HA  SER    42      34.870  32.971  39.902
ATOM    643  CB  SER    42      33.668  31.297  39.359
ATOM    644  HB2 SER    42      33.048  31.321  40.234
ATOM    645  HB3 SER    42      33.187  31.837  38.566
ATOM    646  OG  SER    42      33.880  29.935  38.955
ATOM    647  HG  SER    42      33.036  29.525  38.758
ATOM    648  C   SER    42      35.594  31.247  40.906
ATOM    649  O   SER    42      35.234  31.670  42.010
ATOM    650  N   TYR    43      36.411  30.220  40.754
ATOM    651  H   TYR    43      36.614  29.911  39.815
ATOM    652  CA  TYR    43      37.042  29.501  41.869
ATOM    653  HA  TYR    43      36.280  28.995  42.422
ATOM    654  CB  TYR    43      38.008  28.450  41.290
ATOM    655  HB2 TYR    43      37.460  27.863  40.577
ATOM    656  HB3 TYR    43      38.797  28.976  40.789
ATOM    657  CG  TYR    43      38.649  27.493  42.276
ATOM    658  CD1 TYR    43      37.960  26.356  42.713
ATOM    659  HD1 TYR    43      36.961  26.170  42.336
ATOM    660  CE1 TYR    43      38.516  25.461  43.612
ATOM    661  HE1 TYR    43      37.969  24.583  43.936
ATOM    662  CZ  TYR    43      39.792  25.721  44.086
ATOM    663  OH  TYR    43      40.390  24.861  44.971
ATOM    664  HH  TYR    43      41.264  25.189  45.195
ATOM    665  CE2 TYR    43      40.502  26.833  43.671
ATOM    666  HE2 TYR    43      41.501  27.018  44.051
ATOM    667  CD2 TYR    43      39.927  27.702  42.772
ATOM    668  HD2 TYR    43      40.486  28.570  42.443
ATOM    669  C   TYR    43      37.791  30.427  42.813
ATOM    670  O   TYR    43      37.915  30.094  44.010
ATOM    671  N   LEU    44      38.289  31.554  42.325
ATOM    672  H   LEU    44      38.155  31.755  41.344
ATOM    673  CA  LEU    44      39.024  32.524  43.142
ATOM    674  HA  LEU    44      39.946  32.088  43.464
ATOM    675  CB  LEU    44      39.313  33.780  42.347
ATOM    676  HB2 LEU    44      39.140  33.487  41.330
ATOM    677  HB3 LEU    44      38.546  34.464  42.657
ATOM    678  CG  LEU    44      40.551  34.631  42.276
ATOM    679  HG  LEU    44      41.076  34.337  41.391
ATOM    680  CD1 LEU    44      40.127  36.105  42.072
ATOM    681 HD11 LEU    44      39.506  36.424  42.909
ATOM    682 HD12 LEU    44      41.015  36.735  42.019
ATOM    683 HD13 LEU    44      39.562  36.195  41.145
ATOM    684  CD2 LEU    44      41.529  34.498  43.428
ATOM    685 HD21 LEU    44      41.879  33.467  43.492
ATOM    686 HD22 LEU    44      42.379  35.160  43.263
ATOM    687 HD23 LEU    44      41.033  34.770  44.360
ATOM    688  C   LEU    44      38.205  32.946  44.370
ATOM    689  O   LEU    44      38.788  33.253  45.420
ATOM    690  N   TRP    45      36.883  32.996  44.204
ATOM    691  H   TRP    45      36.458  32.637  43.360
ATOM    692  CA  TRP    45      36.058  33.577  45.260
ATOM    693  HA  TRP    45      36.661  34.240  45.844
ATOM    694  CB  TRP    45      34.908  34.384  44.617
ATOM    695  HB2 TRP    45      34.263  33.704  44.095
ATOM    696  HB3 TRP    45      34.356  34.873  45.396
ATOM    697  CG  TRP    45      35.391  35.424  43.648
ATOM    698  CD1 TRP    45      35.384  35.389  42.282
ATOM    699  HD1 TRP    45      35.015  34.570  41.676
ATOM    700  NE1 TRP    45      35.920  36.559  41.801
ATOM    701  HE1 TRP    45      36.027  36.786  40.822
ATOM    702  CE2 TRP    45      36.290  37.377  42.836
ATOM    703  CZ2 TRP    45      36.867  38.632  42.853
ATOM    704  HZ2 TRP    45      37.108  39.137  41.926
ATOM    705  CH2 TRP    45      37.134  39.236  44.073
ATOM    706  HH2 TRP    45      37.582  40.222  44.110
ATOM    707  CZ3 TRP    45      36.815  38.550  45.265
ATOM    708  HZ3 TRP    45      37.026  39.020  46.219
ATOM    709  CE3 TRP    45      36.237  37.289  45.243
ATOM    710  HE3 TRP    45      36.000  36.779  46.170
ATOM    711  CD2 TRP    45      35.964  36.684  44.019
ATOM    712  C   TRP    45      35.448  32.541  46.174
ATOM    713  O   TRP    45      34.577  32.826  46.998
ATOM    714  N   ARG    46      35.812  31.269  46.052
ATOM    715  H   ARG    46      36.647  31.058  45.523
ATOM    716  CA  ARG    46      35.069  30.162  46.643
ATOM    717  HA  ARG    46      34.077  30.170  46.242
ATOM    718  CB  ARG    46      35.744  28.833  46.248
ATOM    719  HB2 ARG    46      35.076  28.028  46.484
ATOM    720  HB3 ARG    46      35.928  28.846  45.191
ATOM    721  CG  ARG    46      37.069  28.587  46.967
ATOM    722  HG2 ARG    46      37.623  29.505  47.007
ATOM    723  HG3 ARG    46      36.870  28.247  47.966
ATOM    724  CD  ARG    46      37.901  27.532  46.236
ATOM    725  HD2 ARG    46      37.382  26.593  46.239
ATOM    726  HD3 ARG    46      38.074  27.843  45.223
ATOM    727  NE  ARG    46      39.190  27.392  46.942
ATOM    728  HE  ARG    46      39.323  26.619  47.578
ATOM    729  CZ  ARG    46      40.176  28.263  46.758
ATOM    730  NH1 ARG    46      40.036  29.292  45.912
ATOM    731 HH11 ARG    46      39.171  29.413  45.404
ATOM    732 HH12 ARG    46      40.795  29.946  45.783
ATOM    733  NH2 ARG    46      41.317  28.137  47.405
ATOM    734 HH21 ARG    46      41.450  27.370  48.049
ATOM    735 HH22 ARG    46      42.058  28.806  47.255
ATOM    736  C   ARG    46      34.975  30.253  48.167
ATOM    737  O   ARG    46      33.974  29.777  48.739
ATOM    738  N   ASN    47      35.988  30.836  48.802
ATOM    739  H   ASN    47      36.760  31.199  48.260
ATOM    740  CA  ASN    47      36.019  30.969  50.258
ATOM    741  HA  ASN    47      35.380  30.223  50.684
ATOM    742  CB  ASN    47      37.453  30.726  50.748
ATOM    743  HB2 ASN    47      38.133  31.313  50.159
ATOM    744  HB3 ASN    47      37.530  31.017  51.778
ATOM    745  CG  ASN    47      37.810  29.256  50.612
ATOM    746  OD1 ASN    47      37.014  28.355  50.864
ATOM    747  ND2 ASN    47      39.044  29.003  50.184
ATOM    748 HD21 ASN    47      39.350  28.047  50.071
ATOM    749 HD22 ASN    47      39.670  29.768  49.975
ATOM    750  C   ASN    47      35.558  32.341  50.740
ATOM    751  O   ASN    47      35.494  32.600  51.950
ATOM    752  N   ILE    48      35.276  33.220  49.797
ATOM    753  H   ILE    48      35.409  32.957  48.831
ATOM    754  CA  ILE    48      34.778  34.561  50.103
ATOM    755  HA  ILE    48      35.012  34.776  51.124
ATOM    756  CB  ILE    48      35.494  35.597  49.222
ATOM    757  HB  ILE    48      35.441  35.255  48.210
ATOM    758  CG2 ILE    48      34.813  36.943  49.288
ATOM    759 HG21 ILE    48      34.818  37.303  50.317
ATOM    760 HG22 ILE    48      35.346  37.651  48.654
ATOM    761 HG23 ILE    48      33.784  36.847  48.942
ATOM    762  CG1 ILE    48      36.993  35.687  49.611
ATOM    763 HG12 ILE    48      37.048  36.221  50.560
ATOM    764 HG13 ILE    48      37.352  34.666  49.748
ATOM    765  CD1 ILE    48      37.852  36.389  48.589
ATOM    766 HD11 ILE    48      37.494  37.409  48.453
ATOM    767 HD12 ILE    48      38.886  36.410  48.936
ATOM    768 HD13 ILE    48      37.798  35.855  47.641
ATOM    769  C   ILE    48      33.265  34.626  49.941
ATOM    770  O   ILE    48      32.539  35.188  50.782
ATOM    771  N   MET    49      32.740  34.043  48.850
ATOM    772  H   MET    49      33.330  33.605  48.157
ATOM    773  CA  MET    49      31.283  34.062  48.698
ATOM    774  HA  MET    49      30.989  35.083  48.575
ATOM    775  CB  MET    49      30.935  33.317  47.383
ATOM    776  HB2 MET    49      31.381  32.342  47.394
ATOM    777  HB3 MET    49      29.870  33.223  47.294
ATOM    778  CG  MET    49      31.484  34.123  46.189
ATOM    779  HG2 MET    49      30.982  35.071  46.154
ATOM    780  HG3 MET    49      32.535  34.281  46.333
ATOM    781  SD  MET    49      31.237  33.275  44.602
ATOM    782  CE  MET    49      29.480  33.538  44.310
ATOM    783  HE1 MET    49      28.901  33.092  45.133
ATOM    784  HE2 MET    49      29.275  34.618  44.258
ATOM    785  HE3 MET    49      29.191  33.064  43.359
ATOM    786  C   MET    49      30.504  33.504  49.874
ATOM    787  O   MET    49      29.433  34.111  50.118
ATOM    788  N   PRO    50      30.903  32.449  50.577
ATOM    789  CD  PRO    50      32.066  31.562  50.368
ATOM    790  HD2 PRO    50      32.973  32.059  50.651
ATOM    791  HD3 PRO    50      32.129  31.260  49.340
ATOM    792  CG  PRO    50      31.819  30.370  51.254
ATOM    793  HG2 PRO    50      32.744  29.957  51.606
ATOM    794  HG3 PRO    50      31.265  29.614  50.732
ATOM    795  CB  PRO    50      31.018  30.931  52.388
ATOM    796  HB2 PRO    50      31.660  31.382  53.120
ATOM    797  HB3 PRO    50      30.431  30.162  52.854
ATOM    798  CA  PRO    50      30.109  31.989  51.734
ATOM    799  HA  PRO    50      29.208  31.527  51.391
ATOM    800  C   PRO    50      29.773  33.079  52.747
ATOM    801  O   PRO    50      28.707  32.995  53.400
ATOM    802  N   HID    51      30.647  34.062  52.911
ATOM    803  H   HID    51      31.496  34.070  52.364
ATOM    804  CA  HID    51      30.401  35.127  53.867
ATOM    805  HA  HID    51      30.264  34.686  54.832
ATOM    806  CB  HID    51      31.614  36.079  53.938
ATOM    807  HB2 HID    51      31.985  36.244  52.945
ATOM    808  HB3 HID    51      31.297  37.012  54.361
ATOM    809  CG  HID    51      32.722  35.512  54.784
ATOM    810  ND1 HID    51      33.655  34.597  54.328
ATOM    811  HD1 HID    51      33.687  34.217  53.393
ATOM    812  CE1 HID    51      34.501  34.293  55.306
ATOM    813  HE1 HID    51      35.330  33.598  55.241
ATOM    814  NE2 HID    51      34.149  34.993  56.378
ATOM    815  CD2 HID    51      33.039  35.759  56.089
ATOM    816  HD2 HID    51      32.520  36.427  56.766
ATOM    817  C   HID    51      29.151  35.926  53.525
ATOM    818  O   HID    51      28.558  36.618  54.364
ATOM    819  N   CYS    52      28.723  35.879  52.266
ATOM    820  H   CYS    52      29.172  35.265  51.601
ATOM    821  CA  CYS    52      27.597  36.719  51.846
ATOM    822  HA  CYS    52      27.442  37.479  52.584
ATOM    823  CB  CYS    52      27.869  37.393  50.493
ATOM    824  HB2 CYS    52      28.186  36.641  49.795
ATOM    825  HB3 CYS    52      26.957  37.840  50.145
ATOM    826  SG  CYS    52      29.144  38.675  50.578
ATOM    827  HG  CYS    52      28.627  39.838  50.163
ATOM    828  C   CYS    52      26.334  35.873  51.742
ATOM    829  O   CYS    52      25.362  36.314  51.147
ATOM    830  N   ALA    53      26.358  34.657  52.301
ATOM    831  H   ALA    53      27.205  34.304  52.722
ATOM    832  CA  ALA    53      25.144  33.852  52.294
ATOM    833  HA  ALA    53      24.898  33.610  51.281
ATOM    834  CB  ALA    53      25.385  32.556  53.063
ATOM    835  HB1 ALA    53      26.201  31.992  52.585
ATOM    836  HB2 ALA    53      25.661  32.791  54.103
ATOM    837  HB3 ALA    53      24.467  31.948  53.057
ATOM    838  C   ALA    53      23.986  34.631  52.905
ATOM    839  O   ALA    53      24.139  35.348  53.897
ATOM    840  N   GLY    54      22.833  34.490  52.250
ATOM    841  H   GLY    54      22.774  33.878  51.449
ATOM    842  CA  GLY    54      21.671  35.222  52.697
ATOM    843  HA2 GLY    54      20.806  34.727  52.299
ATOM    844  HA3 GLY    54      21.651  35.170  53.768
ATOM    845  C   GLY    54      21.577  36.682  52.311
ATOM    846  O   GLY    54      20.508  37.320  52.433
ATOM    847  N   LEU    55      22.696  37.261  51.835
ATOM    848  H   LEU    55      23.521  36.721  51.614
ATOM    849  CA  LEU    55      22.657  38.714  51.655
ATOM    850  HA  LEU    55      21.953  39.123  52.350
ATOM    851  CB  LEU    55      24.045  39.294  51.971
ATOM    852  HB2 LEU    55      24.761  38.827  51.323
ATOM    853  HB3 LEU    55      24.022  40.349  51.777
ATOM    854  CG  LEU    55      24.497  39.079  53.426
ATOM    855  HG  LEU    55      24.661  38.030  53.567
ATOM    856  CD1 LEU    55      25.823  39.792  53.654
ATOM    857 HD11 LEU    55      25.700  40.858  53.465
ATOM    858 HD12 LEU    55      26.145  39.640  54.685
ATOM    859 HD13 LEU    55      26.575  39.387  52.976
ATOM    860  CD2 LEU    55      23.434  39.521  54.419
ATOM    861 HD21 LEU    55      22.523  38.946  54.256
ATOM    862 HD22 LEU    55      23.793  39.352  55.435
ATOM    863 HD23 LEU    55      23.224  40.581  54.280
ATOM    864  C   LEU    55      22.255  39.139  50.261
ATOM    865  O   LEU    55      22.010  40.308  49.977
ATOM    866  N   GLY    56      22.204  38.154  49.374
ATOM    867  H   GLY    56      22.430  37.208  49.645
ATOM    868  CA  GLY    56      21.818  38.458  48.003
ATOM    869  HA2 GLY    56      20.775  38.709  47.966
ATOM    870  HA3 GLY    56      22.397  39.284  47.637
ATOM    871  C   GLY    56      22.083  37.219  47.145
ATOM    872  O   GLY    56      22.397  36.167  47.688
ATOM    873  N   ARG    57      21.923  37.471  45.871
ATOM    874  H   ARG    57      21.648  38.400  45.585
ATOM    875  CA  ARG    57      22.128  36.449  44.853
ATOM    876  HA  ARG    57      21.878  35.486  45.249
ATOM    877  CB  ARG    57      21.233  36.770  43.681
ATOM    878  HB2 ARG    57      20.222  36.801  44.038
ATOM    879  HB3 ARG    57      21.512  37.737  43.309
ATOM    880  CG  ARG    57      21.289  35.796  42.528
ATOM    881  HG2 ARG    57      22.296  35.706  42.170
ATOM    882  HG3 ARG    57      20.935  34.833  42.842
ATOM    883  CD  ARG    57      20.387  36.352  41.421
ATOM    884  HD2 ARG    57      19.360  36.184  41.686
ATOM    885  HD3 ARG    57      20.562  37.405  41.319
ATOM    886  NE  ARG    57      20.663  35.700  40.163
ATOM    887  HE  ARG    57      21.064  34.774  40.207
ATOM    888  CZ  ARG    57      20.442  36.201  38.955
ATOM    889  NH1 ARG    57      19.892  37.413  38.791
ATOM    890 HH11 ARG    57      19.641  37.966  39.598
ATOM    891 HH12 ARG    57      19.730  37.773  37.861
ATOM    892  NH2 ARG    57      20.773  35.463  37.903
ATOM    893 HH21 ARG    57      21.183  34.550  38.035
ATOM    894 HH22 ARG    57      20.614  35.814  36.969
ATOM    895  C   ARG    57      23.617  36.498  44.511
ATOM    896  O   ARG    57      24.079  37.493  43.961
ATOM    897  N   LEU    58      24.285  35.417  44.861
ATOM    898  H   LEU    58      23.780  34.604  45.184
ATOM    899  CA  LEU    58      25.756  35.376  44.789
ATOM    900  HA  LEU    58      26.122  36.378  44.870
ATOM    901  CB  LEU    58      26.328  34.563  45.949
ATOM    902  HB2 LEU    58      26.151  33.525  45.742
ATOM    903  HB3 LEU    58      27.385  34.745  45.988
ATOM    904  CG  LEU    58      25.746  34.871  47.337
ATOM    905  HG  LEU    58      24.708  34.613  47.325
ATOM    906  CD1 LEU    58      26.424  34.038  48.414
ATOM    907 HD11 LEU    58      27.491  34.259  48.428
ATOM    908 HD12 LEU    58      25.992  34.277  49.386
ATOM    909 HD13 LEU    58      26.276  32.979  48.202
ATOM    910  CD2 LEU    58      25.854  36.360  47.636
ATOM    911 HD21 LEU    58      25.300  36.923  46.885
ATOM    912 HD22 LEU    58      25.438  36.564  48.623
ATOM    913 HD23 LEU    58      26.902  36.660  47.615
ATOM    914  C   LEU    58      26.192  34.817  43.447
ATOM    915  O   LEU    58      25.934  33.657  43.116
ATOM    916  N   ILE    59      26.858  35.662  42.653
ATOM    917  H   ILE    59      27.170  36.559  42.997
ATOM    918  CA  ILE    59      27.121  35.258  41.283
ATOM    919  HA  ILE    59      26.828  34.237  41.153
ATOM    920  CB  ILE    59      26.308  36.147  40.324
ATOM    921  HB  ILE    59      26.546  37.163  40.559
ATOM    922  CG2 ILE    59      26.700  35.920  38.876
ATOM    923 HG21 ILE    59      26.522  34.878  38.610
ATOM    924 HG22 ILE    59      26.104  36.566  38.232
ATOM    925 HG23 ILE    59      27.757  36.152  38.745
ATOM    926  CG1 ILE    59      24.771  35.986  40.500
ATOM    927 HG12 ILE    59      24.497  34.969  40.220
ATOM    928 HG13 ILE    59      24.525  36.152  41.549
ATOM    929  CD1 ILE    59      24.004  36.973  39.638
ATOM    930 HD11 ILE    59      24.250  36.807  38.589
ATOM    931 HD12 ILE    59      22.934  36.831  39.787
ATOM    932 HD13 ILE    59      24.278  37.990  39.919
ATOM    933  C   ILE    59      28.602  35.399  40.970
ATOM    934  O   ILE    59      29.212  36.395  41.339
ATOM    935  N   ALA    60      29.161  34.403  40.290
ATOM    936  H   ALA    60      28.635  33.572  40.056
ATOM    937  CA  ALA    60      30.567  34.546  39.891
ATOM    938  HA  ALA    60      30.802  35.587  39.814
ATOM    939  CB  ALA    60      31.518  33.901  40.867
ATOM    940  HB1 ALA    60      31.399  34.367  41.858
ATOM    941  HB2 ALA    60      31.296  32.825  40.938
ATOM    942  HB3 ALA    60      32.552  34.040  40.517
ATOM    943  C   ALA    60      30.712  33.902  38.518
ATOM    944  O   ALA    60      30.613  32.669  38.433
ATOM    945  N   CYS    61      30.945  34.726  37.519
ATOM    946  H   CYS    61      31.042  35.714  37.701
ATOM    947  CA  CYS    61      31.064  34.236  36.164
ATOM    948  HA  CYS    61      30.472  33.352  36.051
ATOM    949  CB  CYS    61      30.621  35.281  35.130
ATOM    950  HB2 CYS    61      31.290  36.119  35.169
ATOM    951  HB3 CYS    61      30.654  34.843  34.151
ATOM    952  SG  CYS    61      28.934  35.852  35.470
ATOM    953  HG  CYS    61      28.371  36.282  34.333
ATOM    954  C   CYS    61      32.519  33.923  35.805
ATOM    955  O   CYS    61      33.428  34.592  36.305
ATOM    956  N   ASP    62      32.649  32.926  34.930
ATOM    957  H   ASP    62      31.834  32.389  34.671
ATOM    958  CA  ASP    62      33.948  32.587  34.331
ATOM    959  HA  ASP    62      34.730  32.901  34.990
ATOM    960  CB  ASP    62      34.094  31.079  34.056
ATOM    961  HB2 ASP    62      33.240  30.758  33.490
ATOM    962  HB3 ASP    62      34.984  30.929  33.476
ATOM    963  CG  ASP    62      34.188  30.223  35.297
ATOM    964  OD1 ASP    62      34.432  30.728  36.417
ATOM    965  OD2 ASP    62      34.021  28.990  35.150
ATOM    966  C   ASP    62      34.070  33.345  33.013
ATOM    967  O   ASP    62      33.238  33.185  32.112
ATOM    968  N   LEU    63      35.066  34.189  32.896
ATOM    969  H   LEU    63      35.674  34.343  33.688
ATOM    970  CA  LEU    63      35.323  34.910  31.657
ATOM    971  HA  LEU    63      34.493  35.557  31.462
ATOM    972  CB  LEU    63      36.585  35.768  31.798
ATOM    973  HB2 LEU    63      37.400  35.120  32.053
ATOM    974  HB3 LEU    63      36.778  36.231  30.850
ATOM    975  CG  LEU    63      36.513  36.871  32.854
ATOM    976  HG  LEU    63      36.388  36.412  33.812
ATOM    977  CD1 LEU    63      37.835  37.658  32.862
ATOM    978 HD11 LEU    63      37.999  38.103  31.881
ATOM    979 HD12 LEU    63      37.786  38.445  33.615
ATOM    980 HD13 LEU    63      38.659  36.983  33.097
ATOM    981  CD2 LEU    63      35.345  37.823  32.621
ATOM    982 HD21 LEU    63      34.409  37.265  32.653
ATOM    983 HD22 LEU    63      35.339  38.587  33.398
ATOM    984 HD23 LEU    63      35.452  38.297  31.646
ATOM    985  C   LEU    63      35.453  33.928  30.497
ATOM    986  O   LEU    63      35.843  32.779  30.722
ATOM    987  N   ILE    64      35.130  34.435  29.302
ATOM    988  H   ILE    64      34.838  35.396  29.200
ATOM    989  CA  ILE    64      35.217  33.531  28.140
ATOM    990  HA  ILE    64      34.542  32.714  28.288
ATOM    991  CB  ILE    64      34.823  34.267  26.852
ATOM    992  HB  ILE    64      33.993  34.893  27.104
ATOM    993  CG2 ILE    64      35.918  35.192  26.343
ATOM    994 HG21 ILE    64      36.816  34.611  26.133
ATOM    995 HG22 ILE    64      35.583  35.685  25.431
ATOM    996 HG23 ILE    64      36.141  35.943  27.101
ATOM    997  CG1 ILE    64      34.344  33.349  25.708
ATOM    998 HG12 ILE    64      34.073  33.996  24.875
ATOM    999 HG13 ILE    64      35.193  32.727  25.424
ATOM   1000  CD1 ILE    64      33.165  32.462  26.063
ATOM   1001 HD11 ILE    64      32.315  33.082  26.347
ATOM   1002 HD12 ILE    64      32.897  31.851  25.201
ATOM   1003 HD13 ILE    64      33.436  31.813  26.897
ATOM   1004  C   ILE    64      36.633  32.982  28.048
ATOM   1005  O   ILE    64      37.603  33.715  28.252
ATOM   1006  N   GLY    65      36.764  31.698  27.733
ATOM   1007  H   GLY    65      35.936  31.133  27.606
ATOM   1008  CA  GLY    65      38.066  31.091  27.567
ATOM   1009  HA2 GLY    65      37.960  30.213  26.958
ATOM   1010  HA3 GLY    65      38.711  31.791  27.074
ATOM   1011  C   GLY    65      38.700  30.693  28.887
ATOM   1012  O   GLY    65      39.780  30.117  28.888
ATOM   1013  N   MET    66      38.033  31.029  29.971
ATOM   1014  H   MET    66      37.134  31.480  29.869
ATOM   1015  CA  MET    66      38.545  30.772  31.323
ATOM   1016  HA  MET    66      39.480  30.259  31.246
ATOM   1017  CB  MET    66      38.782  32.140  31.984
ATOM   1018  HB2 MET    66      37.840  32.623  32.159
ATOM   1019  HB3 MET    66      39.292  32.004  32.918
ATOM   1020  CG  MET    66      39.638  33.005  31.050
ATOM   1021  HG2 MET    66      40.480  32.428  30.718
ATOM   1022  HG3 MET    66      39.045  33.293  30.204
ATOM   1023  SD  MET    66      40.237  34.484  31.869
ATOM   1024  CE  MET    66      41.652  33.881  32.771
ATOM   1025  HE1 MET    66      41.330  33.102  33.479
ATOM   1026  HE2 MET    66      42.383  33.457  32.066
ATOM   1027  HE3 MET    66      42.115  34.712  33.326
ATOM   1028  C   MET    66      37.580  29.912  32.101
ATOM   1029  O   MET    66      36.416  29.792  31.726
ATOM   1030  N   GLY    67      38.062  29.306  33.194
ATOM   1031  H   GLY    67      39.029  29.454  33.441
ATOM   1032  CA  GLY    67      37.255  28.445  34.037
ATOM   1033  HA2 GLY    67      37.884  27.955  34.755
ATOM   1034  HA3 GLY    67      36.517  29.032  34.548
ATOM   1035  C   GLY    67      36.564  27.402  33.169
ATOM   1036  O   GLY    67      37.222  26.775  32.332
ATOM   1037  N   ASP    68      35.263  27.256  33.332
ATOM   1038  H   ASP    68      34.788  27.821  34.022
ATOM   1039  CA  ASP    68      34.484  26.292  32.538
ATOM   1040  HA  ASP    68      35.150  25.531  32.188
ATOM   1041  CB  ASP    68      33.421  25.626  33.437
ATOM   1042  HB2 ASP    68      32.967  26.370  34.063
ATOM   1043  HB3 ASP    68      32.670  25.171  32.821
ATOM   1044  CG  ASP    68      34.073  24.565  34.307
ATOM   1045  OD1 ASP    68      34.469  23.522  33.742
ATOM   1046  OD2 ASP    68      34.206  24.745  35.528
ATOM   1047  C   ASP    68      33.805  26.914  31.340
ATOM   1048  O   ASP    68      32.962  26.299  30.666
ATOM   1049  N   SER    69      34.161  28.165  31.049
ATOM   1050  H   SER    69      34.833  28.647  31.629
ATOM   1051  CA  SER    69      33.579  28.838  29.891
ATOM   1052  HA  SER    69      32.546  28.565  29.830
ATOM   1053  CB  SER    69      33.663  30.359  30.008
ATOM   1054  HB2 SER    69      34.641  30.632  30.356
ATOM   1055  HB3 SER    69      33.492  30.796  29.043
ATOM   1056  OG  SER    69      32.697  30.844  30.916
ATOM   1057  HG  SER    69      32.765  31.799  30.976
ATOM   1058  C   SER    69      34.275  28.352  28.624
ATOM   1059  O   SER    69      35.452  27.981  28.651
ATOM   1060  N   ASP    70      33.517  28.330  27.527
ATOM   1061  H   ASP    70      32.559  28.649  27.546
ATOM   1062  CA  ASP    70      34.126  27.827  26.295
ATOM   1063  HA  ASP    70      34.475  26.830  26.461
ATOM   1064  CB  ASP    70      33.077  27.805  25.203
ATOM   1065  HB2 ASP    70      32.535  28.730  25.254
ATOM   1066  HB3 ASP    70      33.588  27.742  24.262
ATOM   1067  CG  ASP    70      32.065  26.679  25.250
ATOM   1068  OD1 ASP    70      32.139  25.731  26.050
ATOM   1069  OD2 ASP    70      31.133  26.779  24.407
ATOM   1070  C   ASP    70      35.291  28.689  25.844
ATOM   1071  O   ASP    70      35.360  29.904  26.036
ATOM   1072  N   LYS    71      36.229  28.023  25.182
ATOM   1073  H   LYS    71      36.220  27.014  25.226
ATOM   1074  CA  LYS    71      37.256  28.664  24.404
ATOM   1075  HA  LYS    71      37.690  29.450  24.986
ATOM   1076  CB  LYS    71      38.376  27.685  23.973
ATOM   1077  HB2 LYS    71      37.961  26.999  23.260
ATOM   1078  HB3 LYS    71      39.155  28.256  23.507
ATOM   1079  CG  LYS    71      38.993  26.877  25.091
ATOM   1080  HG2 LYS    71      38.212  26.369  25.622
ATOM   1081  HG3 LYS    71      39.665  26.156  24.666
ATOM   1082  CD  LYS    71      39.769  27.749  26.075
ATOM   1083  HD2 LYS    71      40.613  28.180  25.572
ATOM   1084  HD3 LYS    71      39.126  28.532  26.429
ATOM   1085  CE  LYS    71      40.260  26.940  27.259
ATOM   1086  HE2 LYS    71      39.416  26.492  27.747
ATOM   1087  HE3 LYS    71      40.918  26.170  26.904
ATOM   1088  NZ  LYS    71      40.991  27.783  28.237
ATOM   1089  HZ1 LYS    71      41.793  28.206  27.785
ATOM   1090  HZ2 LYS    71      40.374  28.511  28.582
ATOM   1091  HZ3 LYS    71      41.303  27.208  29.011
ATOM   1092  C   LYS    71      36.666  29.263  23.131
ATOM   1093  O   LYS    71      35.688  28.727  22.589
ATOM   1094  N   LEU    72      37.280  30.351  22.721
ATOM   1095  H   LEU    72      37.997  30.764  23.301
ATOM   1096  CA  LEU    72      36.945  30.974  21.445
ATOM   1097  HA  LEU    72      35.888  30.909  21.285
ATOM   1098  CB  LEU    72      37.364  32.444  21.464
ATOM   1099  HB2 LEU    72      38.409  32.501  21.704
ATOM   1100  HB3 LEU    72      37.198  32.863  20.490
ATOM   1101  CG  LEU    72      36.574  33.266  22.499
ATOM   1102  HG  LEU    72      36.748  32.835  23.463
ATOM   1103  CD1 LEU    72      37.056  34.701  22.537
ATOM   1104 HD11 LEU    72      36.923  35.155  21.556
ATOM   1105 HD12 LEU    72      36.481  35.258  23.277
ATOM   1106 HD13 LEU    72      38.112  34.723  22.807
ATOM   1107  CD2 LEU    72      35.083  33.174  22.209
ATOM   1108 HD21 LEU    72      34.766  32.132  22.262
ATOM   1109 HD22 LEU    72      34.532  33.758  22.946
ATOM   1110 HD23 LEU    72      34.882  33.565  21.212
ATOM   1111  C   LEU    72      37.663  30.218  20.352
ATOM   1112  O   LEU    72      38.871  30.031  20.394
ATOM   1113  N   ASP    73      36.971  29.753  19.322
ATOM   1114  H   ASP    73      35.969  29.765  19.221
ATOM   1115  CA  ASP    73      37.856  29.201  18.262
ATOM   1116  HA  ASP    73      38.924  29.321  18.397
ATOM   1117  CB  ASP    73      37.622  27.689  18.116
ATOM   1118  HB2 ASP    73      38.482  27.259  17.601
ATOM   1119  HB3 ASP    73      37.562  27.227  19.104
ATOM   1120  CG  ASP    73      36.357  27.381  17.314
ATOM   1121  OD1 ASP    73      35.260  27.654  17.852
ATOM   1122  OD2 ASP    73      36.513  26.963  16.152
ATOM   1123  C   ASP    73      37.492  29.946  17.004
ATOM   1124  O   ASP    73      36.355  30.412  16.872
ATOM   1125  N   PRO    74      38.367  30.247  16.059
ATOM   1126  CD  PRO    74      37.992  30.939  14.801
ATOM   1127  HD2 PRO    74      37.497  31.867  15.008
ATOM   1128  HD3 PRO    74      37.356  30.319  14.199
ATOM   1129  CG  PRO    74      39.312  31.176  14.118
ATOM   1130  HG2 PRO    74      39.689  32.151  14.358
ATOM   1131  HG3 PRO    74      39.205  31.086  13.054
ATOM   1132  CB  PRO    74      40.234  30.110  14.646
ATOM   1133  HB2 PRO    74      41.259  30.422  14.577
ATOM   1134  HB3 PRO    74      40.104  29.190  14.107
ATOM   1135  CA  PRO    74      39.809  29.951  16.107
ATOM   1136  HA  PRO    74      39.987  28.955  16.454
ATOM   1137  C   PRO    74      40.534  30.974  16.976
ATOM   1138  O   PRO    74      40.353  32.197  16.850
ATOM   1139  N   SER    75      41.396  30.505  17.885
ATOM   1140  H   SER    75      41.554  29.512  17.972
ATOM   1141  CA  SER    75      42.102  31.438  18.748
ATOM   1142  HA  SER    75      41.503  32.317  18.861
ATOM   1143  CB  SER    75      42.299  30.799  20.131
ATOM   1144  HB2 SER    75      41.347  30.635  20.596
ATOM   1145  HB3 SER    75      42.815  29.864  20.032
ATOM   1146  OG  SER    75      43.077  31.705  20.919
ATOM   1147  HG  SER    75      43.216  31.331  21.791
ATOM   1148  C   SER    75      43.439  31.838  18.152
ATOM   1149  O   SER    75      44.024  31.151  17.319
ATOM   1150  N   GLY    76      43.965  32.969  18.582
ATOM   1151  H   GLY    76      43.471  33.505  19.282
ATOM   1152  CA  GLY    76      45.230  33.465  18.081
ATOM   1153  HA2 GLY    76      46.006  32.752  18.279
ATOM   1154  HA3 GLY    76      45.163  33.637  17.024
ATOM   1155  C   GLY    76      45.529  34.769  18.801
ATOM   1156  O   GLY    76      44.803  35.161  19.722
ATOM   1157  N   PRO    77      46.582  35.425  18.374
ATOM   1158  CD  PRO    77      47.428  35.036  17.223
ATOM   1159  HD2 PRO    77      46.873  35.087  16.307
ATOM   1160  HD3 PRO    77      47.814  34.043  17.352
ATOM   1161  CG  PRO    77      48.530  36.035  17.229
ATOM   1162  HG2 PRO    77      48.565  36.528  16.276
ATOM   1163  HG3 PRO    77      49.462  35.533  17.407
ATOM   1164  CB  PRO    77      48.311  37.041  18.288
ATOM   1165  HB2 PRO    77      48.187  38.014  17.852
ATOM   1166  HB3 PRO    77      49.146  37.055  18.962
ATOM   1167  CA  PRO    77      47.040  36.637  19.037
ATOM   1168  HA  PRO    77      47.273  36.425  20.060
ATOM   1169  C   PRO    77      46.012  37.756  18.963
ATOM   1170  O   PRO    77      46.150  38.723  19.705
ATOM   1171  N   GLU    78      44.996  37.630  18.097
ATOM   1172  H   GLU    78      44.892  36.819  17.503
ATOM   1173  CA  GLU    78      44.047  38.747  18.068
ATOM   1174  HA  GLU    78      44.544  39.628  18.416
ATOM   1175  CB  GLU    78      43.595  38.979  16.631
ATOM   1176  HB2 GLU    78      43.241  38.049  16.228
ATOM   1177  HB3 GLU    78      42.796  39.695  16.634
ATOM   1178  CG  GLU    78      44.715  39.503  15.735
ATOM   1179  HG2 GLU    78      45.427  38.715  15.580
ATOM   1180  HG3 GLU    78      44.293  39.794  14.792
ATOM   1181  CD  GLU    78      45.431  40.693  16.336
ATOM   1182  OE1 GLU    78      45.361  41.783  15.731
ATOM   1183  OE2 GLU    78      46.067  40.569  17.408
ATOM   1184  C   GLU    78      42.842  38.492  18.951
ATOM   1185  O   GLU    78      41.967  39.349  19.088
ATOM   1186  N   ARG    79      42.776  37.318  19.550
ATOM   1187  H   ARG    79      43.563  36.688  19.484
ATOM   1188  CA  ARG    79      41.603  36.906  20.304
ATOM   1189  HA  ARG    79      40.754  37.447  19.942
ATOM   1190  CB  ARG    79      41.380  35.413  20.051
ATOM   1191  HB2 ARG    79      41.273  35.270  18.993
ATOM   1192  HB3 ARG    79      42.248  34.886  20.397
ATOM   1193  CG  ARG    79      40.173  34.809  20.724
ATOM   1194  HG2 ARG    79      40.290  33.745  20.797
ATOM   1195  HG3 ARG    79      40.058  35.224  21.707
ATOM   1196  CD  ARG    79      38.949  35.139  19.875
ATOM   1197  HD2 ARG    79      38.061  34.949  20.446
ATOM   1198  HD3 ARG    79      38.982  36.176  19.597
ATOM   1199  NE  ARG    79      38.929  34.316  18.662
ATOM   1200  HE  ARG    79      39.744  33.785  18.391
ATOM   1201  CZ  ARG    79      37.823  34.278  17.924
ATOM   1202  NH1 ARG    79      36.778  34.995  18.322
ATOM   1203 HH11 ARG    79      36.837  35.548  19.165
ATOM   1204 HH12 ARG    79      35.924  34.987  17.782
ATOM   1205  NH2 ARG    79      37.773  33.547  16.826
ATOM   1206 HH21 ARG    79      38.579  33.010  16.540
ATOM   1207 HH22 ARG    79      36.930  33.526  16.272
ATOM   1208  C   ARG    79      41.777  37.204  21.790
ATOM   1209  O   ARG    79      42.913  37.257  22.276
ATOM   1210  N   TYR    80      40.645  37.413  22.459
ATOM   1211  H   TYR    80      39.777  37.458  21.945
ATOM   1212  CA  TYR    80      40.614  37.581  23.911
ATOM   1213  HA  TYR    80      39.593  37.549  24.230
ATOM   1214  CB  TYR    80      41.370  36.466  24.617
ATOM   1215  HB2 TYR    80      42.372  36.467  24.234
ATOM   1216  HB3 TYR    80      41.386  36.704  25.664
ATOM   1217  CG  TYR    80      40.850  35.077  24.488
ATOM   1218  CD1 TYR    80      39.700  34.607  25.104
ATOM   1219  HD1 TYR    80      39.129  35.290  25.721
ATOM   1220  CE1 TYR    80      39.247  33.306  24.968
ATOM   1221  HE1 TYR    80      38.340  32.982  25.466
ATOM   1222  CZ  TYR    80      39.969  32.434  24.189
ATOM   1223  OH  TYR    80      39.571  31.138  24.041
ATOM   1224  HH  TYR    80      40.188  30.677  23.469
ATOM   1225  CE2 TYR    80      41.132  32.869  23.565
ATOM   1226  HE2 TYR    80      41.699  32.173  22.959
ATOM   1227  CD2 TYR    80      41.577  34.160  23.699
ATOM   1228  HD2 TYR    80      42.487  34.474  23.199
ATOM   1229  C   TYR    80      41.215  38.901  24.370
ATOM   1230  O   TYR    80      41.750  39.032  25.481
ATOM   1231  N   ALA    81      41.095  39.874  23.477
ATOM   1232  H   ALA    81      40.795  39.676  22.534
ATOM   1233  CA  ALA    81      41.407  41.236  23.891
ATOM   1234  HA  ALA    81      42.342  41.233  24.410
ATOM   1235  CB  ALA    81      41.535  42.108  22.659
ATOM   1236  HB1 ALA    81      42.341  41.720  22.016
ATOM   1237  HB2 ALA    81      40.584  42.098  22.102
ATOM   1238  HB3 ALA    81      41.771  43.140  22.962
ATOM   1239  C   ALA    81      40.316  41.729  24.841
ATOM   1240  O   ALA    81      39.259  41.083  24.927
ATOM   1241  N   TYR    82      40.604  42.856  25.530
ATOM   1242  H   TYR    82      41.496  43.312  25.401
ATOM   1243  CA  TYR    82      39.627  43.414  26.460
ATOM   1244  HA  TYR    82      39.550  42.760  27.303
ATOM   1245  CB  TYR    82      40.073  44.815  26.962
ATOM   1246  HB2 TYR    82      40.993  44.717  27.507
ATOM   1247  HB3 TYR    82      40.224  45.460  26.119
ATOM   1248  CG  TYR    82      39.009  45.428  27.879
ATOM   1249  CD1 TYR    82      39.005  45.058  29.221
ATOM   1250  HD1 TYR    82      39.732  44.348  29.599
ATOM   1251  CE1 TYR    82      38.060  45.610  30.063
ATOM   1252  HE1 TYR    82      38.049  45.337  31.111
ATOM   1253  CZ  TYR    82      37.135  46.503  29.581
ATOM   1254  OH  TYR    82      36.185  47.033  30.416
ATOM   1255  HH  TYR    82      35.623  47.634  29.921
ATOM   1256  CE2 TYR    82      37.116  46.889  28.260
ATOM   1257  HE2 TYR    82      36.376  47.585  27.884
ATOM   1258  CD2 TYR    82      38.077  46.351  27.440
ATOM   1259  HD2 TYR    82      38.106  46.664  26.402
ATOM   1260  C   TYR    82      38.250  43.532  25.811
ATOM   1261  O   TYR    82      37.250  43.140  26.430
ATOM   1262  N   ALA    83      38.216  44.137  24.620
ATOM   1263  H   ALA    83      39.073  44.401  24.154
ATOM   1264  CA  ALA    83      36.918  44.412  24.000
ATOM   1265  HA  ALA    83      36.366  45.067  24.641
ATOM   1266  CB  ALA    83      37.091  45.093  22.644
ATOM   1267  HB1 ALA    83      37.627  46.045  22.778
ATOM   1268  HB2 ALA    83      37.671  44.437  21.975
ATOM   1269  HB3 ALA    83      36.102  45.287  22.202
ATOM   1270  C   ALA    83      36.099  43.160  23.773
ATOM   1271  O   ALA    83      34.875  43.149  23.893
ATOM   1272  N   GLU    84      36.777  42.075  23.425
ATOM   1273  H   GLU    84      37.783  42.112  23.337
ATOM   1274  CA  GLU    84      36.065  40.831  23.170
ATOM   1275  HA  GLU    84      35.231  41.037  22.533
ATOM   1276  CB  GLU    84      37.006  39.871  22.447
ATOM   1277  HB2 GLU    84      37.396  40.360  21.575
ATOM   1278  HB3 GLU    84      37.814  39.616  23.105
ATOM   1279  CG  GLU    84      36.297  38.592  22.019
ATOM   1280  HG2 GLU    84      36.164  37.961  22.877
ATOM   1281  HG3 GLU    84      35.338  38.844  21.610
ATOM   1282  CD  GLU    84      37.103  37.838  20.968
ATOM   1283  OE1 GLU    84      38.350  37.874  21.006
ATOM   1284  OE2 GLU    84      36.471  37.216  20.105
ATOM   1285  C   GLU    84      35.548  40.255  24.479
ATOM   1286  O   GLU    84      34.415  39.798  24.592
ATOM   1287  N   HIE    85      36.364  40.311  25.538
ATOM   1288  H   HIE    85      37.297  40.688  25.453
ATOM   1289  CA  HIE    85      35.870  39.814  26.821
ATOM   1290  HA  HIE    85      35.622  38.778  26.718
ATOM   1291  CB  HIE    85      36.950  39.958  27.889
ATOM   1292  HB2 HIE    85      37.602  40.764  27.610
ATOM   1293  HB3 HIE    85      36.478  40.188  28.824
ATOM   1294  CG  HIE    85      37.773  38.718  28.061
ATOM   1295  ND1 HIE    85      39.094  38.607  27.645
ATOM   1296  CE1 HIE    85      39.551  37.401  27.944
ATOM   1297  HE1 HIE    85      40.546  37.021  27.744
ATOM   1298  NE2 HIE    85      38.567  36.751  28.530
ATOM   1299  HE2 HIE    85      38.625  35.800  28.865
ATOM   1300  CD2 HIE    85      37.449  37.549  28.622
ATOM   1301  HD2 HIE    85      36.495  37.283  29.063
ATOM   1302  C   HIE    85      34.628  40.577  27.276
ATOM   1303  O   HIE    85      33.720  39.971  27.853
ATOM   1304  N   ARG    86      34.677  41.882  27.024
ATOM   1305  H   ARG    86      35.487  42.259  26.551
ATOM   1306  CA  ARG    86      33.601  42.787  27.408
ATOM   1307  HA  ARG    86      33.402  42.664  28.452
ATOM   1308  CB  ARG    86      33.975  44.245  27.143
ATOM   1309  HB2 ARG    86      34.753  44.537  27.821
ATOM   1310  HB3 ARG    86      34.325  44.340  26.133
ATOM   1311  CG  ARG    86      32.750  45.178  27.345
ATOM   1312  HG2 ARG    86      32.029  44.999  26.571
ATOM   1313  HG3 ARG    86      32.303  44.984  28.302
ATOM   1314  CD  ARG    86      33.216  46.622  27.284
ATOM   1315  HD2 ARG    86      32.385  47.262  27.513
ATOM   1316  HD3 ARG    86      33.990  46.766  28.013
ATOM   1317  NE  ARG    86      33.740  46.981  25.956
ATOM   1318  HE  ARG    86      33.743  46.310  25.202
ATOM   1319  CZ  ARG    86      34.213  48.219  25.774
ATOM   1320  NH1 ARG    86      34.215  49.102  26.766
ATOM   1321 HH11 ARG    86      33.852  48.845  27.672
ATOM   1322 HH12 ARG    86      34.579  50.031  26.613
ATOM   1323  NH2 ARG    86      34.688  48.552  24.599
ATOM   1324 HH21 ARG    86      34.690  47.880  23.845
ATOM   1325 HH22 ARG    86      35.053  49.482  24.447
ATOM   1326  C   ARG    86      32.346  42.427  26.620
ATOM   1327  O   ARG    86      31.260  42.390  27.192
ATOM   1328  N   ASP    87      32.521  42.135  25.341
ATOM   1329  H   ASP    87      33.434  42.187  24.911
ATOM   1330  CA  ASP    87      31.334  41.733  24.571
ATOM   1331  HA  ASP    87      30.633  42.541  24.583
ATOM   1332  CB  ASP    87      31.700  41.433  23.123
ATOM   1333  HB2 ASP    87      32.594  40.839  23.105
ATOM   1334  HB3 ASP    87      30.899  40.886  22.667
ATOM   1335  CG  ASP    87      31.940  42.712  22.334
ATOM   1336  OD1 ASP    87      31.425  43.778  22.738
ATOM   1337  OD2 ASP    87      32.656  42.621  21.316
ATOM   1338  C   ASP    87      30.680  40.523  25.194
ATOM   1339  O   ASP    87      29.464  40.464  25.367
ATOM   1340  N   TYR    88      31.474  39.514  25.556
ATOM   1341  H   TYR    88      32.476  39.577  25.445
ATOM   1342  CA  TYR    88      30.853  38.311  26.120
ATOM   1343  HA  TYR    88      30.038  38.024  25.489
ATOM   1344  CB  TYR    88      31.868  37.142  26.170
ATOM   1345  HB2 TYR    88      32.828  37.520  26.464
ATOM   1346  HB3 TYR    88      31.535  36.416  26.886
ATOM   1347  CG  TYR    88      31.985  36.483  24.803
ATOM   1348  CD1 TYR    88      32.828  37.041  23.841
ATOM   1349  HD1 TYR    88      33.401  37.934  24.061
ATOM   1350  CE1 TYR    88      32.919  36.428  22.592
ATOM   1351  HE1 TYR    88      33.575  36.829  21.827
ATOM   1352  CZ  TYR    88      32.158  35.297  22.346
ATOM   1353  OH  TYR    88      32.235  34.689  21.123
ATOM   1354  HH  TYR    88      31.653  33.926  21.108
ATOM   1355  CE2 TYR    88      31.313  34.736  23.285
ATOM   1356  HE2 TYR    88      30.735  33.847  23.060
ATOM   1357  CD2 TYR    88      31.234  35.349  24.518
ATOM   1358  HD2 TYR    88      30.575  34.941  25.275
ATOM   1359  C   TYR    88      30.303  38.602  27.514
ATOM   1360  O   TYR    88      29.209  38.158  27.872
ATOM   1361  N   LEU    89      31.088  39.349  28.316
ATOM   1362  H   LEU    89      31.941  39.778  27.986
ATOM   1363  CA  LEU    89      30.626  39.498  29.696
ATOM   1364  HA  LEU    89      30.379  38.530  30.077
ATOM   1365  CB  LEU    89      31.717  40.103  30.581
ATOM   1366  HB2 LEU    89      32.646  39.634  30.322
ATOM   1367  HB3 LEU    89      31.773  41.152  30.360
ATOM   1368  CG  LEU    89      31.521  39.952  32.103
ATOM   1369  HG  LEU    89      30.627  40.475  32.373
ATOM   1370  CD1 LEU    89      31.365  38.511  32.532
ATOM   1371 HD11 LEU    89      32.257  37.949  32.254
ATOM   1372 HD12 LEU    89      31.231  38.465  33.613
ATOM   1373 HD13 LEU    89      30.495  38.076  32.040
ATOM   1374  CD2 LEU    89      32.695  40.627  32.817
ATOM   1375 HD21 LEU    89      32.725  41.683  32.551
ATOM   1376 HD22 LEU    89      32.571  40.528  33.896
ATOM   1377 HD23 LEU    89      33.628  40.150  32.515
ATOM   1378  C   LEU    89      29.384  40.394  29.800
ATOM   1379  O   LEU    89      28.517  40.116  30.621
ATOM   1380  N   ASP    90      29.397  41.449  28.981
ATOM   1381  H   ASP    90      30.195  41.650  28.395
ATOM   1382  CA  ASP    90      28.203  42.302  28.972
ATOM   1383  HA  ASP    90      28.087  42.759  29.932
ATOM   1384  CB  ASP    90      28.327  43.387  27.910
ATOM   1385  HB2 ASP    90      28.850  42.965  27.073
ATOM   1386  HB3 ASP    90      27.334  43.662  27.609
ATOM   1387  CG  ASP    90      29.052  44.652  28.311
ATOM   1388  OD1 ASP    90      29.644  44.690  29.400
ATOM   1389  OD2 ASP    90      29.016  45.614  27.520
ATOM   1390  C   ASP    90      26.974  41.452  28.666
ATOM   1391  O   ASP    90      25.908  41.567  29.248
ATOM   1392  N   ALA    91      27.103  40.570  27.675
ATOM   1393  H   ALA    91      28.006  40.434  27.244
ATOM   1394  CA  ALA    91      25.957  39.795  27.201
ATOM   1395  HA  ALA    91      25.152  40.473  27.008
ATOM   1396  CB  ALA    91      26.340  39.122  25.883
ATOM   1397  HB1 ALA    91      26.607  39.892  25.141
ATOM   1398  HB2 ALA    91      27.202  38.457  26.048
ATOM   1399  HB3 ALA    91      25.488  38.533  25.510
ATOM   1400  C   ALA    91      25.492  38.791  28.242
ATOM   1401  O   ALA    91      24.294  38.514  28.423
ATOM   1402  N   LEU    92      26.469  38.226  28.954
ATOM   1403  H   LEU    92      27.429  38.460  28.742
ATOM   1404  CA  LEU    92      26.192  37.284  30.027
ATOM   1405  HA  LEU    92      25.562  36.509  29.644
ATOM   1406  CB  LEU    92      27.486  36.643  30.553
ATOM   1407  HB2 LEU    92      27.939  36.091  29.753
ATOM   1408  HB3 LEU    92      28.148  37.427  30.867
ATOM   1409  CG  LEU    92      27.272  35.695  31.732
ATOM   1410  HG  LEU    92      26.876  36.265  32.546
ATOM   1411  CD1 LEU    92      26.302  34.560  31.442
ATOM   1412 HD11 LEU    92      26.679  33.962  30.613
ATOM   1413 HD12 LEU    92      26.203  33.931  32.327
ATOM   1414 HD13 LEU    92      25.328  34.972  31.179
ATOM   1415  CD2 LEU    92      28.602  35.090  32.184
ATOM   1416 HD21 LEU    92      29.279  35.887  32.491
ATOM   1417 HD22 LEU    92      28.429  34.417  33.025
ATOM   1418 HD23 LEU    92      29.047  34.533  31.360
ATOM   1419  C   LEU    92      25.455  37.990  31.169
ATOM   1420  O   LEU    92      24.437  37.492  31.652
ATOM   1421  N   TRP    93      26.008  39.139  31.565
ATOM   1422  H   TRP    93      26.840  39.493  31.115
ATOM   1423  CA  TRP    93      25.385  39.876  32.664
ATOM   1424  HA  TRP    93      25.316  39.226  33.511
ATOM   1425  CB  TRP    93      26.287  41.063  33.034
ATOM   1426  HB2 TRP    93      26.626  41.541  32.135
ATOM   1427  HB3 TRP    93      25.725  41.763  33.621
ATOM   1428  CG  TRP    93      27.473  40.597  33.824
ATOM   1429  CD1 TRP    93      27.789  39.291  34.094
ATOM   1430  HD1 TRP    93      27.224  38.424  33.770
ATOM   1431  NE1 TRP    93      28.950  39.265  34.851
ATOM   1432  HE1 TRP    93      29.404  38.428  35.188
ATOM   1433  CE2 TRP    93      29.387  40.541  35.071
ATOM   1434  CZ2 TRP    93      30.509  41.007  35.773
ATOM   1435  HZ2 TRP    93      31.197  40.319  36.250
ATOM   1436  CH2 TRP    93      30.704  42.358  35.835
ATOM   1437  HH2 TRP    93      31.560  42.748  36.372
ATOM   1438  CZ3 TRP    93      29.806  43.259  35.208
ATOM   1439  HZ3 TRP    93      29.985  44.326  35.273
ATOM   1440  CE3 TRP    93      28.702  42.790  34.515
ATOM   1441  HE3 TRP    93      28.020  43.486  34.040
ATOM   1442  CD2 TRP    93      28.475  41.417  34.432
ATOM   1443  C   TRP    93      23.980  40.342  32.299
ATOM   1444  O   TRP    93      23.069  40.353  33.122
ATOM   1445  N   GLU    94      23.771  40.689  31.029
ATOM   1446  H   GLU    94      24.551  40.745  30.389
ATOM   1447  CA  GLU    94      22.419  40.989  30.553
ATOM   1448  HA  GLU    94      22.011  41.779  31.147
ATOM   1449  CB  GLU    94      22.564  41.480  29.107
ATOM   1450  HB2 GLU    94      23.087  42.417  29.122
ATOM   1451  HB3 GLU    94      23.142  40.757  28.564
ATOM   1452  CG  GLU    94      21.242  41.683  28.371
ATOM   1453  HG2 GLU    94      21.448  42.012  27.371
ATOM   1454  HG3 GLU    94      20.714  40.749  28.339
ATOM   1455  CD  GLU    94      20.372  42.715  29.059
ATOM   1456  OE1 GLU    94      20.907  43.742  29.523
ATOM   1457  OE2 GLU    94      19.146  42.503  29.138
ATOM   1458  C   GLU    94      21.509  39.779  30.657
ATOM   1459  O   GLU    94      20.350  39.866  31.078
ATOM   1460  N   ALA    95      22.043  38.626  30.243
ATOM   1461  H   ALA    95      22.995  38.606  29.904
ATOM   1462  CA  ALA    95      21.256  37.393  30.278
ATOM   1463  HA  ALA    95      20.349  37.572  29.739
ATOM   1464  CB  ALA    95      22.001  36.270  29.570
ATOM   1465  HB1 ALA    95      22.179  36.552  28.521
ATOM   1466  HB2 ALA    95      22.964  36.095  30.072
ATOM   1467  HB3 ALA    95      21.397  35.350  29.604
ATOM   1468  C   ALA    95      20.878  36.981  31.688
ATOM   1469  O   ALA    95      19.842  36.334  31.887
ATOM   1470  N   LEU    96      21.711  37.329  32.674
ATOM   1471  H   LEU    96      22.521  37.904  32.485
ATOM   1472  CA  LEU    96      21.430  36.863  34.033
ATOM   1473  HA  LEU    96      21.067  35.859  33.971
ATOM   1474  CB  LEU    96      22.715  36.852  34.864
ATOM   1475  HB2 LEU    96      23.147  37.833  34.813
ATOM   1476  HB3 LEU    96      22.448  36.632  35.879
ATOM   1477  CG  LEU    96      23.784  35.847  34.431
ATOM   1478  HG  LEU    96      24.089  36.082  33.433
ATOM   1479  CD1 LEU    96      24.999  35.951  35.347
ATOM   1480 HD11 LEU    96      24.701  35.736  36.374
ATOM   1481 HD12 LEU    96      25.755  35.232  35.032
ATOM   1482 HD13 LEU    96      25.411  36.958  35.292
ATOM   1483  CD2 LEU    96      23.233  34.434  34.448
ATOM   1484 HD21 LEU    96      22.388  34.364  33.763
ATOM   1485 HD22 LEU    96      24.011  33.736  34.137
ATOM   1486 HD23 LEU    96      22.904  34.183  35.457
ATOM   1487  C   LEU    96      20.375  37.706  34.750
ATOM   1488  O   LEU    96      19.989  37.380  35.882
ATOM   1489  N   ASP    97      19.933  38.767  34.093
ATOM   1490  H   ASP    97      20.358  39.009  33.209
ATOM   1491  CA  ASP    97      18.847  39.599  34.611
ATOM   1492  HA  ASP    97      18.748  40.464  33.989
ATOM   1493  CB  ASP    97      17.538  38.806  34.563
ATOM   1494  HB2 ASP    97      17.309  38.569  33.542
ATOM   1495  HB3 ASP    97      17.657  37.898  35.123
ATOM   1496  CG  ASP    97      16.389  39.611  35.157
ATOM   1497  OD1 ASP    97      16.238  40.804  34.803
ATOM   1498  OD2 ASP    97      15.647  39.039  35.987
ATOM   1499  C   ASP    97      19.145  40.055  36.039
ATOM   1500  O   ASP    97      18.480  39.681  37.008
ATOM   1501  N   LEU    98      20.191  40.858  36.156
ATOM   1502  H   LEU    98      20.618  41.195  35.305
ATOM   1503  CA  LEU    98      20.762  41.285  37.401
ATOM   1504  HA  LEU    98      20.845  40.437  38.048
ATOM   1505  CB  LEU    98      22.176  41.843  37.138
ATOM   1506  HB2 LEU    98      22.090  42.659  36.446
ATOM   1507  HB3 LEU    98      22.571  42.203  38.068
ATOM   1508  CG  LEU    98      23.172  40.821  36.555
ATOM   1509  HG  LEU    98      22.735  40.395  35.676
ATOM   1510  CD1 LEU    98      24.445  41.557  36.144
ATOM   1511 HD11 LEU    98      24.882  42.043  37.017
ATOM   1512 HD12 LEU    98      25.159  40.845  35.730
ATOM   1513 HD13 LEU    98      24.204  42.308  35.393
ATOM   1514  CD2 LEU    98      23.489  39.691  37.523
ATOM   1515 HD21 LEU    98      22.572  39.157  37.773
ATOM   1516 HD22 LEU    98      24.195  39.002  37.060
ATOM   1517 HD23 LEU    98      23.928  40.102  38.432
ATOM   1518  C   LEU    98      19.941  42.363  38.110
ATOM   1519  O   LEU    98      20.157  42.531  39.320
ATOM   1520  N   GLY    99      19.047  43.044  37.407
ATOM   1521  H   GLY    99      18.873  42.817  36.440
ATOM   1522  CA  GLY    99      18.309  44.143  38.066
ATOM   1523  HA2 GLY    99      17.457  44.394  37.465
ATOM   1524  HA3 GLY    99      17.979  43.806  39.030
ATOM   1525  C   GLY    99      19.152  45.384  38.251
ATOM   1526  O   GLY    99      20.218  45.540  37.655
ATOM   1527  N   ASP   100      18.698  46.327  39.091
ATOM   1528  H   ASP   100      17.921  46.113  39.699
ATOM   1529  CA  ASP   100      19.299  47.651  39.144
ATOM   1530  HA  ASP   100      20.090  47.669  38.424
ATOM   1531  CB  ASP   100      18.301  48.757  38.752
ATOM   1532  HB2 ASP   100      18.779  49.706  38.898
ATOM   1533  HB3 ASP   100      18.057  48.634  37.713
ATOM   1534  CG  ASP   100      17.012  48.749  39.544
ATOM   1535  OD1 ASP   100      16.942  48.077  40.585
ATOM   1536  OD2 ASP   100      16.045  49.440  39.146
ATOM   1537  C   ASP   100      19.911  48.006  40.499
ATOM   1538  O   ASP   100      20.132  49.189  40.772
ATOM   1539  N   ARG   101      20.198  47.005  41.337
ATOM   1540  H   ARG   101      19.913  46.066  41.098
ATOM   1541  CA  ARG   101      20.914  47.233  42.595
ATOM   1542  HA  ARG   101      21.381  48.195  42.544
ATOM   1543  CB  ARG   101      19.979  47.218  43.808
ATOM   1544  HB2 ARG   101      19.400  46.317  43.772
ATOM   1545  HB3 ARG   101      20.584  47.219  44.695
ATOM   1546  CG  ARG   101      19.013  48.402  43.891
ATOM   1547  HG2 ARG   101      18.577  48.555  42.922
ATOM   1548  HG3 ARG   101      18.240  48.162  44.596
ATOM   1549  CD  ARG   101      19.681  49.691  44.329
ATOM   1550  HD2 ARG   101      18.939  50.366  44.709
ATOM   1551  HD3 ARG   101      20.397  49.477  45.098
ATOM   1552  NE  ARG   101      20.362  50.310  43.191
ATOM   1553  HE  ARG   101      20.175  49.956  42.263
ATOM   1554  CZ  ARG   101      21.210  51.313  43.328
ATOM   1555  NH1 ARG   101      21.493  51.807  44.523
ATOM   1556 HH11 ARG   101      21.057  51.418  45.346
ATOM   1557 HH12 ARG   101      22.145  52.574  44.610
ATOM   1558  NH2 ARG   101      21.784  51.825  42.249
ATOM   1559 HH21 ARG   101      21.570  51.448  41.337
ATOM   1560 HH22 ARG   101      22.436  52.591  42.339
ATOM   1561  C   ARG   101      22.003  46.182  42.799
ATOM   1562  O   ARG   101      22.039  45.391  43.741
ATOM   1563  N   VAL   102      22.956  46.217  41.886
ATOM   1564  H   VAL   102      22.922  46.921  41.162
ATOM   1565  CA  VAL   102      24.060  45.260  41.899
ATOM   1566  HA  VAL   102      23.704  44.322  42.272
ATOM   1567  CB  VAL   102      24.563  45.067  40.445
ATOM   1568  HB  VAL   102      24.893  46.016  40.076
ATOM   1569  CG1 VAL   102      25.733  44.102  40.391
ATOM   1570 HG11 VAL   102      25.424  43.132  40.783
ATOM   1571 HG12 VAL   102      26.063  43.987  39.359
ATOM   1572 HG13 VAL   102      26.554  44.491  40.994
ATOM   1573  CG2 VAL   102      23.381  44.611  39.600
ATOM   1574 HG21 VAL   102      22.598  45.368  39.632
ATOM   1575 HG22 VAL   102      23.705  44.466  38.570
ATOM   1576 HG23 VAL   102      22.994  43.671  39.994
ATOM   1577  C   VAL   102      25.235  45.722  42.751
ATOM   1578  O   VAL   102      25.635  46.886  42.670
ATOM   1579  N   VAL   103      25.771  44.818  43.561
ATOM   1580  H   VAL   103      25.291  43.945  43.725
ATOM   1581  CA  VAL   103      27.055  45.077  44.220
ATOM   1582  HA  VAL   103      27.272  46.123  44.156
ATOM   1583  CB  VAL   103      27.017  44.670  45.693
ATOM   1584  HB  VAL   103      26.674  43.659  45.749
ATOM   1585  CG1 VAL   103      28.406  44.732  46.308
ATOM   1586 HG11 VAL   103      28.791  45.749  46.236
ATOM   1587 HG12 VAL   103      28.353  44.438  47.357
ATOM   1588 HG13 VAL   103      29.071  44.053  45.774
ATOM   1589  CG2 VAL   103      26.045  45.548  46.493
ATOM   1590 HG21 VAL   103      25.041  45.447  46.082
ATOM   1591 HG22 VAL   103      26.043  45.231  47.536
ATOM   1592 HG23 VAL   103      26.360  46.589  46.431
ATOM   1593  C   VAL   103      28.112  44.303  43.424
ATOM   1594  O   VAL   103      27.985  43.098  43.212
ATOM   1595  N   LEU   104      29.110  45.019  42.941
ATOM   1596  H   LEU   104      29.108  46.020  43.078
ATOM   1597  CA  LEU   104      30.213  44.406  42.217
ATOM   1598  HA  LEU   104      29.886  43.484  41.784
ATOM   1599  CB  LEU   104      30.675  45.353  41.110
ATOM   1600  HB2 LEU   104      30.904  46.297  41.564
ATOM   1601  HB3 LEU   104      31.565  44.938  40.677
ATOM   1602  CG  LEU   104      29.687  45.612  39.977
ATOM   1603  HG  LEU   104      28.731  45.825  40.407
ATOM   1604  CD1 LEU   104      30.132  46.831  39.153
ATOM   1605 HD11 LEU   104      31.119  46.643  38.730
ATOM   1606 HD12 LEU   104      29.419  47.005  38.348
ATOM   1607 HD13 LEU   104      30.175  47.709  39.797
ATOM   1608  CD2 LEU   104      29.541  44.423  39.059
ATOM   1609 HD21 LEU   104      29.183  43.565  39.629
ATOM   1610 HD22 LEU   104      28.827  44.658  38.270
ATOM   1611 HD23 LEU   104      30.508  44.185  38.615
ATOM   1612  C   LEU   104      31.349  44.133  43.190
ATOM   1613  O   LEU   104      31.647  45.007  44.027
ATOM   1614  N   VAL   105      31.965  42.961  43.065
ATOM   1615  H   VAL   105      31.602  42.291  42.403
ATOM   1616  CA  VAL   105      33.139  42.609  43.842
ATOM   1617  HA  VAL   105      33.481  43.468  44.379
ATOM   1618  CB  VAL   105      32.921  41.443  44.824
ATOM   1619  HB  VAL   105      32.678  40.565  44.262
ATOM   1620  CG1 VAL   105      34.221  41.195  45.570
ATOM   1621 HG11 VAL   105      34.504  42.094  46.117
ATOM   1622 HG12 VAL   105      34.087  40.371  46.272
ATOM   1623 HG13 VAL   105      35.006  40.940  44.858
ATOM   1624  CG2 VAL   105      31.804  41.706  45.817
ATOM   1625 HG21 VAL   105      30.869  41.865  45.280
ATOM   1626 HG22 VAL   105      31.699  40.848  46.482
ATOM   1627 HG23 VAL   105      32.041  42.593  46.404
ATOM   1628  C   VAL   105      34.200  42.187  42.823
ATOM   1629  O   VAL   105      33.975  41.200  42.118
ATOM   1630  N   VAL   106      35.276  42.953  42.735
ATOM   1631  H   VAL   106      35.498  43.627  43.453
ATOM   1632  CA  VAL   106      36.132  42.787  41.560
ATOM   1633  HA  VAL   106      35.863  41.870  41.080
ATOM   1634  CB  VAL   106      35.928  43.937  40.550
ATOM   1635  HB  VAL   106      36.579  43.763  39.719
ATOM   1636  CG1 VAL   106      34.475  43.889  40.030
ATOM   1637 HG11 VAL   106      33.786  44.004  40.866
ATOM   1638 HG12 VAL   106      34.318  44.696  39.316
ATOM   1639 HG13 VAL   106      34.295  42.931  39.542
ATOM   1640  CG2 VAL   106      36.250  45.320  41.117
ATOM   1641 HG21 VAL   106      37.293  45.349  41.435
ATOM   1642 HG22 VAL   106      36.083  46.075  40.350
ATOM   1643 HG23 VAL   106      35.605  45.522  41.972
ATOM   1644  C   VAL   106      37.595  42.723  41.908
ATOM   1645  O   VAL   106      38.037  43.270  42.918
ATOM   1646  N   HIE   107      38.319  42.061  40.996
ATOM   1647  H   HIE   107      37.843  41.658  40.201
ATOM   1648  CA  HIE   107      39.757  41.897  41.101
ATOM   1649  HA  HIE   107      40.166  42.633  41.761
ATOM   1650  CB  HIE   107      40.024  40.498  41.642
ATOM   1651  HB2 HIE   107      39.490  40.398  42.566
ATOM   1652  HB3 HIE   107      39.639  39.794  40.929
ATOM   1653  CG  HIE   107      41.448  40.143  41.902
ATOM   1654  ND1 HIE   107      42.072  39.020  41.396
ATOM   1655  CE1 HIE   107      43.333  39.017  41.839
ATOM   1656  HE1 HIE   107      44.081  38.270  41.600
ATOM   1657  NE2 HIE   107      43.523  40.073  42.618
ATOM   1658  HE2 HIE   107      44.383  40.307  43.092
ATOM   1659  CD2 HIE   107      42.350  40.802  42.672
ATOM   1660  HD2 HIE   107      42.184  41.720  43.223
ATOM   1661  C   HIE   107      40.438  41.970  39.745
ATOM   1662  O   HIE   107      39.872  41.399  38.812
ATOM   1663  N   ASP   108      41.620  42.562  39.631
ATOM   1664  H   ASP   108      41.965  43.129  40.392
ATOM   1665  CA  ASP   108      42.447  42.410  38.407
ATOM   1666  HA  ASP   108      43.272  43.088  38.480
ATOM   1667  CB  ASP   108      43.005  40.979  38.414
ATOM   1668  HB2 ASP   108      43.427  40.789  39.382
ATOM   1669  HB3 ASP   108      42.192  40.302  38.238
ATOM   1670  CG  ASP   108      44.076  40.716  37.371
ATOM   1671  OD1 ASP   108      45.238  41.136  37.461
ATOM   1672  OD2 ASP   108      43.673  40.059  36.379
ATOM   1673  C   ASP   108      41.667  42.754  37.154
ATOM   1674  O   ASP   108      41.057  43.828  37.073
ATOM   1675  N   TRP   109      41.633  41.891  36.130
ATOM   1676  H   TRP   109      42.130  41.012  36.164
ATOM   1677  CA  TRP   109      40.838  42.279  34.952
ATOM   1678  HA  TRP   109      41.128  43.264  34.650
ATOM   1679  CB  TRP   109      41.168  41.297  33.818
ATOM   1680  HB2 TRP   109      41.294  40.309  34.219
ATOM   1681  HB3 TRP   109      40.370  41.292  33.100
ATOM   1682  CG  TRP   109      42.439  41.742  33.159
ATOM   1683  CD1 TRP   109      43.670  41.147  33.184
ATOM   1684  HD1 TRP   109      43.905  40.226  33.706
ATOM   1685  NE1 TRP   109      44.564  41.888  32.450
ATOM   1686  HE1 TRP   109      45.537  41.662  32.310
ATOM   1687  CE2 TRP   109      43.915  42.992  31.937
ATOM   1688  CZ2 TRP   109      44.370  44.034  31.137
ATOM   1689  HZ2 TRP   109      45.402  44.066  30.807
ATOM   1690  CH2 TRP   109      43.492  45.016  30.774
ATOM   1691  HH2 TRP   109      43.833  45.838  30.157
ATOM   1692  CZ3 TRP   109      42.152  44.973  31.192
ATOM   1693  HZ3 TRP   109      41.475  45.764  30.890
ATOM   1694  CE3 TRP   109      41.678  43.936  31.985
ATOM   1695  HE3 TRP   109      40.639  43.904  32.292
ATOM   1696  CD2 TRP   109      42.567  42.939  32.377
ATOM   1697  C   TRP   109      39.366  42.276  35.240
ATOM   1698  O   TRP   109      38.618  42.889  34.490
ATOM   1699  N   GLY   110      38.940  41.556  36.281
ATOM   1700  H   GLY   110      39.587  40.975  36.796
ATOM   1701  CA  GLY   110      37.521  41.614  36.673
ATOM   1702  HA2 GLY   110      36.901  41.337  35.842
ATOM   1703  HA3 GLY   110      37.340  40.945  37.493
ATOM   1704  C   GLY   110      37.210  43.049  37.097
ATOM   1705  O   GLY   110      36.064  43.487  36.956
ATOM   1706  N   SER   111      38.200  43.774  37.617
ATOM   1707  H   SER   111      39.115  43.366  37.739
ATOM   1708  CA  SER   111      37.958  45.170  38.013
ATOM   1709  HA  SER   111      36.993  45.221  38.472
ATOM   1710  CB  SER   111      38.989  45.708  39.015
ATOM   1711  HB2 SER   111      38.699  46.698  39.308
ATOM   1712  HB3 SER   111      38.998  45.068  39.876
ATOM   1713  OG  SER   111      40.307  45.760  38.471
ATOM   1714  HG  SER   111      40.913  46.101  39.133
ATOM   1715  C   SER   111      37.939  46.060  36.782
ATOM   1716  O   SER   111      37.128  46.986  36.693
ATOM   1717  N   ALA   112      38.847  45.841  35.818
ATOM   1718  H   ALA   112      39.575  45.147  35.913
ATOM   1719  CA  ALA   112      38.714  46.678  34.614
ATOM   1720  HA  ALA   112      38.787  47.703  34.913
ATOM   1721  CB  ALA   112      39.863  46.382  33.655
ATOM   1722  HB1 ALA   112      40.821  46.603  34.150
ATOM   1723  HB2 ALA   112      39.835  45.320  33.367
ATOM   1724  HB3 ALA   112      39.761  47.008  32.756
ATOM   1725  C   ALA   112      37.358  46.474  33.957
ATOM   1726  O   ALA   112      36.685  47.421  33.555
ATOM   1727  N   LEU   113      36.937  45.218  33.839
ATOM   1728  H   LEU   113      37.516  44.457  34.167
ATOM   1729  CA  LEU   113      35.628  44.940  33.230
ATOM   1730  HA  LEU   113      35.575  45.398  32.264
ATOM   1731  CB  LEU   113      35.500  43.420  33.089
ATOM   1732  HB2 LEU   113      35.795  42.978  34.021
ATOM   1733  HB3 LEU   113      34.468  43.194  32.897
ATOM   1734  CG  LEU   113      36.338  42.774  31.976
ATOM   1735  HG  LEU   113      37.298  43.247  31.964
ATOM   1736  CD1 LEU   113      36.540  41.291  32.285
ATOM   1737 HD11 LEU   113      35.571  40.796  32.343
ATOM   1738 HD12 LEU   113      37.135  40.832  31.495
ATOM   1739 HD13 LEU   113      37.059  41.185  33.238
ATOM   1740  CD2 LEU   113      35.671  43.016  30.624
ATOM   1741 HD21 LEU   113      35.595  44.088  30.443
ATOM   1742 HD22 LEU   113      36.268  42.556  29.837
ATOM   1743 HD23 LEU   113      34.674  42.576  30.627
ATOM   1744  C   LEU   113      34.498  45.456  34.103
ATOM   1745  O   LEU   113      33.550  46.038  33.610
ATOM   1746  N   GLY   114      34.580  45.212  35.421
ATOM   1747  H   GLY   114      35.364  44.723  35.828
ATOM   1748  CA  GLY   114      33.455  45.700  36.241
ATOM   1749  HA2 GLY   114      32.537  45.387  35.782
ATOM   1750  HA3 GLY   114      33.532  45.264  37.219
ATOM   1751  C   GLY   114      33.432  47.206  36.387
ATOM   1752  O   GLY   114      32.332  47.793  36.427
ATOM   1753  N   PHE   115      34.587  47.876  36.522
ATOM   1754  H   PHE   115      35.463  47.376  36.571
ATOM   1755  CA  PHE   115      34.564  49.343  36.597
ATOM   1756  HA  PHE   115      33.970  49.635  37.438
ATOM   1757  CB  PHE   115      35.973  49.878  36.788
ATOM   1758  HB2 PHE   115      36.592  49.440  36.029
ATOM   1759  HB3 PHE   115      35.938  50.941  36.650
ATOM   1760  CG  PHE   115      36.633  49.611  38.128
ATOM   1761  CD1 PHE   115      35.917  49.343  39.290
ATOM   1762  HD1 PHE   115      34.834  49.289  39.263
ATOM   1763  CE1 PHE   115      36.599  49.145  40.487
ATOM   1764  HE1 PHE   115      36.035  48.918  41.384
ATOM   1765  CZ  PHE   115      37.980  49.231  40.562
ATOM   1766  HZ  PHE   115      38.483  49.106  41.514
ATOM   1767  CE2 PHE   115      38.719  49.478  39.404
ATOM   1768  HE2 PHE   115      39.801  49.532  39.431
ATOM   1769  CD2 PHE   115      38.024  49.653  38.225
ATOM   1770  HD2 PHE   115      38.592  49.832  37.319
ATOM   1771  C   PHE   115      33.949  49.933  35.337
ATOM   1772  O   PHE   115      33.145  50.877  35.358
ATOM   1773  N   ASP   116      34.346  49.352  34.189
ATOM   1774  H   ASP   116      35.002  48.585  34.208
ATOM   1775  CA  ASP   116      33.820  49.841  32.911
ATOM   1776  HA  ASP   116      34.011  50.892  32.840
ATOM   1777  CB  ASP   116      34.556  49.129  31.772
ATOM   1778  HB2 ASP   116      35.611  49.263  31.916
ATOM   1779  HB3 ASP   116      34.319  48.084  31.818
ATOM   1780  CG  ASP   116      34.195  49.639  30.402
ATOM   1781  OD1 ASP   116      33.995  50.855  30.181
ATOM   1782  OD2 ASP   116      34.125  48.783  29.493
ATOM   1783  C   ASP   116      32.315  49.609  32.793
ATOM   1784  O   ASP   116      31.542  50.486  32.369
ATOM   1785  N   TRP   117      31.913  48.395  33.172
ATOM   1786  H   TRP   117      32.591  47.702  33.455
ATOM   1787  CA  TRP   117      30.476  48.068  33.175
ATOM   1788  HA  TRP   117      30.097  48.202  32.184
ATOM   1789  CB  TRP   117      30.261  46.611  33.577
ATOM   1790  HB2 TRP   117      30.888  45.990  32.968
ATOM   1791  HB3 TRP   117      30.534  46.494  34.608
ATOM   1792  CG  TRP   117      28.828  46.175  33.402
ATOM   1793  CD1 TRP   117      28.318  45.595  32.270
ATOM   1794  HD1 TRP   117      28.889  45.383  31.373
ATOM   1795  NE1 TRP   117      26.985  45.320  32.428
ATOM   1796  HE1 TRP   117      26.380  44.894  31.740
ATOM   1797  CE2 TRP   117      26.612  45.728  33.695
ATOM   1798  CZ2 TRP   117      25.355  45.645  34.293
ATOM   1799  HZ2 TRP   117      24.505  45.222  33.769
ATOM   1800  CH2 TRP   117      25.244  46.122  35.572
ATOM   1801  HH2 TRP   117      24.289  46.077  36.082
ATOM   1802  CZ3 TRP   117      26.349  46.664  36.220
ATOM   1803  HZ3 TRP   117      26.223  47.035  37.230
ATOM   1804  CE3 TRP   117      27.608  46.754  35.634
ATOM   1805  HE3 TRP   117      28.450  47.180  36.167
ATOM   1806  CD2 TRP   117      27.742  46.271  34.329
ATOM   1807  C   TRP   117      29.750  49.032  34.099
ATOM   1808  O   TRP   117      28.694  49.554  33.741
ATOM   1809  N   ALA   118      30.318  49.317  35.273
ATOM   1810  H   ALA   118      31.194  48.883  35.525
ATOM   1811  CA  ALA   118      29.681  50.254  36.196
ATOM   1812  HA  ALA   118      28.703  49.885  36.424
ATOM   1813  CB  ALA   118      30.486  50.294  37.487
ATOM   1814  HB1 ALA   118      30.513  49.288  37.935
ATOM   1815  HB2 ALA   118      31.513  50.627  37.268
ATOM   1816  HB3 ALA   118      30.016  50.997  38.191
ATOM   1817  C   ALA   118      29.536  51.649  35.609
ATOM   1818  O   ALA   118      28.458  52.259  35.713
ATOM   1819  N   ARG   119      30.606  52.155  34.975
ATOM   1820  H   ARG   119      31.460  51.618  34.925
ATOM   1821  CA  ARG   119      30.542  53.466  34.362
ATOM   1822  HA  ARG   119      30.358  54.195  35.123
ATOM   1823  CB  ARG   119      31.866  53.808  33.655
ATOM   1824  HB2 ARG   119      32.679  53.647  34.336
ATOM   1825  HB3 ARG   119      31.983  53.170  32.800
ATOM   1826  CG  ARG   119      31.878  55.255  33.200
ATOM   1827  HG2 ARG   119      31.013  55.428  32.589
ATOM   1828  HG3 ARG   119      31.836  55.886  34.066
ATOM   1829  CD  ARG   119      33.129  55.621  32.390
ATOM   1830  HD2 ARG   119      33.102  56.664  32.140
ATOM   1831  HD3 ARG   119      34.006  55.415  32.972
ATOM   1832  NE  ARG   119      33.156  54.817  31.154
ATOM   1833  HE  ARG   119      33.760  54.012  31.075
ATOM   1834  CZ  ARG   119      32.361  55.180  30.139
ATOM   1835  NH1 ARG   119      31.597  56.261  30.270
ATOM   1836 HH11 ARG   119      31.617  56.793  31.128
ATOM   1837 HH12 ARG   119      30.998  56.551  29.510
ATOM   1838  NH2 ARG   119      32.352  54.479  29.018
ATOM   1839 HH21 ARG   119      32.942  53.664  28.928
ATOM   1840 HH22 ARG   119      31.757  54.759  28.253
ATOM   1841  C   ARG   119      29.400  53.511  33.348
ATOM   1842  O   ARG   119      28.700  54.509  33.280
ATOM   1843  N   ARG   120      29.241  52.448  32.586
ATOM   1844  H   ARG   120      29.851  51.658  32.737
ATOM   1845  CA  ARG   120      28.232  52.349  31.535
ATOM   1846  HA  ARG   120      28.172  53.297  31.042
ATOM   1847  CB  ARG   120      28.662  51.293  30.490
ATOM   1848  HB2 ARG   120      28.937  50.386  30.994
ATOM   1849  HB3 ARG   120      27.844  51.098  29.825
ATOM   1850  CG  ARG   120      29.860  51.810  29.684
ATOM   1851  HG2 ARG   120      29.583  52.713  29.176
ATOM   1852  HG3 ARG   120      30.676  52.010  30.351
ATOM   1853  CD  ARG   120      30.291  50.770  28.661
ATOM   1854  HD2 ARG   120      29.439  50.518  28.060
ATOM   1855  HD3 ARG   120      31.051  51.203  28.040
ATOM   1856  NE  ARG   120      30.816  49.552  29.236
ATOM   1857  HE  ARG   120      31.703  49.615  29.715
ATOM   1858  CZ  ARG   120      30.233  48.353  29.192
ATOM   1859  NH1 ARG   120      29.065  48.206  28.581
ATOM   1860 HH11 ARG   120      28.618  49.002  28.148
ATOM   1861 HH12 ARG   120      28.623  47.299  28.548
ATOM   1862  NH2 ARG   120      30.797  47.271  29.758
ATOM   1863 HH21 ARG   120      31.686  47.354  30.231
ATOM   1864 HH22 ARG   120      30.333  46.376  29.709
ATOM   1865  C   ARG   120      26.848  52.005  32.068
ATOM   1866  O   ARG   120      25.848  52.171  31.365
ATOM   1867  N   HID   121      26.768  51.526  33.310
ATOM   1868  H   HID   121      27.601  51.382  33.864
ATOM   1869  CA  HID   121      25.438  51.210  33.853
ATOM   1870  HA  HID   121      24.697  51.688  33.248
ATOM   1871  CB  HID   121      25.186  49.714  33.849
ATOM   1872  HB2 HID   121      25.857  49.258  34.551
ATOM   1873  HB3 HID   121      24.173  49.544  34.160
ATOM   1874  CG  HID   121      25.383  49.061  32.525
ATOM   1875  ND1 HID   121      26.630  48.777  32.010
ATOM   1876  HD1 HID   121      27.510  48.977  32.464
ATOM   1877  CE1 HID   121      26.489  48.200  30.825
ATOM   1878  HE1 HID   121      27.293  47.867  30.180
ATOM   1879  NE2 HID   121      25.208  48.103  30.569
ATOM   1880  CD2 HID   121      24.477  48.637  31.608
ATOM   1881  HD2 HID   121      23.397  48.704  31.678
ATOM   1882  C   HID   121      25.330  51.745  35.280
ATOM   1883  O   HID   121      24.841  51.037  36.171
ATOM   1884  N   ARG   122      25.750  52.995  35.481
ATOM   1885  H   ARG   122      25.945  53.587  34.687
ATOM   1886  CA  ARG   122      25.935  53.525  36.838
ATOM   1887  HA  ARG   122      26.652  52.902  37.331
ATOM   1888  CB  ARG   122      26.513  54.937  36.783
ATOM   1889  HB2 ARG   122      26.824  55.209  37.774
ATOM   1890  HB3 ARG   122      27.366  54.922  36.132
ATOM   1891  CG  ARG   122      25.559  55.999  36.283
ATOM   1892  HG2 ARG   122      25.015  55.614  35.441
ATOM   1893  HG3 ARG   122      24.872  56.251  37.068
ATOM   1894  CD  ARG   122      26.311  57.249  35.860
ATOM   1895  HD2 ARG   122      25.622  57.958  35.445
ATOM   1896  HD3 ARG   122      26.798  57.679  36.714
ATOM   1897  NE  ARG   122      27.316  56.896  34.850
ATOM   1898  HE  ARG   122      27.301  55.971  34.444
ATOM   1899  CZ  ARG   122      28.249  57.763  34.456
ATOM   1900  NH1 ARG   122      28.266  58.980  34.995
ATOM   1901 HH11 ARG   122      27.579  59.235  35.690
ATOM   1902 HH12 ARG   122      28.967  59.649  34.708
ATOM   1903  NH2 ARG   122      29.153  57.424  33.542
ATOM   1904 HH21 ARG   122      29.138  56.499  33.136
ATOM   1905 HH22 ARG   122      29.854  58.091  33.254
ATOM   1906  C   ARG   122      24.649  53.489  37.662
ATOM   1907  O   ARG   122      24.735  53.338  38.893
ATOM   1908  N   GLU   123      23.474  53.625  37.043
ATOM   1909  H   GLU   123      23.426  53.692  36.037
ATOM   1910  CA  GLU   123      22.259  53.676  37.853
ATOM   1911  HA  GLU   123      22.415  54.363  38.658
ATOM   1912  CB  GLU   123      21.054  54.150  37.032
ATOM   1913  HB2 GLU   123      20.727  53.340  36.410
ATOM   1914  HB3 GLU   123      20.268  54.422  37.709
ATOM   1915  CG  GLU   123      21.361  55.352  36.139
ATOM   1916  HG2 GLU   123      22.107  55.066  35.423
ATOM   1917  HG3 GLU   123      20.463  55.635  35.625
ATOM   1918  CD  GLU   123      21.869  56.544  36.916
ATOM   1919  OE1 GLU   123      22.767  56.422  37.776
ATOM   1920  OE2 GLU   123      21.347  57.655  36.669
ATOM   1921  C   GLU   123      21.945  52.310  38.440
ATOM   1922  O   GLU   123      21.059  52.146  39.301
ATOM   1923  N   ARG   124      22.625  51.257  37.965
ATOM   1924  H   ARG   124      23.366  51.385  37.291
ATOM   1925  CA  ARG   124      22.274  49.921  38.440
ATOM   1926  HA  ARG   124      21.295  49.948  38.871
ATOM   1927  CB  ARG   124      22.278  48.931  37.267
ATOM   1928  HB2 ARG   124      23.266  48.906  36.849
ATOM   1929  HB3 ARG   124      22.026  47.959  37.645
ATOM   1930  CG  ARG   124      21.304  49.280  36.164
ATOM   1931  HG2 ARG   124      20.303  49.200  36.544
ATOM   1932  HG3 ARG   124      21.485  50.288  35.844
ATOM   1933  CD  ARG   124      21.457  48.342  34.965
ATOM   1934  HD2 ARG   124      20.730  48.602  34.220
ATOM   1935  HD3 ARG   124      22.443  48.451  34.557
ATOM   1936  NE  ARG   124      21.256  46.953  35.366
ATOM   1937  HE  ARG   124      20.944  46.772  36.310
ATOM   1938  CZ  ARG   124      21.459  45.909  34.562
ATOM   1939  NH1 ARG   124      21.862  46.079  33.302
ATOM   1940 HH11 ARG   124      22.019  47.010  32.943
ATOM   1941 HH12 ARG   124      22.011  45.277  32.707
ATOM   1942  NH2 ARG   124      21.254  44.688  35.030
ATOM   1943 HH21 ARG   124      20.949  44.557  35.984
ATOM   1944 HH22 ARG   124      21.404  43.888  34.433
ATOM   1945  C   ARG   124      23.264  49.415  39.484
ATOM   1946  O   ARG   124      23.134  48.258  39.918
ATOM   1947  N   VAL   125      24.246  50.242  39.826
ATOM   1948  H   VAL   125      24.253  51.182  39.455
ATOM   1949  CA  VAL   125      25.312  49.821  40.723
ATOM   1950  HA  VAL   125      25.261  48.756  40.809
ATOM   1951  CB  VAL   125      26.701  50.177  40.179
ATOM   1952  HB  VAL   125      26.778  51.242  40.108
ATOM   1953  CG1 VAL   125      27.785  49.676  41.114
ATOM   1954 HG11 VAL   125      27.711  48.592  41.210
ATOM   1955 HG12 VAL   125      28.763  49.938  40.711
ATOM   1956 HG13 VAL   125      27.662  50.136  42.095
ATOM   1957  CG2 VAL   125      26.870  49.581  38.780
ATOM   1958 HG21 VAL   125      26.106  49.986  38.117
ATOM   1959 HG22 VAL   125      27.857  49.834  38.394
ATOM   1960 HG23 VAL   125      26.768  48.497  38.832
ATOM   1961  C   VAL   125      25.094  50.408  42.114
ATOM   1962  O   VAL   125      25.132  51.620  42.350
ATOM   1963  N   GLN   126      24.812  49.492  43.024
ATOM   1964  H   GLN   126      24.751  48.526  42.734
ATOM   1965  CA  GLN   126      24.584  49.813  44.426
ATOM   1966  HA  GLN   126      24.023  50.723  44.471
ATOM   1967  CB  GLN   126      23.734  48.699  45.064
ATOM   1968  HB2 GLN   126      22.825  48.596  44.503
ATOM   1969  HB3 GLN   126      24.285  47.779  45.022
ATOM   1970  CG  GLN   126      23.381  48.995  46.527
ATOM   1971  HG2 GLN   126      24.272  49.014  47.123
ATOM   1972  HG3 GLN   126      22.881  49.941  46.600
ATOM   1973  CD  GLN   126      22.457  47.880  47.007
ATOM   1974  OE1 GLN   126      22.946  46.744  47.004
ATOM   1975  NE2 GLN   126      21.214  48.165  47.348
ATOM   1976 HE21 GLN   126      20.600  47.429  47.667
ATOM   1977 HE22 GLN   126      20.883  49.117  47.290
ATOM   1978  C   GLN   126      25.883  50.020  45.195
ATOM   1979  O   GLN   126      25.962  50.828  46.133
ATOM   1980  N   GLY   127      26.943  49.329  44.826
ATOM   1981  H   GLY   127      26.879  48.688  44.048
ATOM   1982  CA  GLY   127      28.217  49.486  45.542
ATOM   1983  HA2 GLY   127      28.479  50.525  45.588
ATOM   1984  HA3 GLY   127      28.123  49.096  46.537
ATOM   1985  C   GLY   127      29.303  48.713  44.784
ATOM   1986  O   GLY   127      28.986  47.829  43.966
ATOM   1987  N   ILE   128      30.545  49.086  45.054
ATOM   1988  H   ILE   128      30.708  49.825  45.723
ATOM   1989  CA  ILE   128      31.680  48.447  44.400
ATOM   1990  HA  ILE   128      31.336  47.536  43.957
ATOM   1991  CB  ILE   128      32.248  49.330  43.284
ATOM   1992  HB  ILE   128      32.625  50.221  43.742
ATOM   1993  CG2 ILE   128      33.426  48.619  42.624
ATOM   1994 HG21 ILE   128      33.090  47.671  42.203
ATOM   1995 HG22 ILE   128      33.831  49.246  41.830
ATOM   1996 HG23 ILE   128      34.200  48.430  43.368
ATOM   1997  CG1 ILE   128      31.191  49.753  42.259
ATOM   1998 HG12 ILE   128      30.879  48.871  41.700
ATOM   1999 HG13 ILE   128      30.335  50.164  42.795
ATOM   2000  CD1 ILE   128      31.739  50.802  41.292
ATOM   2001 HD11 ILE   128      32.595  50.391  40.756
ATOM   2002 HD12 ILE   128      30.963  51.079  40.579
ATOM   2003 HD13 ILE   128      32.051  51.684  41.851
ATOM   2004  C   ILE   128      32.764  48.097  45.422
ATOM   2005  O   ILE   128      33.293  49.014  46.045
ATOM   2006  N   ALA   129      33.058  46.807  45.575
ATOM   2007  H   ALA   129      32.487  46.107  45.122
ATOM   2008  CA  ALA   129      34.191  46.395  46.387
ATOM   2009  HA  ALA   129      34.539  47.243  46.938
ATOM   2010  CB  ALA   129      33.908  45.266  47.362
ATOM   2011  HB1 ALA   129      33.116  45.575  48.062
ATOM   2012  HB2 ALA   129      33.579  44.375  46.806
ATOM   2013  HB3 ALA   129      34.824  45.030  47.925
ATOM   2014  C   ALA   129      35.300  45.950  45.427
ATOM   2015  O   ALA   129      35.004  45.170  44.514
ATOM   2016  N   TYR   130      36.492  46.487  45.654
ATOM   2017  H   TYR   130      36.655  47.093  46.445
ATOM   2018  CA  TYR   130      37.564  46.162  44.703
ATOM   2019  HA  TYR   130      37.299  45.255  44.202
ATOM   2020  CB  TYR   130      37.695  47.264  43.649
ATOM   2021  HB2 TYR   130      38.394  46.935  42.904
ATOM   2022  HB3 TYR   130      36.734  47.412  43.197
ATOM   2023  CG  TYR   130      38.174  48.593  44.192
ATOM   2024  CD1 TYR   130      37.279  49.478  44.785
ATOM   2025  HD1 TYR   130      36.228  49.222  44.864
ATOM   2026  CE1 TYR   130      37.745  50.692  45.273
ATOM   2027  HE1 TYR   130      37.044  51.383  45.729
ATOM   2028  CZ  TYR   130      39.071  51.039  45.193
ATOM   2029  OH  TYR   130      39.510  52.269  45.696
ATOM   2030  HH  TYR   130      40.457  52.350  45.560
ATOM   2031  CE2 TYR   130      39.993  50.184  44.609
ATOM   2032  HE2 TYR   130      41.042  50.446  44.533
ATOM   2033  CD2 TYR   130      39.509  48.978  44.128
ATOM   2034  HD2 TYR   130      40.215  48.292  43.674
ATOM   2035  C   TYR   130      38.861  45.927  45.438
ATOM   2036  O   TYR   130      39.069  46.444  46.532
ATOM   2037  N   MET   131      39.736  45.144  44.809
ATOM   2038  H   MET   131      39.493  44.738  43.917
ATOM   2039  CA  MET   131      41.033  44.870  45.393
ATOM   2040  HA  MET   131      41.366  45.728  45.939
ATOM   2041  CB  MET   131      40.924  43.671  46.342
ATOM   2042  HB2 MET   131      41.904  43.417  46.695
ATOM   2043  HB3 MET   131      40.303  43.943  47.175
ATOM   2044  CG  MET   131      40.316  42.453  45.648
ATOM   2045  HG2 MET   131      39.717  42.798  44.827
ATOM   2046  HG3 MET   131      41.116  41.844  45.276
ATOM   2047  SD  MET   131      39.275  41.431  46.723
ATOM   2048  CE  MET   131      37.773  42.431  46.617
ATOM   2049  HE1 MET   131      37.980  43.445  46.994
ATOM   2050  HE2 MET   131      37.445  42.489  45.567
ATOM   2051  HE3 MET   131      36.980  41.968  47.224
ATOM   2052  C   MET   131      42.028  44.565  44.267
ATOM   2053  O   MET   131      41.551  43.935  43.313
ATOM   2054  N   GLU   132      43.258  44.982  44.431
ATOM   2055  H   GLU   132      43.471  45.549  45.240
ATOM   2056  CA  GLU   132      44.338  44.665  43.498
ATOM   2057  HA  GLU   132      45.137  45.361  43.647
ATOM   2058  CB  GLU   132      44.858  43.247  43.787
ATOM   2059  HB2 GLU   132      44.042  42.612  44.071
ATOM   2060  HB3 GLU   132      45.334  42.849  42.911
ATOM   2061  CG  GLU   132      45.874  43.334  44.936
ATOM   2062  HG2 GLU   132      45.455  43.900  45.745
ATOM   2063  HG3 GLU   132      46.115  42.345  45.278
ATOM   2064  CD  GLU   132      47.136  44.021  44.431
ATOM   2065  OE1 GLU   132      47.630  43.510  43.391
ATOM   2066  OE2 GLU   132      47.599  45.027  45.005
ATOM   2067  C   GLU   132      43.840  44.793  42.065
ATOM   2068  O   GLU   132      43.783  43.843  41.298
ATOM   2069  N   ALA   133      43.377  46.012  41.795
ATOM   2070  H   ALA   133      43.586  46.764  42.437
ATOM   2071  CA  ALA   133      42.587  46.303  40.619
ATOM   2072  HA  ALA   133      42.187  45.399  40.211
ATOM   2073  CB  ALA   133      41.456  47.227  41.060
ATOM   2074  HB1 ALA   133      40.845  46.722  41.823
ATOM   2075  HB2 ALA   133      41.880  48.151  41.481
ATOM   2076  HB3 ALA   133      40.826  47.476  40.191
ATOM   2077  C   ALA   133      43.389  47.041  39.567
ATOM   2078  O   ALA   133      44.469  47.565  39.857
ATOM   2079  N   ILE   134      42.816  47.148  38.374
ATOM   2080  H   ILE   134      41.962  46.652  38.163
ATOM   2081  CA  ILE   134      43.459  48.005  37.369
ATOM   2082  HA  ILE   134      44.463  48.209  37.678
ATOM   2083  CB  ILE   134      43.490  47.299  36.016
ATOM   2084  HB  ILE   134      42.478  47.076  35.749
ATOM   2085  CG2 ILE   134      44.038  48.259  34.963
ATOM   2086 HG21 ILE   134      45.047  48.564  35.240
ATOM   2087 HG22 ILE   134      44.063  47.760  33.994
ATOM   2088 HG23 ILE   134      43.396  49.137  34.903
ATOM   2089  CG1 ILE   134      44.270  45.975  36.009
ATOM   2090 HG12 ILE   134      45.332  46.203  36.098
ATOM   2091 HG13 ILE   134      43.952  45.386  36.870
ATOM   2092  CD1 ILE   134      44.027  45.179  34.732
ATOM   2093 HD11 ILE   134      44.345  45.766  33.871
ATOM   2094 HD12 ILE   134      44.597  44.250  34.768
ATOM   2095 HD13 ILE   134      42.965  44.949  34.643
ATOM   2096  C   ILE   134      42.660  49.310  37.387
ATOM   2097  O   ILE   134      41.688  49.496  36.663
ATOM   2098  N   ALA   135      43.080  50.196  38.305
ATOM   2099  H   ALA   135      43.979  50.096  38.755
ATOM   2100  CA  ALA   135      42.197  51.305  38.626
ATOM   2101  HA  ALA   135      41.185  50.974  38.523
ATOM   2102  CB  ALA   135      42.424  51.729  40.072
ATOM   2103  HB1 ALA   135      42.210  50.881  40.742
ATOM   2104  HB2 ALA   135      43.471  52.043  40.201
ATOM   2105  HB3 ALA   135      41.755  52.568  40.318
ATOM   2106  C   ALA   135      42.417  52.486  37.695
ATOM   2107  O   ALA   135      41.587  53.398  37.704
ATOM   2108  N   MET   136      43.523  52.494  36.958
ATOM   2109  H   MET   136      44.155  51.710  37.039
ATOM   2110  CA  MET   136      43.876  53.563  36.042
ATOM   2111  HA  MET   136      43.023  53.818  35.449
ATOM   2112  CB  MET   136      44.351  54.806  36.808
ATOM   2113  HB2 MET   136      44.453  55.623  36.120
ATOM   2114  HB3 MET   136      43.623  55.056  37.555
ATOM   2115  CG  MET   136      45.702  54.555  37.490
ATOM   2116  HG2 MET   136      45.650  53.623  38.020
ATOM   2117  HG3 MET   136      46.461  54.493  36.733
ATOM   2118  SD  MET   136      46.159  55.863  38.662
ATOM   2119  CE  MET   136      47.913  55.978  38.326
ATOM   2120  HE1 MET   136      48.390  55.007  38.529
ATOM   2121  HE2 MET   136      48.067  56.248  37.270
ATOM   2122  HE3 MET   136      48.361  56.750  38.971
ATOM   2123  C   MET   136      45.007  53.105  35.127
ATOM   2124  O   MET   136      45.691  52.130  35.420
ATOM   2125  N   PRO   137      45.243  53.820  34.034
ATOM   2126  CD  PRO   137      44.460  54.959  33.514
ATOM   2127  HD2 PRO   137      44.716  55.871  34.018
ATOM   2128  HD3 PRO   137      43.405  54.783  33.608
ATOM   2129  CG  PRO   137      44.883  54.995  32.065
ATOM   2130  HG2 PRO   137      44.789  55.987  31.668
ATOM   2131  HG3 PRO   137      44.289  54.319  31.481
ATOM   2132  CB  PRO   137      46.320  54.563  32.071
ATOM   2133  HB2 PRO   137      46.965  55.402  32.249
ATOM   2134  HB3 PRO   137      46.580  54.104  31.137
ATOM   2135  CA  PRO   137      46.425  53.552  33.215
ATOM   2136  HA  PRO   137      46.419  52.549  32.845
ATOM   2137  C   PRO   137      47.670  53.820  34.063
ATOM   2138  O   PRO   137      47.748  54.732  34.899
ATOM   2139  N   ILE   138      48.693  52.998  33.863
ATOM   2140  H   ILE   138      48.626  52.251  33.187
ATOM   2141  CA  ILE   138      49.917  53.192  34.639
ATOM   2142  HA  ILE   138      49.844  54.112  35.179
ATOM   2143  CB  ILE   138      50.097  52.040  35.638
ATOM   2144  HB  ILE   138      51.045  52.172  36.114
ATOM   2145  CG2 ILE   138      49.024  52.101  36.722
ATOM   2146 HG21 ILE   138      48.039  52.021  36.264
ATOM   2147 HG22 ILE   138      49.167  51.277  37.422
ATOM   2148 HG23 ILE   138      49.100  53.048  37.257
ATOM   2149  CG1 ILE   138      50.108  50.671  34.962
ATOM   2150 HG12 ILE   138      49.082  50.428  34.687
ATOM   2151 HG13 ILE   138      50.717  50.749  34.062
ATOM   2152  CD1 ILE   138      50.665  49.575  35.855
ATOM   2153 HD11 ILE   138      50.057  49.495  36.756
ATOM   2154 HD12 ILE   138      50.648  48.625  35.320
ATOM   2155 HD13 ILE   138      51.692  49.816  36.131
ATOM   2156  C   ILE   138      51.114  53.264  33.697
ATOM   2157  O   ILE   138      50.954  53.091  32.490
ATOM   2158  N   GLU   139      52.263  53.511  34.320
ATOM   2159  H   GLU   139      52.236  53.717  35.309
ATOM   2160  CA  GLU   139      53.560  53.501  33.655
ATOM   2161  HA  GLU   139      53.408  53.397  32.601
ATOM   2162  CB  GLU   139      54.279  54.822  33.923
ATOM   2163  HB2 GLU   139      54.528  54.868  34.965
ATOM   2164  HB3 GLU   139      55.179  54.844  33.339
ATOM   2165  CG  GLU   139      53.448  56.044  33.572
ATOM   2166  HG2 GLU   139      52.540  56.017  34.143
ATOM   2167  HG3 GLU   139      54.007  56.924  33.829
ATOM   2168  CD  GLU   139      53.094  56.108  32.104
ATOM   2169  OE1 GLU   139      53.816  55.519  31.275
ATOM   2170  OE2 GLU   139      52.083  56.747  31.745
ATOM   2171  C   GLU   139      54.385  52.325  34.153
ATOM   2172  O   GLU   139      54.055  51.721  35.181
ATOM   2173  N   TRP   140      55.469  51.938  33.465
ATOM   2174  H   TRP   140      55.743  52.438  32.633
ATOM   2175  CA  TRP   140      56.250  50.795  33.917
ATOM   2176  HA  TRP   140      55.597  49.948  33.954
ATOM   2177  CB  TRP   140      57.383  50.470  32.916
ATOM   2178  HB2 TRP   140      57.805  51.383  32.539
ATOM   2179  HB3 TRP   140      58.147  49.899  33.407
ATOM   2180  CG  TRP   140      56.803  49.671  31.779
ATOM   2181  CD1 TRP   140      56.686  50.080  30.472
ATOM   2182  HD1 TRP   140      57.010  51.041  30.089
ATOM   2183  NE1 TRP   140      56.092  49.084  29.718
ATOM   2184  HE1 TRP   140      55.890  49.132  28.730
ATOM   2185  CE2 TRP   140      55.825  48.021  30.539
ATOM   2186  CZ2 TRP   140      55.237  46.796  30.237
ATOM   2187  HZ2 TRP   140      54.918  46.561  29.228
ATOM   2188  CH2 TRP   140      55.075  45.889  31.268
ATOM   2189  HH2 TRP   140      54.621  44.925  31.072
ATOM   2190  CZ3 TRP   140      55.495  46.210  32.564
ATOM   2191  HZ3 TRP   140      55.357  45.479  33.353
ATOM   2192  CE3 TRP   140      56.077  47.420  32.875
ATOM   2193  HE3 TRP   140      56.390  47.642  33.889
ATOM   2194  CD2 TRP   140      56.252  48.356  31.846
ATOM   2195  C   TRP   140      56.823  50.999  35.315
ATOM   2196  O   TRP   140      56.917  50.038  36.078
ATOM   2197  N   ALA   141      57.171  52.230  35.663
ATOM   2198  H   ALA   141      57.126  52.975  34.983
ATOM   2199  CA  ALA   141      57.620  52.517  37.020
ATOM   2200  HA  ALA   141      58.505  51.950  37.216
ATOM   2201  CB  ALA   141      57.965  54.007  37.091
ATOM   2202  HB1 ALA   141      58.764  54.233  36.368
ATOM   2203  HB2 ALA   141      57.072  54.603  36.848
ATOM   2204  HB3 ALA   141      58.308  54.257  38.106
ATOM   2205  C   ALA   141      56.595  52.203  38.091
ATOM   2206  O   ALA   141      56.967  52.054  39.253
ATOM   2207  N   ASP   142      55.317  52.137  37.713
ATOM   2208  H   ASP   142      55.080  52.319  36.748
ATOM   2209  CA  ASP   142      54.259  51.812  38.652
ATOM   2210  HA  ASP   142      54.512  52.215  39.610
ATOM   2211  CB  ASP   142      52.913  52.395  38.209
ATOM   2212  HB2 ASP   142      52.596  51.894  37.314
ATOM   2213  HB3 ASP   142      52.190  52.231  38.986
ATOM   2214  CG  ASP   142      53.004  53.885  37.931
ATOM   2215  OD1 ASP   142      53.416  54.635  38.840
ATOM   2216  OD2 ASP   142      52.667  54.257  36.786
ATOM   2217  C   ASP   142      54.032  50.319  38.793
ATOM   2218  O   ASP   142      53.314  49.854  39.702
ATOM   2219  N   PHE   143      54.619  49.588  37.843
ATOM   2220  H   PHE   143      55.212  50.021  37.149
ATOM   2221  CA  PHE   143      54.383  48.140  37.831
ATOM   2222  HA  PHE   143      53.364  47.954  38.097
ATOM   2223  CB  PHE   143      54.649  47.551  36.447
ATOM   2224  HB2 PHE   143      54.220  48.192  35.700
ATOM   2225  HB3 PHE   143      55.708  47.479  36.289
ATOM   2226  CG  PHE   143      54.025  46.160  36.337
ATOM   2227  CD1 PHE   143      52.687  45.997  36.007
ATOM   2228  HD1 PHE   143      52.073  46.867  35.803
ATOM   2229  CE1 PHE   143      52.134  44.734  35.938
ATOM   2230  HE1 PHE   143      51.088  44.628  35.675
ATOM   2231  CZ  PHE   143      52.889  43.594  36.197
ATOM   2232  HZ  PHE   143      52.445  42.606  36.152
ATOM   2233  CE2 PHE   143      54.227  43.765  36.515
ATOM   2234  HE2 PHE   143      54.843  42.895  36.708
ATOM   2235  CD2 PHE   143      54.789  45.024  36.589
ATOM   2236  HD2 PHE   143      55.836  45.128  36.847
ATOM   2237  C   PHE   143      55.290  47.503  38.878
ATOM   2238  O   PHE   143      56.455  47.919  38.929
ATOM   2239  N   PRO   144      54.773  46.580  39.681
ATOM   2240  CD  PRO   144      53.427  46.003  39.706
ATOM   2241  HD2 PRO   144      53.086  45.772  38.715
ATOM   2242  HD3 PRO   144      52.730  46.670  40.176
ATOM   2243  CG  PRO   144      53.614  44.750  40.522
ATOM   2244  HG2 PRO   144      53.803  43.916  39.873
ATOM   2245  HG3 PRO   144      52.732  44.557  41.104
ATOM   2246  CB  PRO   144      54.779  44.965  41.424
ATOM   2247  HB2 PRO   144      55.342  44.058  41.530
ATOM   2248  HB3 PRO   144      54.448  45.297  42.389
ATOM   2249  CA  PRO   144      55.629  46.043  40.753
ATOM   2250  HA  PRO   144      55.862  46.814  41.456
ATOM   2251  C   PRO   144      56.915  45.465  40.165
ATOM   2252  O   PRO   144      56.936  44.783  39.138
ATOM   2253  N   GLU   145      58.015  45.769  40.838
ATOM   2254  H   GLU   145      57.939  46.420  41.604
ATOM   2255  CA  GLU   145      59.349  45.459  40.328
ATOM   2256  HA  GLU   145      59.496  45.918  39.348
ATOM   2257  CB  GLU   145      60.418  46.006  41.312
ATOM   2258  HB2 GLU   145      60.364  45.382  42.207
ATOM   2259  HB3 GLU   145      61.408  45.838  40.887
ATOM   2260  CG  GLU   145      60.317  47.464  41.822
ATOM   2261  HG2 GLU   145      59.272  47.713  42.018
ATOM   2262  HG3 GLU   145      60.827  47.504  42.787
ATOM   2263  CD  GLU   145      60.954  48.547  40.930
ATOM   2264  OE1 GLU   145      60.390  49.663  40.860
ATOM   2265  OE2 GLU   145      61.994  48.294  40.287
ATOM   2266  C   GLU   145      59.571  43.959  40.204
ATOM   2267  O   GLU   145      60.257  43.560  39.270
ATOM   2268  N   GLN   146      59.016  43.154  41.105
ATOM   2269  H   GLN   146      58.373  43.529  41.787
ATOM   2270  CA  GLN   146      59.337  41.720  41.110
ATOM   2271  HA  GLN   146      60.393  41.625  41.256
ATOM   2272  CB  GLN   146      58.639  41.032  42.291
ATOM   2273  HB2 GLN   146      59.327  40.310  42.687
ATOM   2274  HB3 GLN   146      58.450  41.787  43.030
ATOM   2275  CG  GLN   146      57.344  40.318  42.051
ATOM   2276  HG2 GLN   146      56.580  41.071  42.105
ATOM   2277  HG3 GLN   146      57.400  39.938  41.049
ATOM   2278  CD  GLN   146      56.853  39.172  42.900
ATOM   2279  OE1 GLN   146      56.451  38.105  42.372
ATOM   2280  NE2 GLN   146      56.819  39.318  44.231
ATOM   2281 HE21 GLN   146      56.493  38.558  44.811
ATOM   2282 HE22 GLN   146      57.120  40.187  44.649
ATOM   2283  C   GLN   146      59.002  41.102  39.759
ATOM   2284  O   GLN   146      59.781  40.282  39.234
ATOM   2285  N   ASP   147      57.861  41.495  39.154
ATOM   2286  H   ASP   147      57.282  42.228  39.539
ATOM   2287  CA  ASP   147      57.502  40.808  37.908
ATOM   2288  HA  ASP   147      58.213  40.024  37.749
ATOM   2289  CB  ASP   147      56.115  40.174  38.014
ATOM   2290  HB2 ASP   147      55.433  40.907  38.401
ATOM   2291  HB3 ASP   147      55.800  39.876  37.033
ATOM   2292  CG  ASP   147      56.081  38.961  38.920
ATOM   2293  OD1 ASP   147      56.674  37.925  38.550
ATOM   2294  OD2 ASP   147      55.457  39.054  39.995
ATOM   2295  C   ASP   147      57.525  41.721  36.683
ATOM   2296  O   ASP   147      57.058  41.361  35.605
ATOM   2297  N   ARG   148      58.090  42.904  36.854
ATOM   2298  H   ARG   148      58.486  43.139  37.752
ATOM   2299  CA  ARG   148      58.151  43.884  35.758
ATOM   2300  HA  ARG   148      57.147  44.148  35.500
ATOM   2301  CB  ARG   148      58.858  45.156  36.248
ATOM   2302  HB2 ARG   148      58.357  45.510  37.128
ATOM   2303  HB3 ARG   148      59.875  44.914  36.488
ATOM   2304  CG  ARG   148      58.853  46.261  35.204
ATOM   2305  HG2 ARG   148      59.326  45.906  34.309
ATOM   2306  HG3 ARG   148      57.840  46.541  34.988
ATOM   2307  CD  ARG   148      59.606  47.468  35.724
ATOM   2308  HD2 ARG   148      60.568  47.151  36.079
ATOM   2309  HD3 ARG   148      59.734  48.169  34.922
ATOM   2310  NE  ARG   148      58.894  48.118  36.807
ATOM   2311  HE  ARG   148      57.885  48.074  36.824
ATOM   2312  CZ  ARG   148      59.523  48.772  37.780
ATOM   2313  NH1 ARG   148      60.846  48.854  37.805
ATOM   2314 HH11 ARG   148      61.392  48.418  37.076
ATOM   2315 HH12 ARG   148      61.308  49.352  38.552
ATOM   2316  NH2 ARG   148      58.798  49.338  38.734
ATOM   2317 HH21 ARG   148      57.791  49.270  38.709
ATOM   2318 HH22 ARG   148      59.254  49.838  39.485
ATOM   2319  C   ARG   148      58.809  43.305  34.521
ATOM   2320  O   ARG   148      58.214  43.389  33.428
ATOM   2321  N   ASP   149      60.004  42.734  34.612
ATOM   2322  H   ASP   149      60.470  42.679  35.507
ATOM   2323  CA  ASP   149      60.644  42.187  33.423
ATOM   2324  HA  ASP   149      60.764  42.971  32.704
ATOM   2325  CB  ASP   149      62.025  41.619  33.766
ATOM   2326  HB2 ASP   149      61.928  40.997  34.635
ATOM   2327  HB3 ASP   149      62.362  41.026  32.938
ATOM   2328  CG  ASP   149      63.073  42.673  34.052
ATOM   2329  OD1 ASP   149      62.840  43.866  33.802
ATOM   2330  OD2 ASP   149      64.163  42.305  34.541
ATOM   2331  C   ASP   149      59.825  41.062  32.791
ATOM   2332  O   ASP   149      59.785  40.948  31.559
ATOM   2333  N   LEU   150      59.191  40.227  33.609
ATOM   2334  H   LEU   150      59.271  40.356  34.607
ATOM   2335  CA  LEU   150      58.385  39.132  33.098
ATOM   2336  HA  LEU   150      58.995  38.522  32.465
ATOM   2337  CB  LEU   150      57.861  38.274  34.251
ATOM   2338  HB2 LEU   150      58.705  37.907  34.803
ATOM   2339  HB3 LEU   150      57.264  38.900  34.886
ATOM   2340  CG  LEU   150      57.011  37.076  33.832
ATOM   2341  HG  LEU   150      56.109  37.435  33.382
ATOM   2342  CD1 LEU   150      57.725  36.182  32.843
ATOM   2343 HD11 LEU   150      58.643  35.803  33.292
ATOM   2344 HD12 LEU   150      57.079  35.345  32.577
ATOM   2345 HD13 LEU   150      57.968  36.752  31.947
ATOM   2346  CD2 LEU   150      56.648  36.246  35.068
ATOM   2347 HD21 LEU   150      56.084  36.862  35.768
ATOM   2348 HD22 LEU   150      56.042  35.391  34.768
ATOM   2349 HD23 LEU   150      57.560  35.892  35.550
ATOM   2350  C   LEU   150      57.188  39.635  32.292
ATOM   2351  O   LEU   150      56.870  39.145  31.210
ATOM   2352  N   PHE   151      56.547  40.653  32.857
ATOM   2353  H   PHE   151      56.841  41.025  33.749
ATOM   2354  CA  PHE   151      55.404  41.215  32.142
ATOM   2355  HA  PHE   151      54.768  40.407  31.845
ATOM   2356  CB  PHE   151      54.589  42.159  33.044
ATOM   2357  HB2 PHE   151      55.255  42.691  33.696
ATOM   2358  HB3 PHE   151      54.052  42.859  32.433
ATOM   2359  CG  PHE   151      53.597  41.352  33.882
ATOM   2360  CD1 PHE   151      54.066  40.617  34.972
ATOM   2361  HD1 PHE   151      55.121  40.625  35.220
ATOM   2362  CE1 PHE   151      53.169  39.871  35.741
ATOM   2363  HE1 PHE   151      53.519  39.285  36.583
ATOM   2364  CZ  PHE   151      51.827  39.896  35.405
ATOM   2365  HZ  PHE   151      51.124  39.332  36.009
ATOM   2366  CE2 PHE   151      51.357  40.614  34.329
ATOM   2367  HE2 PHE   151      50.303  40.601  34.077
ATOM   2368  CD2 PHE   151      52.251  41.354  33.572
ATOM   2369  HD2 PHE   151      51.892  41.939  32.733
ATOM   2370  C   PHE   151      55.847  41.957  30.885
ATOM   2371  O   PHE   151      55.121  41.972  29.874
ATOM   2372  N   GLN   152      57.030  42.570  30.923
ATOM   2373  H   GLN   152      57.565  42.642  31.777
ATOM   2374  CA  GLN   152      57.516  43.141  29.647
ATOM   2375  HA  GLN   152      56.768  43.806  29.271
ATOM   2376  CB  GLN   152      58.779  43.955  29.934
ATOM   2377  HB2 GLN   152      59.459  43.357  30.510
ATOM   2378  HB3 GLN   152      59.241  44.226  29.005
ATOM   2379  CG  GLN   152      58.445  45.220  30.714
ATOM   2380  HG2 GLN   152      57.953  45.905  30.052
ATOM   2381  HG3 GLN   152      57.781  44.957  31.515
ATOM   2382  CD  GLN   152      59.655  45.914  31.305
ATOM   2383  OE1 GLN   152      60.748  45.350  31.308
ATOM   2384  NE2 GLN   152      59.495  47.136  31.811
ATOM   2385 HE21 GLN   152      60.286  47.621  32.212
ATOM   2386 HE22 GLN   152      58.584  47.571  31.793
ATOM   2387  C   GLN   152      57.726  42.036  28.631
ATOM   2388  O   GLN   152      57.404  42.184  27.441
ATOM   2389  N   ALA   153      58.238  40.885  29.090
ATOM   2390  H   ALA   153      58.472  40.788  30.067
ATOM   2391  CA  ALA   153      58.452  39.780  28.177
ATOM   2392  HA  ALA   153      59.037  40.134  27.354
ATOM   2393  CB  ALA   153      59.225  38.665  28.865
ATOM   2394  HB1 ALA   153      60.201  39.048  29.200
ATOM   2395  HB2 ALA   153      58.653  38.306  29.734
ATOM   2396  HB3 ALA   153      59.378  37.835  28.158
ATOM   2397  C   ALA   153      57.135  39.227  27.626
ATOM   2398  O   ALA   153      57.035  38.852  26.464
ATOM   2399  N   PHE   154      56.098  39.162  28.465
ATOM   2400  H   PHE   154      56.223  39.392  29.441
ATOM   2401  CA  PHE   154      54.778  38.759  27.975
ATOM   2402  HA  PHE   154      54.840  37.748  27.630
ATOM   2403  CB  PHE   154      53.690  38.839  29.042
ATOM   2404  HB2 PHE   154      53.716  39.830  29.453
ATOM   2405  HB3 PHE   154      52.748  38.678  28.554
ATOM   2406  CG  PHE   154      53.775  37.859  30.204
ATOM   2407  CD1 PHE   154      54.310  36.582  30.034
ATOM   2408  HD1 PHE   154      54.682  36.271  29.064
ATOM   2409  CE1 PHE   154      54.362  35.714  31.113
ATOM   2410  HE1 PHE   154      54.761  34.713  30.986
ATOM   2411  CZ  PHE   154      53.906  36.125  32.347
ATOM   2412  HZ  PHE   154      53.973  35.445  33.188
ATOM   2413  CE2 PHE   154      53.369  37.376  32.538
ATOM   2414  HE2 PHE   154      53.005  37.681  33.513
ATOM   2415  CD2 PHE   154      53.304  38.241  31.453
ATOM   2416  HD2 PHE   154      52.878  39.229  31.584
ATOM   2417  C   PHE   154      54.319  39.641  26.806
ATOM   2418  O   PHE   154      53.740  39.097  25.866
ATOM   2419  N   ARG   155      54.595  40.940  26.925
ATOM   2420  H   ARG   155      55.081  41.238  27.760
ATOM   2421  CA  ARG   155      54.251  41.965  25.947
ATOM   2422  HA  ARG   155      53.317  41.709  25.493
ATOM   2423  CB  ARG   155      54.098  43.312  26.674
ATOM   2424  HB2 ARG   155      54.997  43.540  27.213
ATOM   2425  HB3 ARG   155      53.901  44.091  25.963
ATOM   2426  CG  ARG   155      52.922  43.188  27.651
ATOM   2427  HG2 ARG   155      52.013  43.118  27.084
ATOM   2428  HG3 ARG   155      53.052  42.294  28.230
ATOM   2429  CD  ARG   155      52.807  44.348  28.589
ATOM   2430  HD2 ARG   155      51.974  44.167  29.241
ATOM   2431  HD3 ARG   155      53.709  44.397  29.167
ATOM   2432  NE  ARG   155      52.606  45.656  27.945
ATOM   2433  HE  ARG   155      53.390  46.108  27.496
ATOM   2434  CZ  ARG   155      51.414  46.262  27.935
ATOM   2435  NH1 ARG   155      50.342  45.702  28.500
ATOM   2436 HH11 ARG   155      50.420  44.799  28.944
ATOM   2437 HH12 ARG   155      49.454  46.181  28.482
ATOM   2438  NH2 ARG   155      51.304  47.456  27.353
ATOM   2439 HH21 ARG   155      52.112  47.886  26.926
ATOM   2440 HH22 ARG   155      50.412  47.930  27.339
ATOM   2441  C   ARG   155      55.309  42.071  24.861
ATOM   2442  O   ARG   155      55.576  43.116  24.283
ATOM   2443  N   SER   156      55.962  40.951  24.585
ATOM   2444  H   SER   156      55.753  40.121  25.123
ATOM   2445  CA  SER   156      56.971  40.867  23.533
ATOM   2446  HA  SER   156      56.880  41.707  22.875
ATOM   2447  CB  SER   156      58.381  40.831  24.142
ATOM   2448  HB2 SER   156      59.103  41.129  23.406
ATOM   2449  HB3 SER   156      58.432  41.495  24.983
ATOM   2450  OG  SER   156      58.646  39.499  24.563
ATOM   2451  HG  SER   156      59.524  39.454  24.948
ATOM   2452  C   SER   156      56.731  39.587  22.768
ATOM   2453  O   SER   156      55.878  38.763  23.130
ATOM   2454  N   GLN   157      57.526  39.357  21.725
ATOM   2455  H   GLN   157      58.217  40.035  21.438
ATOM   2456  CA  GLN   157      57.367  38.089  21.007
ATOM   2457  HA  GLN   157      56.354  38.015  20.671
ATOM   2458  CB  GLN   157      58.287  38.105  19.777
ATOM   2459  HB2 GLN   157      59.297  38.281  20.094
ATOM   2460  HB3 GLN   157      58.228  37.156  19.280
ATOM   2461  CG  GLN   157      57.861  39.211  18.808
ATOM   2462  HG2 GLN   157      58.262  40.145  19.151
ATOM   2463  HG3 GLN   157      58.253  38.989  17.834
ATOM   2464  CD  GLN   157      56.353  39.331  18.713
ATOM   2465  OE1 GLN   157      55.705  38.685  17.886
ATOM   2466  NE2 GLN   157      55.755  40.161  19.561
ATOM   2467 HE21 GLN   157      54.752  40.271  19.532
ATOM   2468 HE22 GLN   157      56.307  40.678  20.231
ATOM   2469  C   GLN   157      57.677  36.880  21.868
ATOM   2470  O   GLN   157      57.362  35.754  21.487
ATOM   2471  N   ALA   158      58.300  37.059  23.030
ATOM   2472  H   ALA   158      58.564  37.989  23.324
ATOM   2473  CA  ALA   158      58.600  35.919  23.872
ATOM   2474  HA  ALA   158      58.973  35.126  23.258
ATOM   2475  CB  ALA   158      59.676  36.300  24.894
ATOM   2476  HB1 ALA   158      60.589  36.614  24.365
ATOM   2477  HB2 ALA   158      59.310  37.130  25.518
ATOM   2478  HB3 ALA   158      59.901  35.432  25.532
ATOM   2479  C   ALA   158      57.360  35.428  24.607
ATOM   2480  O   ALA   158      57.414  34.367  25.234
ATOM   2481  N   GLY   159      56.271  36.194  24.557
ATOM   2482  H   GLY   159      56.250  37.025  23.984
ATOM   2483  CA  GLY   159      55.102  35.804  25.354
ATOM   2484  HA2 GLY   159      55.390  35.784  26.387
ATOM   2485  HA3 GLY   159      54.335  36.541  25.210
ATOM   2486  C   GLY   159      54.540  34.459  24.992
ATOM   2487  O   GLY   159      54.031  33.720  25.838
ATOM   2488  N   GLU   160      54.567  34.078  23.713
ATOM   2489  H   GLU   160      55.052  34.628  23.018
ATOM   2490  CA  GLU   160      53.874  32.840  23.345
ATOM   2491  HA  GLU   160      52.874  32.887  23.724
ATOM   2492  CB  GLU   160      53.806  32.712  21.811
ATOM   2493  HB2 GLU   160      54.685  33.164  21.395
ATOM   2494  HB3 GLU   160      53.787  31.669  21.560
ATOM   2495  CG  GLU   160      52.584  33.377  21.189
ATOM   2496  HG2 GLU   160      52.452  32.967  20.206
ATOM   2497  HG3 GLU   160      51.732  33.133  21.795
ATOM   2498  CD  GLU   160      52.641  34.875  21.059
ATOM   2499  OE1 GLU   160      53.690  35.502  21.292
ATOM   2500  OE2 GLU   160      51.584  35.472  20.694
ATOM   2501  C   GLU   160      54.570  31.645  23.972
ATOM   2502  O   GLU   160      53.981  30.703  24.481
ATOM   2503  N   GLU   161      55.924  31.670  23.944
ATOM   2504  H   GLU   161      56.445  32.436  23.542
ATOM   2505  CA  GLU   161      56.575  30.501  24.541
ATOM   2506  HA  GLU   161      56.160  29.613  24.112
ATOM   2507  CB  GLU   161      58.068  30.561  24.222
ATOM   2508  HB2 GLU   161      58.194  30.553  23.156
ATOM   2509  HB3 GLU   161      58.470  31.471  24.622
ATOM   2510  CG  GLU   161      58.837  29.383  24.816
ATOM   2511  HG2 GLU   161      58.732  29.396  25.883
ATOM   2512  HG3 GLU   161      58.432  28.468  24.428
ATOM   2513  CD  GLU   161      60.314  29.463  24.460
ATOM   2514  OE1 GLU   161      60.683  30.334  23.643
ATOM   2515  OE2 GLU   161      61.107  28.664  25.000
ATOM   2516  C   GLU   161      56.366  30.474  26.047
ATOM   2517  O   GLU   161      56.102  29.446  26.664
ATOM   2518  N   LEU   162      56.484  31.665  26.658
ATOM   2519  H   LEU   162      56.695  32.499  26.129
ATOM   2520  CA  LEU   162      56.298  31.723  28.108
ATOM   2521  HA  LEU   162      57.051  31.129  28.580
ATOM   2522  CB  LEU   162      56.433  33.166  28.582
ATOM   2523  HB2 LEU   162      55.828  33.776  27.939
ATOM   2524  HB3 LEU   162      56.053  33.215  29.583
ATOM   2525  CG  LEU   162      57.838  33.760  28.593
ATOM   2526  HG  LEU   162      58.320  33.500  27.673
ATOM   2527  CD1 LEU   162      57.785  35.288  28.692
ATOM   2528 HD11 LEU   162      57.276  35.575  29.612
ATOM   2529 HD12 LEU   162      58.799  35.687  28.698
ATOM   2530 HD13 LEU   162      57.242  35.689  27.837
ATOM   2531  CD2 LEU   162      58.638  33.161  29.733
ATOM   2532 HD21 LEU   162      58.704  32.080  29.603
ATOM   2533 HD22 LEU   162      59.641  33.587  29.738
ATOM   2534 HD23 LEU   162      58.145  33.383  30.680
ATOM   2535  C   LEU   162      54.931  31.189  28.495
ATOM   2536  O   LEU   162      54.792  30.402  29.427
ATOM   2537  N   VAL   163      53.916  31.641  27.751
ATOM   2538  H   VAL   163      54.064  32.172  26.904
ATOM   2539  CA  VAL   163      52.569  31.317  28.246
ATOM   2540  HA  VAL   163      52.657  31.041  29.276
ATOM   2541  CB  VAL   163      51.685  32.584  28.168
ATOM   2542  HB  VAL   163      51.718  32.947  27.163
ATOM   2543  CG1 VAL   163      50.236  32.233  28.493
ATOM   2544 HG11 VAL   163      50.179  31.818  29.500
ATOM   2545 HG12 VAL   163      49.622  33.131  28.436
ATOM   2546 HG13 VAL   163      49.871  31.497  27.777
ATOM   2547  CG2 VAL   163      52.269  33.663  29.075
ATOM   2548 HG21 VAL   163      53.281  33.903  28.749
ATOM   2549 HG22 VAL   163      51.649  34.557  29.023
ATOM   2550 HG23 VAL   163      52.296  33.299  30.103
ATOM   2551  C   VAL   163      51.919  30.161  27.510
ATOM   2552  O   VAL   163      51.462  29.227  28.158
ATOM   2553  N   LEU   164      51.840  30.208  26.178
ATOM   2554  H   LEU   164      52.223  30.992  25.670
ATOM   2555  CA  LEU   164      51.191  29.111  25.463
ATOM   2556  HA  LEU   164      50.207  28.987  25.865
ATOM   2557  CB  LEU   164      51.061  29.403  23.967
ATOM   2558  HB2 LEU   164      52.048  29.419  23.549
ATOM   2559  HB3 LEU   164      50.499  28.603  23.525
ATOM   2560  CG  LEU   164      50.375  30.717  23.596
ATOM   2561  HG  LEU   164      51.030  31.524  23.848
ATOM   2562  CD1 LEU   164      50.096  30.771  22.107
ATOM   2563 HD11 LEU   164      49.445  29.942  21.829
ATOM   2564 HD12 LEU   164      49.608  31.714  21.863
ATOM   2565 HD13 LEU   164      51.035  30.695  21.558
ATOM   2566  CD2 LEU   164      49.073  30.892  24.371
ATOM   2567 HD21 LEU   164      49.284  30.898  25.441
ATOM   2568 HD22 LEU   164      48.605  31.835  24.089
ATOM   2569 HD23 LEU   164      48.398  30.068  24.140
ATOM   2570  C   LEU   164      51.938  27.794  25.626
ATOM   2571  O   LEU   164      51.280  26.762  25.812
ATOM   2572  N   GLN   165      53.272  27.894  25.563
ATOM   2573  H   GLN   165      53.736  28.782  25.433
ATOM   2574  CA  GLN   165      54.021  26.634  25.694
ATOM   2575  HA  GLN   165      53.487  25.860  25.185
ATOM   2576  CB  GLN   165      55.407  26.810  25.025
ATOM   2577  HB2 GLN   165      55.273  27.166  24.022
ATOM   2578  HB3 GLN   165      55.981  27.523  25.584
ATOM   2579  CG  GLN   165      56.158  25.468  24.991
ATOM   2580  HG2 GLN   165      56.285  25.117  25.996
ATOM   2581  HG3 GLN   165      55.576  24.759  24.436
ATOM   2582  CD  GLN   165      57.520  25.595  24.343
ATOM   2583  OE1 GLN   165      58.528  25.708  25.047
ATOM   2584  NE2 GLN   165      57.595  25.613  23.012
ATOM   2585 HE21 GLN   165      58.495  25.697  22.561
ATOM   2586 HE22 GLN   165      56.752  25.542  22.461
ATOM   2587  C   GLN   165      54.209  26.232  27.144
ATOM   2588  O   GLN   165      54.046  25.057  27.509
ATOM   2589  N   ASP   166      54.599  27.210  27.982
ATOM   2590  H   ASP   166      54.567  28.179  27.697
ATOM   2591  CA  ASP   166      55.069  26.835  29.318
ATOM   2592  HA  ASP   166      55.197  25.773  29.330
ATOM   2593  CB  ASP   166      56.454  27.477  29.546
ATOM   2594  HB2 ASP   166      56.430  28.499  29.221
ATOM   2595  HB3 ASP   166      56.695  27.439  30.591
ATOM   2596  CG  ASP   166      57.522  26.710  28.747
ATOM   2597  OD1 ASP   166      57.178  25.574  28.341
ATOM   2598  OD2 ASP   166      58.603  27.274  28.518
ATOM   2599  C   ASP   166      54.109  27.199  30.440
ATOM   2600  O   ASP   166      54.342  26.862  31.608
ATOM   2601  N   ASN   167      53.004  27.857  30.146
ATOM   2602  H   ASN   167      52.893  28.204  29.203
ATOM   2603  CA  ASN   167      51.922  28.116  31.112
ATOM   2604  HA  ASN   167      51.174  28.689  30.604
ATOM   2605  CB  ASN   167      51.259  26.817  31.578
ATOM   2606  HB2 ASN   167      51.388  26.073  30.817
ATOM   2607  HB3 ASN   167      51.738  26.492  32.481
ATOM   2608  CG  ASN   167      49.763  26.988  31.850
ATOM   2609  OD1 ASN   167      49.153  28.008  31.528
ATOM   2610  ND2 ASN   167      49.191  25.946  32.435
ATOM   2611 HD21 ASN   167      48.205  25.971  32.653
ATOM   2612 HD22 ASN   167      49.744  25.131  32.661
ATOM   2613  C   ASN   167      52.409  28.956  32.301
ATOM   2614  O   ASN   167      51.942  28.759  33.416
ATOM   2615  N   VAL   168      53.294  29.909  31.995
ATOM   2616  H   VAL   168      53.513  30.094  31.027
ATOM   2617  CA  VAL   168      53.947  30.683  33.045
ATOM   2618  HA  VAL   168      54.440  29.995  33.699
ATOM   2619  CB  VAL   168      55.025  31.591  32.418
ATOM   2620  HB  VAL   168      54.651  31.980  31.495
ATOM   2621  CG1 VAL   168      55.386  32.749  33.323
ATOM   2622 HG11 VAL   168      55.771  32.365  34.268
ATOM   2623 HG12 VAL   168      56.148  33.362  32.843
ATOM   2624 HG13 VAL   168      54.499  33.353  33.512
ATOM   2625  CG2 VAL   168      56.264  30.733  32.124
ATOM   2626 HG21 VAL   168      55.998  29.934  31.431
ATOM   2627 HG22 VAL   168      57.041  31.355  31.680
ATOM   2628 HG23 VAL   168      56.635  30.298  33.053
ATOM   2629  C   VAL   168      52.961  31.487  33.876
ATOM   2630  O   VAL   168      53.154  31.687  35.095
ATOM   2631  N   PHE   169      51.864  31.963  33.276
ATOM   2632  H   PHE   169      51.648  31.764  32.309
ATOM   2633  CA  PHE   169      50.991  32.799  34.124
ATOM   2634  HA  PHE   169      51.599  33.537  34.604
ATOM   2635  CB  PHE   169      49.927  33.520  33.290
ATOM   2636  HB2 PHE   169      50.227  33.511  32.261
ATOM   2637  HB3 PHE   169      48.994  33.001  33.395
ATOM   2638  CG  PHE   169      49.739  34.971  33.737
ATOM   2639  CD1 PHE   169      49.046  35.232  34.912
ATOM   2640  HD1 PHE   169      48.651  34.403  35.488
ATOM   2641  CE1 PHE   169      48.850  36.522  35.366
ATOM   2642  HE1 PHE   169      48.310  36.700  36.290
ATOM   2643  CZ  PHE   169      49.348  37.584  34.633
ATOM   2644  HZ  PHE   169      49.199  38.601  34.979
ATOM   2645  CE2 PHE   169      50.038  37.344  33.457
ATOM   2646  HE2 PHE   169      50.426  38.172  32.876
ATOM   2647  CD2 PHE   169      50.232  36.029  33.020
ATOM   2648  HD2 PHE   169      50.780  35.846  32.103
ATOM   2649  C   PHE   169      50.315  31.961  35.205
ATOM   2650  O   PHE   169      50.299  32.358  36.374
ATOM   2651  N   VAL   170      49.771  30.810  34.812
ATOM   2652  H   VAL   170      49.760  30.564  33.833
ATOM   2653  CA  VAL   170      49.191  29.905  35.799
ATOM   2654  HA  VAL   170      48.442  30.426  36.357
ATOM   2655  CB  VAL   170      48.533  28.737  35.030
ATOM   2656  HB  VAL   170      49.258  28.315  34.367
ATOM   2657  CG1 VAL   170      48.027  27.637  35.959
ATOM   2658 HG11 VAL   170      47.284  28.050  36.641
ATOM   2659 HG12 VAL   170      47.574  26.841  35.368
ATOM   2660 HG13 VAL   170      48.861  27.233  36.533
ATOM   2661  CG2 VAL   170      47.378  29.283  34.203
ATOM   2662 HG21 VAL   170      47.754  30.024  33.498
ATOM   2663 HG22 VAL   170      46.906  28.467  33.656
ATOM   2664 HG23 VAL   170      46.647  29.749  34.863
ATOM   2665  C   VAL   170      50.198  29.310  36.755
ATOM   2666  O   VAL   170      50.001  29.157  37.958
ATOM   2667  N   GLU   171      51.350  28.885  36.234
ATOM   2668  H   GLU   171      51.606  29.120  35.286
ATOM   2669  CA  GLU   171      52.236  28.068  37.067
ATOM   2670  HA  GLU   171      51.631  27.570  37.795
ATOM   2671  CB  GLU   171      52.948  26.996  36.239
ATOM   2672  HB2 GLU   171      53.580  27.492  35.528
ATOM   2673  HB3 GLU   171      53.552  26.410  36.905
ATOM   2674  CG  GLU   171      52.040  26.048  35.476
ATOM   2675  HG2 GLU   171      51.264  26.626  35.014
ATOM   2676  HG3 GLU   171      52.623  25.561  34.718
ATOM   2677  CD  GLU   171      51.397  24.989  36.330
ATOM   2678  OE1 GLU   171      51.507  24.971  37.570
ATOM   2679  OE2 GLU   171      50.759  24.097  35.726
ATOM   2680  C   GLU   171      53.295  28.865  37.811
ATOM   2681  O   GLU   171      53.838  28.311  38.770
ATOM   2682  N   GLN   172      53.607  30.086  37.384
ATOM   2683  H   GLN   172      53.114  30.481  36.597
ATOM   2684  CA  GLN   172      54.663  30.864  38.048
ATOM   2685  HA  GLN   172      55.084  30.259  38.825
ATOM   2686  CB  GLN   172      55.780  31.207  37.054
ATOM   2687  HB2 GLN   172      56.257  30.293  36.756
ATOM   2688  HB3 GLN   172      55.334  31.674  36.197
ATOM   2689  CG  GLN   172      56.843  32.142  37.607
ATOM   2690  HG2 GLN   172      56.344  32.977  38.058
ATOM   2691  HG3 GLN   172      57.395  31.608  38.356
ATOM   2692  CD  GLN   172      57.833  32.681  36.595
ATOM   2693  OE1 GLN   172      57.999  32.113  35.516
ATOM   2694  NE2 GLN   172      58.500  33.786  36.928
ATOM   2695 HE21 GLN   172      59.171  34.181  36.284
ATOM   2696 HE22 GLN   172      58.332  34.223  37.823
ATOM   2697  C   GLN   172      54.109  32.133  38.684
ATOM   2698  O   GLN   172      54.351  32.383  39.875
ATOM   2699  N   VAL   173      53.387  32.917  37.874
ATOM   2700  H   VAL   173      53.182  32.624  36.929
ATOM   2701  CA  VAL   173      52.894  34.216  38.377
ATOM   2702  HA  VAL   173      53.726  34.747  38.791
ATOM   2703  CB  VAL   173      52.321  35.057  37.229
ATOM   2704  HB  VAL   173      51.533  34.500  36.766
ATOM   2705  CG1 VAL   173      51.735  36.379  37.753
ATOM   2706 HG11 VAL   173      52.518  36.952  38.249
ATOM   2707 HG12 VAL   173      51.336  36.955  36.919
ATOM   2708 HG13 VAL   173      50.936  36.166  38.463
ATOM   2709  CG2 VAL   173      53.374  35.358  36.176
ATOM   2710 HG21 VAL   173      53.752  34.423  35.762
ATOM   2711 HG22 VAL   173      52.931  35.955  35.379
ATOM   2712 HG23 VAL   173      54.196  35.911  36.631
ATOM   2713  C   VAL   173      51.866  34.031  39.473
ATOM   2714  O   VAL   173      51.965  34.664  40.532
ATOM   2715  N   LEU   174      50.876  33.171  39.201
ATOM   2716  H   LEU   174      50.852  32.700  38.308
ATOM   2717  CA  LEU   174      49.832  32.908  40.183
ATOM   2718  HA  LEU   174      49.305  33.824  40.356
ATOM   2719  CB  LEU   174      48.838  31.897  39.614
ATOM   2720  HB2 LEU   174      48.349  32.364  38.780
ATOM   2721  HB3 LEU   174      49.404  31.053  39.269
ATOM   2722  CG  LEU   174      47.748  31.363  40.538
ATOM   2723  HG  LEU   174      48.215  30.870  41.365
ATOM   2724  CD1 LEU   174      46.888  32.491  41.071
ATOM   2725 HD11 LEU   174      46.416  33.013  40.239
ATOM   2726 HD12 LEU   174      46.119  32.083  41.727
ATOM   2727 HD13 LEU   174      47.510  33.189  41.632
ATOM   2728  CD2 LEU   174      46.841  30.360  39.823
ATOM   2729 HD21 LEU   174      47.436  29.516  39.473
ATOM   2730 HD22 LEU   174      46.078  30.002  40.515
ATOM   2731 HD23 LEU   174      46.362  30.844  38.973
ATOM   2732  C   LEU   174      50.417  32.451  41.507
ATOM   2733  O   LEU   174      50.221  33.134  42.532
ATOM   2734  N   PRO   175      51.144  31.355  41.674
ATOM   2735  CD  PRO   175      51.515  30.310  40.703
ATOM   2736  HD2 PRO   175      52.349  30.622  40.103
ATOM   2737  HD3 PRO   175      50.688  30.066  40.065
ATOM   2738  CG  PRO   175      51.887  29.137  41.577
ATOM   2739  HG2 PRO   175      52.634  28.533  41.099
ATOM   2740  HG3 PRO   175      51.024  28.537  41.789
ATOM   2741  CB  PRO   175      52.426  29.739  42.829
ATOM   2742  HB2 PRO   175      53.476  29.933  42.730
ATOM   2743  HB3 PRO   175      52.260  29.083  43.662
ATOM   2744  CA  PRO   175      51.650  31.054  43.017
ATOM   2745  HA  PRO   175      50.839  30.916  43.701
ATOM   2746  C   PRO   175      52.615  32.100  43.545
ATOM   2747  O   PRO   175      52.738  32.333  44.751
ATOM   2748  N   GLY   176      53.343  32.765  42.642
ATOM   2749  H   GLY   176      53.187  32.630  41.654
ATOM   2750  CA  GLY   176      54.369  33.692  43.113
ATOM   2751  HA2 GLY   176      54.966  33.206  43.861
ATOM   2752  HA3 GLY   176      54.992  33.977  42.288
ATOM   2753  C   GLY   176      53.736  34.936  43.712
ATOM   2754  O   GLY   176      54.447  35.714  44.365
ATOM   2755  N   LEU   177      52.438  35.120  43.461
ATOM   2756  H   LEU   177      51.916  34.460  42.902
ATOM   2757  CA  LEU   177      51.792  36.318  44.027
ATOM   2758  HA  LEU   177      52.543  36.880  44.542
ATOM   2759  CB  LEU   177      51.240  37.197  42.906
ATOM   2760  HB2 LEU   177      50.680  36.576  42.234
ATOM   2761  HB3 LEU   177      50.588  37.930  43.341
ATOM   2762  CG  LEU   177      52.319  37.930  42.100
ATOM   2763  HG  LEU   177      53.053  37.215  41.789
ATOM   2764  CD1 LEU   177      51.711  38.569  40.857
ATOM   2765 HD11 LEU   177      50.943  39.283  41.154
ATOM   2766 HD12 LEU   177      52.490  39.085  40.296
ATOM   2767 HD13 LEU   177      51.265  37.795  40.232
ATOM   2768  CD2 LEU   177      53.010  38.997  42.937
ATOM   2769 HD21 LEU   177      53.482  38.531  43.803
ATOM   2770 HD22 LEU   177      53.769  39.496  42.335
ATOM   2771 HD23 LEU   177      52.275  39.727  43.274
ATOM   2772  C   LEU   177      50.727  35.932  45.040
ATOM   2773  O   LEU   177      49.758  36.655  45.282
ATOM   2774  N   ILE   178      50.930  34.776  45.669
ATOM   2775  H   ILE   178      51.696  34.200  45.346
ATOM   2776  CA  ILE   178      50.135  34.271  46.790
ATOM   2777  HA  ILE   178      49.470  35.047  47.106
ATOM   2778  CB  ILE   178      49.297  33.039  46.432
ATOM   2779  HB  ILE   178      49.951  32.315  45.993
ATOM   2780  CG2 ILE   178      48.655  32.405  47.657
ATOM   2781 HG21 ILE   178      48.001  33.130  48.142
ATOM   2782 HG22 ILE   178      48.072  31.535  47.354
ATOM   2783 HG23 ILE   178      49.432  32.094  48.356
ATOM   2784  CG1 ILE   178      48.204  33.378  45.393
ATOM   2785 HG12 ILE   178      47.402  33.913  45.900
ATOM   2786 HG13 ILE   178      48.643  34.019  44.629
ATOM   2787  CD1 ILE   178      47.646  32.130  44.744
ATOM   2788 HD11 ILE   178      47.207  31.488  45.508
ATOM   2789 HD12 ILE   178      46.881  32.407  44.020
ATOM   2790 HD13 ILE   178      48.448  31.594  44.237
ATOM   2791  C   ILE   178      51.082  33.963  47.931
ATOM   2792  O   ILE   178      52.084  33.259  47.693
ATOM   2793  N   LEU   179      50.861  34.472  49.120
ATOM   2794  H   LEU   179      49.985  34.945  49.292
ATOM   2795  CA  LEU   179      51.831  34.381  50.198
ATOM   2796  HA  LEU   179      52.801  34.568  49.787
ATOM   2797  CB  LEU   179      51.577  35.410  51.301
ATOM   2798  HB2 LEU   179      50.633  35.168  51.753
ATOM   2799  HB3 LEU   179      52.359  35.299  52.028
ATOM   2800  CG  LEU   179      51.528  36.876  50.907
ATOM   2801  HG  LEU   179      50.681  37.024  50.270
ATOM   2802  CD1 LEU   179      51.329  37.704  52.171
ATOM   2803 HD11 LEU   179      52.159  37.528  52.856
ATOM   2804 HD12 LEU   179      51.291  38.761  51.911
ATOM   2805 HD13 LEU   179      50.395  37.414  52.652
ATOM   2806  CD2 LEU   179      52.768  37.300  50.156
ATOM   2807 HD21 LEU   179      52.864  36.706  49.248
ATOM   2808 HD22 LEU   179      52.692  38.355  49.894
ATOM   2809 HD23 LEU   179      53.645  37.145  50.785
ATOM   2810  C   LEU   179      51.860  33.012  50.875
ATOM   2811  O   LEU   179      52.930  32.577  51.324
ATOM   2812  N   ARG   180      50.751  32.318  50.971
ATOM   2813  H   ARG   180      49.891  32.722  50.631
ATOM   2814  CA  ARG   180      50.721  30.975  51.557
ATOM   2815  HA  ARG   180      51.576  30.864  52.190
ATOM   2816  CB  ARG   180      49.464  30.846  52.416
ATOM   2817  HB2 ARG   180      49.482  29.897  52.918
ATOM   2818  HB3 ARG   180      49.456  31.634  53.144
ATOM   2819  CG  ARG   180      48.194  30.937  51.576
ATOM   2820  HG2 ARG   180      47.514  31.626  52.039
ATOM   2821  HG3 ARG   180      48.447  31.290  50.594
ATOM   2822  CD  ARG   180      47.524  29.582  51.460
ATOM   2823  HD2 ARG   180      48.178  28.907  50.940
ATOM   2824  HD3 ARG   180      47.324  29.200  52.443
ATOM   2825  NE  ARG   180      46.256  29.701  50.716
ATOM   2826  HE  ARG   180      45.857  30.622  50.604
ATOM   2827  CZ  ARG   180      45.608  28.679  50.187
ATOM   2828  NH1 ARG   180      46.102  27.453  50.307
ATOM   2829 HH11 ARG   180      46.968  27.304  50.807
ATOM   2830 HH12 ARG   180      45.613  26.670  49.899
ATOM   2831  NH2 ARG   180      44.471  28.842  49.518
ATOM   2832 HH21 ARG   180      44.077  29.766  49.408
ATOM   2833 HH22 ARG   180      44.000  28.042  49.120
ATOM   2834  C   ARG   180      50.754  29.872  50.510
ATOM   2835  O   ARG   180      50.310  30.065  49.373
ATOM   2836  N   PRO   181      51.265  28.692  50.856
ATOM   2837  CD  PRO   181      51.834  28.262  52.138
ATOM   2838  HD2 PRO   181      51.240  28.604  52.962
ATOM   2839  HD3 PRO   181      52.842  28.612  52.253
ATOM   2840  CG  PRO   181      51.786  26.749  52.015
ATOM   2841  HG2 PRO   181      50.819  26.377  52.294
ATOM   2842  HG3 PRO   181      52.536  26.295  52.635
ATOM   2843  CB  PRO   181      52.061  26.474  50.569
ATOM   2844  HB2 PRO   181      51.682  25.513  50.278
ATOM   2845  HB3 PRO   181      53.111  26.523  50.357
ATOM   2846  CA  PRO   181      51.296  27.610  49.866
ATOM   2847  HA  PRO   181      51.823  27.924  48.989
ATOM   2848  C   PRO   181      49.911  27.109  49.499
ATOM   2849  O   PRO   181      49.069  26.817  50.329
ATOM   2850  N   LEU   182      49.708  26.970  48.190
ATOM   2851  H   LEU   182      50.403  27.323  47.547
ATOM   2852  CA  LEU   182      48.519  26.325  47.657
ATOM   2853  HA  LEU   182      47.673  26.644  48.230
ATOM   2854  CB  LEU   182      48.301  26.737  46.194
ATOM   2855  HB2 LEU   182      49.203  26.524  45.653
ATOM   2856  HB3 LEU   182      47.499  26.143  45.800
ATOM   2857  CG  LEU   182      47.954  28.206  45.964
ATOM   2858  HG  LEU   182      48.792  28.800  46.264
ATOM   2859  CD1 LEU   182      47.696  28.454  44.479
ATOM   2860 HD11 LEU   182      46.865  27.832  44.146
ATOM   2861 HD12 LEU   182      47.449  29.504  44.323
ATOM   2862 HD13 LEU   182      48.590  28.202  43.908
ATOM   2863  CD2 LEU   182      46.747  28.633  46.784
ATOM   2864 HD21 LEU   182      46.959  28.492  47.844
ATOM   2865 HD22 LEU   182      46.531  29.684  46.594
ATOM   2866 HD23 LEU   182      45.885  28.028  46.504
ATOM   2867  C   LEU   182      48.589  24.803  47.704
ATOM   2868  O   LEU   182      49.669  24.193  47.591
ATOM   2869  N   SER   183      47.427  24.169  47.854
ATOM   2870  H   SER   183      46.575  24.706  47.936
ATOM   2871  CA  SER   183      47.361  22.718  47.901
ATOM   2872  HA  SER   183      48.219  22.343  48.419
ATOM   2873  CB  SER   183      46.095  22.220  48.600
ATOM   2874  HB2 SER   183      46.152  21.156  48.728
ATOM   2875  HB3 SER   183      46.010  22.692  49.560
ATOM   2876  OG  SER   183      44.957  22.542  47.811
ATOM   2877  HG  SER   183      44.164  22.229  48.252
ATOM   2878  C   SER   183      47.347  22.155  46.484
ATOM   2879  O   SER   183      47.175  22.913  45.531
ATOM   2880  N   GLU   184      47.512  20.843  46.412
ATOM   2881  H   GLU   184      47.670  20.312  47.256
ATOM   2882  CA  GLU   184      47.467  20.158  45.127
ATOM   2883  HA  GLU   184      48.240  20.559  44.505
ATOM   2884  CB  GLU   184      47.745  18.663  45.340
ATOM   2885  HB2 GLU   184      48.807  18.523  45.389
ATOM   2886  HB3 GLU   184      47.302  18.369  46.273
ATOM   2887  CG  GLU   184      47.198  17.760  44.252
ATOM   2888  HG2 GLU   184      46.152  17.964  44.131
ATOM   2889  HG3 GLU   184      47.713  17.976  43.336
ATOM   2890  CD  GLU   184      47.371  16.276  44.573
ATOM   2891  OE1 GLU   184      47.896  15.994  45.672
ATOM   2892  OE2 GLU   184      46.993  15.433  43.722
ATOM   2893  C   GLU   184      46.126  20.406  44.448
ATOM   2894  O   GLU   184      46.082  20.708  43.256
ATOM   2895  N   ALA   185      45.026  20.291  45.185
ATOM   2896  H   ALA   185      45.118  20.070  46.166
ATOM   2897  CA  ALA   185      43.694  20.470  44.629
ATOM   2898  HA  ALA   185      43.592  19.827  43.780
ATOM   2899  CB  ALA   185      42.632  20.085  45.658
ATOM   2900  HB1 ALA   185      42.762  19.030  45.943
ATOM   2901  HB2 ALA   185      42.737  20.722  46.550
ATOM   2902  HB3 ALA   185      41.630  20.227  45.222
ATOM   2903  C   ALA   185      43.474  21.914  44.171
ATOM   2904  O   ALA   185      42.830  22.162  43.155
ATOM   2905  N   GLU   186      44.003  22.860  44.954
ATOM   2906  H   GLU   186      44.511  22.611  45.791
ATOM   2907  CA  GLU   186      43.829  24.261  44.576
ATOM   2908  HA  GLU   186      42.785  24.449  44.444
ATOM   2909  CB  GLU   186      44.348  25.180  45.686
ATOM   2910  HB2 GLU   186      45.318  24.849  46.002
ATOM   2911  HB3 GLU   186      44.416  26.186  45.319
ATOM   2912  CG  GLU   186      43.376  25.129  46.869
ATOM   2913  HG2 GLU   186      42.448  25.581  46.575
ATOM   2914  HG3 GLU   186      43.207  24.103  47.135
ATOM   2915  CD  GLU   186      43.912  25.858  48.067
ATOM   2916  OE1 GLU   186      45.142  25.878  48.252
ATOM   2917  OE2 GLU   186      43.098  26.435  48.820
ATOM   2918  C   GLU   186      44.539  24.554  43.265
ATOM   2919  O   GLU   186      43.956  25.146  42.348
ATOM   2920  N   MET   187      45.795  24.098  43.158
ATOM   2921  H   MET   187      46.251  23.638  43.933
ATOM   2922  CA  MET   187      46.488  24.290  41.879
ATOM   2923  HA  MET   187      46.505  25.334  41.645
ATOM   2924  CB  MET   187      47.930  23.776  41.984
ATOM   2925  HB2 MET   187      47.934  22.913  42.622
ATOM   2926  HB3 MET   187      48.260  23.497  41.002
ATOM   2927  CG  MET   187      48.911  24.784  42.546
ATOM   2928  HG2 MET   187      48.774  24.826  43.609
ATOM   2929  HG3 MET   187      49.904  24.440  42.327
ATOM   2930  SD  MET   187      48.746  26.426  41.906
ATOM   2931  CE  MET   187      49.347  26.324  40.220
ATOM   2932  HE1 MET   187      50.397  25.992  40.224
ATOM   2933  HE2 MET   187      48.737  25.603  39.655
ATOM   2934  HE3 MET   187      49.278  27.315  39.745
ATOM   2935  C   MET   187      45.801  23.537  40.743
ATOM   2936  O   MET   187      45.746  24.022  39.610
ATOM   2937  N   ALA   188      45.276  22.334  41.016
ATOM   2938  H   ALA   188      45.343  21.936  41.942
ATOM   2939  CA  ALA   188      44.604  21.614  39.937
ATOM   2940  HA  ALA   188      45.304  21.458  39.142
ATOM   2941  CB  ALA   188      44.127  20.260  40.438
ATOM   2942  HB1 ALA   188      44.990  19.671  40.785
ATOM   2943  HB2 ALA   188      43.422  20.405  41.272
ATOM   2944  HB3 ALA   188      43.622  19.724  39.620
ATOM   2945  C   ALA   188      43.411  22.399  39.393
ATOM   2946  O   ALA   188      43.143  22.446  38.193
ATOM   2947  N   ALA   189      42.655  23.013  40.317
ATOM   2948  H   ALA   189      42.858  22.925  41.303
ATOM   2949  CA  ALA   189      41.527  23.814  39.845
ATOM   2950  HA  ALA   189      40.901  23.196  39.238
ATOM   2951  CB  ALA   189      40.713  24.299  41.050
ATOM   2952  HB1 ALA   189      40.339  23.431  41.614
ATOM   2953  HB2 ALA   189      41.353  24.912  41.703
ATOM   2954  HB3 ALA   189      39.862  24.904  40.699
ATOM   2955  C   ALA   189      41.995  24.994  39.013
ATOM   2956  O   ALA   189      41.370  25.393  38.023
ATOM   2957  N   TYR   190      43.111  25.626  39.395
ATOM   2958  H   TYR   190      43.643  25.325  40.198
ATOM   2959  CA  TYR   190      43.522  26.780  38.584
ATOM   2960  HA  TYR   190      42.656  27.379  38.391
ATOM   2961  CB  TYR   190      44.517  27.621  39.388
ATOM   2962  HB2 TYR   190      45.177  26.957  39.913
ATOM   2963  HB3 TYR   190      45.085  28.221  38.703
ATOM   2964  CG  TYR   190      43.857  28.539  40.396
ATOM   2965  CD1 TYR   190      42.888  29.441  39.973
ATOM   2966  HD1 TYR   190      42.610  29.483  38.926
ATOM   2967  CE1 TYR   190      42.277  30.284  40.882
ATOM   2968  HE1 TYR   190      41.522  30.991  40.557
ATOM   2969  CZ  TYR   190      42.642  30.209  42.203
ATOM   2970  OH  TYR   190      42.028  31.066  43.097
ATOM   2971  HH  TYR   190      42.374  30.909  43.979
ATOM   2972  CE2 TYR   190      43.603  29.327  42.650
ATOM   2973  HE2 TYR   190      43.875  29.298  43.699
ATOM   2974  CD2 TYR   190      44.218  28.473  41.739
ATOM   2975  HD2 TYR   190      44.969  27.766  42.070
ATOM   2976  C   TYR   190      44.114  26.356  37.250
ATOM   2977  O   TYR   190      44.037  27.064  36.235
ATOM   2978  N   ARG   191      44.749  25.174  37.251
ATOM   2979  H   ARG   191      44.791  24.594  38.077
ATOM   2980  CA  ARG   191      45.387  24.765  35.977
ATOM   2981  HA  ARG   191      45.759  25.650  35.504
ATOM   2982  CB  ARG   191      46.584  23.878  36.297
ATOM   2983  HB2 ARG   191      47.376  24.222  35.661
ATOM   2984  HB3 ARG   191      46.831  24.086  37.321
ATOM   2985  CG  ARG   191      46.591  22.391  36.176
ATOM   2986  HG2 ARG   191      46.102  21.984  37.040
ATOM   2987  HG3 ARG   191      46.039  22.125  35.295
ATOM   2988  CD  ARG   191      47.985  21.762  36.076
ATOM   2989  HD2 ARG   191      47.914  20.727  36.351
ATOM   2990  HD3 ARG   191      48.322  21.838  35.060
ATOM   2991  NE  ARG   191      48.969  22.405  36.941
ATOM   2992  HE  ARG   191      49.580  23.089  36.517
ATOM   2993  CZ  ARG   191      49.129  22.166  38.240
ATOM   2994  NH1 ARG   191      48.332  21.277  38.827
ATOM   2995 HH11 ARG   191      47.630  20.793  38.285
ATOM   2996 HH12 ARG   191      48.430  21.085  39.813
ATOM   2997  NH2 ARG   191      50.048  22.823  38.916
ATOM   2998 HH21 ARG   191      50.634  23.498  38.446
ATOM   2999 HH22 ARG   191      50.168  22.651  39.904
ATOM   3000  C   ARG   191      44.395  24.118  35.024
ATOM   3001  O   ARG   191      44.668  24.100  33.802
ATOM   3002  N   GLU   192      43.275  23.616  35.566
ATOM   3003  H   GLU   192      43.049  23.793  36.535
ATOM   3004  CA  GLU   192      42.390  22.812  34.734
ATOM   3005  HA  GLU   192      42.886  21.889  34.518
ATOM   3006  CB  GLU   192      41.111  22.489  35.519
ATOM   3007  HB2 GLU   192      41.375  22.167  36.507
ATOM   3008  HB3 GLU   192      40.502  23.370  35.581
ATOM   3009  CG  GLU   192      40.312  21.371  34.819
ATOM   3010  HG2 GLU   192      39.816  21.761  33.950
ATOM   3011  HG3 GLU   192      40.970  20.575  34.528
ATOM   3012  CD  GLU   192      39.283  20.860  35.824
ATOM   3013  OE1 GLU   192      38.302  21.586  36.048
ATOM   3014  OE2 GLU   192      39.491  19.742  36.326
ATOM   3015  C   GLU   192      41.995  23.453  33.413
ATOM   3016  O   GLU   192      42.016  22.746  32.390
ATOM   3017  N   PRO   193      41.617  24.728  33.328
ATOM   3018  CD  PRO   193      41.469  25.715  34.427
ATOM   3019  HD2 PRO   193      42.362  26.293  34.569
ATOM   3020  HD3 PRO   193      41.196  25.246  35.352
ATOM   3021  CG  PRO   193      40.327  26.560  33.854
ATOM   3022  HG2 PRO   193      40.278  27.517  34.336
ATOM   3023  HG3 PRO   193      39.386  26.056  33.961
ATOM   3024  CB  PRO   193      40.694  26.705  32.413
ATOM   3025  HB2 PRO   193      41.453  27.453  32.285
ATOM   3026  HB3 PRO   193      39.835  26.963  31.824
ATOM   3027  CA  PRO   193      41.229  25.304  32.030
ATOM   3028  HA  PRO   193      40.442  24.722  31.596
ATOM   3029  C   PRO   193      42.384  25.430  31.044
ATOM   3030  O   PRO   193      42.182  25.770  29.871
ATOM   3031  N   PHE   194      43.591  25.146  31.527
ATOM   3032  H   PHE   194      43.650  24.694  32.428
ATOM   3033  CA  PHE   194      44.826  25.452  30.827
ATOM   3034  HA  PHE   194      44.597  25.740  29.822
ATOM   3035  CB  PHE   194      45.486  26.639  31.551
ATOM   3036  HB2 PHE   194      45.702  26.353  32.562
ATOM   3037  HB3 PHE   194      46.399  26.889  31.048
ATOM   3038  CG  PHE   194      44.578  27.868  31.568
ATOM   3039  CD1 PHE   194      44.053  28.422  30.410
ATOM   3040  HD1 PHE   194      44.305  27.984  29.451
ATOM   3041  CE1 PHE   194      43.210  29.531  30.451
ATOM   3042  HE1 PHE   194      42.814  29.952  29.534
ATOM   3043  CZ  PHE   194      42.885  30.088  31.678
ATOM   3044  HZ  PHE   194      42.223  30.945  31.734
ATOM   3045  CE2 PHE   194      43.419  29.535  32.834
ATOM   3046  HE2 PHE   194      43.174  29.983  33.791
ATOM   3047  CD2 PHE   194      44.255  28.429  32.806
ATOM   3048  HD2 PHE   194      44.649  28.009  33.724
ATOM   3049  C   PHE   194      45.778  24.267  30.800
ATOM   3050  O   PHE   194      46.999  24.440  30.718
ATOM   3051  N   LEU   195      45.239  23.064  30.881
ATOM   3052  H   LEU   195      44.236  22.966  30.937
ATOM   3053  CA  LEU   195      46.085  21.874  30.889
ATOM   3054  HA  LEU   195      46.838  22.001  31.637
ATOM   3055  CB  LEU   195      45.279  20.606  31.220
ATOM   3056  HB2 LEU   195      44.395  20.601  30.611
ATOM   3057  HB3 LEU   195      45.883  19.752  30.982
ATOM   3058  CG  LEU   195      44.851  20.496  32.690
ATOM   3059  HG  LEU   195      44.480  21.453  32.992
ATOM   3060  CD1 LEU   195      43.715  19.487  32.852
ATOM   3061 HD11 LEU   195      44.047  18.507  32.510
ATOM   3062 HD12 LEU   195      43.429  19.426  33.902
ATOM   3063 HD13 LEU   195      42.858  19.806  32.261
ATOM   3064  CD2 LEU   195      46.020  20.148  33.598
ATOM   3065 HD21 LEU   195      46.783  20.923  33.523
ATOM   3066 HD22 LEU   195      45.673  20.080  34.629
ATOM   3067 HD23 LEU   195      46.444  19.190  33.295
ATOM   3068  C   LEU   195      46.772  21.666  29.545
ATOM   3069  O   LEU   195      47.895  21.149  29.497
ATOM   3070  N   ALA   196      46.093  22.033  28.461
ATOM   3071  H   ALA   196      45.177  22.450  28.555
ATOM   3072  CA  ALA   196      46.674  21.830  27.131
ATOM   3073  HA  ALA   196      47.316  20.976  27.173
ATOM   3074  CB  ALA   196      45.581  21.555  26.106
ATOM   3075  HB1 ALA   196      45.025  20.649  26.395
ATOM   3076  HB2 ALA   196      44.890  22.413  26.067
ATOM   3077  HB3 ALA   196      46.036  21.406  25.114
ATOM   3078  C   ALA   196      47.504  23.031  26.699
ATOM   3079  O   ALA   196      47.089  24.189  26.789
ATOM   3080  N   ALA   197      48.711  22.748  26.222
ATOM   3081  H   ALA   197      49.044  21.796  26.251
ATOM   3082  CA  ALA   197      49.552  23.777  25.663
ATOM   3083  HA  ALA   197      49.645  24.565  26.381
ATOM   3084  CB  ALA   197      50.958  23.248  25.336
ATOM   3085  HB1 ALA   197      51.433  22.875  26.256
ATOM   3086  HB2 ALA   197      50.882  22.429  24.604
ATOM   3087  HB3 ALA   197      51.567  24.062  24.912
ATOM   3088  C   ALA   197      48.911  24.348  24.401
ATOM   3089  O   ALA   197      48.087  23.659  23.776
ATOM   3090  N   GLY   198      49.301  25.557  24.068
ATOM   3091  H   GLY   198      49.946  26.041  24.676
ATOM   3092  CA  GLY   198      48.847  26.229  22.867
ATOM   3093  HA2 GLY   198      49.656  26.801  22.455
ATOM   3094  HA3 GLY   198      48.527  25.496  22.152
ATOM   3095  C   GLY   198      47.679  27.164  23.185
ATOM   3096  O   GLY   198      47.606  27.761  24.247
ATOM   3097  N   GLU   199      46.792  27.308  22.221
ATOM   3098  H   GLU   199      46.823  26.690  21.424
ATOM   3099  CA  GLU   199      45.759  28.348  22.282
ATOM   3100  HA  GLU   199      46.252  29.296  22.336
ATOM   3101  CB  GLU   199      44.947  28.313  20.978
ATOM   3102  HB2 GLU   199      44.609  27.311  20.791
ATOM   3103  HB3 GLU   199      44.100  28.966  21.065
ATOM   3104  CG  GLU   199      45.839  28.777  19.824
ATOM   3105  HG2 GLU   199      46.706  28.146  19.791
ATOM   3106  HG3 GLU   199      45.287  28.675  18.909
ATOM   3107  CD  GLU   199      46.295  30.199  19.942
ATOM   3108  OE1 GLU   199      45.651  31.033  20.629
ATOM   3109  OE2 GLU   199      47.341  30.517  19.305
ATOM   3110  C   GLU   199      44.813  28.243  23.470
ATOM   3111  O   GLU   199      44.238  29.297  23.820
ATOM   3112  N   ALA   200      44.676  27.081  24.074
ATOM   3113  H   ALA   200      45.122  26.258  23.695
ATOM   3114  CA  ALA   200      43.874  26.983  25.297
ATOM   3115  HA  ALA   200      42.850  27.168  25.049
ATOM   3116  CB  ALA   200      43.986  25.584  25.885
ATOM   3117  HB1 ALA   200      43.620  24.848  25.153
ATOM   3118  HB2 ALA   200      45.039  25.371  26.125
ATOM   3119  HB3 ALA   200      43.381  25.522  26.802
ATOM   3120  C   ALA   200      44.321  28.025  26.316
ATOM   3121  O   ALA   200      43.482  28.482  27.097
ATOM   3122  N   ARG   201      45.625  28.332  26.343
ATOM   3123  H   ARG   201      46.238  27.891  25.671
ATOM   3124  CA  ARG   201      46.203  29.274  27.300
ATOM   3125  HA  ARG   201      45.673  29.206  28.227
ATOM   3126  CB  ARG   201      47.686  28.876  27.526
ATOM   3127  HB2 ARG   201      48.179  28.776  26.578
ATOM   3128  HB3 ARG   201      48.176  29.634  28.107
ATOM   3129  CG  ARG   201      47.741  27.568  28.259
ATOM   3130  HG2 ARG   201      47.480  27.743  29.285
ATOM   3131  HG3 ARG   201      47.027  26.901  27.817
ATOM   3132  CD  ARG   201      49.114  26.906  28.215
ATOM   3133  HD2 ARG   201      49.397  26.726  27.196
ATOM   3134  HD3 ARG   201      49.840  27.544  28.680
ATOM   3135  NE  ARG   201      49.034  25.630  28.942
ATOM   3136  HE  ARG   201      48.177  25.405  29.426
ATOM   3137  CZ  ARG   201      50.044  24.757  28.991
ATOM   3138  NH1 ARG   201      51.167  25.076  28.341
ATOM   3139 HH11 ARG   201      51.230  25.951  27.841
ATOM   3140 HH12 ARG   201      51.953  24.441  28.350
ATOM   3141  NH2 ARG   201      49.895  23.623  29.659
ATOM   3142 HH21 ARG   201      49.024  23.426  30.131
ATOM   3143 HH22 ARG   201      50.652  22.956  29.696
ATOM   3144  C   ARG   201      46.219  30.716  26.840
ATOM   3145  O   ARG   201      46.655  31.633  27.551
ATOM   3146  N   ARG   202      45.770  30.979  25.613
ATOM   3147  H   ARG   202      45.395  30.229  25.051
ATOM   3148  CA  ARG   202      45.812  32.337  25.067
ATOM   3149  HA  ARG   202      46.839  32.594  24.907
ATOM   3150  CB  ARG   202      45.111  32.313  23.692
ATOM   3151  HB2 ARG   202      45.625  31.625  23.049
ATOM   3152  HB3 ARG   202      44.096  31.990  23.823
ATOM   3153  CG  ARG   202      45.111  33.699  23.042
ATOM   3154  HG2 ARG   202      44.460  33.663  22.190
ATOM   3155  HG3 ARG   202      44.725  34.399  23.758
ATOM   3156  CD  ARG   202      46.454  34.206  22.577
ATOM   3157  HD2 ARG   202      46.331  35.213  22.228
ATOM   3158  HD3 ARG   202      47.125  34.198  23.414
ATOM   3159  NE  ARG   202      47.053  33.415  21.500
ATOM   3160  HE  ARG   202      46.589  32.576  21.184
ATOM   3161  CZ  ARG   202      48.210  33.787  20.927
ATOM   3162  NH1 ARG   202      48.886  34.861  21.295
ATOM   3163 HH11 ARG   202      48.535  35.450  22.036
ATOM   3164 HH12 ARG   202      49.756  35.093  20.836
ATOM   3165  NH2 ARG   202      48.675  32.997  19.950
ATOM   3166 HH21 ARG   202      48.157  32.174  19.678
ATOM   3167 HH22 ARG   202      49.543  33.223  19.487
ATOM   3168  C   ARG   202      45.186  33.425  25.929
ATOM   3169  O   ARG   202      45.780  34.513  25.989
ATOM   3170  N   PRO   203      44.060  33.223  26.609
ATOM   3171  CD  PRO   203      43.183  32.041  26.645
ATOM   3172  HD2 PRO   203      43.648  31.242  27.190
ATOM   3173  HD3 PRO   203      42.954  31.710  25.651
ATOM   3174  CG  PRO   203      41.931  32.513  27.353
ATOM   3175  HG2 PRO   203      41.515  31.723  27.947
ATOM   3176  HG3 PRO   203      41.201  32.848  26.642
ATOM   3177  CB  PRO   203      42.374  33.649  28.225
ATOM   3178  HB2 PRO   203      42.695  33.286  29.183
ATOM   3179  HB3 PRO   203      41.575  34.354  28.360
ATOM   3180  CA  PRO   203      43.551  34.302  27.470
ATOM   3181  HA  PRO   203      43.206  35.123  26.877
ATOM   3182  C   PRO   203      44.571  34.774  28.489
ATOM   3183  O   PRO   203      44.585  35.953  28.841
ATOM   3184  N   THR   204      45.422  33.858  28.943
ATOM   3185  H   THR   204      45.415  32.921  28.566
ATOM   3186  CA  THR   204      46.372  34.226  29.999
ATOM   3187  HA  THR   204      45.862  34.902  30.653
ATOM   3188  CB  THR   204      46.816  33.030  30.853
ATOM   3189  HB  THR   204      47.321  33.388  31.726
ATOM   3190  CG2 THR   204      45.614  32.175  31.279
ATOM   3191 HG21 THR   204      45.103  31.798  30.393
ATOM   3192 HG22 THR   204      45.960  31.335  31.883
ATOM   3193 HG23 THR   204      44.925  32.782  31.865
ATOM   3194  OG1 THR   204      47.700  32.164  30.117
ATOM   3195  HG1 THR   204      47.961  31.426  30.673
ATOM   3196  C   THR   204      47.576  34.976  29.440
ATOM   3197  O   THR   204      48.328  35.566  30.214
ATOM   3198  N   LEU   205      47.734  35.014  28.125
ATOM   3199  H   LEU   205      47.142  34.428  27.554
ATOM   3200  CA  LEU   205      48.718  35.860  27.459
ATOM   3201  HA  LEU   205      49.492  36.107  28.156
ATOM   3202  CB  LEU   205      49.333  35.104  26.277
ATOM   3203  HB2 LEU   205      49.781  34.205  26.654
ATOM   3204  HB3 LEU   205      48.543  34.851  25.597
ATOM   3205  CG  LEU   205      50.409  35.882  25.492
ATOM   3206  HG  LEU   205      49.936  36.718  25.021
ATOM   3207  CD1 LEU   205      51.491  36.413  26.415
ATOM   3208 HD11 LEU   205      51.972  35.580  26.929
ATOM   3209 HD12 LEU   205      52.234  36.956  25.831
ATOM   3210 HD13 LEU   205      51.046  37.084  27.150
ATOM   3211  CD2 LEU   205      50.980  34.983  24.399
ATOM   3212 HD21 LEU   205      50.181  34.680  23.723
ATOM   3213 HD22 LEU   205      51.742  35.527  23.841
ATOM   3214 HD23 LEU   205      51.427  34.097  24.853
ATOM   3215  C   LEU   205      48.102  37.152  26.920
ATOM   3216  O   LEU   205      48.656  38.242  27.000
ATOM   3217  N   SER   206      46.911  37.023  26.336
ATOM   3218  H   SER   206      46.472  36.118  26.238
ATOM   3219  CA  SER   206      46.263  38.237  25.843
ATOM   3220  HA  SER   206      46.905  38.690  25.117
ATOM   3221  CB  SER   206      44.933  37.887  25.162
ATOM   3222  HB2 SER   206      44.339  37.261  25.801
ATOM   3223  HB3 SER   206      44.387  38.780  24.927
ATOM   3224  OG  SER   206      45.281  37.188  23.964
ATOM   3225  HG  SER   206      44.481  36.942  23.493
ATOM   3226  C   SER   206      46.039  39.231  26.970
ATOM   3227  O   SER   206      46.133  40.435  26.769
ATOM   3228  N   TRP   207      45.717  38.691  28.163
ATOM   3229  H   TRP   207      45.683  37.694  28.320
ATOM   3230  CA  TRP   207      45.419  39.678  29.223
ATOM   3231  HA  TRP   207      44.617  40.295  28.874
ATOM   3232  CB  TRP   207      44.904  38.886  30.432
ATOM   3233  HB2 TRP   207      45.356  37.914  30.393
ATOM   3234  HB3 TRP   207      45.236  39.399  31.315
ATOM   3235  CG  TRP   207      43.435  38.687  30.562
ATOM   3236  CD1 TRP   207      42.803  37.558  30.981
ATOM   3237  HD1 TRP   207      43.303  36.644  31.279
ATOM   3238  NE1 TRP   207      41.427  37.741  30.975
ATOM   3239  HE1 TRP   207      40.740  37.051  31.243
ATOM   3240  CE2 TRP   207      41.156  39.009  30.545
ATOM   3241  CZ2 TRP   207      39.925  39.667  30.369
ATOM   3242  HZ2 TRP   207      38.988  39.165  30.585
ATOM   3243  CH2 TRP   207      39.944  40.961  29.917
ATOM   3244  HH2 TRP   207      39.008  41.487  29.776
ATOM   3245  CZ3 TRP   207      41.158  41.622  29.633
ATOM   3246  HZ3 TRP   207      41.156  42.647  29.280
ATOM   3247  CE3 TRP   207      42.358  40.941  29.812
ATOM   3248  HE3 TRP   207      43.292  41.442  29.584
ATOM   3249  CD2 TRP   207      42.384  39.633  30.275
ATOM   3250  C   TRP   207      46.584  40.589  29.564
ATOM   3251  O   TRP   207      46.422  41.823  29.612
ATOM   3252  N   PRO   208      47.790  40.097  29.867
ATOM   3253  CD  PRO   208      48.204  38.686  29.981
ATOM   3254  HD2 PRO   208      47.812  38.102  29.170
ATOM   3255  HD3 PRO   208      47.882  38.264  30.914
ATOM   3256  CG  PRO   208      49.714  38.766  29.914
ATOM   3257  HG2 PRO   208      50.050  38.746  28.896
ATOM   3258  HG3 PRO   208      50.161  37.952  30.453
ATOM   3259  CB  PRO   208      50.053  40.076  30.558
ATOM   3260  HB2 PRO   208      50.969  40.467  30.159
ATOM   3261  HB3 PRO   208      50.147  39.960  31.621
ATOM   3262  CA  PRO   208      48.878  41.007  30.220
ATOM   3263  HA  PRO   208      48.607  41.576  31.085
ATOM   3264  C   PRO   208      49.193  41.947  29.064
ATOM   3265  O   PRO   208      49.702  43.043  29.286
ATOM   3266  N   ARG   209      48.912  41.507  27.837
ATOM   3267  H   ARG   209      48.534  40.580  27.704
ATOM   3268  CA  ARG   209      49.154  42.368  26.695
ATOM   3269  HA  ARG   209      50.136  42.788  26.775
ATOM   3270  CB  ARG   209      49.081  41.495  25.416
ATOM   3271  HB2 ARG   209      48.237  40.836  25.482
ATOM   3272  HB3 ARG   209      48.975  42.128  24.557
ATOM   3273  CG  ARG   209      50.360  40.672  25.286
ATOM   3274  HG2 ARG   209      51.201  41.335  25.213
ATOM   3275  HG3 ARG   209      50.470  40.050  26.153
ATOM   3276  CD  ARG   209      50.309  39.791  24.042
ATOM   3277  HD2 ARG   209      49.542  39.048  24.151
ATOM   3278  HD3 ARG   209      50.103  40.391  23.177
ATOM   3279  NE  ARG   209      51.619  39.141  23.901
ATOM   3280  HE  ARG   209      52.348  39.429  24.538
ATOM   3281  CZ  ARG   209      51.927  38.213  23.015
ATOM   3282  NH1 ARG   209      51.023  37.806  22.137
ATOM   3283 HH11 ARG   209      50.093  38.201  22.148
ATOM   3284 HH12 ARG   209      51.263  37.100  21.454
ATOM   3285  NH2 ARG   209      53.166  37.697  22.995
ATOM   3286 HH21 ARG   209      53.856  38.015  23.661
ATOM   3287 HH22 ARG   209      53.409  36.992  22.314
ATOM   3288  C   ARG   209      48.142  43.491  26.599
ATOM   3289  O   ARG   209      48.266  44.450  25.830
ATOM   3290  N   GLN   210      47.078  43.370  27.397
ATOM   3291  H   GLN   210      47.002  42.594  28.039
ATOM   3292  CA  GLN   210      46.024  44.384  27.324
ATOM   3293  HA  GLN   210      46.095  44.890  26.384
ATOM   3294  CB  GLN   210      44.674  43.671  27.401
ATOM   3295  HB2 GLN   210      44.711  42.946  28.191
ATOM   3296  HB3 GLN   210      43.914  44.396  27.617
ATOM   3297  CG  GLN   210      44.315  42.954  26.092
ATOM   3298  HG2 GLN   210      45.176  42.412  25.748
ATOM   3299  HG3 GLN   210      43.513  42.268  26.283
ATOM   3300  CD  GLN   210      43.883  43.917  25.012
ATOM   3301  OE1 GLN   210      42.791  44.482  25.084
ATOM   3302  NE2 GLN   210      44.717  44.153  24.007
ATOM   3303 HE21 GLN   210      44.450  44.793  23.273
ATOM   3304 HE22 GLN   210      45.615  43.691  23.981
ATOM   3305  C   GLN   210      46.171  45.401  28.441
ATOM   3306  O   GLN   210      45.467  46.422  28.471
ATOM   3307  N   ILE   211      47.062  45.151  29.408
ATOM   3308  H   ILE   211      47.677  44.352  29.357
ATOM   3309  CA  ILE   211      47.115  46.072  30.540
ATOM   3310  HA  ILE   211      46.141  46.125  30.980
ATOM   3311  CB  ILE   211      48.112  45.576  31.615
ATOM   3312  HB  ILE   211      49.085  45.590  31.170
ATOM   3313  CG2 ILE   211      48.158  46.506  32.812
ATOM   3314 HG21 ILE   211      47.169  46.565  33.265
ATOM   3315 HG22 ILE   211      48.870  46.122  33.544
ATOM   3316 HG23 ILE   211      48.470  47.499  32.490
ATOM   3317  CG1 ILE   211      47.840  44.129  32.061
ATOM   3318 HG12 ILE   211      46.946  44.120  32.684
ATOM   3319 HG13 ILE   211      47.671  43.518  31.174
ATOM   3320  CD1 ILE   211      49.015  43.562  32.851
ATOM   3321 HD11 ILE   211      49.185  44.171  33.739
ATOM   3322 HD12 ILE   211      48.792  42.538  33.152
ATOM   3323 HD13 ILE   211      49.910  43.570  32.229
ATOM   3324  C   ILE   211      47.515  47.467  30.086
ATOM   3325  O   ILE   211      48.459  47.633  29.304
ATOM   3326  N   PRO   212      46.749  48.478  30.506
ATOM   3327  CD  PRO   212      45.583  48.402  31.404
ATOM   3328  HD2 PRO   212      45.819  47.872  32.307
ATOM   3329  HD3 PRO   212      44.749  47.930  30.920
ATOM   3330  CG  PRO   212      45.301  49.858  31.683
ATOM   3331  HG2 PRO   212      45.827  50.179  32.562
ATOM   3332  HG3 PRO   212      44.248  50.016  31.819
ATOM   3333  CB  PRO   212      45.794  50.616  30.467
ATOM   3334  HB2 PRO   212      46.052  51.625  30.725
ATOM   3335  HB3 PRO   212      45.049  50.623  29.695
ATOM   3336  CA  PRO   212      47.030  49.837  30.021
ATOM   3337  HA  PRO   212      47.123  49.848  28.955
ATOM   3338  C   PRO   212      48.294  50.362  30.677
ATOM   3339  O   PRO   212      48.290  50.951  31.759
ATOM   3340  N   ILE   213      49.440  50.114  30.051
ATOM   3341  H   ILE   213      49.415  49.659  29.150
ATOM   3342  CA  ILE   213      50.729  50.476  30.621
ATOM   3343  HA  ILE   213      50.577  51.077  31.493
ATOM   3344  CB  ILE   213      51.567  49.237  30.992
ATOM   3345  HB  ILE   213      51.871  48.776  30.076
ATOM   3346  CG2 ILE   213      52.838  49.688  31.712
ATOM   3347 HG21 ILE   213      52.570  50.232  32.618
ATOM   3348 HG22 ILE   213      53.435  48.815  31.977
ATOM   3349 HG23 ILE   213      53.417  50.338  31.056
ATOM   3350  CG1 ILE   213      50.841  48.172  31.812
ATOM   3351 HG12 ILE   213      50.509  48.655  32.731
ATOM   3352 HG13 ILE   213      49.973  47.864  31.230
ATOM   3353  CD1 ILE   213      51.675  46.956  32.155
ATOM   3354 HD11 ILE   213      52.543  47.263  32.739
ATOM   3355 HD12 ILE   213      51.076  46.256  32.738
ATOM   3356 HD13 ILE   213      52.008  46.472  31.237
ATOM   3357  C   ILE   213      51.526  51.271  29.589
ATOM   3358  O   ILE   213      51.594  50.751  28.470
ATOM   3359  N   ALA   214      52.080  52.407  29.981
ATOM   3360  H   ALA   214      51.950  52.733  30.928
ATOM   3361  CA  ALA   214      52.884  53.194  29.038
ATOM   3362  HA  ALA   214      53.118  54.131  29.499
ATOM   3363  CB  ALA   214      54.188  52.454  28.777
ATOM   3364  HB1 ALA   214      54.735  52.330  29.725
ATOM   3365  HB2 ALA   214      53.968  51.463  28.348
ATOM   3366  HB3 ALA   214      54.803  53.031  28.071
ATOM   3367  C   ALA   214      52.121  53.475  27.750
ATOM   3368  O   ALA   214      52.668  53.479  26.639
ATOM   3369  N   GLY   215      50.815  53.725  27.855
ATOM   3370  H   GLY   215      50.365  53.573  28.746
ATOM   3371  CA  GLY   215      50.013  54.205  26.748
ATOM   3372  HA2 GLY   215      49.162  54.712  27.158
ATOM   3373  HA3 GLY   215      50.609  54.901  26.190
ATOM   3374  C   GLY   215      49.509  53.168  25.792
ATOM   3375  O   GLY   215      48.792  53.465  24.828
ATOM   3376  N   THR   216      49.847  51.891  26.001
ATOM   3377  H   THR   216      50.391  51.659  26.821
ATOM   3378  CA  THR   216      49.462  50.827  25.093
ATOM   3379  HA  THR   216      48.789  51.224  24.362
ATOM   3380  CB  THR   216      50.717  50.270  24.368
ATOM   3381  HB  THR   216      51.516  50.115  25.063
ATOM   3382  CG2 THR   216      50.381  48.986  23.648
ATOM   3383 HG21 THR   216      49.600  49.175  22.912
ATOM   3384 HG22 THR   216      51.271  48.607  23.145
ATOM   3385 HG23 THR   216      50.029  48.246  24.368
ATOM   3386  OG1 THR   216      51.082  51.243  23.388
ATOM   3387  HG1 THR   216      51.858  50.941  22.910
ATOM   3388  C   THR   216      48.780  49.679  25.812
ATOM   3389  O   THR   216      49.258  49.378  26.922
ATOM   3390  N   PRO   217      47.723  49.026  25.322
ATOM   3391  CD  PRO   217      47.121  47.878  26.018
ATOM   3392  HD2 PRO   217      46.738  48.179  26.974
ATOM   3393  HD3 PRO   217      47.848  47.099  26.153
ATOM   3394  CG  PRO   217      46.013  47.408  25.140
ATOM   3395  HG2 PRO   217      45.068  47.601  25.611
ATOM   3396  HG3 PRO   217      46.114  46.355  24.958
ATOM   3397  CB  PRO   217      46.098  48.157  23.849
ATOM   3398  HB2 PRO   217      45.124  48.497  23.554
ATOM   3399  HB3 PRO   217      46.503  47.526  23.082
ATOM   3400  CA  PRO   217      47.015  49.344  24.087
ATOM   3401  HA  PRO   217      47.700  49.468  23.274
ATOM   3402  C   PRO   217      46.159  50.600  24.278
ATOM   3403  O   PRO   217      45.563  50.816  25.333
ATOM   3404  N   ALA   218      46.094  51.437  23.246
ATOM   3405  H   ALA   218      46.490  51.197  22.349
ATOM   3406  CA  ALA   218      45.428  52.717  23.466
ATOM   3407  HA  ALA   218      45.886  53.194  24.307
ATOM   3408  CB  ALA   218      45.680  53.584  22.223
ATOM   3409  HB1 ALA   218      46.763  53.729  22.092
ATOM   3410  HB2 ALA   218      45.267  53.081  21.335
ATOM   3411  HB3 ALA   218      45.191  54.561  22.351
ATOM   3412  C   ALA   218      43.949  52.597  23.738
ATOM   3413  O   ALA   218      43.362  53.488  24.371
ATOM   3414  N   ASP   219      43.294  51.539  23.253
ATOM   3415  H   ASP   219      43.771  50.806  22.747
ATOM   3416  CA  ASP   219      41.847  51.494  23.489
ATOM   3417  HA  ASP   219      41.446  52.458  23.255
ATOM   3418  CB  ASP   219      41.158  50.476  22.607
ATOM   3419  HB2 ASP   219      40.102  50.584  22.755
ATOM   3420  HB3 ASP   219      41.402  50.713  21.589
ATOM   3421  CG  ASP   219      41.501  49.023  22.828
ATOM   3422  OD1 ASP   219      42.672  48.671  23.082
ATOM   3423  OD2 ASP   219      40.590  48.170  22.757
ATOM   3424  C   ASP   219      41.606  51.234  24.975
ATOM   3425  O   ASP   219      40.744  51.863  25.580
ATOM   3426  N   VAL   220      42.357  50.306  25.567
ATOM   3427  H   VAL   220      43.049  49.800  25.033
ATOM   3428  CA  VAL   220      42.175  50.020  26.999
ATOM   3429  HA  VAL   220      41.127  49.902  27.182
ATOM   3430  CB  VAL   220      42.878  48.716  27.406
ATOM   3431  HB  VAL   220      43.932  48.834  27.259
ATOM   3432  CG1 VAL   220      42.621  48.415  28.880
ATOM   3433 HG11 VAL   220      41.550  48.309  29.049
ATOM   3434 HG12 VAL   220      43.125  47.488  29.156
ATOM   3435 HG13 VAL   220      43.005  49.232  29.491
ATOM   3436  CG2 VAL   220      42.385  47.577  26.519
ATOM   3437 HG21 VAL   220      42.612  47.802  25.477
ATOM   3438 HG22 VAL   220      42.883  46.650  26.807
ATOM   3439 HG23 VAL   220      41.308  47.462  26.639
ATOM   3440  C   VAL   220      42.666  51.180  27.832
ATOM   3441  O   VAL   220      42.116  51.479  28.889
ATOM   3442  N   VAL   221      43.709  51.879  27.391
ATOM   3443  H   VAL   221      44.216  51.593  26.566
ATOM   3444  CA  VAL   221      44.099  53.074  28.138
ATOM   3445  HA  VAL   221      44.363  52.787  29.134
ATOM   3446  CB  VAL   221      45.310  53.752  27.481
ATOM   3447  HB  VAL   221      45.117  53.842  26.432
ATOM   3448  CG1 VAL   221      45.572  55.137  28.035
ATOM   3449 HG11 VAL   221      45.766  55.070  29.106
ATOM   3450 HG12 VAL   221      46.439  55.570  27.536
ATOM   3451 HG13 VAL   221      44.701  55.768  27.863
ATOM   3452  CG2 VAL   221      46.539  52.857  27.669
ATOM   3453 HG21 VAL   221      46.359  51.889  27.202
ATOM   3454 HG22 VAL   221      47.407  53.328  27.207
ATOM   3455 HG23 VAL   221      46.727  52.716  28.734
ATOM   3456  C   VAL   221      42.944  54.054  28.201
ATOM   3457  O   VAL   221      42.682  54.622  29.263
ATOM   3458  N   ALA   222      42.282  54.216  27.061
ATOM   3459  H   ALA   222      42.550  53.690  26.241
ATOM   3460  CA  ALA   222      41.160  55.159  26.995
ATOM   3461  HA  ALA   222      41.516  56.115  27.317
ATOM   3462  CB  ALA   222      40.716  55.287  25.554
ATOM   3463  HB1 ALA   222      41.553  55.660  24.943
ATOM   3464  HB2 ALA   222      40.398  54.302  25.179
ATOM   3465  HB3 ALA   222      39.873  55.993  25.492
ATOM   3466  C   ALA   222      40.019  54.750  27.916
ATOM   3467  O   ALA   222      39.422  55.555  28.666
ATOM   3468  N   ILE   223      39.690  53.472  27.888
ATOM   3469  H   ILE   223      40.203  52.843  27.286
ATOM   3470  CA  ILE   223      38.604  52.945  28.708
ATOM   3471  HA  ILE   223      37.706  53.485  28.486
ATOM   3472  CB  ILE   223      38.407  51.465  28.323
ATOM   3473  HB  ILE   223      39.383  51.040  28.213
ATOM   3474  CG2 ILE   223      37.728  50.720  29.466
ATOM   3475 HG21 ILE   223      36.757  51.171  29.669
ATOM   3476 HG22 ILE   223      37.591  49.674  29.189
ATOM   3477 HG23 ILE   223      38.350  50.780  30.360
ATOM   3478  CG1 ILE   223      37.690  51.273  26.991
ATOM   3479 HG12 ILE   223      36.631  51.446  27.184
ATOM   3480 HG13 ILE   223      38.069  52.046  26.324
ATOM   3481  CD1 ILE   223      37.869  49.919  26.345
ATOM   3482 HD11 ILE   223      37.490  49.144  27.012
ATOM   3483 HD12 ILE   223      37.319  49.888  25.405
ATOM   3484 HD13 ILE   223      38.928  49.745  26.152
ATOM   3485  C   ILE   223      38.914  53.088  30.181
ATOM   3486  O   ILE   223      38.057  53.505  30.968
ATOM   3487  N   ALA   224      40.142  52.736  30.581
ATOM   3488  H   ALA   224      40.804  52.386  29.903
ATOM   3489  CA  ALA   224      40.538  52.850  31.982
ATOM   3490  HA  ALA   224      39.768  52.411  32.580
ATOM   3491  CB  ALA   224      41.849  52.136  32.302
ATOM   3492  HB1 ALA   224      41.748  51.063  32.074
ATOM   3493  HB2 ALA   224      42.659  52.566  31.692
ATOM   3494  HB3 ALA   224      42.086  52.263  33.369
ATOM   3495  C   ALA   224      40.660  54.319  32.374
ATOM   3496  O   ALA   224      40.365  54.708  33.502
ATOM   3497  N   ARG   225      41.096  55.202  31.467
ATOM   3498  H   ARG   225      41.408  54.893  30.558
ATOM   3499  CA  ARG   225      41.112  56.619  31.818
ATOM   3500  HA  ARG   225      41.715  56.754  32.692
ATOM   3501  CB  ARG   225      41.744  57.378  30.657
ATOM   3502  HB2 ARG   225      42.793  57.153  30.639
ATOM   3503  HB3 ARG   225      41.290  57.040  29.747
ATOM   3504  CG  ARG   225      41.584  58.880  30.738
ATOM   3505  HG2 ARG   225      40.657  59.129  30.258
ATOM   3506  HG3 ARG   225      41.529  59.141  31.777
ATOM   3507  CD  ARG   225      42.653  59.730  30.118
ATOM   3508  HD2 ARG   225      42.203  60.209  29.269
ATOM   3509  HD3 ARG   225      42.913  60.470  30.850
ATOM   3510  NE  ARG   225      43.895  59.165  29.653
ATOM   3511  HE  ARG   225      44.684  59.200  30.283
ATOM   3512  CZ  ARG   225      44.085  58.603  28.465
ATOM   3513  NH1 ARG   225      43.089  58.517  27.591
ATOM   3514 HH11 ARG   225      42.177  58.880  27.827
ATOM   3515 HH12 ARG   225      43.243  58.087  26.690
ATOM   3516  NH2 ARG   225      45.274  58.117  28.133
ATOM   3517 HH21 ARG   225      46.043  58.174  28.786
ATOM   3518 HH22 ARG   225      45.411  57.690  27.228
ATOM   3519  C   ARG   225      39.693  57.077  32.121
ATOM   3520  O   ARG   225      39.474  57.870  33.026
ATOM   3521  N   ASP   226      38.755  56.572  31.334
ATOM   3522  H   ASP   226      39.011  55.912  30.614
ATOM   3523  CA  ASP   226      37.348  56.961  31.495
ATOM   3524  HA  ASP   226      37.275  58.028  31.447
ATOM   3525  CB  ASP   226      36.455  56.354  30.417
ATOM   3526  HB2 ASP   226      36.855  55.396  30.148
ATOM   3527  HB3 ASP   226      35.470  56.230  30.826
ATOM   3528  CG  ASP   226      36.345  57.189  29.166
ATOM   3529  OD1 ASP   226      36.895  58.312  29.144
ATOM   3530  OD2 ASP   226      35.694  56.727  28.201
ATOM   3531  C   ASP   226      36.796  56.486  32.831
ATOM   3532  O   ASP   226      36.158  57.260  33.538
ATOM   3533  N   TYR   227      37.005  55.215  33.167
ATOM   3534  H   TYR   227      37.541  54.583  32.588
ATOM   3535  CA  TYR   227      36.398  54.793  34.447
ATOM   3536  HA  TYR   227      35.417  55.220  34.486
ATOM   3537  CB  TYR   227      36.232  53.292  34.516
ATOM   3538  HB2 TYR   227      35.708  53.099  35.433
ATOM   3539  HB3 TYR   227      35.608  53.029  33.684
ATOM   3540  CG  TYR   227      37.376  52.325  34.489
ATOM   3541  CD1 TYR   227      38.428  52.344  35.401
ATOM   3542  HD1 TYR   227      38.440  53.099  36.179
ATOM   3543  CE1 TYR   227      39.457  51.425  35.340
ATOM   3544  HE1 TYR   227      40.267  51.454  36.059
ATOM   3545  CZ  TYR   227      39.433  50.474  34.351
ATOM   3546  OH  TYR   227      40.443  49.543  34.240
ATOM   3547  HH  TYR   227      40.262  48.962  33.497
ATOM   3548  CE2 TYR   227      38.409  50.419  33.423
ATOM   3549  HE2 TYR   227      38.409  49.662  32.648
ATOM   3550  CD2 TYR   227      37.390  51.342  33.501
ATOM   3551  HD2 TYR   227      36.582  51.302  32.779
ATOM   3552  C   TYR   227      37.185  55.366  35.625
ATOM   3553  O   TYR   227      36.623  55.547  36.703
ATOM   3554  N   ALA   228      38.473  55.623  35.426
ATOM   3555  H   ALA   228      38.922  55.429  34.542
ATOM   3556  CA  ALA   228      39.208  56.202  36.546
ATOM   3557  HA  ALA   228      39.058  55.584  37.407
ATOM   3558  CB  ALA   228      40.705  56.315  36.286
ATOM   3559  HB1 ALA   228      41.121  55.313  36.097
ATOM   3560  HB2 ALA   228      40.878  56.956  35.408
ATOM   3561  HB3 ALA   228      41.199  56.757  37.166
ATOM   3562  C   ALA   228      38.636  57.595  36.843
ATOM   3563  O   ALA   228      38.422  57.988  37.983
ATOM   3564  N   GLY   229      38.410  58.373  35.781
ATOM   3565  H   GLY   229      38.588  58.040  34.845
ATOM   3566  CA  GLY   229      37.894  59.727  36.019
ATOM   3567  HA2 GLY   229      38.564  60.253  36.672
ATOM   3568  HA3 GLY   229      37.823  60.250  35.085
ATOM   3569  C   GLY   229      36.515  59.655  36.663
ATOM   3570  O   GLY   229      36.149  60.367  37.597
ATOM   3571  N   TRP   230      35.687  58.745  36.160
ATOM   3572  H   TRP   230      35.990  58.160  35.394
ATOM   3573  CA  TRP   230      34.331  58.587  36.712
ATOM   3574  HA  TRP   230      33.837  59.535  36.667
ATOM   3575  CB  TRP   230      33.558  57.599  35.833
ATOM   3576  HB2 TRP   230      33.356  58.051  34.882
ATOM   3577  HB3 TRP   230      34.148  56.714  35.690
ATOM   3578  CG  TRP   230      32.266  57.234  36.495
ATOM   3579  CD1 TRP   230      31.202  58.077  36.686
ATOM   3580  HD1 TRP   230      31.156  59.116  36.380
ATOM   3581  NE1 TRP   230      30.211  57.391  37.325
ATOM   3582  HE1 TRP   230      29.320  57.787  37.586
ATOM   3583  CE2 TRP   230      30.579  56.115  37.564
ATOM   3584  CZ2 TRP   230      29.906  55.062  38.181
ATOM   3585  HZ2 TRP   230      28.904  55.196  38.571
ATOM   3586  CH2 TRP   230      30.544  53.854  38.281
ATOM   3587  HH2 TRP   230      30.035  53.021  38.753
ATOM   3588  CZ3 TRP   230      31.847  53.674  37.783
ATOM   3589  HZ3 TRP   230      32.334  52.710  37.877
ATOM   3590  CE3 TRP   230      32.511  54.732  37.170
ATOM   3591  HE3 TRP   230      33.514  54.591  36.781
ATOM   3592  CD2 TRP   230      31.884  55.977  37.055
ATOM   3593  C   TRP   230      34.371  58.138  38.158
ATOM   3594  O   TRP   230      33.669  58.701  38.992
ATOM   3595  N   LEU   231      35.168  57.124  38.485
ATOM   3596  H   LEU   231      35.774  56.725  37.782
ATOM   3597  CA  LEU   231      35.186  56.574  39.842
ATOM   3598  HA  LEU   231      34.187  56.295  40.104
ATOM   3599  CB  LEU   231      36.060  55.316  39.874
ATOM   3600  HB2 LEU   231      36.944  55.496  39.293
ATOM   3601  HB3 LEU   231      36.336  55.113  40.890
ATOM   3602  CG  LEU   231      35.339  54.085  39.304
ATOM   3603  HG  LEU   231      34.796  54.395  38.436
ATOM   3604  CD1 LEU   231      36.308  52.996  38.883
ATOM   3605 HD11 LEU   231      36.893  52.675  39.746
ATOM   3606 HD12 LEU   231      35.751  52.146  38.487
ATOM   3607 HD13 LEU   231      36.977  53.381  38.114
ATOM   3608  CD2 LEU   231      34.328  53.554  40.328
ATOM   3609 HD21 LEU   231      33.595  54.329  40.552
ATOM   3610 HD22 LEU   231      33.820  52.681  39.919
ATOM   3611 HD23 LEU   231      34.850  53.273  41.243
ATOM   3612  C   LEU   231      35.668  57.624  40.841
ATOM   3613  O   LEU   231      35.279  57.680  41.999
ATOM   3614  N   SER   232      36.555  58.495  40.359
ATOM   3615  H   SER   232      36.820  58.451  39.385
ATOM   3616  CA  SER   232      37.154  59.519  41.226
ATOM   3617  HA  SER   232      37.491  59.038  42.120
ATOM   3618  CB  SER   232      38.370  60.154  40.543
ATOM   3619  HB2 SER   232      38.963  60.664  41.278
ATOM   3620  HB3 SER   232      38.959  59.385  40.080
ATOM   3621  OG  SER   232      37.947  61.082  39.553
ATOM   3622  HG  SER   232      38.716  61.473  39.132
ATOM   3623  C   SER   232      36.115  60.552  41.615
ATOM   3624  O   SER   232      36.300  61.329  42.559
ATOM   3625  N   GLU   233      35.000  60.535  40.890
ATOM   3626  H   GLU   233      34.891  59.870  40.138
ATOM   3627  CA  GLU   233      33.931  61.492  41.192
ATOM   3628  HA  GLU   233      34.283  62.166  41.946
ATOM   3629  CB  GLU   233      33.666  62.296  39.903
ATOM   3630  HB2 GLU   233      33.668  61.625  39.065
ATOM   3631  HB3 GLU   233      32.708  62.773  39.978
ATOM   3632  CG  GLU   233      34.741  63.364  39.692
ATOM   3633  HG2 GLU   233      35.684  62.972  40.020
ATOM   3634  HG3 GLU   233      34.794  63.597  38.646
ATOM   3635  CD  GLU   233      34.448  64.640  40.462
ATOM   3636  OE1 GLU   233      35.203  64.986  41.401
ATOM   3637  OE2 GLU   233      33.451  65.319  40.133
ATOM   3638  C   GLU   233      32.650  60.858  41.678
ATOM   3639  O   GLU   233      31.796  61.538  42.255
ATOM   3640  N   SER   234      32.459  59.568  41.446
ATOM   3641  H   SER   234      33.225  59.016  41.087
ATOM   3642  CA  SER   234      31.184  58.923  41.690
ATOM   3643  HA  SER   234      30.403  59.464  41.198
ATOM   3644  CB  SER   234      31.242  57.477  41.150
ATOM   3645  HB2 SER   234      31.392  57.495  40.087
ATOM   3646  HB3 SER   234      32.053  56.951  41.616
ATOM   3647  OG  SER   234      30.022  56.828  41.446
ATOM   3648  HG  SER   234      30.050  55.928  41.113
ATOM   3649  C   SER   234      30.881  58.816  43.162
ATOM   3650  O   SER   234      31.772  58.420  43.939
ATOM   3651  N   PRO   235      29.678  59.142  43.597
ATOM   3652  CD  PRO   235      28.592  59.756  42.800
ATOM   3653  HD2 PRO   235      28.348  59.159  41.943
ATOM   3654  HD3 PRO   235      28.849  60.748  42.484
ATOM   3655  CG  PRO   235      27.467  59.771  43.801
ATOM   3656  HG2 PRO   235      26.910  58.854  43.755
ATOM   3657  HG3 PRO   235      26.809  60.598  43.616
ATOM   3658  CB  PRO   235      28.130  59.915  45.135
ATOM   3659  HB2 PRO   235      27.473  59.626  45.932
ATOM   3660  HB3 PRO   235      28.468  60.920  45.297
ATOM   3661  CA  PRO   235      29.319  58.937  45.003
ATOM   3662  HA  PRO   235      30.122  59.229  45.646
ATOM   3663  C   PRO   235      28.843  57.541  45.339
ATOM   3664  O   PRO   235      28.357  57.286  46.441
ATOM   3665  N   ILE   236      28.955  56.598  44.394
ATOM   3666  H   ILE   236      29.318  56.826  43.480
ATOM   3667  CA  ILE   236      28.540  55.238  44.711
ATOM   3668  HA  ILE   236      27.520  55.260  45.033
ATOM   3669  CB  ILE   236      28.639  54.333  43.470
ATOM   3670  HB  ILE   236      29.617  54.471  43.059
ATOM   3671  CG2 ILE   236      28.533  52.870  43.881
ATOM   3672 HG21 ILE   236      27.576  52.698  44.374
ATOM   3673 HG22 ILE   236      28.604  52.237  42.997
ATOM   3674 HG23 ILE   236      29.343  52.625  44.568
ATOM   3675  CG1 ILE   236      27.634  54.691  42.366
ATOM   3676 HG12 ILE   236      26.633  54.487  42.747
ATOM   3677 HG13 ILE   236      27.733  55.756  42.156
ATOM   3678  CD1 ILE   236      27.860  53.901  41.090
ATOM   3679 HD11 ILE   236      27.761  52.835  41.299
ATOM   3680 HD12 ILE   236      27.121  54.194  40.345
ATOM   3681 HD13 ILE   236      28.861  54.104  40.709
ATOM   3682  C   ILE   236      29.393  54.691  45.850
ATOM   3683  O   ILE   236      30.624  54.859  45.861
ATOM   3684  N   PRO   237      28.823  54.039  46.853
ATOM   3685  CD  PRO   237      27.375  53.797  47.089
ATOM   3686  HD2 PRO   237      27.007  53.002  46.469
ATOM   3687  HD3 PRO   237      26.798  54.684  46.913
ATOM   3688  CG  PRO   237      27.346  53.407  48.552
ATOM   3689  HG2 PRO   237      26.520  52.752  48.753
ATOM   3690  HG3 PRO   237      27.271  54.279  49.174
ATOM   3691  CB  PRO   237      28.649  52.702  48.786
ATOM   3692  HB2 PRO   237      28.590  51.677  48.473
ATOM   3693  HB3 PRO   237      28.926  52.744  49.821
ATOM   3694  CA  PRO   237      29.644  53.477  47.925
ATOM   3695  HA  PRO   237      30.103  54.258  48.494
ATOM   3696  C   PRO   237      30.700  52.509  47.395
ATOM   3697  O   PRO   237      30.387  51.695  46.521
ATOM   3698  N   LYS   238      31.890  52.674  47.966
ATOM   3699  H   LYS   238      32.035  53.395  48.657
ATOM   3700  CA  LYS   238      32.985  51.782  47.569
ATOM   3701  HA  LYS   238      32.590  51.011  46.942
ATOM   3702  CB  LYS   238      34.031  52.567  46.780
ATOM   3703  HB2 LYS   238      34.430  53.339  47.410
ATOM   3704  HB3 LYS   238      34.820  51.898  46.493
ATOM   3705  CG  LYS   238      33.450  53.208  45.523
ATOM   3706  HG2 LYS   238      33.257  52.449  44.790
ATOM   3707  HG3 LYS   238      32.533  53.709  45.769
ATOM   3708  CD  LYS   238      34.445  54.218  44.958
ATOM   3709  HD2 LYS   238      34.949  54.707  45.768
ATOM   3710  HD3 LYS   238      35.164  53.701  44.350
ATOM   3711  CE  LYS   238      33.730  55.263  44.108
ATOM   3712  HE2 LYS   238      34.465  55.915  43.673
ATOM   3713  HE3 LYS   238      33.191  54.762  43.328
ATOM   3714  NZ  LYS   238      32.769  56.087  44.903
ATOM   3715  HZ1 LYS   238      32.065  55.483  45.313
ATOM   3716  HZ2 LYS   238      33.269  56.572  45.640
ATOM   3717  HZ3 LYS   238      32.322  56.764  44.296
ATOM   3718  C   LYS   238      33.636  51.135  48.786
ATOM   3719  O   LYS   238      33.678  51.747  49.849
ATOM   3720  N   LEU   239      34.164  49.930  48.580
ATOM   3721  H   LEU   239      33.981  49.468  47.701
ATOM   3722  CA  LEU   239      34.992  49.253  49.560
ATOM   3723  HA  LEU   239      35.162  49.912  50.385
ATOM   3724  CB  LEU   239      34.375  47.961  50.082
ATOM   3725  HB2 LEU   239      33.503  48.230  50.647
ATOM   3726  HB3 LEU   239      34.085  47.379  49.229
ATOM   3727  CG  LEU   239      35.232  47.065  50.971
ATOM   3728  HG  LEU   239      36.109  46.799  50.419
ATOM   3729  CD1 LEU   239      35.685  47.723  52.273
ATOM   3730 HD11 LEU   239      34.812  48.011  52.858
ATOM   3731 HD12 LEU   239      36.289  47.018  52.846
ATOM   3732 HD13 LEU   239      36.279  48.608  52.046
ATOM   3733  CD2 LEU   239      34.479  45.778  51.296
ATOM   3734 HD21 LEU   239      34.247  45.248  50.372
ATOM   3735 HD22 LEU   239      35.099  45.144  51.931
ATOM   3736 HD23 LEU   239      33.553  46.020  51.818
ATOM   3737  C   LEU   239      36.330  48.945  48.886
ATOM   3738  O   LEU   239      36.390  48.109  47.976
ATOM   3739  N   PHE   240      37.337  49.635  49.378
ATOM   3740  H   PHE   240      37.166  50.350  50.071
ATOM   3741  CA  PHE   240      38.707  49.370  48.923
ATOM   3742  HA  PHE   240      38.651  48.914  47.956
ATOM   3743  CB  PHE   240      39.512  50.670  48.787
ATOM   3744  HB2 PHE   240      39.047  51.269  48.027
ATOM   3745  HB3 PHE   240      39.469  51.187  49.726
ATOM   3746  CG  PHE   240      40.973  50.494  48.415
ATOM   3747  CD1 PHE   240      41.474  49.465  47.630
ATOM   3748  HD1 PHE   240      40.789  48.720  47.241
ATOM   3749  CE1 PHE   240      42.820  49.357  47.325
ATOM   3750  HE1 PHE   240      43.176  48.567  46.674
ATOM   3751  CZ  PHE   240      43.705  50.274  47.865
ATOM   3752  HZ  PHE   240      44.769  50.168  47.694
ATOM   3753  CE2 PHE   240      43.229  51.324  48.623
ATOM   3754  HE2 PHE   240      43.917  52.074  48.996
ATOM   3755  CD2 PHE   240      41.885  51.424  48.908
ATOM   3756  HD2 PHE   240      41.530  52.240  49.526
ATOM   3757  C   PHE   240      39.356  48.369  49.876
ATOM   3758  O   PHE   240      39.673  48.670  51.022
ATOM   3759  N   ILE   241      39.592  47.172  49.322
ATOM   3760  H   ILE   241      39.241  46.942  48.404
ATOM   3761  CA  ILE   241      40.382  46.203  50.106
ATOM   3762  HA  ILE   241      40.329  46.495  51.134
ATOM   3763  CB  ILE   241      39.850  44.782  49.999
ATOM   3764  HB  ILE   241      39.909  44.480  48.974
ATOM   3765  CG2 ILE   241      40.662  43.807  50.825
ATOM   3766 HG21 ILE   241      40.630  44.103  51.874
ATOM   3767 HG22 ILE   241      40.246  42.805  50.719
ATOM   3768 HG23 ILE   241      41.696  43.809  50.479
ATOM   3769  CG1 ILE   241      38.367  44.739  50.429
ATOM   3770 HG12 ILE   241      38.349  44.935  51.501
ATOM   3771 HG13 ILE   241      37.868  45.552  49.903
ATOM   3772  CD1 ILE   241      37.646  43.431  50.141
ATOM   3773 HD11 ILE   241      38.145  42.617  50.668
ATOM   3774 HD12 ILE   241      36.613  43.502  50.480
ATOM   3775 HD13 ILE   241      37.664  43.234  49.069
ATOM   3776  C   ILE   241      41.843  46.308  49.666
ATOM   3777  O   ILE   241      42.247  45.766  48.643
ATOM   3778  N   ASN   242      42.585  47.048  50.475
ATOM   3779  H   ASN   242      42.143  47.471  51.279
ATOM   3780  CA  ASN   242      43.987  47.281  50.266
ATOM   3781  HA  ASN   242      44.174  47.511  49.237
ATOM   3782  CB  ASN   242      44.441  48.441  51.157
ATOM   3783  HB2 ASN   242      43.606  49.087  51.351
ATOM   3784  HB3 ASN   242      44.815  48.051  52.085
ATOM   3785  CG  ASN   242      45.528  49.223  50.471
ATOM   3786  OD1 ASN   242      46.467  48.702  49.899
ATOM   3787  ND2 ASN   242      45.363  50.529  50.550
ATOM   3788 HD21 ASN   242      46.038  51.147  50.122
ATOM   3789 HD22 ASN   242      44.563  50.905  51.039
ATOM   3790  C   ASN   242      44.780  46.042  50.679
ATOM   3791  O   ASN   242      44.344  45.307  51.575
ATOM   3792  N   ALA   243      45.922  45.816  50.048
ATOM   3793  H   ALA   243      46.245  46.439  49.321
ATOM   3794  CA  ALA   243      46.702  44.644  50.429
ATOM   3795  HA  ALA   243      46.191  44.124  51.213
ATOM   3796  CB  ALA   243      46.819  43.725  49.215
ATOM   3797  HB1 ALA   243      45.814  43.418  48.887
ATOM   3798  HB2 ALA   243      47.324  44.262  48.396
ATOM   3799  HB3 ALA   243      47.406  42.833  49.485
ATOM   3800  C   ALA   243      48.094  45.045  50.920
ATOM   3801  O   ALA   243      48.651  46.021  50.408
ATOM   3802  N   GLU   244      48.641  44.277  51.855
ATOM   3803  H   GLU   244      48.072  43.546  52.258
ATOM   3804  CA  GLU   244      50.000  44.418  52.336
ATOM   3805  HA  GLU   244      50.490  45.200  51.797
ATOM   3806  CB  GLU   244      50.016  44.741  53.839
ATOM   3807  HB2 GLU   244      49.091  45.210  54.111
ATOM   3808  HB3 GLU   244      50.133  43.832  54.396
ATOM   3809  CG  GLU   244      51.177  45.686  54.160
ATOM   3810  HG2 GLU   244      51.035  46.106  55.137
ATOM   3811  HG3 GLU   244      52.099  45.138  54.137
ATOM   3812  CD  GLU   244      51.228  46.806  53.128
ATOM   3813  OE1 GLU   244      50.147  47.333  52.770
ATOM   3814  OE2 GLU   244      52.348  47.145  52.689
ATOM   3815  C   GLU   244      50.765  43.120  52.156
ATOM   3816  O   GLU   244      50.326  42.129  52.758
ATOM   3817  N   PRO   245      51.822  43.072  51.364
ATOM   3818  CD  PRO   245      52.539  41.802  51.132
ATOM   3819  HD2 PRO   245      51.859  41.023  50.849
ATOM   3820  HD3 PRO   245      53.082  41.502  52.007
ATOM   3821  CG  PRO   245      53.477  42.135  50.004
ATOM   3822  HG2 PRO   245      53.020  41.913  49.058
ATOM   3823  HG3 PRO   245      54.391  41.581  50.099
ATOM   3824  CB  PRO   245      53.740  43.605  50.127
ATOM   3825  HB2 PRO   245      53.997  44.025  49.173
ATOM   3826  HB3 PRO   245      54.534  43.790  50.825
ATOM   3827  CA  PRO   245      52.419  44.194  50.640
ATOM   3828  HA  PRO   245      52.607  45.011  51.306
ATOM   3829  C   PRO   245      51.605  44.665  49.437
ATOM   3830  O   PRO   245      51.811  45.770  48.919
ATOM   3831  N   GLY   246      50.683  43.827  48.962
ATOM   3832  H   GLY   246      50.479  42.972  49.460
ATOM   3833  CA  GLY   246      49.974  44.134  47.740
ATOM   3834  HA2 GLY   246      49.173  43.431  47.608
ATOM   3835  HA3 GLY   246      49.571  45.126  47.803
ATOM   3836  C   GLY   246      50.912  44.049  46.562
ATOM   3837  O   GLY   246      52.063  43.630  46.681
ATOM   3838  N   ALA   247      50.437  44.444  45.381
ATOM   3839  H   ALA   247      49.505  44.823  45.291
ATOM   3840  CA  ALA   247      51.320  44.308  44.213
ATOM   3841  HA  ALA   247      52.327  44.495  44.521
ATOM   3842  CB  ALA   247      51.225  42.875  43.697
ATOM   3843  HB1 ALA   247      51.540  42.178  44.489
ATOM   3844  HB2 ALA   247      50.185  42.656  43.408
ATOM   3845  HB3 ALA   247      51.881  42.757  42.820
ATOM   3846  C   ALA   247      50.933  45.336  43.165
ATOM   3847  O   ALA   247      51.666  46.283  42.897
ATOM   3848  N   LEU   248      49.743  45.158  42.592
ATOM   3849  H   LEU   248      49.144  44.395  42.872
ATOM   3850  CA  LEU   248      49.327  46.092  41.549
ATOM   3851  HA  LEU   248      50.163  46.297  40.913
ATOM   3852  CB  LEU   248      48.228  45.407  40.722
ATOM   3853  HB2 LEU   248      48.608  44.459  40.392
ATOM   3854  HB3 LEU   248      47.382  45.251  41.364
ATOM   3855  CG  LEU   248      47.747  46.169  39.495
ATOM   3856  HG  LEU   248      47.393  47.127  39.812
ATOM   3857  CD1 LEU   248      48.897  46.384  38.516
ATOM   3858 HD11 LEU   248      49.292  45.418  38.201
ATOM   3859 HD12 LEU   248      48.536  46.930  37.645
ATOM   3860 HD13 LEU   248      49.687  46.957  39.002
ATOM   3861  CD2 LEU   248      46.595  45.426  38.842
ATOM   3862 HD21 LEU   248      45.773  45.333  39.552
ATOM   3863 HD22 LEU   248      46.257  45.977  37.965
ATOM   3864 HD23 LEU   248      46.927  44.432  38.540
ATOM   3865  C   LEU   248      48.787  47.410  42.097
ATOM   3866  O   LEU   248      49.066  48.482  41.577
ATOM   3867  N   THR   249      47.966  47.328  43.139
ATOM   3868  H   THR   249      47.751  46.428  43.543
ATOM   3869  CA  THR   249      47.370  48.549  43.705
ATOM   3870  HA  THR   249      47.378  49.308  42.951
ATOM   3871  CB  THR   249      45.914  48.309  44.133
ATOM   3872  HB  THR   249      45.879  47.696  45.008
ATOM   3873  CG2 THR   249      45.223  49.638  44.390
ATOM   3874 HG21 THR   249      45.235  50.236  43.479
ATOM   3875 HG22 THR   249      44.192  49.459  44.693
ATOM   3876 HG23 THR   249      45.747  50.172  45.183
ATOM   3877  OG1 THR   249      45.212  47.672  43.044
ATOM   3878  HG1 THR   249      44.299  47.517  43.299
ATOM   3879  C   THR   249      48.229  49.025  44.876
ATOM   3880  O   THR   249      47.903  48.896  46.058
ATOM   3881  N   THR   250      49.372  49.555  44.476
ATOM   3882  H   THR   250      49.588  49.547  43.490
ATOM   3883  CA  THR   250      50.337  50.151  45.400
ATOM   3884  HA  THR   250      49.853  50.354  46.332
ATOM   3885  CB  THR   250      51.532  49.226  45.645
ATOM   3886  HB  THR   250      52.214  49.668  46.340
ATOM   3887  CG2 THR   250      51.056  47.872  46.150
ATOM   3888 HG21 THR   250      50.400  47.416  45.408
ATOM   3889 HG22 THR   250      51.916  47.224  46.320
ATOM   3890 HG23 THR   250      50.511  48.003  47.085
ATOM   3891  OG1 THR   250      52.181  48.982  44.388
ATOM   3892  HG1 THR   250      52.935  48.403  44.524
ATOM   3893  C   THR   250      50.785  51.469  44.770
ATOM   3894  O   THR   250      50.277  51.791  43.682
ATOM   3895  N   GLY   251      51.693  52.176  45.449
ATOM   3896  H   GLY   251      51.982  51.885  46.372
ATOM   3897  CA  GLY   251      52.264  53.374  44.838
ATOM   3898  HA2 GLY   251      52.851  53.884  45.578
ATOM   3899  HA3 GLY   251      52.897  53.071  44.027
ATOM   3900  C   GLY   251      51.226  54.342  44.300
ATOM   3901  O   GLY   251      50.205  54.595  44.949
ATOM   3902  N   ARG   252      51.442  54.873  43.119
ATOM   3903  H   ARG   252      52.255  54.568  42.603
ATOM   3904  CA  ARG   252      50.576  55.879  42.505
ATOM   3905  HA  ARG   252      50.585  56.758  43.116
ATOM   3906  CB  ARG   252      51.085  56.243  41.116
ATOM   3907  HB2 ARG   252      51.316  55.334  40.596
ATOM   3908  HB3 ARG   252      50.301  56.762  40.599
ATOM   3909  CG  ARG   252      52.322  57.122  41.104
ATOM   3910  HG2 ARG   252      52.274  57.812  41.925
ATOM   3911  HG3 ARG   252      53.194  56.505  41.206
ATOM   3912  CD  ARG   252      52.414  57.906  39.797
ATOM   3913  HD2 ARG   252      51.672  58.681  39.817
ATOM   3914  HD3 ARG   252      53.390  58.347  39.737
ATOM   3915  NE  ARG   252      52.201  57.100  38.602
ATOM   3916  HE  ARG   252      52.709  56.227  38.568
ATOM   3917  CZ  ARG   252      51.435  57.358  37.561
ATOM   3918  NH1 ARG   252      50.712  58.475  37.494
ATOM   3919 HH11 ARG   252      50.744  59.143  38.250
ATOM   3920 HH12 ARG   252      50.130  58.653  36.688
ATOM   3921  NH2 ARG   252      51.355  56.508  36.538
ATOM   3922 HH21 ARG   252      51.888  55.650  36.551
ATOM   3923 HH22 ARG   252      50.762  56.722  35.749
ATOM   3924  C   ARG   252      49.140  55.388  42.378
ATOM   3925  O   ARG   252      48.221  56.201  42.592
ATOM   3926  N   MET   253      48.978  54.114  42.001
ATOM   3927  H   MET   253      49.762  53.490  41.869
ATOM   3928  CA  MET   253      47.590  53.678  41.788
ATOM   3929  HA  MET   253      47.113  54.404  41.163
ATOM   3930  CB  MET   253      47.497  52.319  41.080
ATOM   3931  HB2 MET   253      47.985  52.383  40.126
ATOM   3932  HB3 MET   253      47.982  51.574  41.679
ATOM   3933  CG  MET   253      46.039  51.928  40.874
ATOM   3934  HG2 MET   253      45.515  52.112  41.792
ATOM   3935  HG3 MET   253      45.636  52.554  40.101
ATOM   3936  SD  MET   253      45.750  50.216  40.406
ATOM   3937  CE  MET   253      46.825  50.031  38.980
ATOM   3938  HE1 MET   253      46.526  50.748  38.199
ATOM   3939  HE2 MET   253      47.867  50.226  39.277
ATOM   3940  HE3 MET   253      46.742  49.005  38.588
ATOM   3941  C   MET   253      46.844  53.643  43.110
ATOM   3942  O   MET   253      45.679  54.054  43.192
ATOM   3943  N   ARG   254      47.502  53.171  44.165
ATOM   3944  H   ARG   254      48.437  52.806  44.055
ATOM   3945  CA  ARG   254      46.871  53.180  45.486
ATOM   3946  HA  ARG   254      45.935  52.666  45.407
ATOM   3947  CB  ARG   254      47.737  52.428  46.499
ATOM   3948  HB2 ARG   254      47.840  51.412  46.170
ATOM   3949  HB3 ARG   254      48.704  52.893  46.531
ATOM   3950  CG  ARG   254      47.160  52.423  47.902
ATOM   3951  HG2 ARG   254      47.496  53.299  48.423
ATOM   3952  HG3 ARG   254      46.089  52.434  47.840
ATOM   3953  CD  ARG   254      47.601  51.185  48.674
ATOM   3954  HD2 ARG   254      47.131  51.192  49.638
ATOM   3955  HD3 ARG   254      47.292  50.310  48.132
ATOM   3956  NE  ARG   254      49.041  51.140  48.854
ATOM   3957  HE  ARG   254      49.541  52.009  48.734
ATOM   3958  CZ  ARG   254      49.770  50.070  49.162
ATOM   3959  NH1 ARG   254      49.244  48.875  49.357
ATOM   3960 HH11 ARG   254      48.246  48.743  49.271
ATOM   3961 HH12 ARG   254      49.839  48.094  49.592
ATOM   3962  NH2 ARG   254      51.088  50.218  49.285
ATOM   3963 HH21 ARG   254      51.510  51.125  49.143
ATOM   3964 HH22 ARG   254      51.666  49.423  49.521
ATOM   3965  C   ARG   254      46.586  54.606  45.952
ATOM   3966  O   ARG   254      45.516  54.874  46.501
ATOM   3967  N   ASP   255      47.539  55.508  45.693
ATOM   3968  H   ASP   255      48.407  55.214  45.268
ATOM   3969  CA  ASP   255      47.334  56.906  46.020
ATOM   3970  HA  ASP   255      47.236  57.007  47.081
ATOM   3971  CB  ASP   255      48.538  57.720  45.551
ATOM   3972  HB2 ASP   255      48.756  57.472  44.530
ATOM   3973  HB3 ASP   255      48.308  58.766  45.624
ATOM   3974  CG  ASP   255      49.752  57.415  46.408
ATOM   3975  OD1 ASP   255      49.612  56.930  47.555
ATOM   3976  OD2 ASP   255      50.869  57.648  45.899
ATOM   3977  C   ASP   255      46.077  57.439  45.354
ATOM   3978  O   ASP   255      45.315  58.178  45.978
ATOM   3979  N   PHE   256      45.896  57.044  44.098
ATOM   3980  H   PHE   256      46.564  56.418  43.674
ATOM   3981  CA  PHE   256      44.754  57.499  43.325
ATOM   3982  HA  PHE   256      44.679  58.562  43.422
ATOM   3983  CB  PHE   256      44.922  57.159  41.845
ATOM   3984  HB2 PHE   256      45.745  57.729  41.458
ATOM   3985  HB3 PHE   256      45.143  56.112  41.762
ATOM   3986  CG  PHE   256      43.688  57.458  40.998
ATOM   3987  CD1 PHE   256      43.188  58.746  40.899
ATOM   3988  HD1 PHE   256      43.683  59.549  41.433
ATOM   3989  CE1 PHE   256      42.068  59.033  40.133
ATOM   3990  HE1 PHE   256      41.684  60.045  40.069
ATOM   3991  CZ  PHE   256      41.449  57.993  39.449
ATOM   3992  HZ  PHE   256      40.579  58.194  38.834
ATOM   3993  CE2 PHE   256      41.936  56.701  39.550
ATOM   3994  HE2 PHE   256      41.430  55.899  39.025
ATOM   3995  CD2 PHE   256      43.078  56.411  40.322
ATOM   3996  HD2 PHE   256      43.468  55.402  40.387
ATOM   3997  C   PHE   256      43.481  56.874  43.866
ATOM   3998  O   PHE   256      42.490  57.551  44.100
ATOM   3999  N   CYS   257      43.498  55.554  44.097
ATOM   4000  H   CYS   257      44.311  54.997  43.874
ATOM   4001  CA  CYS   257      42.311  54.947  44.678
ATOM   4002  HA  CYS   257      41.507  55.035  43.979
ATOM   4003  CB  CYS   257      42.581  53.448  44.929
ATOM   4004  HB2 CYS   257      43.516  53.327  45.441
ATOM   4005  HB3 CYS   257      41.792  53.031  45.525
ATOM   4006  SG  CYS   257      42.647  52.611  43.330
ATOM   4007  HG  CYS   257      42.762  53.521  42.351
ATOM   4008  C   CYS   257      41.877  55.563  45.987
ATOM   4009  O   CYS   257      40.680  55.633  46.268
ATOM   4010  N   ARG   258      42.846  55.987  46.791
ATOM   4011  H   ARG   258      43.809  55.938  46.489
ATOM   4012  CA  ARG   258      42.522  56.528  48.118
ATOM   4013  HA  ARG   258      41.852  55.842  48.594
ATOM   4014  CB  ARG   258      43.820  56.560  48.941
ATOM   4015  HB2 ARG   258      44.636  56.886  48.324
ATOM   4016  HB3 ARG   258      43.711  57.229  49.771
ATOM   4017  CG  ARG   258      44.086  55.117  49.454
ATOM   4018  HG2 ARG   258      43.200  54.737  49.923
ATOM   4019  HG3 ARG   258      44.352  54.488  48.627
ATOM   4020  CD  ARG   258      45.230  55.133  50.468
ATOM   4021  HD2 ARG   258      46.156  55.280  49.947
ATOM   4022  HD3 ARG   258      45.075  55.940  51.157
ATOM   4023  NE  ARG   258      45.296  53.866  51.218
ATOM   4024  HE  ARG   258      44.444  53.383  51.464
ATOM   4025  CZ  ARG   258      46.473  53.358  51.573
ATOM   4026  NH1 ARG   258      47.573  54.030  51.222
ATOM   4027 HH11 ARG   258      47.494  54.894  50.704
ATOM   4028 HH12 ARG   258      48.484  53.675  51.475
ATOM   4029  NH2 ARG   258      46.542  52.223  52.256
ATOM   4030 HH21 ARG   258      45.695  51.734  52.510
ATOM   4031 HH22 ARG   258      47.441  51.847  52.521
ATOM   4032  C   ARG   258      41.822  57.874  48.031
ATOM   4033  O   ARG   258      41.346  58.417  49.021
ATOM   4034  N   THR   259      41.763  58.432  46.828
ATOM   4035  H   THR   259      42.189  57.949  46.049
ATOM   4036  CA  THR   259      41.110  59.713  46.585
ATOM   4037  HA  THR   259      41.204  60.329  47.454
ATOM   4038  CB  THR   259      41.988  60.295  45.445
ATOM   4039  HB  THR   259      42.921  59.772  45.436
ATOM   4040  CG2 THR   259      41.294  60.051  44.138
ATOM   4041 HG21 THR   259      40.321  60.542  44.146
ATOM   4042 HG22 THR   259      41.898  60.454  43.325
ATOM   4043 HG23 THR   259      41.159  58.979  43.993
ATOM   4044  OG1 THR   259      42.249  61.670  45.634
ATOM   4045  HG1 THR   259      42.793  61.994  44.913
ATOM   4046  C   THR   259      39.650  59.529  46.260
ATOM   4047  O   THR   259      38.846  60.448  46.176
ATOM   4048  N   TRP   260      39.197  58.279  46.076
ATOM   4049  H   TRP   260      39.791  57.491  46.290
ATOM   4050  CA  TRP   260      37.848  58.059  45.566
ATOM   4051  HA  TRP   260      37.683  58.731  44.749
ATOM   4052  CB  TRP   260      37.688  56.627  45.050
ATOM   4053  HB2 TRP   260      38.007  55.949  45.818
ATOM   4054  HB3 TRP   260      36.651  56.456  44.831
ATOM   4055  CG  TRP   260      38.483  56.358  43.819
ATOM   4056  CD1 TRP   260      39.274  57.224  43.140
ATOM   4057  HD1 TRP   260      39.445  58.260  43.410
ATOM   4058  NE1 TRP   260      39.818  56.593  42.068
ATOM   4059  HE1 TRP   260      40.445  57.019  41.401
ATOM   4060  CE2 TRP   260      39.388  55.288  42.028
ATOM   4061  CZ2 TRP   260      39.691  54.273  41.108
ATOM   4062  HZ2 TRP   260      40.356  54.457  40.272
ATOM   4063  CH2 TRP   260      39.120  53.045  41.299
ATOM   4064  HH2 TRP   260      39.326  52.232  40.612
ATOM   4065  CZ3 TRP   260      38.262  52.849  42.396
ATOM   4066  HZ3 TRP   260      37.817  51.869  42.532
ATOM   4067  CE3 TRP   260      37.959  53.842  43.311
ATOM   4068  HE3 TRP   260      37.301  53.647  44.150
ATOM   4069  CD2 TRP   260      38.527  55.099  43.120
ATOM   4070  C   TRP   260      36.794  58.328  46.624
ATOM   4071  O   TRP   260      36.956  57.964  47.794
ATOM   4072  N   PRO   261      35.685  58.960  46.247
ATOM   4073  CD  PRO   261      35.338  59.388  44.893
ATOM   4074  HD2 PRO   261      34.860  58.598  44.347
ATOM   4075  HD3 PRO   261      36.205  59.721  44.356
ATOM   4076  CG  PRO   261      34.383  60.529  45.150
ATOM   4077  HG2 PRO   261      33.628  60.557  44.388
ATOM   4078  HG3 PRO   261      34.915  61.461  45.160
ATOM   4079  CB  PRO   261      33.766  60.278  46.473
ATOM   4080  HB2 PRO   261      32.802  59.825  46.345
ATOM   4081  HB3 PRO   261      33.659  61.202  47.007
ATOM   4082  CA  PRO   261      34.688  59.333  47.246
ATOM   4083  HA  PRO   261      35.159  59.862  48.048
ATOM   4084  C   PRO   261      33.867  58.172  47.804
ATOM   4085  O   PRO   261      33.716  57.090  47.222
ATOM   4086  N   ASN   262      33.319  58.425  48.985
ATOM   4087  H   ASN   262      33.563  59.290  49.444
ATOM   4088  CA  ASN   262      32.386  57.533  49.662
ATOM   4089  HA  ASN   262      32.205  57.918  50.645
ATOM   4090  CB  ASN   262      31.065  57.548  48.888
ATOM   4091  HB2 ASN   262      30.851  58.550  48.569
ATOM   4092  HB3 ASN   262      31.149  56.909  48.029
ATOM   4093  CG  ASN   262      29.934  57.049  49.784
ATOM   4094  OD1 ASN   262      30.161  56.918  51.001
ATOM   4095  ND2 ASN   262      28.774  56.821  49.174
ATOM   4096 HD21 ASN   262      27.983  56.489  49.708
ATOM   4097 HD22 ASN   262      28.690  56.980  48.181
ATOM   4098  C   ASN   262      32.928  56.116  49.793
ATOM   4099  O   ASN   262      32.258  55.104  49.520
ATOM   4100  N   GLN   263      34.165  56.040  50.242
ATOM   4101  H   GLN   263      34.606  56.868  50.617
ATOM   4102  CA  GLN   263      34.912  54.786  50.210
ATOM   4103  HA  GLN   263      34.275  54.016  49.827
ATOM   4104  CB  GLN   263      36.105  54.946  49.275
ATOM   4105  HB2 GLN   263      35.748  55.165  48.287
ATOM   4106  HB3 GLN   263      36.715  55.758  49.622
ATOM   4107  CG  GLN   263      36.961  53.657  49.227
ATOM   4108  HG2 GLN   263      37.483  53.531  50.156
ATOM   4109  HG3 GLN   263      36.331  52.806  49.052
ATOM   4110  CD  GLN   263      37.950  53.804  48.098
ATOM   4111  OE1 GLN   263      37.621  53.540  46.948
ATOM   4112  NE2 GLN   263      39.179  54.250  48.396
ATOM   4113 HE21 GLN   263      39.865  54.359  47.663
ATOM   4114 HE22 GLN   263      39.414  54.474  49.353
ATOM   4115  C   GLN   263      35.364  54.395  51.606
ATOM   4116  O   GLN   263      35.880  55.259  52.315
ATOM   4117  N   THR   264      35.168  53.141  51.951
ATOM   4118  H   THR   264      34.598  52.593  51.323
ATOM   4119  CA  THR   264      35.670  52.449  53.119
ATOM   4120  HA  THR   264      35.921  53.158  53.880
ATOM   4121  CB  THR   264      34.595  51.476  53.646
ATOM   4122  HB  THR   264      34.125  50.970  52.829
ATOM   4123  CG2 THR   264      35.117  50.472  54.646
ATOM   4124 HG21 THR   264      35.528  50.997  55.509
ATOM   4125 HG22 THR   264      34.303  49.823  54.970
ATOM   4126 HG23 THR   264      35.898  49.869  54.183
ATOM   4127  OG1 THR   264      33.640  52.324  54.318
ATOM   4128  HG1 THR   264      32.932  51.785  54.677
ATOM   4129  C   THR   264      36.913  51.651  52.725
ATOM   4130  O   THR   264      36.955  51.126  51.616
ATOM   4131  N   GLU   265      37.907  51.592  53.581
ATOM   4132  H   GLU   265      37.835  52.042  54.482
ATOM   4133  CA  GLU   265      39.120  50.863  53.207
ATOM   4134  HA  GLU   265      38.928  50.296  52.321
ATOM   4135  CB  GLU   265      40.278  51.826  52.943
ATOM   4136  HB2 GLU   265      40.015  52.476  52.131
ATOM   4137  HB3 GLU   265      40.457  52.410  53.825
ATOM   4138  CG  GLU   265      41.553  51.064  52.581
ATOM   4139  HG2 GLU   265      41.750  50.343  53.352
ATOM   4140  HG3 GLU   265      41.395  50.557  51.649
ATOM   4141  CD  GLU   265      42.765  51.964  52.442
ATOM   4142  OE1 GLU   265      42.647  53.092  51.908
ATOM   4143  OE2 GLU   265      43.849  51.502  52.872
ATOM   4144  C   GLU   265      39.483  49.910  54.338
ATOM   4145  O   GLU   265      39.475  50.298  55.516
ATOM   4146  N   ILE   266      39.833  48.666  54.021
ATOM   4147  H   ILE   266      39.634  48.308  53.098
ATOM   4148  CA  ILE   266      40.506  47.815  55.002
ATOM   4149  HA  ILE   266      40.768  48.414  55.849
ATOM   4150  CB  ILE   266      39.700  46.609  55.491
ATOM   4151  HB  ILE   266      38.742  46.966  55.804
ATOM   4152  CG2 ILE   266      39.477  45.632  54.351
ATOM   4153 HG21 ILE   266      40.440  45.288  53.973
ATOM   4154 HG22 ILE   266      38.903  44.778  54.711
ATOM   4155 HG23 ILE   266      38.928  46.126  53.550
ATOM   4156  CG1 ILE   266      40.348  45.902  56.688
ATOM   4157 HG12 ILE   266      40.992  45.126  56.274
ATOM   4158 HG13 ILE   266      40.960  46.650  57.191
ATOM   4159  CD1 ILE   266      39.391  45.284  57.682
ATOM   4160 HD11 ILE   266      38.779  44.534  57.181
ATOM   4161 HD12 ILE   266      39.956  44.811  58.486
ATOM   4162 HD13 ILE   266      38.748  46.059  58.098
ATOM   4163  C   ILE   266      41.796  47.299  54.354
ATOM   4164  O   ILE   266      41.879  47.340  53.124
ATOM   4165  N   THR   267      42.742  46.857  55.155
ATOM   4166  H   THR   267      42.618  46.919  56.156
ATOM   4167  CA  THR   267      43.970  46.277  54.614
ATOM   4168  HA  THR   267      43.927  46.312  53.545
ATOM   4169  CB  THR   267      45.258  46.973  55.080
ATOM   4170  HB  THR   267      46.113  46.444  54.715
ATOM   4171  CG2 THR   267      45.288  48.403  54.597
ATOM   4172 HG21 THR   267      44.429  48.940  54.999
ATOM   4173 HG22 THR   267      46.207  48.882  54.936
ATOM   4174 HG23 THR   267      45.250  48.420  53.508
ATOM   4175  OG1 THR   267      45.289  47.029  56.511
ATOM   4176  HG1 THR   267      46.096  47.464  56.797
ATOM   4177  C   THR   267      44.040  44.814  55.057
ATOM   4178  O   THR   267      43.892  44.520  56.250
ATOM   4179  N   VAL   268      44.241  43.917  54.103
ATOM   4180  H   VAL   268      44.267  44.213  53.138
ATOM   4181  CA  VAL   268      44.425  42.501  54.428
ATOM   4182  HA  VAL   268      44.344  42.366  55.486
ATOM   4183  CB  VAL   268      43.397  41.614  53.723
ATOM   4184  HB  VAL   268      43.565  40.600  54.022
ATOM   4185  CG1 VAL   268      41.988  42.007  54.130
ATOM   4186 HG11 VAL   268      41.807  43.046  53.856
ATOM   4187 HG12 VAL   268      41.270  41.365  53.620
ATOM   4188 HG13 VAL   268      41.875  41.891  55.208
ATOM   4189  CG2 VAL   268      43.542  41.700  52.203
ATOM   4190 HG21 VAL   268      44.541  41.372  51.914
ATOM   4191 HG22 VAL   268      42.798  41.059  51.730
ATOM   4192 HG23 VAL   268      43.391  42.730  51.881
ATOM   4193  C   VAL   268      45.813  42.073  53.969
ATOM   4194  O   VAL   268      46.404  42.749  53.121
ATOM   4195  N   ALA   269      46.309  40.967  54.514
ATOM   4196  H   ALA   269      45.791  40.499  55.243
ATOM   4197  CA  ALA   269      47.594  40.418  54.076
ATOM   4198  HA  ALA   269      48.328  41.196  54.075
ATOM   4199  CB  ALA   269      48.021  39.331  55.046
ATOM   4200  HB1 ALA   269      48.125  39.759  56.055
ATOM   4201  HB2 ALA   269      47.262  38.534  55.062
ATOM   4202  HB3 ALA   269      48.987  38.912  54.725
ATOM   4203  C   ALA   269      47.484  39.830  52.675
ATOM   4204  O   ALA   269      46.508  39.177  52.328
ATOM   4205  N   GLY   270      48.498  40.037  51.844
ATOM   4206  H   GLY   270      49.328  40.523  52.153
ATOM   4207  CA  GLY   270      48.387  39.548  50.473
ATOM   4208  HA2 GLY   270      48.684  38.517  50.449
ATOM   4209  HA3 GLY   270      47.364  39.634  50.157
ATOM   4210  C   GLY   270      49.261  40.331  49.515
ATOM   4211  O   GLY   270      49.701  41.453  49.789
ATOM   4212  N   ALA   271      49.523  39.646  48.390
ATOM   4213  H   ALA   271      49.196  38.695  48.298
ATOM   4214  CA  ALA   271      50.272  40.254  47.303
ATOM   4215  HA  ALA   271      50.687  41.171  47.664
ATOM   4216  CB  ALA   271      51.422  39.368  46.852
ATOM   4217  HB1 ALA   271      52.108  39.201  47.696
ATOM   4218  HB2 ALA   271      51.026  38.402  46.503
ATOM   4219  HB3 ALA   271      51.963  39.862  46.030
ATOM   4220  C   ALA   271      49.302  40.591  46.181
ATOM   4221  O   ALA   271      48.632  41.627  46.299
ATOM   4222  N   HID   272      49.158  39.768  45.152
ATOM   4223  H   HID   272      49.752  38.956  45.059
ATOM   4224  CA  HID   272      48.142  40.043  44.164
ATOM   4225  HA  HID   272      47.877  41.078  44.234
ATOM   4226  CB  HID   272      48.671  39.776  42.747
ATOM   4227  HB2 HID   272      49.567  40.344  42.587
ATOM   4228  HB3 HID   272      48.886  38.731  42.637
ATOM   4229  CG  HID   272      47.632  40.183  41.738
ATOM   4230  ND1 HID   272      47.212  41.485  41.594
ATOM   4231  HD1 HID   272      47.545  42.274  42.129
ATOM   4232  CE1 HID   272      46.293  41.531  40.632
ATOM   4233  HE1 HID   272      45.784  42.428  40.297
ATOM   4234  NE2 HID   272      46.096  40.317  40.147
ATOM   4235  CD2 HID   272      46.928  39.458  40.835
ATOM   4236  HD2 HID   272      47.006  38.388  40.679
ATOM   4237  C   HID   272      46.879  39.214  44.337
ATOM   4238  O   HID   272      45.781  39.762  44.368
ATOM   4239  N   PHE   273      46.984  37.889  44.443
ATOM   4240  H   PHE   273      47.906  37.478  44.471
ATOM   4241  CA  PHE   273      45.819  37.007  44.520
ATOM   4242  HA  PHE   273      45.022  37.460  43.969
ATOM   4243  CB  PHE   273      46.127  35.645  43.882
ATOM   4244  HB2 PHE   273      46.937  35.181  44.411
ATOM   4245  HB3 PHE   273      45.256  35.021  43.943
ATOM   4246  CG  PHE   273      46.521  35.822  42.407
ATOM   4247  CD1 PHE   273      47.856  35.928  42.037
ATOM   4248  HD1 PHE   273      48.638  35.878  42.786
ATOM   4249  CE1 PHE   273      48.179  36.101  40.688
ATOM   4250  HE1 PHE   273      49.217  36.191  40.389
ATOM   4251  CZ  PHE   273      47.172  36.161  39.723
ATOM   4252  HZ  PHE   273      47.435  36.289  38.680
ATOM   4253  CE2 PHE   273      45.826  36.055  40.090
ATOM   4254  HE2 PHE   273      45.041  36.118  39.345
ATOM   4255  CD2 PHE   273      45.520  35.867  41.438
ATOM   4256  HD2 PHE   273      44.484  35.755  41.738
ATOM   4257  C   PHE   273      45.377  36.871  45.960
ATOM   4258  O   PHE   273      45.370  35.795  46.548
ATOM   4259  N   ILE   274      44.981  38.030  46.503
ATOM   4260  H   ILE   274      44.761  38.827  45.924
ATOM   4261  CA  ILE   274      44.876  38.109  47.978
ATOM   4262  HA  ILE   274      45.786  37.736  48.398
ATOM   4263  CB  ILE   274      44.730  39.587  48.388
ATOM   4264  HB  ILE   274      44.694  39.618  49.457
ATOM   4265  CG2 ILE   274      45.939  40.409  47.952
ATOM   4266 HG21 ILE   274      46.041  40.360  46.868
ATOM   4267 HG22 ILE   274      45.803  41.446  48.258
ATOM   4268 HG23 ILE   274      46.839  40.008  48.419
ATOM   4269  CG1 ILE   274      43.448  40.257  47.867
ATOM   4270 HG12 ILE   274      43.473  40.261  46.778
ATOM   4271 HG13 ILE   274      42.588  39.680  48.209
ATOM   4272  CD1 ILE   274      43.335  41.690  48.378
ATOM   4273 HD11 ILE   274      44.195  42.266  48.037
ATOM   4274 HD12 ILE   274      42.420  42.141  47.996
ATOM   4275 HD13 ILE   274      43.310  41.686  49.468
ATOM   4276  C   ILE   274      43.734  37.281  48.516
ATOM   4277  O   ILE   274      43.659  36.940  49.689
ATOM   4278  N   GLN   275      42.813  36.867  47.643
ATOM   4279  H   GLN   275      42.871  37.172  46.682
ATOM   4280  CA  GLN   275      41.729  35.988  48.045
ATOM   4281  HA  GLN   275      41.154  36.480  48.801
ATOM   4282  CB  GLN   275      40.820  35.729  46.831
ATOM   4283  HB2 GLN   275      41.403  35.299  46.039
ATOM   4284  HB3 GLN   275      40.042  35.046  47.113
ATOM   4285  CG  GLN   275      40.187  37.043  46.338
ATOM   4286  HG2 GLN   275      39.228  36.823  45.910
ATOM   4287  HG3 GLN   275      40.061  37.699  47.179
ATOM   4288  CD  GLN   275      41.024  37.742  45.306
ATOM   4289  OE1 GLN   275      42.190  37.412  45.039
ATOM   4290  NE2 GLN   275      40.481  38.778  44.666
ATOM   4291 HE21 GLN   275      41.016  39.271  43.966
ATOM   4292 HE22 GLN   275      39.538  39.064  44.885
ATOM   4293  C   GLN   275      42.235  34.668  48.606
ATOM   4294  O   GLN   275      41.540  33.990  49.362
ATOM   4295  N   GLU   276      43.468  34.315  48.197
ATOM   4296  H   GLU   276      44.011  34.912  47.590
ATOM   4297  CA  GLU   276      43.992  33.028  48.668
ATOM   4298  HA  GLU   276      43.179  32.347  48.812
ATOM   4299  CB  GLU   276      44.949  32.456  47.618
ATOM   4300  HB2 GLU   276      45.656  33.216  47.343
ATOM   4301  HB3 GLU   276      45.469  31.619  48.043
ATOM   4302  CG  GLU   276      44.216  31.998  46.377
ATOM   4303  HG2 GLU   276      43.747  32.858  45.938
ATOM   4304  HG3 GLU   276      44.943  31.601  45.695
ATOM   4305  CD  GLU   276      43.159  30.953  46.578
ATOM   4306  OE1 GLU   276      42.979  30.404  47.692
ATOM   4307  OE2 GLU   276      42.476  30.649  45.572
ATOM   4308  C   GLU   276      44.718  33.218  49.972
ATOM   4309  O   GLU   276      45.063  32.262  50.658
ATOM   4310  N   ASP   277      44.997  34.471  50.366
ATOM   4311  H   ASP   277      44.700  35.262  49.813
ATOM   4312  CA  ASP   277      45.741  34.670  51.612
ATOM   4313  HA  ASP   277      46.216  33.750  51.882
ATOM   4314  CB  ASP   277      46.818  35.742  51.408
ATOM   4315  HB2 ASP   277      46.404  36.548  50.834
ATOM   4316  HB3 ASP   277      47.132  36.109  52.367
ATOM   4317  CG  ASP   277      48.031  35.179  50.671
ATOM   4318  OD1 ASP   277      48.545  34.149  51.144
ATOM   4319  OD2 ASP   277      48.455  35.757  49.643
ATOM   4320  C   ASP   277      44.833  35.107  52.749
ATOM   4321  O   ASP   277      45.033  34.683  53.892
ATOM   4322  N   SER   278      43.861  35.971  52.410
ATOM   4323  H   SER   278      43.737  36.244  51.445
ATOM   4324  CA  SER   278      42.983  36.515  53.451
ATOM   4325  HA  SER   278      43.161  35.950  54.341
ATOM   4326  CB  SER   278      43.378  37.966  53.749
ATOM   4327  HB2 SER   278      43.238  38.555  52.863
ATOM   4328  HB3 SER   278      42.751  38.344  54.533
ATOM   4329  OG  SER   278      44.751  38.062  54.161
ATOM   4330  HG  SER   278      44.968  38.980  54.340
ATOM   4331  C   SER   278      41.502  36.371  53.111
ATOM   4332  O   SER   278      40.725  37.330  53.193
ATOM   4333  N   PRO   279      40.990  35.206  52.732
ATOM   4334  CD  PRO   279      41.683  33.893  52.718
ATOM   4335  HD2 PRO   279      42.244  33.743  53.620
ATOM   4336  HD3 PRO   279      42.338  33.810  51.872
ATOM   4337  CG  PRO   279      40.542  32.917  52.618
ATOM   4338  HG2 PRO   279      40.262  32.581  53.598
ATOM   4339  HG3 PRO   279      40.833  32.074  52.021
ATOM   4340  CB  PRO   279      39.391  33.621  51.975
ATOM   4341  HB2 PRO   279      38.462  33.277  52.387
ATOM   4342  HB3 PRO   279      39.394  33.458  50.914
ATOM   4343  CA  PRO   279      39.604  35.104  52.291
ATOM   4344  HA  PRO   279      39.446  35.699  51.416
ATOM   4345  C   PRO   279      38.586  35.465  53.374
ATOM   4346  O   PRO   279      37.516  36.012  53.080
ATOM   4347  N   ASP   280      38.900  35.158  54.635
ATOM   4348  H   ASP   280      39.798  34.772  54.890
ATOM   4349  CA  ASP   280      37.847  35.423  55.625
ATOM   4350  HA  ASP   280      36.906  35.136  55.204
ATOM   4351  CB  ASP   280      38.101  34.573  56.873
ATOM   4352  HB2 ASP   280      39.128  34.675  57.167
ATOM   4353  HB3 ASP   280      37.466  34.913  57.668
ATOM   4354  CG  ASP   280      37.806  33.108  56.590
ATOM   4355  OD1 ASP   280      36.882  32.768  55.828
ATOM   4356  OD2 ASP   280      38.527  32.265  57.156
ATOM   4357  C   ASP   280      37.789  36.896  55.975
ATOM   4358  O   ASP   280      36.706  37.450  56.191
ATOM   4359  N   GLU   281      38.932  37.547  56.060
ATOM   4360  H   GLU   281      39.797  37.033  55.967
ATOM   4361  CA  GLU   281      38.986  38.981  56.282
ATOM   4362  HA  GLU   281      38.478  39.214  57.195
ATOM   4363  CB  GLU   281      40.434  39.473  56.371
ATOM   4364  HB2 GLU   281      40.950  39.178  55.478
ATOM   4365  HB3 GLU   281      40.426  40.544  56.443
ATOM   4366  CG  GLU   281      41.184  38.914  57.569
ATOM   4367  HG2 GLU   281      42.021  39.555  57.769
ATOM   4368  HG3 GLU   281      40.520  38.920  58.412
ATOM   4369  CD  GLU   281      41.699  37.507  57.383
ATOM   4370  OE1 GLU   281      41.475  36.852  56.344
ATOM   4371  OE2 GLU   281      42.362  37.007  58.327
ATOM   4372  C   GLU   281      38.284  39.678  55.127
ATOM   4373  O   GLU   281      37.522  40.624  55.317
ATOM   4374  N   ILE   282      38.540  39.203  53.905
ATOM   4375  H   ILE   282      39.150  38.408  53.779
ATOM   4376  CA  ILE   282      37.918  39.859  52.747
ATOM   4377  HA  ILE   282      38.099  40.912  52.809
ATOM   4378  CB  ILE   282      38.585  39.313  51.461
ATOM   4379  HB  ILE   282      38.609  38.247  51.542
ATOM   4380  CG2 ILE   282      37.717  39.657  50.245
ATOM   4381 HG21 ILE   282      37.613  40.739  50.167
ATOM   4382 HG22 ILE   282      38.189  39.271  49.341
ATOM   4383 HG23 ILE   282      36.732  39.205  50.362
ATOM   4384  CG1 ILE   282      40.016  39.785  51.309
ATOM   4385 HG12 ILE   282      39.964  40.846  51.069
ATOM   4386 HG13 ILE   282      40.485  39.656  52.285
ATOM   4387  CD1 ILE   282      40.833  39.072  50.261
ATOM   4388 HD11 ILE   282      40.365  39.200  49.286
ATOM   4389 HD12 ILE   282      41.840  39.489  50.238
ATOM   4390 HD13 ILE   282      40.886  38.010  50.502
ATOM   4391  C   ILE   282      36.425  39.626  52.692
ATOM   4392  O   ILE   282      35.607  40.528  52.444
ATOM   4393  N   GLY   283      36.048  38.364  52.928
ATOM   4394  H   GLY   283      36.733  37.643  53.098
ATOM   4395  CA  GLY   283      34.627  38.057  52.932
ATOM   4396  HA2 GLY   283      34.221  38.311  51.972
ATOM   4397  HA3 GLY   283      34.507  37.005  53.105
ATOM   4398  C   GLY   283      33.857  38.809  53.992
ATOM   4399  O   GLY   283      32.750  39.289  53.771
ATOM   4400  N   ALA   284      34.426  38.900  55.198
ATOM   4401  H   ALA   284      35.340  38.494  55.346
ATOM   4402  CA  ALA   284      33.757  39.575  56.305
ATOM   4403  HA  ALA   284      32.799  39.122  56.459
ATOM   4404  CB  ALA   284      34.565  39.462  57.582
ATOM   4405  HB1 ALA   284      34.693  38.400  57.844
ATOM   4406  HB2 ALA   284      35.553  39.926  57.434
ATOM   4407  HB3 ALA   284      34.035  39.980  58.398
ATOM   4408  C   ALA   284      33.558  41.050  55.953
ATOM   4409  O   ALA   284      32.505  41.627  56.227
ATOM   4410  N   ALA   285      34.556  41.652  55.322
ATOM   4411  H   ALA   285      35.391  41.127  55.106
ATOM   4412  CA  ALA   285      34.476  43.059  54.933
ATOM   4413  HA  ALA   285      34.234  43.644  55.795
ATOM   4414  CB  ALA   285      35.809  43.537  54.370
ATOM   4415  HB1 ALA   285      36.593  43.422  55.135
ATOM   4416  HB2 ALA   285      36.070  42.936  53.484
ATOM   4417  HB3 ALA   285      35.728  44.596  54.083
ATOM   4418  C   ALA   285      33.407  43.272  53.879
ATOM   4419  O   ALA   285      32.617  44.212  53.938
ATOM   4420  N   ILE   286      33.398  42.353  52.904
ATOM   4421  H   ILE   286      34.076  41.604  52.878
ATOM   4422  CA  ILE   286      32.366  42.484  51.882
ATOM   4423  HA  ILE   286      32.420  43.475  51.480
ATOM   4424  CB  ILE   286      32.625  41.489  50.736
ATOM   4425  HB  ILE   286      32.745  40.518  51.168
ATOM   4426  CG2 ILE   286      31.453  41.431  49.788
ATOM   4427 HG21 ILE   286      31.283  42.418  49.359
ATOM   4428 HG22 ILE   286      31.666  40.720  48.990
ATOM   4429 HG23 ILE   286      30.563  41.112  50.330
ATOM   4430  CG1 ILE   286      33.948  41.852  50.021
ATOM   4431 HG12 ILE   286      33.764  42.678  49.335
ATOM   4432 HG13 ILE   286      34.681  42.157  50.768
ATOM   4433  CD1 ILE   286      34.482  40.659  49.245
ATOM   4434 HD11 ILE   286      33.750  40.353  48.498
ATOM   4435 HD12 ILE   286      35.413  40.934  48.750
ATOM   4436 HD13 ILE   286      34.667  39.832  49.931
ATOM   4437  C   ILE   286      30.978  42.289  52.473
ATOM   4438  O   ILE   286      30.085  43.078  52.154
ATOM   4439  N   ALA   287      30.822  41.267  53.304
ATOM   4440  H   ALA   287      31.600  40.672  53.548
ATOM   4441  CA  ALA   287      29.490  41.032  53.853
ATOM   4442  HA  ALA   287      28.805  40.906  53.041
ATOM   4443  CB  ALA   287      29.466  39.772  54.704
ATOM   4444  HB1 ALA   287      29.751  38.907  54.087
ATOM   4445  HB2 ALA   287      30.178  39.879  55.537
ATOM   4446  HB3 ALA   287      28.452  39.619  55.105
ATOM   4447  C   ALA   287      29.054  42.250  54.670
ATOM   4448  O   ALA   287      27.880  42.634  54.657
ATOM   4449  N   ALA   288      29.977  42.842  55.420
ATOM   4450  H   ALA   288      30.925  42.495  55.438
ATOM   4451  CA  ALA   288      29.594  44.010  56.222
ATOM   4452  HA  ALA   288      28.761  43.737  56.835
ATOM   4453  CB  ALA   288      30.736  44.418  57.129
ATOM   4454  HB1 ALA   288      30.985  43.583  57.802
ATOM   4455  HB2 ALA   288      31.616  44.672  56.518
ATOM   4456  HB3 ALA   288      30.437  45.293  57.724
ATOM   4457  C   ALA   288      29.177  45.190  55.348
ATOM   4458  O   ALA   288      28.250  45.931  55.680
ATOM   4459  N   PHE   289      29.868  45.393  54.256
ATOM   4460  H   PHE   289      30.658  44.786  54.086
ATOM   4461  CA  PHE   289      29.586  46.430  53.260
ATOM   4462  HA  PHE   289      29.639  47.394  53.721
ATOM   4463  CB  PHE   289      30.621  46.340  52.149
ATOM   4464  HB2 PHE   289      31.584  46.447  52.610
ATOM   4465  HB3 PHE   289      30.537  45.358  51.723
ATOM   4466  CG  PHE   289      30.573  47.321  51.002
ATOM   4467  CD1 PHE   289      30.499  48.684  51.275
ATOM   4468  HD1 PHE   289      30.428  49.028  52.301
ATOM   4469  CE1 PHE   289      30.515  49.590  50.251
ATOM   4470  HE1 PHE   289      30.488  50.651  50.471
ATOM   4471  CZ  PHE   289      30.566  49.162  48.932
ATOM   4472  HZ  PHE   289      30.549  49.888  48.128
ATOM   4473  CE2 PHE   289      30.636  47.814  48.641
ATOM   4474  HE2 PHE   289      30.699  47.476  47.613
ATOM   4475  CD2 PHE   289      30.626  46.893  49.691
ATOM   4476  HD2 PHE   289      30.659  45.831  49.473
ATOM   4477  C   PHE   289      28.194  46.210  52.706
ATOM   4478  O   PHE   289      27.349  47.108  52.683
ATOM   4479  N   VAL   290      27.938  44.963  52.294
ATOM   4480  H   VAL   290      28.632  44.232  52.351
ATOM   4481  CA  VAL   290      26.606  44.711  51.757
ATOM   4482  HA  VAL   290      26.423  45.430  50.986
ATOM   4483  CB  VAL   290      26.511  43.309  51.125
ATOM   4484  HB  VAL   290      26.816  42.581  51.848
ATOM   4485  CG1 VAL   290      25.080  43.029  50.721
ATOM   4486 HG11 VAL   290      24.754  43.775  49.997
ATOM   4487 HG12 VAL   290      25.016  42.036  50.275
ATOM   4488 HG13 VAL   290      24.438  43.073  51.601
ATOM   4489  CG2 VAL   290      27.449  43.237  49.923
ATOM   4490 HG21 VAL   290      28.473  43.423  50.249
ATOM   4491 HG22 VAL   290      27.387  42.247  49.472
ATOM   4492 HG23 VAL   290      27.159  43.989  49.190
ATOM   4493  C   VAL   290      25.524  44.880  52.821
ATOM   4494  O   VAL   290      24.473  45.454  52.491
ATOM   4495  N   ARG   291      25.743  44.438  54.054
ATOM   4496  H   ARG   291      26.599  43.953  54.282
ATOM   4497  CA  ARG   291      24.713  44.669  55.081
ATOM   4498  HA  ARG   291      23.808  44.194  54.768
ATOM   4499  CB  ARG   291      25.146  44.061  56.412
ATOM   4500  HB2 ARG   291      26.179  44.299  56.575
ATOM   4501  HB3 ARG   291      24.552  44.495  57.193
ATOM   4502  CG  ARG   291      24.988  42.568  56.468
ATOM   4503  HG2 ARG   291      23.957  42.333  56.281
ATOM   4504  HG3 ARG   291      25.597  42.137  55.697
ATOM   4505  CD  ARG   291      25.387  41.936  57.803
ATOM   4506  HD2 ARG   291      26.423  42.124  58.012
ATOM   4507  HD3 ARG   291      24.786  42.329  58.599
ATOM   4508  NE  ARG   291      25.149  40.493  57.642
ATOM   4509  HE  ARG   291      24.188  40.196  57.559
ATOM   4510  CZ  ARG   291      26.081  39.544  57.595
ATOM   4511  NH1 ARG   291      27.358  39.884  57.718
ATOM   4512 HH11 ARG   291      27.611  40.853  57.845
ATOM   4513 HH12 ARG   291      28.074  39.174  57.685
ATOM   4514  NH2 ARG   291      25.693  38.278  57.427
ATOM   4515 HH21 ARG   291      24.712  38.058  57.339
ATOM   4516 HH22 ARG   291      26.382  37.540  57.389
ATOM   4517  C   ARG   291      24.445  46.160  55.250
ATOM   4518  O   ARG   291      23.306  46.568  55.513
ATOM   4519  N   ARG   292      25.480  46.998  55.078
ATOM   4520  H   ARG   292      26.396  46.645  54.839
ATOM   4521  CA  ARG   292      25.254  48.431  55.245
ATOM   4522  HA  ARG   292      24.661  48.579  56.124
ATOM   4523  CB  ARG   292      26.534  49.254  55.383
ATOM   4524  HB2 ARG   292      27.212  48.938  54.614
ATOM   4525  HB3 ARG   292      26.279  50.286  55.233
ATOM   4526  CG  ARG   292      27.261  49.143  56.719
ATOM   4527  HG2 ARG   292      26.640  49.538  57.500
ATOM   4528  HG3 ARG   292      27.482  48.113  56.924
ATOM   4529  CD  ARG   292      28.565  49.943  56.646
ATOM   4530  HD2 ARG   292      28.737  50.240  55.629
ATOM   4531  HD3 ARG   292      28.475  50.817  57.263
ATOM   4532  NE  ARG   292      29.689  49.158  57.102
ATOM   4533  HE  ARG   292      29.595  48.840  58.056
ATOM   4534  CZ  ARG   292      30.806  48.773  56.531
ATOM   4535  NH1 ARG   292      31.118  49.093  55.280
ATOM   4536 HH11 ARG   292      30.484  49.655  54.729
ATOM   4537 HH12 ARG   292      31.989  48.775  54.879
ATOM   4538  NH2 ARG   292      31.636  48.031  57.267
ATOM   4539 HH21 ARG   292      31.392  47.792  58.217
ATOM   4540 HH22 ARG   292      32.508  47.709  56.874
ATOM   4541  C   ARG   292      24.478  48.971  54.042
ATOM   4542  O   ARG   292      23.715  49.913  54.212
ATOM   4543  N   LEU   293      24.733  48.381  52.875
ATOM   4544  H   LEU   293      25.392  47.619  52.814
ATOM   4545  CA  LEU   293      24.037  48.862  51.684
ATOM   4546  HA  LEU   293      24.017  49.932  51.702
ATOM   4547  CB  LEU   293      24.752  48.401  50.410
ATOM   4548  HB2 LEU   293      24.806  47.330  50.433
ATOM   4549  HB3 LEU   293      24.159  48.710  49.571
ATOM   4550  CG  LEU   293      26.164  48.936  50.206
ATOM   4551  HG  LEU   293      26.704  48.832  51.125
ATOM   4552  CD1 LEU   293      26.859  48.093  49.135
ATOM   4553 HD11 LEU   293      26.301  48.158  48.202
ATOM   4554 HD12 LEU   293      27.872  48.465  48.979
ATOM   4555 HD13 LEU   293      26.901  47.053  49.461
ATOM   4556  CD2 LEU   293      26.138  50.411  49.823
ATOM   4557 HD21 LEU   293      25.658  50.984  50.616
ATOM   4558 HD22 LEU   293      27.158  50.768  49.684
ATOM   4559 HD23 LEU   293      25.579  50.536  48.896
ATOM   4560  C   LEU   293      22.611  48.345  51.600
ATOM   4561  O   LEU   293      21.821  48.941  50.875
ATOM   4562  N   ARG   294      22.304  47.275  52.314
ATOM   4563  H   ARG   294      23.014  46.905  52.929
ATOM   4564  CA  ARG   294      21.029  46.597  52.277
ATOM   4565  HA  ARG   294      20.346  47.178  51.695
ATOM   4566  CB  ARG   294      21.153  45.189  51.644
ATOM   4567  HB2 ARG   294      21.902  44.618  52.159
ATOM   4568  HB3 ARG   294      20.212  44.677  51.698
ATOM   4569  CG  ARG   294      21.559  45.392  50.179
ATOM   4570  HG2 ARG   294      20.779  45.925  49.671
ATOM   4571  HG3 ARG   294      22.466  45.966  50.145
ATOM   4572  CD  ARG   294      21.789  44.055  49.475
ATOM   4573  HD2 ARG   294      22.499  43.470  50.028
ATOM   4574  HD3 ARG   294      20.863  43.519  49.402
ATOM   4575  NE  ARG   294      22.315  44.328  48.123
ATOM   4576  HE  ARG   294      22.436  45.291  47.843
ATOM   4577  CZ  ARG   294      22.637  43.375  47.254
ATOM   4578  NH1 ARG   294      22.513  42.095  47.566
ATOM   4579 HH11 ARG   294      22.167  41.829  48.477
ATOM   4580 HH12 ARG   294      22.765  41.385  46.894
ATOM   4581  NH2 ARG   294      23.097  43.770  46.053
ATOM   4582 HH21 ARG   294      23.182  44.754  45.844
ATOM   4583 HH22 ARG   294      23.356  43.081  45.361
ATOM   4584  C   ARG   294      20.460  46.437  53.688
ATOM   4585  O   ARG   294      20.302  45.308  54.110
ATOM   4586  N   PRO   295      20.161  47.544  54.353
ATOM   4587  CD  PRO   295      20.331  48.923  53.893
ATOM   4588  HD2 PRO   295      19.844  49.068  52.949
ATOM   4589  HD3 PRO   295      21.372  49.165  53.799
ATOM   4590  CG  PRO   295      19.686  49.768  54.954
ATOM   4591  HG2 PRO   295      18.716  50.090  54.627
ATOM   4592  HG3 PRO   295      20.297  50.626  55.160
ATOM   4593  CB  PRO   295      19.558  48.938  56.170
ATOM   4594  HB2 PRO   295      18.634  49.154  56.671
ATOM   4595  HB3 PRO   295      20.379  49.128  56.836
ATOM   4596  CA  PRO   295      19.580  47.476  55.707
ATOM   4597  HA  PRO   295      20.183  46.876  56.356
ATOM   4598  C   PRO   295      18.142  46.964  55.662
ATOM   4599  O   PRO   295      17.505  47.251  54.634
ATOM   4600  N   ALA   296      17.634  46.296  56.618
ATOM   4601  H   ALA   296      16.876  45.861  56.111
ATOM   4602  CA  ALA   296      17.384  45.732  57.892
ATOM   4603  HA  ALA   296      17.284  46.542  58.585
ATOM   4604  CB  ALA   296      16.033  44.998  57.845
ATOM   4605  HB1 ALA   296      15.236  45.713  57.587
ATOM   4606  HB2 ALA   296      16.073  44.203  57.084
ATOM   4607  HB3 ALA   296      15.822  44.554  58.830
ATOM   4608  C   ALA   296      18.531  44.839  58.393
ATOM   4609  O   ALA   296      19.689  45.505  58.743
ATOM   4610  OXT ALA   296      18.165  43.823  58.395
TER   
