# Supplementary material for: CAVER: a new tool to explore routes from protein clefts, pockets and cavities
Source: BMC Bioinformatics. 2006 Jun 22;7:316. doi: 10.1186/1471-2105-7-316 (PMC1539030; doi:10.1186/1471-2105-7-316)
Supplement: Additional File 1 — Source codes of CAVER. Additional file (gzipped tar archive caver_unix_v0.99.4.tar.gz) contains source codes of CAVER ver. 0.99.4 for UNIX platforms and pyMol plug-in. Instructions for the installation and updates are provided at web page . [file 1471-2105-7-316-S1.gz › caver_unix_v0.99.4/src/CParams.h]

//
// File: CParams.h
// Created by: User <Email>
// Created on: Mon Feb 28 16:11:37 2005
//

#ifndef _CPARAMS_H_
#define _CPARAMS_H_

#include <stdio.h>
#include <stdlib.h>
#include <assert.h>
#include "cav_io.h"
#define REAL double
class CParams
{
	public:
		CParams();
		 ~CParams();

  REAL eps,fSize;	
  int Nx,Ny,Nz;	/**< grid resolution */
  REAL as_x,as_y,as_z;
  char strTrajectoryFileName[100]; /**< label for file with trajectory */
  char strTypesFileName[100];	 /**< label for file with atom types */ 
  char strAtomRadiusFileName[100];   /**< label for file with atom radiuses */ 
  char strResultFileName[100]; /**< label for file with result table*/ 
  char strInputFileName[100]; /**< label for file with result table*/ 
  char strOutputdir[100]; /**< label for outputdir*/ 
	
  int *ASindexes;	/** atom indeces forming active site */
  int nASI;		/** number of atoms used to specify active site */
  int AStype;	/** way to specify active site position */

  int numObeyPathNodes;		/**< number of points from begining to be 
							obeyed in computation minimal radius in resulting path*/

  int numTrj;		/**< number of Trajectory snapshot */
  int mStartTrj;		/**< starting snapshot (0,1,2,3,...) */
  int mSkipTrj;			/**< number of snapshots to skipp between next reading*/
  int mEnableOutput;		/**< enable output for visualization*/
  int mEnableOutputVMD;		/**< enable output for visualization in VMD */

  int mNumberOfTunnels;
	/**
	*number of atoms to be skipped in reading one snapshot 
	after nAtoms has been readed 
	*/
	int mAtomNotRead;

	void Print(FILE *fout=stdout);
	void ReadConfig (char *name);
	void ComputeActiveSite (REAL *pcoords, REAL *px, REAL *py, REAL *pz);


	protected:
	
};


#endif	//_CPARAMS_H_
