# Supplementary material for: CAVER: a new tool to explore routes from protein clefts, pockets and cavities
Source: BMC Bioinformatics. 2006 Jun 22;7:316. doi: 10.1186/1471-2105-7-316 (PMC1539030; doi:10.1186/1471-2105-7-316)
Supplement: Additional File 1 — Source codes of CAVER. Additional file (gzipped tar archive caver_unix_v0.99.4.tar.gz) contains source codes of CAVER ver. 0.99.4 for UNIX platforms and pyMol plug-in. Instructions for the installation and updates are provided at web page . [file 1471-2105-7-316-S1.gz › caver_unix_v0.99.4/src/pymol-generated.trj]

pythongeneratedtrajectory with 4610 atoms
  41.160  33.026  57.379  41.460  32.007  58.411  41.241  30.571  57.912  42.223  29.889  57.646  40.696  32.251  59.723
  41.192  33.495  60.465  40.474  33.656  62.121  41.325  35.156  62.676  42.523  32.072  58.643  39.627  32.350  59.531
  40.846  31.390  60.376  42.276  33.436  60.568  40.946  34.387  59.887  42.402  34.982  62.693  41.102  35.979  61.996
  40.987  35.414  63.680  41.722  32.874  56.554  40.178  32.958  57.132  41.343  33.961  57.727  40.005  30.074  57.829
  39.651  28.645  57.736  39.606  28.127  56.291  38.542  27.897  55.721  38.309  28.413  58.437  38.437  28.718  59.815
  39.222  30.729  57.883  40.401  28.059  58.269  37.546  29.050  57.987  38.014  27.368  58.328  37.557  28.884  60.168
  40.782  27.953  55.683  40.932  27.674  54.250  40.325  26.327  53.784  40.588  25.264  54.345  42.420  27.763  53.854
  43.156  29.042  54.304  44.574  29.033  53.747  42.471  30.325  53.832  41.602  28.181  56.228  40.399  28.462  53.717
  42.941  26.903  54.278  42.486  27.687  52.767  43.223  29.056  55.390  44.537  28.998  52.659  45.095  29.936  54.065
  45.106  28.157  54.120  41.460  30.367  54.236  43.037  31.189  54.181  42.428  30.334  52.743  39.585  26.387  52.675
  39.120  25.257  51.823  39.776  25.171  50.425  40.190  26.176  49.840  39.502  27.327  52.315  39.328  24.342  52.344
  38.060  25.358  51.688  39.800  23.953  49.869  39.934  23.745  48.396  38.612  23.447  47.591  38.683  23.291  46.370
  40.960  22.606  48.228  39.726  23.144  50.468  40.368  24.633  47.985  41.918  22.905  48.679  40.587  21.699  48.727
  41.106  22.401  47.156  37.426  23.351  48.222  36.176  23.022  47.539  35.572  24.256  46.877  35.550  25.321  47.491
  35.135  22.430  48.497  34.165  21.473  47.809  32.891  22.141  47.328  32.135  21.334  46.285  31.005  22.093  45.678
  37.399  23.516  49.219  36.385  22.299  46.778  35.649  21.897  49.273  34.573  23.235  48.929  34.661  21.039  46.962
  33.901  20.700  48.504  32.247  22.291  48.173  33.147  23.092  46.900  32.818  21.054  45.506  31.743  20.451  46.752
  30.347  22.358  46.403  31.362  22.927  45.226  30.536  21.511  44.992  35.054  24.123  45.672  34.339  25.237  45.058
  33.062  25.578  45.838  32.524  24.829  46.671  33.965  24.733  43.665  34.081  23.254  43.730  35.074  22.923  44.813
  34.974  26.095  44.987  32.961  25.020  43.420  34.639  25.130  42.930  33.127  22.822  43.964  34.426  22.873  42.788
  34.769  22.052  45.361  36.052  22.762  44.401  32.562  26.759  45.530  31.307  27.264  46.074  30.155  26.941  45.133
  30.205  27.226  43.926  31.436  28.775  46.266  30.183  29.413  46.854  29.956  29.319  48.224  29.279  30.072  46.043
  28.806  29.894  48.756  28.127  30.662  46.559  27.913  30.550  47.930  33.075  27.343  44.885  31.125  26.804  47.023
  32.260  28.966  46.927  31.632  29.225  45.312  30.663  28.806  48.866  29.470  30.130  44.977  28.611  29.828  49.820
  27.428  31.187  45.919  27.021  30.989  48.361  29.085  26.352  45.643  27.934  26.134  44.768  28.263  25.249  43.591
  29.200  24.451  43.658  29.065  26.061  46.609  27.151  25.671  45.339  27.596  27.084  44.401  27.536  25.320  42.476
  27.917  24.429  41.356  27.793  25.228  40.054  27.060  26.223  39.984  27.137  23.097  41.353  27.412  22.154  42.553
  28.884  21.722  42.762  29.218  21.255  43.885  29.700  21.857  41.824  26.745  25.952  42.392  28.976  24.177  41.413
  26.070  23.319  41.324  27.384  22.557  40.438  27.046  22.635  43.464  26.809  21.254  42.411  28.506  24.852  39.011
  28.488  25.594  37.762  27.162  25.453  37.014  26.611  24.359  36.809  29.588  25.109  36.832  30.800  25.964  36.588
  30.996  27.105  37.557  32.395  27.134  38.115  33.500  26.996  37.130  29.080  24.025  39.082  28.652  26.630  37.977
  29.941  24.177  37.229  29.132  24.940  35.875  31.667  25.333  36.641  30.720  26.378  35.602  30.807  28.030  37.047
  30.302  26.996  38.367  32.525  28.070  38.623  32.482  26.330  38.819  33.412  26.110  36.645  33.452  27.755  36.460
  34.391  27.028  37.614  26.687  26.619  36.584  25.599  26.700  35.624  26.186  27.180  34.302  27.259  27.785  34.269
  24.505  27.653  36.119  23.839  27.174  37.401  22.888  28.186  38.010  22.389  27.658  39.362  21.361  28.564  39.937
  27.094  27.473  36.936  25.180  25.725  35.488  24.945  28.615  36.299  23.756  27.740  35.356  23.289  26.279  37.183
  24.606  26.955  38.120  23.399  29.119  38.155  22.053  28.335  37.353  21.960  26.684  39.223  23.217  27.590  40.041
  21.762  29.485  40.074  20.574  28.629  39.301  21.047  28.196  40.827  25.472  26.901  33.216  25.925  27.293  31.890
  24.816  28.003  31.134  23.636  27.732  31.318  26.434  26.068  31.128  27.603  25.366  31.800  27.399  24.478  32.850
  28.882  25.626  31.358  28.480  23.856  33.455  29.969  24.991  31.939  29.765  24.111  32.980  24.596  26.407  33.314
  26.741  27.976  32.005  25.626  25.368  31.036  26.746  26.384  30.151  26.393  24.272  33.196  29.038  26.332  30.551
  28.327  23.179  34.287  30.971  25.186  31.576  30.614  23.613  33.435  25.234  28.914  30.269  24.275  29.599  29.418
  24.965  29.940  28.117  26.154  30.278  28.108  23.754  30.849  30.141  22.648  31.603  29.415  24.924  31.759  30.427
  22.024  32.663  30.308  26.217  29.133  30.202  23.454  28.943  29.217  23.359  30.531  31.084  23.074  32.077  28.531
  21.883  30.888  29.111  25.402  32.043  29.490  24.572  32.653  30.941  25.645  31.238  31.058  22.789  33.377  30.613
  21.238  33.183  29.761  21.598  32.189  31.192  24.231  29.827  27.018  24.792  30.152  25.724  24.759  31.658  25.473
  23.701  32.275  25.567  24.036  29.496  24.557  24.784  29.770  23.258  23.954  30.207  22.073  23.310  29.308  21.480
  23.945  31.409  21.698  23.274  29.511  27.086  25.809  29.823  25.699  23.975  28.438  24.720  23.046  29.907  24.494
  25.502  30.543  23.453  25.295  28.869  22.981  25.917  32.183  25.143  26.170  33.575  24.857  26.928  33.698  23.545
  28.012  33.125  23.491  27.031  34.230  25.951  26.359  34.116  27.322  27.380  35.657  25.571  25.078  34.922  27.448
  26.704  31.554  25.084  25.239  34.096  24.779  27.948  33.682  26.001  26.142  33.060  27.489  27.079  34.460  28.065
  26.464  36.235  25.449  27.989  36.104  26.357  27.938  35.658  24.635  24.358  34.578  26.707  24.662  34.789  28.447
  25.295  35.977  27.282  26.335  34.402  22.591  26.968  34.573  21.286  27.423  33.211  20.761  28.529  33.072  20.238
  28.146  35.529  21.350  27.816  36.939  21.779  29.034  37.651  22.348  29.546  38.694  21.362  28.425  39.355  20.634
  25.435  34.825  22.769  26.243  34.973  20.608  28.858  35.130  22.046  28.588  35.576  20.373  27.458  37.487  20.928
  27.050  36.904  22.529  28.763  38.136  23.267  29.808  36.933  22.539  30.101  39.439  21.899  30.190  38.213  20.650
  27.899  38.658  20.119  27.815  39.815  21.300  28.799  40.040  19.988  26.577  32.225  20.962  26.827  30.851  20.587
  27.922  30.134  21.335  28.356  29.061  20.875  25.695  32.440  21.408  25.918  30.302  20.737  27.084  30.840  19.545
  28.405  30.622  22.483  29.533  29.933  23.087  29.426  29.296  24.455  30.571  29.005  24.877  30.686  30.935  23.327
  31.424  31.380  22.094  32.342  30.273  21.594  33.020  30.793  20.398  33.652  30.035  19.515  33.683  28.724  19.710
  34.233  30.615  18.474  28.000  31.440  22.914  29.876  29.189  22.399  30.274  31.807  23.798  31.394  30.473  23.988
  30.715  31.625  21.327  32.011  32.247  22.328  33.064  30.023  22.348  31.769  29.401  21.344  33.003  31.790  20.239
  33.228  28.323  20.518  34.161  28.127  19.051  34.187  31.618  18.364  34.721  30.054  17.791  28.396  29.059  25.190
  28.456  28.463  26.516  29.516  29.075  27.451  30.729  28.885  27.335  28.689  26.961  26.437  28.110  26.200  27.627
  27.524  24.878  27.146  26.549  25.041  26.083  26.622  24.745  24.801  27.690  24.209  24.226  25.567  24.996  24.028
  27.487  29.302  24.822  27.501  28.613  26.976  28.232  26.591  25.539  29.747  26.782  26.398  28.887  26.009  28.342
  27.338  26.788  28.086  28.324  24.262  26.784  27.047  24.394  27.976  25.672  25.448  26.373  28.511  24.004  24.777
  27.682  24.007  23.237  24.735  25.405  24.427  25.601  24.778  23.042  29.009  29.818  28.404  29.723  30.435  29.494
  29.236  29.814  30.794  28.045  29.510  30.915  29.494  31.952  29.531  30.030  32.627  28.292  30.026  34.415  28.353
  31.346  34.800  29.510  28.012  29.976  28.371  30.769  30.240  29.383  28.441  32.143  29.603  29.991  32.359  30.390
  31.041  32.300  28.144  29.428  32.320  27.458  31.121  34.348  30.488  32.297  34.396  29.129  31.429  35.892  29.621
  30.160  29.672  31.714  29.963  29.073  33.014  29.935  30.149  34.103  30.611  31.170  34.043  31.077  28.081  33.320
  31.086  30.008  31.496  29.027  28.554  33.018  31.080  27.287  32.557  32.047  28.603  33.309  30.911  27.636  34.312
  29.135  29.840  35.129  28.992  30.807  36.215  28.363  30.091  37.403  27.699  29.069  37.249  28.143  32.002  35.781
  26.708  31.635  35.432  26.350  31.129  34.189  25.706  31.814  36.393  25.032  30.798  33.877  24.387  31.487  36.110
  24.078  30.986  34.855  22.758  30.663  34.594  28.641  28.959  35.152  29.964  31.156  36.497  28.126  32.715  36.583
  28.600  32.447  34.918  27.118  30.987  33.439  25.964  32.212  37.369  24.766  30.408  32.902  23.613  31.622  36.856
  22.223  30.850  35.369  28.598  30.655  38.573  27.932  30.338  39.812  26.798  31.357  40.033  27.023  32.539  39.803
  28.895  30.409  41.011  30.129  29.521  40.840  28.147  30.060  42.292  31.186  29.693  41.910  29.307  31.372  38.604
  27.516  29.354  39.749  29.232  31.421  41.098  29.778  28.489  40.840  30.557  29.759  39.866  27.742  29.051  42.214
  28.832  30.111  43.139  27.332  30.767  42.442  30.760  29.454  42.885  32.022  29.024  41.707  31.539  30.724  41.911
  25.635  30.903  40.450  24.468  31.742  40.674  23.687  31.087  41.811  22.931  30.159  41.511  23.641  31.887  39.412
  22.437  32.793  39.561  22.228  33.385  40.643  21.707  32.901  38.557  25.548  29.912  40.624  24.792  32.712  40.990
  24.270  32.287  38.641  23.296  30.913  39.123  23.932  31.564  43.031  23.370  30.921  44.213  22.588  31.938  45.030
  23.062  33.016  45.403  24.469  30.325  45.101  25.259  29.160  44.542  24.445  27.909  44.317  23.555  27.606  45.133
  24.674  27.223  43.296  24.515  32.383  43.138  22.708  30.139  43.904  25.165  31.111  45.321  24.004  29.993  46.010
  25.680  29.460  43.601  26.049  28.928  45.229  21.343  31.583  45.353  20.695  32.438  46.346  19.752  33.371  45.621
  19.555  33.273  44.419  20.883  30.783  44.942  20.145  31.834  47.042  21.435  33.008  46.873  19.166  34.278  46.385
  18.119  35.123  45.839  18.294  36.547  46.340  18.947  36.784  47.361  16.768  34.501  46.265  16.584  34.824  47.733
  15.664  35.049  45.557  19.448  34.383  47.349  18.186  35.117  44.772  16.797  33.440  46.127  14.852  34.632  45.856
  16.573  35.905  47.869  15.641  34.404  48.083  17.406  34.394  48.306  17.712  37.468  45.593  17.731  38.889  45.926
  18.617  39.642  44.947  18.872  39.217  43.820  17.233  37.176  44.754  16.733  39.279  45.874  18.113  39.016  46.921
  19.071  40.822  45.348  19.884  41.628  44.455  21.249  40.951  44.390  21.707  40.365  45.355  19.977  43.059  44.975
  18.669  43.815  44.727  18.065  43.633  43.649  18.268  44.617  45.608  18.851  41.160  46.275  19.442  41.633  43.480
  20.176  43.037  46.030  20.777  43.565  44.471  21.881  41.018  43.239  23.150  40.326  43.034  24.317  40.955  43.777
  24.434  42.165  43.924  23.399  40.488  41.527  22.044  40.773  40.978  21.417  41.684  42.012  23.057  39.291  43.289
  24.069  41.303  41.334  23.802  39.587  41.106  22.113  41.265  40.027  21.477  39.868  40.872  21.788  42.688  41.937
  20.346  41.692  41.941  25.164  40.016  44.185  26.527  40.344  44.596  27.401  39.595  43.593  27.366  38.369  43.554
  26.835  39.994  46.037  25.754  40.583  46.958  28.223  40.449  46.465  25.733  39.919  48.320  24.859  39.054  44.212
  26.679  41.395  44.462  26.798  38.928  46.129  25.955  41.647  47.077  24.787  40.447  46.474  28.300  41.531  46.360
  28.392  40.172  47.506  28.973  39.969  45.837  26.700  40.054  48.806  24.953  40.370  48.933  25.532  38.854  48.203
  28.063  40.391  42.790  28.626  39.903  41.530  30.138  39.884  41.634  30.735  40.954  41.625  28.138  40.842  40.433
  28.398  40.447  38.983  27.788  39.100  38.654  27.827  41.526  38.073  28.187  41.360  43.046  28.268  38.913  41.338
  27.076  40.944  40.550  28.608  41.792  40.594  29.455  40.392  38.828  26.710  39.140  38.812  27.994  38.852  37.613
  28.221  38.336  39.301  28.311  42.478  38.290  28.006  41.256  37.033  26.755  41.617  38.245  30.726  38.698  41.730
  32.168  38.552  41.950  32.886  38.272  40.634  32.518  37.254  40.017  32.444  37.400  42.924  31.797  37.541  44.296
  30.441  37.315  44.479  32.543  37.920  45.392  29.857  37.456  45.721  31.968  38.048  46.644  30.624  37.840  46.817
  30.160  37.865  41.649  32.550  39.460  42.367  32.082  36.494  42.478  33.506  37.331  43.064  29.831  37.023  43.632
  33.601  38.123  45.269  28.797  37.266  45.845  32.585  38.313  47.495  30.166  37.974  47.791  33.832  39.141  40.247
  34.451  38.938  38.938  35.967  38.794  39.062  36.666  39.725  39.448  34.096  40.079  37.967  34.585  39.716  36.538
  33.978  38.383  36.120  34.831  37.372  35.916  32.768  38.218  35.992  34.108  39.911  40.840  34.066  38.027  38.530
  33.032  40.220  37.955  34.573  40.984  38.289  34.279  40.481  35.850  35.655  39.640  36.535  34.480  36.467  35.638
  35.823  37.518  36.042  36.429  37.589  38.728  37.838  37.216  38.659  38.545  37.899  37.507  37.921  38.376  36.550
  37.923  35.687  38.504  37.822  35.185  37.104  38.710  34.982  36.101  36.605  34.758  36.601  36.775  34.351  35.345
  38.050  34.491  35.019  35.749  36.876  38.504  38.316  37.499  39.574  38.865  35.364  38.906  37.124  35.250  39.071
  35.731  34.756  37.105  39.775  35.179  36.153  35.996  33.969  34.695  39.868  37.786  37.539  40.709  38.263  36.445
  41.654  37.152  35.981  41.307  35.970  35.942  40.305  37.358  38.343  40.085  38.564  35.625  41.286  39.101  36.782
  42.868  37.558  35.615  43.815  36.599  35.037  44.780  35.995  36.026  45.371  36.713  36.875  44.639  37.374  33.974
  45.456  36.426  33.111  46.679  36.835  32.789  44.973  35.376  32.694  43.137  38.523  35.736  43.270  35.814  34.556
  43.967  37.927  33.346  45.302  38.054  34.473  47.270  36.248  32.218  47.012  37.730  33.118  45.078  34.710  36.009
  44.561  33.641  35.147  43.618  32.735  35.898  43.724  31.521  35.994  45.871  32.884  34.877  46.484  32.838  36.261
  46.119  34.142  36.921  44.124  34.023  34.248  45.684  31.898  34.499  46.497  33.419  34.189  46.083  32.013  36.819
  47.550  32.740  36.193  45.722  33.978  37.904  46.970  34.792  36.984  42.616  33.348  36.481  41.888  32.721  37.613
  40.508  32.416  37.123  40.260  32.373  35.893  42.291  33.937  38.494  41.051  34.727  38.773  43.044  33.579  39.647
  42.335  34.262  36.156  42.384  31.831  37.941  42.923  34.557  37.893  43.260  34.370  40.146  40.331  34.100  39.299
  41.301  35.589  39.391  40.617  35.067  37.833  39.490  32.135  37.928  38.129  31.848  37.465  37.211  32.173  38.645
  37.722  32.647  39.668  37.917  30.395  37.064  37.969  29.540  38.201  39.666  32.117  38.923  37.890  32.485  36.640
  36.957  30.297  36.594  38.684  30.106  36.373  37.833  28.631  37.924  35.933  31.856  38.530  35.027  31.939  39.670
  35.594  31.247  40.906  35.234  31.670  42.010  33.668  31.297  39.359  33.880  29.935  38.955  35.577  31.550  37.635
  34.870  32.971  39.902  33.048  31.321  40.234  33.187  31.837  38.566  33.036  29.525  38.758  36.411  30.220  40.754
  37.042  29.501  41.869  37.791  30.427  42.813  37.915  30.094  44.010  38.008  28.450  41.290  38.649  27.493  42.276
  37.960  26.356  42.713  39.927  27.702  42.772  38.516  25.461  43.612  40.502  26.833  43.671  39.792  25.721  44.086
  40.390  24.861  44.971  36.614  29.911  39.815  36.280  28.995  42.422  37.460  27.863  40.577  38.797  28.976  40.789
  36.961  26.170  42.336  40.486  28.570  42.443  37.969  24.583  43.936  41.501  27.018  44.051  41.264  25.189  45.195
  38.289  31.554  42.325  39.024  32.524  43.142  38.205  32.946  44.370  38.788  33.253  45.420  39.313  33.780  42.347
  40.551  34.631  42.276  40.127  36.105  42.072  41.529  34.498  43.428  38.155  31.755  41.344  39.946  32.088  43.464
  39.140  33.487  41.330  38.546  34.464  42.657  41.076  34.337  41.391  39.506  36.424  42.909  41.015  36.735  42.019
  39.562  36.195  41.145  41.879  33.467  43.492  42.379  35.160  43.263  41.033  34.770  44.360  36.883  32.996  44.204
  36.058  33.577  45.260  35.448  32.541  46.174  34.577  32.826  46.998  34.908  34.384  44.617  35.391  35.424  43.648
  35.384  35.389  42.282  35.964  36.684  44.019  36.290  37.377  42.836  36.237  37.289  45.243  35.920  36.559  41.801
  36.867  38.632  42.853  36.815  38.550  45.265  37.134  39.236  44.073  36.458  32.637  43.360  36.661  34.240  45.844
  34.263  33.704  44.095  34.356  34.873  45.396  35.015  34.570  41.676  36.027  36.786  40.822  36.000  36.779  46.170
  37.108  39.137  41.926  37.026  39.020  46.219  37.582  40.222  44.110  35.812  31.269  46.052  35.069  30.162  46.643
  34.975  30.253  48.167  33.974  29.777  48.739  35.744  28.833  46.248  37.069  28.587  46.967  37.901  27.532  46.236
  39.190  27.392  46.942  40.176  28.263  46.758  40.036  29.292  45.912  41.317  28.137  47.405  36.647  31.058  45.523
  34.077  30.170  46.242  35.076  28.028  46.484  35.928  28.846  45.191  37.623  29.505  47.007  36.870  28.247  47.966
  37.382  26.593  46.239  38.074  27.843  45.223  39.323  26.619  47.578  39.171  29.413  45.404  40.795  29.946  45.783
  41.450  27.370  48.049  42.058  28.806  47.255  35.988  30.836  48.802  36.019  30.969  50.258  35.558  32.341  50.740
  35.494  32.600  51.950  37.453  30.726  50.748  37.810  29.256  50.612  39.044  29.003  50.184  37.014  28.355  50.864
  36.760  31.199  48.260  35.380  30.223  50.684  38.133  31.313  50.159  37.530  31.017  51.778  39.350  28.047  50.071
  39.670  29.768  49.975  35.276  33.220  49.797  34.778  34.561  50.103  33.265  34.626  49.941  32.539  35.188  50.782
  35.494  35.597  49.222  36.993  35.687  49.611  34.813  36.943  49.288  37.852  36.389  48.589  35.409  32.957  48.831
  35.012  34.776  51.124  35.441  35.255  48.210  37.048  36.221  50.560  37.352  34.666  49.748  34.818  37.303  50.317
  35.346  37.651  48.654  33.784  36.847  48.942  37.494  37.409  48.453  38.886  36.410  48.936  37.798  35.855  47.641
  32.740  34.043  48.850  31.283  34.062  48.698  30.504  33.504  49.874  29.433  34.111  50.118  30.935  33.317  47.383
  31.484  34.123  46.189  31.237  33.275  44.602  29.480  33.538  44.310  33.330  33.605  48.157  30.989  35.083  48.575
  31.381  32.342  47.394  29.870  33.223  47.294  30.982  35.071  46.154  32.535  34.281  46.333  28.901  33.092  45.133
  29.275  34.618  44.258  29.191  33.064  43.359  30.903  32.449  50.577  30.109  31.989  51.734  29.773  33.079  52.747
  28.707  32.995  53.400  31.018  30.931  52.388  31.819  30.370  51.254  32.066  31.562  50.368  29.208  31.527  51.391
  31.660  31.382  53.120  30.431  30.162  52.854  32.744  29.957  51.606  31.265  29.614  50.732  32.973  32.059  50.651
  32.129  31.260  49.340  30.647  34.062  52.911  30.401  35.127  53.867  29.151  35.926  53.525  28.558  36.618  54.364
  31.614  36.079  53.938  32.722  35.512  54.784  33.039  35.759  56.089  33.655  34.597  54.328  34.501  34.293  55.306
  34.149  34.993  56.378  31.496  34.070  52.364  30.264  34.686  54.832  31.985  36.244  52.945  31.297  37.012  54.361
  33.687  34.217  53.393  32.520  36.427  56.766  35.330  33.598  55.241  28.723  35.879  52.266  27.597  36.719  51.846
  26.334  35.873  51.742  25.362  36.314  51.147  27.869  37.393  50.493  29.144  38.675  50.578  29.172  35.265  51.601
  27.442  37.479  52.584  28.186  36.641  49.795  26.957  37.840  50.145  28.627  39.838  50.163  26.358  34.657  52.301
  25.144  33.852  52.294  23.986  34.631  52.905  24.139  35.348  53.897  25.385  32.556  53.063  27.205  34.304  52.722
  24.898  33.610  51.281  26.201  31.992  52.585  25.661  32.791  54.103  24.467  31.948  53.057  22.833  34.490  52.250
  21.671  35.222  52.697  21.577  36.682  52.311  20.508  37.320  52.433  22.774  33.878  51.449  20.806  34.727  52.299
  21.651  35.170  53.768  22.696  37.261  51.835  22.657  38.714  51.655  22.255  39.139  50.261  22.010  40.308  49.977
  24.045  39.294  51.971  24.497  39.079  53.426  25.823  39.792  53.654  23.434  39.521  54.419  23.521  36.721  51.614
  21.953  39.123  52.350  24.761  38.827  51.323  24.022  40.349  51.777  24.661  38.030  53.567  25.700  40.858  53.465
  26.145  39.640  54.685  26.575  39.387  52.976  22.523  38.946  54.256  23.793  39.352  55.435  23.224  40.581  54.280
  22.204  38.154  49.374  21.818  38.458  48.003  22.083  37.219  47.145  22.397  36.167  47.688  22.430  37.208  49.645
  20.775  38.709  47.966  22.397  39.284  47.637  21.923  37.471  45.871  22.128  36.449  44.853  23.617  36.498  44.511
  24.079  37.493  43.961  21.233  36.770  43.681  21.289  35.796  42.528  20.387  36.352  41.421  20.663  35.700  40.163
  20.442  36.201  38.955  19.892  37.413  38.791  20.773  35.463  37.903  21.648  38.400  45.585  21.878  35.486  45.249
  20.222  36.801  44.038  21.512  37.737  43.309  22.296  35.706  42.170  20.935  34.833  42.842  19.360  36.184  41.686
  20.562  37.405  41.319  21.064  34.774  40.207  19.641  37.966  39.598  19.730  37.773  37.861  21.183  34.550  38.035
  20.614  35.814  36.969  24.285  35.417  44.861  25.756  35.376  44.789  26.192  34.817  43.447  25.934  33.657  43.116
  26.328  34.563  45.949  25.746  34.871  47.337  26.424  34.038  48.414  25.854  36.360  47.636  23.780  34.604  45.184
  26.122  36.378  44.870  26.151  33.525  45.742  27.385  34.745  45.988  24.708  34.613  47.325  27.491  34.259  48.428
  25.992  34.277  49.386  26.276  32.979  48.202  25.300  36.923  46.885  25.438  36.564  48.623  26.902  36.660  47.615
  26.858  35.662  42.653  27.121  35.258  41.283  28.602  35.399  40.970  29.212  36.395  41.339  26.308  36.147  40.324
  24.771  35.986  40.500  26.700  35.920  38.876  24.004  36.973  39.638  27.170  36.559  42.997  26.828  34.237  41.153
  26.546  37.163  40.559  24.497  34.969  40.220  24.525  36.152  41.549  26.522  34.878  38.610  26.104  36.566  38.232
  27.757  36.152  38.745  24.250  36.807  38.589  22.934  36.831  39.787  24.278  37.990  39.919  29.161  34.403  40.290
  30.567  34.546  39.891  30.712  33.902  38.518  30.613  32.669  38.433  31.518  33.901  40.867  28.635  33.572  40.056
  30.802  35.587  39.814  31.399  34.367  41.858  31.296  32.825  40.938  32.552  34.040  40.517  30.945  34.726  37.519
  31.064  34.236  36.164  32.519  33.923  35.805  33.428  34.592  36.305  30.621  35.281  35.130  28.934  35.852  35.470
  31.042  35.714  37.701  30.472  33.352  36.051  31.290  36.119  35.169  30.654  34.843  34.151  28.371  36.282  34.333
  32.649  32.926  34.930  33.948  32.587  34.331  34.070  33.345  33.013  33.238  33.185  32.112  34.094  31.079  34.056
  34.188  30.223  35.297  34.432  30.728  36.417  34.021  28.990  35.150  31.834  32.389  34.671  34.730  32.901  34.990
  33.240  30.758  33.490  34.984  30.929  33.476  35.066  34.189  32.896  35.323  34.910  31.657  35.453  33.928  30.497
  35.843  32.779  30.722  36.585  35.768  31.798  36.513  36.871  32.854  37.835  37.658  32.862  35.345  37.823  32.621
  35.674  34.343  33.688  34.493  35.557  31.462  37.400  35.120  32.053  36.778  36.231  30.850  36.388  36.412  33.812
  37.999  38.103  31.881  37.786  38.445  33.615  38.659  36.983  33.097  34.409  37.265  32.653  35.339  38.587  33.398
  35.452  38.297  31.646  35.130  34.435  29.302  35.217  33.531  28.140  36.633  32.982  28.048  37.603  33.715  28.252
  34.823  34.267  26.852  34.344  33.349  25.708  35.918  35.192  26.343  33.165  32.462  26.063  34.838  35.396  29.200
  34.542  32.714  28.288  33.993  34.893  27.104  34.073  33.996  24.875  35.193  32.727  25.424  36.816  34.611  26.133
  35.583  35.685  25.431  36.141  35.943  27.101  32.315  33.082  26.347  32.897  31.851  25.201  33.436  31.813  26.897
  36.764  31.698  27.733  38.066  31.091  27.567  38.700  30.693  28.887  39.780  30.117  28.888  35.936  31.133  27.606
  37.960  30.213  26.958  38.711  31.791  27.074  38.033  31.029  29.971  38.545  30.772  31.323  37.580  29.912  32.101
  36.416  29.792  31.726  38.782  32.140  31.984  39.638  33.005  31.050  40.237  34.484  31.869  41.652  33.881  32.771
  37.134  31.480  29.869  39.480  30.259  31.246  37.840  32.623  32.159  39.292  32.004  32.918  40.480  32.428  30.718
  39.045  33.293  30.204  41.330  33.102  33.479  42.383  33.457  32.066  42.115  34.712  33.326  38.062  29.306  33.194
  37.255  28.445  34.037  36.564  27.402  33.169  37.222  26.775  32.332  39.029  29.454  33.441  37.884  27.955  34.755
  36.517  29.032  34.548  35.263  27.256  33.332  34.484  26.292  32.538  33.805  26.914  31.340  32.962  26.299  30.666
  33.421  25.626  33.437  34.073  24.565  34.307  34.469  23.522  33.742  34.206  24.745  35.528  34.788  27.821  34.022
  35.150  25.531  32.188  32.967  26.370  34.063  32.670  25.171  32.821  34.161  28.165  31.049  33.579  28.838  29.891
  34.275  28.352  28.624  35.452  27.981  28.651  33.663  30.359  30.008  32.697  30.844  30.916  34.833  28.647  31.629
  32.546  28.565  29.830  34.641  30.632  30.356  33.492  30.796  29.043  32.765  31.799  30.976  33.517  28.330  27.527
  34.126  27.827  26.295  35.291  28.689  25.844  35.360  29.904  26.036  33.077  27.805  25.203  32.065  26.679  25.250
  32.139  25.731  26.050  31.133  26.779  24.407  32.559  28.649  27.546  34.475  26.830  26.461  32.535  28.730  25.254
  33.588  27.742  24.262  36.229  28.023  25.182  37.256  28.664  24.404  36.666  29.263  23.131  35.688  28.727  22.589
  38.376  27.685  23.973  38.993  26.877  25.091  39.769  27.749  26.075  40.260  26.940  27.259  40.991  27.783  28.237
  36.220  27.014  25.226  37.690  29.450  24.986  37.961  26.999  23.260  39.155  28.256  23.507  38.212  26.369  25.622
  39.665  26.156  24.666  40.613  28.180  25.572  39.126  28.532  26.429  39.416  26.492  27.747  40.918  26.170  26.904
  41.793  28.206  27.785  40.374  28.511  28.582  41.303  27.208  29.011  37.280  30.351  22.721  36.945  30.974  21.445
  37.663  30.218  20.352  38.871  30.031  20.394  37.364  32.444  21.464  36.574  33.266  22.499  37.056  34.701  22.537
  35.083  33.174  22.209  37.997  30.764  23.301  35.888  30.909  21.285  38.409  32.501  21.704  37.198  32.863  20.490
  36.748  32.835  23.463  36.923  35.155  21.556  36.481  35.258  23.277  38.112  34.723  22.807  34.766  32.132  22.262
  34.532  33.758  22.946  34.882  33.565  21.212  36.971  29.753  19.322  37.856  29.201  18.262  37.492  29.946  17.004
  36.355  30.412  16.872  37.622  27.689  18.116  36.357  27.381  17.314  35.260  27.654  17.852  36.513  26.963  16.152
  35.969  29.765  19.221  38.924  29.321  18.397  38.482  27.259  17.601  37.562  27.227  19.104  38.367  30.247  16.059
  39.809  29.951  16.107  40.534  30.974  16.976  40.353  32.197  16.850  40.234  30.110  14.646  39.312  31.176  14.118
  37.992  30.939  14.801  39.987  28.955  16.454  41.259  30.422  14.577  40.104  29.190  14.107  39.689  32.151  14.358
  39.205  31.086  13.054  37.497  31.867  15.008  37.356  30.319  14.199  41.396  30.505  17.885  42.102  31.438  18.748
  43.439  31.838  18.152  44.024  31.151  17.319  42.299  30.799  20.131  43.077  31.705  20.919  41.554  29.512  17.972
  41.503  32.317  18.861  41.347  30.635  20.596  42.815  29.864  20.032  43.216  31.331  21.791  43.965  32.969  18.582
  45.230  33.465  18.081  45.529  34.769  18.801  44.803  35.161  19.722  43.471  33.505  19.282  46.006  32.752  18.279
  45.163  33.637  17.024  46.582  35.425  18.374  47.040  36.637  19.037  46.012  37.756  18.963  46.150  38.723  19.705
  48.311  37.041  18.288  48.530  36.035  17.229  47.428  35.036  17.223  47.273  36.425  20.060  48.187  38.014  17.852
  49.146  37.055  18.962  48.565  36.528  16.276  49.462  35.533  17.407  46.873  35.087  16.307  47.814  34.043  17.352
  44.996  37.630  18.097  44.047  38.747  18.068  42.842  38.492  18.951  41.967  39.349  19.088  43.595  38.979  16.631
  44.715  39.503  15.735  45.431  40.693  16.336  45.361  41.783  15.731  46.067  40.569  17.408  44.892  36.819  17.503
  44.544  39.628  18.416  43.241  38.049  16.228  42.796  39.695  16.634  45.427  38.715  15.580  44.293  39.794  14.792
  42.776  37.318  19.550  41.603  36.906  20.304  41.777  37.204  21.790  42.913  37.257  22.276  41.380  35.413  20.051
  40.173  34.809  20.724  38.949  35.139  19.875  38.929  34.316  18.662  37.823  34.278  17.924  36.778  34.995  18.322
  37.773  33.547  16.826  43.563  36.688  19.484  40.754  37.447  19.942  41.273  35.270  18.993  42.248  34.886  20.397
  40.290  33.745  20.797  40.058  35.224  21.707  38.061  34.949  20.446  38.982  36.176  19.597  39.744  33.785  18.391
  36.837  35.548  19.165  35.924  34.987  17.782  38.579  33.010  16.540  36.930  33.526  16.272  40.645  37.413  22.459
  40.614  37.581  23.911  41.215  38.901  24.370  41.750  39.032  25.481  41.370  36.466  24.617  40.850  35.077  24.488
  39.700  34.607  25.104  41.577  34.160  23.699  39.247  33.306  24.968  41.132  32.869  23.565  39.969  32.434  24.189
  39.571  31.138  24.041  39.777  37.458  21.945  39.593  37.549  24.230  42.372  36.467  24.234  41.386  36.704  25.664
  39.129  35.290  25.721  42.487  34.474  23.199  38.340  32.982  25.466  41.699  32.173  22.959  40.188  30.677  23.469
  41.095  39.874  23.477  41.407  41.236  23.891  40.316  41.729  24.841  39.259  41.083  24.927  41.535  42.108  22.659
  40.795  39.676  22.534  42.342  41.233  24.410  42.341  41.720  22.016  40.584  42.098  22.102  41.771  43.140  22.962
  40.604  42.856  25.530  39.627  43.414  26.460  38.250  43.532  25.811  37.250  43.140  26.430  40.073  44.815  26.962
  39.009  45.428  27.879  39.005  45.058  29.221  38.077  46.351  27.440  38.060  45.610  30.063  37.116  46.889  28.260
  37.135  46.503  29.581  36.185  47.033  30.416  41.496  43.312  25.401  39.550  42.760  27.303  40.993  44.717  27.507
  40.224  45.460  26.119  39.732  44.348  29.599  38.106  46.664  26.402  38.049  45.337  31.111  36.376  47.585  27.884
  35.623  47.634  29.921  38.216  44.137  24.620  36.918  44.412  24.000  36.099  43.160  23.773  34.875  43.149  23.893
  37.091  45.093  22.644  39.073  44.401  24.154  36.366  45.067  24.641  37.627  46.045  22.778  37.671  44.437  21.975
  36.102  45.287  22.202  36.777  42.075  23.425  36.065  40.831  23.170  35.548  40.255  24.479  34.415  39.798  24.592
  37.006  39.871  22.447  36.297  38.592  22.019  37.103  37.838  20.968  38.350  37.874  21.006  36.471  37.216  20.105
  37.783  42.112  23.337  35.231  41.037  22.533  37.396  40.360  21.575  37.814  39.616  23.105  36.164  37.961  22.877
  35.338  38.844  21.610  36.364  40.311  25.538  35.870  39.814  26.821  34.628  40.577  27.276  33.720  39.971  27.853
  36.950  39.958  27.889  37.773  38.718  28.061  37.449  37.549  28.622  39.094  38.607  27.645  39.551  37.401  27.944
  38.567  36.751  28.530  37.297  40.688  25.453  35.622  38.778  26.718  37.602  40.764  27.610  36.478  40.188  28.824
  36.495  37.283  29.063  40.546  37.021  27.744  38.625  35.800  28.865  34.677  41.882  27.024  33.601  42.787  27.408
  32.346  42.427  26.620  31.260  42.390  27.192  33.975  44.245  27.143  32.750  45.178  27.345  33.216  46.622  27.284
  33.740  46.981  25.956  34.213  48.219  25.774  34.215  49.102  26.766  34.688  48.552  24.599  35.487  42.259  26.551
  33.402  42.664  28.452  34.753  44.537  27.821  34.325  44.340  26.133  32.029  44.999  26.571  32.303  44.984  28.302
  32.385  47.262  27.513  33.990  46.766  28.013  33.743  46.310  25.202  33.852  48.845  27.672  34.579  50.031  26.613
  34.690  47.880  23.845  35.053  49.482  24.447  32.521  42.135  25.341  31.334  41.733  24.571  30.680  40.523  25.194
  29.464  40.464  25.367  31.700  41.433  23.123  31.940  42.712  22.334  31.425  43.778  22.738  32.656  42.621  21.316
  33.434  42.187  24.911  30.633  42.541  24.583  32.594  40.839  23.105  30.899  40.886  22.667  31.474  39.514  25.556
  30.853  38.311  26.120  30.303  38.602  27.514  29.209  38.158  27.872  31.868  37.142  26.170  31.985  36.483  24.803
  32.828  37.041  23.841  31.234  35.349  24.518  32.919  36.428  22.592  31.313  34.736  23.285  32.158  35.297  22.346
  32.235  34.689  21.123  32.476  39.577  25.445  30.038  38.024  25.489  32.828  37.520  26.464  31.535  36.416  26.886
  33.401  37.934  24.061  30.575  34.941  25.275  33.575  36.829  21.827  30.735  33.847  23.060  31.653  33.926  21.108
  31.088  39.349  28.316  30.626  39.498  29.696  29.384  40.394  29.800  28.517  40.116  30.621  31.717  40.103  30.581
  31.521  39.952  32.103  31.365  38.511  32.532  32.695  40.627  32.817  31.941  39.778  27.986  30.379  38.530  30.077
  32.646  39.634  30.322  31.773  41.152  30.360  30.627  40.475  32.373  32.257  37.949  32.254  31.231  38.465  33.613
  30.495  38.076  32.040  32.725  41.683  32.551  32.571  40.528  33.896  33.628  40.150  32.515  29.397  41.449  28.981
  28.203  42.302  28.972  26.974  41.452  28.666  25.908  41.567  29.248  28.327  43.387  27.910  29.052  44.652  28.311
  29.644  44.690  29.400  29.016  45.614  27.520  30.195  41.650  28.395  28.087  42.759  29.932  28.850  42.965  27.073
  27.334  43.662  27.609  27.103  40.570  27.675  25.957  39.795  27.201  25.492  38.791  28.242  24.294  38.514  28.423
  26.340  39.122  25.883  28.006  40.434  27.244  25.152  40.473  27.008  26.607  39.892  25.141  27.202  38.457  26.048
  25.488  38.533  25.510  26.469  38.226  28.954  26.192  37.284  30.027  25.455  37.990  31.169  24.437  37.492  31.652
  27.486  36.643  30.553  27.272  35.695  31.732  26.302  34.560  31.442  28.602  35.090  32.184  27.429  38.460  28.742
  25.562  36.509  29.644  27.939  36.091  29.753  28.148  37.427  30.867  26.876  36.265  32.546  26.679  33.962  30.613
  26.203  33.931  32.327  25.328  34.972  31.179  29.279  35.887  32.491  28.429  34.417  33.025  29.047  34.533  31.360
  26.008  39.139  31.565  25.385  39.876  32.664  23.980  40.342  32.299  23.069  40.353  33.122  26.287  41.063  33.034
  27.473  40.597  33.824  27.789  39.291  34.094  28.475  41.417  34.432  29.387  40.541  35.071  28.702  42.790  34.515
  28.950  39.265  34.851  30.509  41.007  35.773  29.806  43.259  35.208  30.704  42.358  35.835  26.840  39.493  31.115
  25.316  39.226  33.511  26.626  41.541  32.135  25.725  41.763  33.621  27.224  38.424  33.770  29.404  38.428  35.188
  28.020  43.486  34.040  31.197  40.319  36.250  29.985  44.326  35.273  31.560  42.748  36.372  23.771  40.689  31.029
  22.419  40.989  30.553  21.509  39.779  30.657  20.350  39.866  31.078  22.564  41.480  29.107  21.242  41.683  28.371
  20.372  42.715  29.059  20.907  43.742  29.523  19.146  42.503  29.138  24.551  40.745  30.389  22.011  41.779  31.147
  23.087  42.417  29.122  23.142  40.757  28.564  21.448  42.012  27.371  20.714  40.749  28.339  22.043  38.626  30.243
  21.256  37.393  30.278  20.878  36.981  31.688  19.842  36.334  31.887  22.001  36.270  29.570  22.995  38.606  29.904
  20.349  37.572  29.739  22.179  36.552  28.521  22.964  36.095  30.072  21.397  35.350  29.604  21.711  37.329  32.674
  21.430  36.863  34.033  20.375  37.706  34.750  19.989  37.380  35.882  22.715  36.852  34.864  23.784  35.847  34.431
  24.999  35.951  35.347  23.233  34.434  34.448  22.521  37.904  32.485  21.067  35.859  33.971  23.147  37.833  34.813
  22.448  36.632  35.879  24.089  36.082  33.433  24.701  35.736  36.374  25.755  35.232  35.032  25.411  36.958  35.292
  22.388  34.364  33.763  24.011  33.736  34.137  22.904  34.183  35.457  19.933  38.767  34.093  18.847  39.599  34.611
  19.145  40.055  36.039  18.480  39.681  37.008  17.538  38.806  34.563  16.389  39.611  35.157  16.238  40.804  34.803
  15.647  39.039  35.987  20.358  39.009  33.209  18.748  40.464  33.989  17.309  38.569  33.542  17.657  37.898  35.123
  20.191  40.858  36.156  20.762  41.285  37.401  19.941  42.363  38.110  20.157  42.531  39.320  22.176  41.843  37.138
  23.172  40.821  36.555  24.445  41.557  36.144  23.489  39.691  37.523  20.618  41.195  35.305  20.845  40.437  38.048
  22.090  42.659  36.446  22.571  42.203  38.068  22.735  40.395  35.676  24.882  42.043  37.017  25.159  40.845  35.730
  24.204  42.308  35.393  22.572  39.157  37.773  24.195  39.002  37.060  23.928  40.102  38.432  19.047  43.044  37.407
  18.309  44.143  38.066  19.152  45.384  38.251  20.218  45.540  37.655  18.873  42.817  36.440  17.457  44.394  37.465
  17.979  43.806  39.030  18.698  46.327  39.091  19.299  47.651  39.144  19.911  48.006  40.499  20.132  49.189  40.772
  18.301  48.757  38.752  17.012  48.749  39.544  16.942  48.077  40.585  16.045  49.440  39.146  17.921  46.113  39.699
  20.090  47.669  38.424  18.779  49.706  38.898  18.057  48.634  37.713  20.198  47.005  41.337  20.914  47.233  42.595
  22.003  46.182  42.799  22.039  45.391  43.741  19.979  47.218  43.808  19.013  48.402  43.891  19.681  49.691  44.329
  20.362  50.310  43.191  21.210  51.313  43.328  21.493  51.807  44.523  21.784  51.825  42.249  19.913  46.066  41.098
  21.381  48.195  42.544  19.400  46.317  43.772  20.584  47.219  44.695  18.577  48.555  42.922  18.240  48.162  44.596
  18.939  50.366  44.709  20.397  49.477  45.098  20.175  49.956  42.263  21.057  51.418  45.346  22.145  52.574  44.610
  21.570  51.448  41.337  22.436  52.591  42.339  22.956  46.217  41.886  24.060  45.260  41.899  25.235  45.722  42.751
  25.635  46.886  42.670  24.563  45.067  40.445  25.733  44.102  40.391  23.381  44.611  39.600  22.922  46.921  41.162
  23.704  44.322  42.272  24.893  46.016  40.076  25.424  43.132  40.783  26.063  43.987  39.359  26.554  44.491  40.994
  22.598  45.368  39.632  23.705  44.466  38.570  22.994  43.671  39.994  25.771  44.818  43.561  27.055  45.077  44.220
  28.112  44.303  43.424  27.985  43.098  43.212  27.017  44.670  45.693  28.406  44.732  46.308  26.045  45.548  46.493
  25.291  43.945  43.725  27.272  46.123  44.156  26.674  43.659  45.749  28.791  45.749  46.236  28.353  44.438  47.357
  29.071  44.053  45.774  25.041  45.447  46.082  26.043  45.231  47.536  26.360  46.589  46.431  29.110  45.019  42.941
  30.213  44.406  42.217  31.349  44.133  43.190  31.647  45.007  44.027  30.675  45.353  41.110  29.687  45.612  39.977
  30.132  46.831  39.153  29.541  44.423  39.059  29.108  46.020  43.078  29.886  43.484  41.784  30.904  46.297  41.564
  31.565  44.938  40.677  28.731  45.825  40.407  31.119  46.643  38.730  29.419  47.005  38.348  30.175  47.709  39.797
  29.183  43.565  39.629  28.827  44.658  38.270  30.508  44.185  38.615  31.965  42.961  43.065  33.139  42.609  43.842
  34.200  42.187  42.823  33.975  41.200  42.118  32.921  41.443  44.824  34.221  41.195  45.570  31.804  41.706  45.817
  31.602  42.291  42.403  33.481  43.468  44.379  32.678  40.565  44.262  34.504  42.094  46.117  34.087  40.371  46.272
  35.006  40.940  44.858  30.869  41.865  45.280  31.699  40.848  46.482  32.041  42.593  46.404  35.276  42.953  42.735
  36.132  42.787  41.560  37.595  42.723  41.908  38.037  43.270  42.918  35.928  43.937  40.550  34.475  43.889  40.030
  36.250  45.320  41.117  35.498  43.627  43.453  35.863  41.870  41.080  36.579  43.763  39.719  33.786  44.004  40.866
  34.318  44.696  39.316  34.295  42.931  39.542  37.293  45.349  41.435  36.083  46.075  40.350  35.605  45.522  41.972
  38.319  42.061  40.996  39.757  41.897  41.101  40.438  41.970  39.745  39.872  41.399  38.812  40.024  40.498  41.642
  41.448  40.143  41.902  42.350  40.802  42.672  42.072  39.020  41.396  43.333  39.017  41.839  43.523  40.073  42.618
  37.843  41.658  40.201  40.166  42.633  41.761  39.490  40.398  42.566  39.639  39.794  40.929  42.184  41.720  43.223
  44.081  38.270  41.600  44.383  40.307  43.092  41.620  42.562  39.631  42.447  42.410  38.407  41.667  42.754  37.154
  41.057  43.828  37.073  43.005  40.979  38.414  44.076  40.716  37.371  45.238  41.136  37.461  43.673  40.059  36.379
  41.965  43.129  40.392  43.272  43.088  38.480  43.427  40.789  39.382  42.192  40.302  38.238  41.633  41.891  36.130
  40.838  42.279  34.952  39.366  42.276  35.240  38.618  42.889  34.490  41.168  41.297  33.818  42.439  41.742  33.159
  43.670  41.147  33.184  42.567  42.939  32.377  43.915  42.992  31.937  41.678  43.936  31.985  44.564  41.888  32.450
  44.370  44.034  31.137  42.152  44.973  31.192  43.492  45.016  30.774  42.130  41.012  36.164  41.128  43.264  34.650
  41.294  40.309  34.219  40.370  41.292  33.100  43.905  40.226  33.706  45.537  41.662  32.310  40.639  43.904  32.292
  45.402  44.066  30.807  41.475  45.764  30.890  43.833  45.838  30.157  38.940  41.556  36.281  37.521  41.614  36.673
  37.210  43.049  37.097  36.064  43.487  36.956  39.587  40.975  36.796  36.901  41.337  35.842  37.340  40.945  37.493
  38.200  43.774  37.617  37.958  45.170  38.013  37.939  46.060  36.782  37.128  46.986  36.693  38.989  45.708  39.015
  40.307  45.760  38.471  39.115  43.366  37.739  36.993  45.221  38.472  38.699  46.698  39.308  38.998  45.068  39.876
  40.913  46.101  39.133  38.847  45.841  35.818  38.714  46.678  34.614  37.358  46.474  33.957  36.685  47.421  33.555
  39.863  46.382  33.655  39.575  45.147  35.913  38.787  47.703  34.913  40.821  46.603  34.150  39.835  45.320  33.367
  39.761  47.008  32.756  36.937  45.218  33.839  35.628  44.940  33.230  34.498  45.456  34.103  33.550  46.038  33.610
  35.500  43.420  33.089  36.338  42.774  31.976  36.540  41.291  32.285  35.671  43.016  30.624  37.516  44.457  34.167
  35.575  45.398  32.264  35.795  42.978  34.021  34.468  43.194  32.897  37.298  43.247  31.964  35.571  40.796  32.343
  37.135  40.832  31.495  37.059  41.185  33.238  35.595  44.088  30.443  36.268  42.556  29.837  34.674  42.576  30.627
  34.580  45.212  35.421  33.455  45.700  36.241  33.432  47.206  36.387  32.332  47.793  36.427  35.364  44.723  35.828
  32.537  45.387  35.782  33.532  45.264  37.219  34.587  47.876  36.522  34.564  49.343  36.597  33.949  49.933  35.337
  33.145  50.877  35.358  35.973  49.878  36.788  36.633  49.611  38.128  35.917  49.343  39.290  38.024  49.653  38.225
  36.599  49.145  40.487  38.719  49.478  39.404  37.980  49.231  40.562  35.463  47.376  36.571  33.970  49.635  37.438
  36.592  49.440  36.029  35.938  50.941  36.650  34.834  49.289  39.263  38.592  49.832  37.319  36.035  48.918  41.384
  39.801  49.532  39.431  38.483  49.106  41.514  34.346  49.352  34.189  33.820  49.841  32.911  32.315  49.609  32.793
  31.542  50.486  32.369  34.556  49.129  31.772  34.195  49.639  30.402  33.995  50.855  30.181  34.125  48.783  29.493
  35.002  48.585  34.208  34.011  50.892  32.840  35.611  49.263  31.916  34.319  48.084  31.818  31.913  48.395  33.172
  30.476  48.068  33.175  29.750  49.032  34.099  28.694  49.554  33.741  30.261  46.611  33.577  28.828  46.175  33.402
  28.318  45.595  32.270  27.742  46.271  34.329  26.612  45.728  33.695  27.608  46.754  35.634  26.985  45.320  32.428
  25.355  45.645  34.293  26.349  46.664  36.220  25.244  46.122  35.572  32.591  47.702  33.455  30.097  48.202  32.184
  30.888  45.990  32.968  30.534  46.494  34.608  28.889  45.383  31.373  26.380  44.894  31.740  28.450  47.180  36.167
  24.505  45.222  33.769  26.223  47.035  37.230  24.289  46.077  36.082  30.318  49.317  35.273  29.681  50.254  36.196
  29.536  51.649  35.609  28.458  52.259  35.713  30.486  50.294  37.487  31.194  48.883  35.525  28.703  49.885  36.424
  30.513  49.288  37.935  31.513  50.627  37.268  30.016  50.997  38.191  30.606  52.155  34.975  30.542  53.466  34.362
  29.400  53.511  33.348  28.700  54.509  33.280  31.866  53.808  33.655  31.878  55.255  33.200  33.129  55.621  32.390
  33.156  54.817  31.154  32.361  55.180  30.139  31.597  56.261  30.270  32.352  54.479  29.018  31.460  51.618  34.925
  30.358  54.195  35.123  32.679  53.647  34.336  31.983  53.170  32.800  31.013  55.428  32.589  31.836  55.886  34.066
  33.102  56.664  32.140  34.006  55.415  32.972  33.760  54.012  31.075  31.617  56.793  31.128  30.998  56.551  29.510
  32.942  53.664  28.928  31.757  54.759  28.253  29.241  52.448  32.586  28.232  52.349  31.535  26.848  52.005  32.068
  25.848  52.171  31.365  28.662  51.293  30.490  29.860  51.810  29.684  30.291  50.770  28.661  30.816  49.552  29.236
  30.233  48.353  29.192  29.065  48.206  28.581  30.797  47.271  29.758  29.851  51.658  32.737  28.172  53.297  31.042
  28.937  50.386  30.994  27.844  51.098  29.825  29.583  52.713  29.176  30.676  52.010  30.351  29.439  50.518  28.060
  31.051  51.203  28.040  31.703  49.615  29.715  28.618  49.002  28.148  28.623  47.299  28.548  31.686  47.354  30.231
  30.333  46.376  29.709  26.768  51.526  33.310  25.438  51.210  33.853  25.330  51.745  35.280  24.841  51.037  36.171
  25.186  49.714  33.849  25.383  49.061  32.525  24.477  48.637  31.608  26.630  48.777  32.010  26.489  48.200  30.825
  25.208  48.103  30.569  27.601  51.382  33.864  24.697  51.688  33.248  25.857  49.258  34.551  24.173  49.544  34.160
  27.510  48.977  32.464  23.397  48.704  31.678  27.293  47.867  30.180  25.750  52.995  35.481  25.935  53.525  36.838
  24.649  53.489  37.662  24.735  53.338  38.893  26.513  54.937  36.783  25.559  55.999  36.283  26.311  57.249  35.860
  27.316  56.896  34.850  28.249  57.763  34.456  28.266  58.980  34.995  29.153  57.424  33.542  25.945  53.587  34.687
  26.652  52.902  37.331  26.824  55.209  37.774  27.366  54.922  36.132  25.015  55.614  35.441  24.872  56.251  37.068
  25.622  57.958  35.445  26.798  57.679  36.714  27.301  55.971  34.444  27.579  59.235  35.690  28.967  59.649  34.708
  29.138  56.499  33.136  29.854  58.091  33.254  23.474  53.625  37.043  22.259  53.676  37.853  21.945  52.310  38.440
  21.059  52.146  39.301  21.054  54.150  37.032  21.361  55.352  36.139  21.869  56.544  36.916  22.767  56.422  37.776
  21.347  57.655  36.669  23.426  53.692  36.037  22.415  54.363  38.658  20.727  53.340  36.410  20.268  54.422  37.709
  22.107  55.066  35.423  20.463  55.635  35.625  22.625  51.257  37.965  22.274  49.921  38.440  23.264  49.415  39.484
  23.134  48.258  39.918  22.278  48.931  37.267  21.304  49.280  36.164  21.457  48.342  34.965  21.256  46.953  35.366
  21.459  45.909  34.562  21.862  46.079  33.302  21.254  44.688  35.030  23.366  51.385  37.291  21.295  49.948  38.871
  23.266  48.906  36.849  22.026  47.959  37.645  20.303  49.200  36.544  21.485  50.288  35.844  20.730  48.602  34.220
  22.443  48.451  34.557  20.944  46.772  36.310  22.019  47.010  32.943  22.011  45.277  32.707  20.949  44.557  35.984
  21.404  43.888  34.433  24.246  50.242  39.826  25.312  49.821  40.723  25.094  50.408  42.114  25.132  51.620  42.350
  26.701  50.177  40.179  27.785  49.676  41.114  26.870  49.581  38.780  24.253  51.182  39.455  25.261  48.756  40.809
  26.778  51.242  40.108  27.711  48.592  41.210  28.763  49.938  40.711  27.662  50.136  42.095  26.106  49.986  38.117
  27.857  49.834  38.394  26.768  48.497  38.832  24.812  49.492  43.024  24.584  49.813  44.426  25.883  50.020  45.195
  25.962  50.828  46.133  23.734  48.699  45.064  23.381  48.995  46.527  22.457  47.880  47.007  21.214  48.165  47.348
  22.946  46.744  47.004  24.751  48.526  42.734  24.023  50.723  44.471  22.825  48.596  44.503  24.285  47.779  45.022
  24.272  49.014  47.123  22.881  49.941  46.600  20.600  47.429  47.667  20.883  49.117  47.290  26.943  49.329  44.826
  28.217  49.486  45.542  29.303  48.713  44.784  28.986  47.829  43.966  26.879  48.688  44.048  28.479  50.525  45.588
  28.123  49.096  46.537  30.545  49.086  45.054  31.680  48.447  44.400  32.764  48.097  45.422  33.293  49.014  46.045
  32.248  49.330  43.284  31.191  49.753  42.259  33.426  48.619  42.624  31.739  50.802  41.292  30.708  49.825  45.723
  31.336  47.536  43.957  32.625  50.221  43.742  30.879  48.871  41.700  30.335  50.164  42.795  33.090  47.671  42.203
  33.831  49.246  41.830  34.200  48.430  43.368  32.595  50.391  40.756  30.963  51.079  40.579  32.051  51.684  41.851
  33.058  46.807  45.575  34.191  46.395  46.387  35.300  45.950  45.427  35.004  45.170  44.514  33.908  45.266  47.362
  32.487  46.107  45.122  34.539  47.243  46.938  33.116  45.575  48.062  33.579  44.375  46.806  34.824  45.030  47.925
  36.492  46.487  45.654  37.564  46.162  44.703  38.861  45.927  45.438  39.069  46.444  46.532  37.695  47.264  43.649
  38.174  48.593  44.192  37.279  49.478  44.785  39.509  48.978  44.128  37.745  50.692  45.273  39.993  50.184  44.609
  39.071  51.039  45.193  39.510  52.269  45.696  36.655  47.093  46.445  37.299  45.255  44.202  38.394  46.935  42.904
  36.734  47.412  43.197  36.228  49.222  44.864  40.215  48.292  43.674  37.044  51.383  45.729  41.042  50.446  44.533
  40.457  52.350  45.560  39.736  45.144  44.809  41.033  44.870  45.393  42.028  44.565  44.267  41.551  43.935  43.313
  40.924  43.671  46.342  40.316  42.453  45.648  39.275  41.431  46.723  37.773  42.431  46.617  39.493  44.738  43.917
  41.366  45.728  45.939  41.904  43.417  46.695  40.303  43.943  47.175  39.717  42.798  44.827  41.116  41.844  45.276
  37.980  43.445  46.994  37.445  42.489  45.567  36.980  41.968  47.224  43.258  44.982  44.431  44.338  44.665  43.498
  43.840  44.793  42.065  43.783  43.843  41.298  44.858  43.247  43.787  45.874  43.334  44.936  47.136  44.021  44.431
  47.630  43.510  43.391  47.599  45.027  45.005  43.471  45.549  45.240  45.137  45.361  43.647  44.042  42.612  44.071
  45.334  42.849  42.911  45.455  43.900  45.745  46.115  42.345  45.278  43.377  46.012  41.795  42.587  46.303  40.619
  43.389  47.041  39.567  44.469  47.565  39.857  41.456  47.227  41.060  43.586  46.764  42.437  42.187  45.399  40.211
  40.845  46.722  41.823  41.880  48.151  41.481  40.826  47.476  40.191  42.816  47.148  38.374  43.459  48.005  37.369
  42.660  49.310  37.387  41.688  49.496  36.663  43.490  47.299  36.016  44.270  45.975  36.009  44.038  48.259  34.963
  44.027  45.179  34.732  41.962  46.652  38.163  44.463  48.209  37.678  42.478  47.076  35.749  45.332  46.203  36.098
  43.952  45.386  36.870  45.047  48.564  35.240  44.063  47.760  33.994  43.396  49.137  34.903  44.345  45.766  33.871
  44.597  44.250  34.768  42.965  44.949  34.643  43.080  50.196  38.305  42.197  51.305  38.626  42.417  52.486  37.695
  41.587  53.398  37.704  42.424  51.729  40.072  43.979  50.096  38.755  41.185  50.974  38.523  42.210  50.881  40.742
  43.471  52.043  40.201  41.755  52.568  40.318  43.523  52.494  36.958  43.876  53.563  36.042  45.007  53.105  35.127
  45.691  52.130  35.420  44.351  54.806  36.808  45.702  54.555  37.490  46.159  55.863  38.662  47.913  55.978  38.326
  44.155  51.710  37.039  43.023  53.818  35.449  44.453  55.623  36.120  43.623  55.056  37.555  45.650  53.623  38.020
  46.461  54.493  36.733  48.390  55.007  38.529  48.067  56.248  37.270  48.361  56.750  38.971  45.243  53.820  34.034
  46.425  53.552  33.215  47.670  53.820  34.063  47.748  54.732  34.899  46.320  54.563  32.071  44.883  54.995  32.065
  44.460  54.959  33.514  46.419  52.549  32.845  46.965  55.402  32.249  46.580  54.104  31.137  44.789  55.987  31.668
  44.289  54.319  31.481  44.716  55.871  34.018  43.405  54.783  33.608  48.693  52.998  33.863  49.917  53.192  34.639
  51.114  53.264  33.697  50.954  53.091  32.490  50.097  52.040  35.638  50.108  50.671  34.962  49.024  52.101  36.722
  50.665  49.575  35.855  48.626  52.251  33.187  49.844  54.112  35.179  51.045  52.172  36.114  49.082  50.428  34.687
  50.717  50.749  34.062  48.039  52.021  36.264  49.167  51.277  37.422  49.100  53.048  37.257  50.057  49.495  36.756
  50.648  48.625  35.320  51.692  49.816  36.131  52.263  53.511  34.320  53.560  53.501  33.655  54.385  52.325  34.153
  54.055  51.721  35.181  54.279  54.822  33.923  53.448  56.044  33.572  53.094  56.108  32.104  53.816  55.519  31.275
  52.083  56.747  31.745  52.236  53.717  35.309  53.408  53.397  32.601  54.528  54.868  34.965  55.179  54.844  33.339
  52.540  56.017  34.143  54.007  56.924  33.829  55.469  51.938  33.465  56.250  50.795  33.917  56.823  50.999  35.315
  56.917  50.038  36.078  57.383  50.470  32.916  56.803  49.671  31.779  56.686  50.080  30.472  56.252  48.356  31.846
  55.825  48.021  30.539  56.077  47.420  32.875  56.092  49.084  29.718  55.237  46.796  30.237  55.495  46.210  32.564
  55.075  45.889  31.268  55.743  52.438  32.633  55.597  49.948  33.954  57.805  51.383  32.539  58.147  49.899  33.407
  57.010  51.041  30.089  55.890  49.132  28.730  56.390  47.642  33.889  54.918  46.561  29.228  55.357  45.479  33.353
  54.621  44.925  31.072  57.171  52.230  35.663  57.620  52.517  37.020  56.595  52.203  38.091  56.967  52.054  39.253
  57.965  54.007  37.091  57.126  52.975  34.983  58.505  51.950  37.216  58.764  54.233  36.368  57.072  54.603  36.848
  58.308  54.257  38.106  55.317  52.137  37.713  54.259  51.812  38.652  54.032  50.319  38.793  53.314  49.854  39.702
  52.913  52.395  38.209  53.004  53.885  37.931  53.416  54.635  38.840  52.667  54.257  36.786  55.080  52.319  36.748
  54.512  52.215  39.610  52.596  51.894  37.314  52.190  52.231  38.986  54.619  49.588  37.843  54.383  48.140  37.831
  55.290  47.503  38.878  56.455  47.919  38.929  54.649  47.551  36.447  54.025  46.160  36.337  52.687  45.997  36.007
  54.789  45.024  36.589  52.134  44.734  35.938  54.227  43.765  36.515  52.889  43.594  36.197  55.212  50.021  37.149
  53.364  47.954  38.097  54.220  48.192  35.700  55.708  47.479  36.289  52.073  46.867  35.803  55.836  45.128  36.847
  51.088  44.628  35.675  54.843  42.895  36.708  52.445  42.606  36.152  54.773  46.580  39.681  55.629  46.043  40.753
  56.915  45.465  40.165  56.936  44.783  39.138  54.779  44.965  41.424  53.614  44.750  40.522  53.427  46.003  39.706
  55.862  46.814  41.456  55.342  44.058  41.530  54.448  45.297  42.389  53.803  43.916  39.873  52.732  44.557  41.104
  53.086  45.772  38.715  52.730  46.670  40.176  58.015  45.769  40.838  59.349  45.459  40.328  59.571  43.959  40.204
  60.257  43.560  39.270  60.418  46.006  41.312  60.317  47.464  41.822  60.954  48.547  40.930  60.390  49.663  40.860
  61.994  48.294  40.287  57.939  46.420  41.604  59.496  45.918  39.348  60.364  45.382  42.207  61.408  45.838  40.887
  59.272  47.713  42.018  60.827  47.504  42.787  59.016  43.154  41.105  59.337  41.720  41.110  59.002  41.102  39.759
  59.781  40.282  39.234  58.639  41.032  42.291  57.344  40.318  42.051  56.853  39.172  42.900  56.819  39.318  44.231
  56.451  38.105  42.372  58.373  43.529  41.787  60.393  41.625  41.256  59.327  40.310  42.687  58.450  41.787  43.030
  56.580  41.071  42.105  57.400  39.938  41.049  56.493  38.558  44.811  57.120  40.187  44.649  57.861  41.495  39.154
  57.502  40.808  37.908  57.525  41.721  36.683  57.058  41.361  35.605  56.115  40.174  38.014  56.081  38.961  38.920
  56.674  37.925  38.550  55.457  39.054  39.995  57.282  42.228  39.539  58.213  40.024  37.749  55.433  40.907  38.401
  55.800  39.876  37.033  58.090  42.904  36.854  58.151  43.884  35.758  58.809  43.305  34.521  58.214  43.389  33.428
  58.858  45.156  36.248  58.853  46.261  35.204  59.606  47.468  35.724  58.894  48.118  36.807  59.523  48.772  37.780
  60.846  48.854  37.805  58.798  49.338  38.734  58.486  43.139  37.752  57.147  44.148  35.500  58.357  45.510  37.128
  59.875  44.914  36.488  59.326  45.906  34.309  57.840  46.541  34.988  60.568  47.151  36.079  59.734  48.169  34.922
  57.885  48.074  36.824  61.392  48.418  37.076  61.308  49.352  38.552  57.791  49.270  38.709  59.254  49.838  39.485
  60.004  42.734  34.612  60.644  42.187  33.423  59.825  41.062  32.791  59.785  40.948  31.559  62.025  41.619  33.766
  63.073  42.673  34.052  62.840  43.866  33.802  64.163  42.305  34.541  60.470  42.679  35.507  60.764  42.971  32.704
  61.928  40.997  34.635  62.362  41.026  32.938  59.191  40.227  33.609  58.385  39.132  33.098  57.188  39.635  32.292
  56.870  39.145  31.210  57.861  38.274  34.251  57.011  37.076  33.832  57.725  36.182  32.843  56.648  36.246  35.068
  59.271  40.356  34.607  58.995  38.522  32.465  58.705  37.907  34.803  57.264  38.900  34.886  56.109  37.435  33.382
  58.643  35.803  33.292  57.079  35.345  32.577  57.968  36.752  31.947  56.084  36.862  35.768  56.042  35.391  34.768
  57.560  35.892  35.550  56.547  40.653  32.857  55.404  41.215  32.142  55.847  41.957  30.885  55.121  41.972  29.874
  54.589  42.159  33.044  53.597  41.352  33.882  54.066  40.617  34.972  52.251  41.354  33.572  53.169  39.871  35.741
  51.357  40.614  34.329  51.827  39.896  35.405  56.841  41.025  33.749  54.768  40.407  31.845  55.255  42.691  33.696
  54.052  42.859  32.433  55.121  40.625  35.220  51.892  41.939  32.733  53.519  39.285  36.583  50.303  40.601  34.077
  51.124  39.332  36.009  57.030  42.570  30.923  57.516  43.141  29.647  57.726  42.036  28.631  57.404  42.184  27.441
  58.779  43.955  29.934  58.445  45.220  30.714  59.655  45.914  31.305  59.495  47.136  31.811  60.748  45.350  31.308
  57.565  42.642  31.777  56.768  43.806  29.271  59.459  43.357  30.510  59.241  44.226  29.005  57.953  45.905  30.052
  57.781  44.957  31.515  60.286  47.621  32.212  58.584  47.571  31.793  58.238  40.885  29.090  58.452  39.780  28.177
  57.135  39.227  27.626  57.035  38.852  26.464  59.225  38.665  28.865  58.472  40.788  30.067  59.037  40.134  27.354
  60.201  39.048  29.200  58.653  38.306  29.734  59.378  37.835  28.158  56.098  39.162  28.465  54.778  38.759  27.975
  54.319  39.641  26.806  53.740  39.097  25.866  53.690  38.839  29.042  53.775  37.859  30.204  54.310  36.582  30.034
  53.304  38.241  31.453  54.362  35.714  31.113  53.369  37.376  32.538  53.906  36.125  32.347  56.223  39.392  29.441
  54.840  37.748  27.630  53.716  39.830  29.453  52.748  38.678  28.554  54.682  36.271  29.064  52.878  39.229  31.584
  54.761  34.713  30.986  53.005  37.681  33.513  53.973  35.445  33.188  54.595  40.940  26.925  54.251  41.965  25.947
  55.309  42.071  24.861  55.576  43.116  24.283  54.098  43.312  26.674  52.922  43.188  27.651  52.807  44.348  28.589
  52.606  45.656  27.945  51.414  46.262  27.935  50.342  45.702  28.500  51.304  47.456  27.353  55.081  41.238  27.760
  53.317  41.709  25.493  54.997  43.540  27.213  53.901  44.091  25.963  52.013  43.118  27.084  53.052  42.294  28.230
  51.974  44.167  29.241  53.709  44.397  29.167  53.390  46.108  27.496  50.420  44.799  28.944  49.454  46.181  28.482
  52.112  47.886  26.926  50.412  47.930  27.339  55.962  40.951  24.585  56.971  40.867  23.533  56.731  39.587  22.768
  55.878  38.763  23.130  58.381  40.831  24.142  58.646  39.499  24.563  55.753  40.121  25.123  56.880  41.707  22.875
  59.103  41.129  23.406  58.432  41.495  24.983  59.524  39.454  24.948  57.526  39.357  21.725  57.367  38.089  21.007
  57.677  36.880  21.868  57.362  35.754  21.487  58.287  38.105  19.777  57.861  39.211  18.808  56.353  39.331  18.713
  55.755  40.161  19.561  55.705  38.685  17.886  58.217  40.035  21.438  56.354  38.015  20.671  59.297  38.281  20.094
  58.228  37.156  19.280  58.262  40.145  19.151  58.253  38.989  17.834  54.752  40.271  19.532  56.307  40.678  20.231
  58.300  37.059  23.030  58.600  35.919  23.872  57.360  35.428  24.607  57.414  34.367  25.234  59.676  36.300  24.894
  58.564  37.989  23.324  58.973  35.126  23.258  60.589  36.614  24.365  59.310  37.130  25.518  59.901  35.432  25.532
  56.271  36.194  24.557  55.102  35.804  25.354  54.540  34.459  24.992  54.031  33.720  25.838  56.250  37.025  23.984
  55.390  35.784  26.387  54.335  36.541  25.210  54.567  34.078  23.713  53.874  32.840  23.345  54.570  31.645  23.972
  53.981  30.703  24.481  53.806  32.712  21.811  52.584  33.377  21.189  52.641  34.875  21.059  53.690  35.502  21.292
  51.584  35.472  20.694  55.052  34.628  23.018  52.874  32.887  23.724  54.685  33.164  21.395  53.787  31.669  21.560
  52.452  32.967  20.206  51.732  33.133  21.795  55.924  31.670  23.944  56.575  30.501  24.541  56.366  30.474  26.047
  56.102  29.446  26.664  58.068  30.561  24.222  58.837  29.383  24.816  60.314  29.463  24.460  60.683  30.334  23.643
  61.107  28.664  25.000  56.445  32.436  23.542  56.160  29.613  24.112  58.194  30.553  23.156  58.470  31.471  24.622
  58.732  29.396  25.883  58.432  28.468  24.428  56.484  31.665  26.658  56.298  31.723  28.108  54.931  31.189  28.495
  54.792  30.402  29.427  56.433  33.166  28.582  57.838  33.760  28.593  57.785  35.288  28.692  58.638  33.161  29.733
  56.695  32.499  26.129  57.051  31.129  28.580  55.828  33.776  27.939  56.053  33.215  29.583  58.320  33.500  27.673
  57.276  35.575  29.612  58.799  35.687  28.698  57.242  35.689  27.837  58.704  32.080  29.603  59.641  33.587  29.738
  58.145  33.383  30.680  53.916  31.641  27.751  52.569  31.317  28.246  51.919  30.161  27.510  51.462  29.227  28.158
  51.685  32.584  28.168  50.236  32.233  28.493  52.269  33.663  29.075  54.064  32.172  26.904  52.657  31.041  29.276
  51.718  32.947  27.163  50.179  31.818  29.500  49.622  33.131  28.436  49.871  31.497  27.777  53.281  33.903  28.749
  51.649  34.557  29.023  52.296  33.299  30.103  51.840  30.208  26.178  51.191  29.111  25.463  51.938  27.794  25.626
  51.280  26.762  25.812  51.061  29.403  23.967  50.375  30.717  23.596  50.096  30.771  22.107  49.073  30.892  24.371
  52.223  30.992  25.670  50.207  28.987  25.865  52.048  29.419  23.549  50.499  28.603  23.525  51.030  31.524  23.848
  49.445  29.942  21.829  49.608  31.714  21.863  51.035  30.695  21.558  49.284  30.898  25.441  48.605  31.835  24.089
  48.398  30.068  24.140  53.272  27.894  25.563  54.021  26.634  25.694  54.209  26.232  27.144  54.046  25.057  27.509
  55.407  26.810  25.025  56.158  25.468  24.991  57.520  25.595  24.343  57.595  25.613  23.012  58.528  25.708  25.047
  53.736  28.782  25.433  53.487  25.860  25.185  55.273  27.166  24.022  55.981  27.523  25.584  56.285  25.117  25.996
  55.576  24.759  24.436  58.495  25.697  22.561  56.752  25.542  22.461  54.599  27.210  27.982  55.069  26.835  29.318
  54.109  27.199  30.440  54.342  26.862  31.608  56.454  27.477  29.546  57.522  26.710  28.747  57.178  25.574  28.341
  58.603  27.274  28.518  54.567  28.179  27.697  55.197  25.773  29.330  56.430  28.499  29.221  56.695  27.439  30.591
  53.004  27.857  30.146  51.922  28.116  31.112  52.409  28.956  32.301  51.942  28.759  33.416  51.259  26.817  31.578
  49.763  26.988  31.850  49.191  25.946  32.435  49.153  28.008  31.528  52.893  28.204  29.203  51.174  28.689  30.604
  51.388  26.073  30.817  51.738  26.492  32.481  48.205  25.971  32.653  49.744  25.131  32.661  53.294  29.909  31.995
  53.947  30.683  33.045  52.961  31.487  33.876  53.154  31.687  35.095  55.025  31.591  32.418  55.386  32.749  33.323
  56.264  30.733  32.124  53.513  30.094  31.027  54.440  29.995  33.699  54.651  31.980  31.495  55.771  32.365  34.268
  56.148  33.362  32.843  54.499  33.353  33.512  55.998  29.934  31.431  57.041  31.355  31.680  56.635  30.298  33.053
  51.864  31.963  33.276  50.991  32.799  34.124  50.315  31.961  35.205  50.299  32.358  36.374  49.927  33.520  33.290
  49.739  34.971  33.737  49.046  35.232  34.912  50.232  36.029  33.020  48.850  36.522  35.366  50.038  37.344  33.457
  49.348  37.584  34.633  51.648  31.764  32.309  51.599  33.537  34.604  50.227  33.511  32.261  48.994  33.001  33.395
  48.651  34.403  35.488  50.780  35.846  32.103  48.310  36.700  36.290  50.426  38.172  32.876  49.199  38.601  34.979
  49.771  30.810  34.812  49.191  29.905  35.799  50.198  29.310  36.755  50.001  29.157  37.958  48.533  28.737  35.030
  48.027  27.637  35.959  47.378  29.283  34.203  49.760  30.564  33.833  48.442  30.426  36.357  49.258  28.315  34.367
  47.284  28.050  36.641  47.574  26.841  35.368  48.861  27.233  36.533  47.754  30.024  33.498  46.906  28.467  33.656
  46.647  29.749  34.863  51.350  28.885  36.234  52.236  28.068  37.067  53.295  28.865  37.811  53.838  28.311  38.770
  52.948  26.996  36.239  52.040  26.048  35.476  51.397  24.989  36.330  51.507  24.971  37.570  50.759  24.097  35.726
  51.606  29.120  35.286  51.631  27.570  37.795  53.580  27.492  35.528  53.552  26.410  36.905  51.264  26.626  35.014
  52.623  25.561  34.718  53.607  30.086  37.384  54.663  30.864  38.048  54.109  32.133  38.684  54.351  32.383  39.875
  55.780  31.207  37.054  56.843  32.142  37.607  57.833  32.681  36.595  58.500  33.786  36.928  57.999  32.113  35.516
  53.114  30.481  36.597  55.084  30.259  38.825  56.257  30.293  36.756  55.334  31.674  36.197  56.344  32.977  38.058
  57.395  31.608  38.356  59.171  34.181  36.284  58.332  34.223  37.823  53.387  32.917  37.874  52.894  34.216  38.377
  51.866  34.031  39.473  51.965  34.664  40.532  52.321  35.057  37.229  51.735  36.379  37.753  53.374  35.358  36.176
  53.182  32.624  36.929  53.726  34.747  38.791  51.533  34.500  36.766  52.518  36.952  38.249  51.336  36.955  36.919
  50.936  36.166  38.463  53.752  34.423  35.762  52.931  35.955  35.379  54.196  35.911  36.631  50.876  33.171  39.201
  49.832  32.908  40.183  50.417  32.451  41.507  50.221  33.134  42.532  48.838  31.897  39.614  47.748  31.363  40.538
  46.888  32.491  41.071  46.841  30.360  39.823  50.852  32.700  38.308  49.305  33.824  40.356  48.349  32.364  38.780
  49.404  31.053  39.269  48.215  30.870  41.365  46.416  33.013  40.239  46.119  32.083  41.727  47.510  33.189  41.632
  47.436  29.516  39.473  46.078  30.002  40.515  46.362  30.844  38.973  51.144  31.355  41.674  51.650  31.054  43.017
  52.615  32.100  43.545  52.738  32.333  44.751  52.426  29.739  42.829  51.887  29.137  41.577  51.515  30.310  40.703
  50.839  30.916  43.701  53.476  29.933  42.730  52.260  29.083  43.662  52.634  28.533  41.099  51.024  28.537  41.789
  52.349  30.622  40.103  50.688  30.066  40.065  53.343  32.765  42.642  54.369  33.692  43.113  53.736  34.936  43.712
  54.447  35.714  44.365  53.187  32.630  41.654  54.966  33.206  43.861  54.992  33.977  42.288  52.438  35.120  43.461
  51.792  36.318  44.027  50.727  35.932  45.040  49.758  36.655  45.282  51.240  37.197  42.906  52.319  37.930  42.100
  51.711  38.569  40.857  53.010  38.997  42.937  51.916  34.460  42.902  52.543  36.880  44.542  50.680  36.576  42.234
  50.588  37.930  43.341  53.053  37.215  41.789  50.943  39.283  41.154  52.490  39.085  40.296  51.265  37.795  40.232
  53.482  38.531  43.803  53.769  39.496  42.335  52.275  39.727  43.274  50.930  34.776  45.669  50.135  34.271  46.790
  51.082  33.963  47.931  52.084  33.259  47.693  49.297  33.039  46.432  48.204  33.378  45.393  48.655  32.405  47.657
  47.646  32.130  44.744  51.696  34.200  45.346  49.470  35.047  47.106  49.951  32.315  45.993  47.402  33.913  45.900
  48.643  34.019  44.629  48.001  33.130  48.142  48.072  31.535  47.354  49.432  32.094  48.356  47.207  31.488  45.508
  46.881  32.407  44.020  48.448  31.594  44.237  50.861  34.472  49.120  51.831  34.381  50.198  51.860  33.012  50.875
  52.930  32.577  51.324  51.577  35.410  51.301  51.528  36.876  50.907  51.329  37.704  52.171  52.768  37.300  50.156
  49.985  34.945  49.292  52.801  34.568  49.787  50.633  35.168  51.753  52.359  35.299  52.028  50.681  37.024  50.270
  52.159  37.528  52.856  51.291  38.761  51.911  50.395  37.414  52.652  52.864  36.706  49.248  52.692  38.355  49.894
  53.645  37.145  50.785  50.751  32.318  50.971  50.721  30.975  51.557  50.754  29.872  50.510  50.310  30.065  49.373
  49.464  30.846  52.416  48.194  30.937  51.576  47.524  29.582  51.460  46.256  29.701  50.716  45.608  28.679  50.187
  46.102  27.453  50.307  44.471  28.842  49.518  49.891  32.722  50.631  51.576  30.864  52.190  49.482  29.897  52.918
  49.456  31.634  53.144  47.514  31.626  52.039  48.447  31.290  50.594  48.178  28.907  50.940  47.324  29.200  52.443
  45.857  30.622  50.604  46.968  27.304  50.807  45.613  26.670  49.899  44.077  29.766  49.408  44.000  28.042  49.120
  51.265  28.692  50.856  51.296  27.610  49.866  49.911  27.109  49.499  49.069  26.817  50.329  52.061  26.474  50.569
  51.786  26.749  52.015  51.834  28.262  52.138  51.823  27.924  48.989  51.682  25.513  50.278  53.111  26.523  50.357
  50.819  26.377  52.294  52.536  26.295  52.635  51.240  28.604  52.962  52.842  28.612  52.253  49.708  26.970  48.190
  48.519  26.325  47.657  48.589  24.803  47.704  49.669  24.193  47.591  48.301  26.737  46.194  47.954  28.206  45.964
  47.696  28.454  44.479  46.747  28.633  46.784  50.403  27.323  47.547  47.673  26.644  48.230  49.203  26.524  45.653
  47.499  26.143  45.800  48.792  28.800  46.264  46.865  27.832  44.146  47.449  29.504  44.323  48.590  28.202  43.908
  46.959  28.492  47.844  46.531  29.684  46.594  45.885  28.028  46.504  47.427  24.169  47.854  47.361  22.718  47.901
  47.347  22.155  46.484  47.175  22.913  45.531  46.095  22.220  48.600  44.957  22.542  47.811  46.575  24.706  47.936
  48.219  22.343  48.419  46.152  21.156  48.728  46.010  22.692  49.560  44.164  22.229  48.252  47.512  20.843  46.412
  47.467  20.158  45.127  46.126  20.406  44.448  46.082  20.708  43.256  47.745  18.663  45.340  47.198  17.760  44.252
  47.371  16.276  44.573  47.896  15.994  45.672  46.993  15.433  43.722  47.670  20.312  47.256  48.240  20.559  44.505
  48.807  18.523  45.389  47.302  18.369  46.273  46.152  17.964  44.131  47.713  17.976  43.336  45.026  20.291  45.185
  43.694  20.470  44.629  43.474  21.914  44.171  42.830  22.162  43.155  42.632  20.085  45.658  45.118  20.070  46.166
  43.592  19.827  43.780  42.762  19.030  45.943  42.737  20.722  46.550  41.630  20.227  45.222  44.003  22.860  44.954
  43.829  24.261  44.576  44.539  24.554  43.265  43.956  25.146  42.348  44.348  25.180  45.686  43.376  25.129  46.869
  43.912  25.858  48.067  45.142  25.878  48.252  43.098  26.435  48.820  44.511  22.611  45.791  42.785  24.449  44.444
  45.318  24.849  46.002  44.416  26.186  45.319  42.448  25.581  46.575  43.207  24.103  47.135  45.795  24.098  43.158
  46.488  24.290  41.879  45.801  23.537  40.743  45.746  24.022  39.610  47.930  23.776  41.984  48.911  24.784  42.546
  48.746  26.426  41.906  49.347  26.324  40.220  46.251  23.638  43.933  46.505  25.334  41.645  47.934  22.913  42.622
  48.260  23.497  41.002  48.774  24.826  43.609  49.904  24.440  42.327  50.397  25.992  40.224  48.737  25.603  39.655
  49.278  27.315  39.745  45.276  22.334  41.016  44.604  21.614  39.937  43.411  22.399  39.393  43.143  22.446  38.193
  44.127  20.260  40.438  45.343  21.936  41.942  45.304  21.458  39.142  44.990  19.671  40.785  43.422  20.405  41.272
  43.622  19.724  39.620  42.655  23.013  40.317  41.527  23.814  39.845  41.995  24.994  39.013  41.370  25.393  38.023
  40.713  24.299  41.050  42.858  22.925  41.303  40.901  23.196  39.238  40.339  23.431  41.614  41.353  24.912  41.703
  39.862  24.904  40.699  43.111  25.626  39.395  43.522  26.780  38.584  44.114  26.356  37.250  44.037  27.064  36.235
  44.517  27.621  39.388  43.857  28.539  40.396  42.888  29.441  39.973  44.218  28.473  41.739  42.277  30.284  40.882
  43.603  29.327  42.650  42.642  30.209  42.203  42.028  31.066  43.097  43.643  25.325  40.198  42.656  27.379  38.391
  45.177  26.957  39.913  45.085  28.221  38.703  42.610  29.483  38.926  44.969  27.766  42.070  41.522  30.991  40.557
  43.875  29.298  43.699  42.374  30.909  43.979  44.749  25.174  37.251  45.387  24.765  35.977  44.395  24.118  35.024
  44.668  24.100  33.802  46.584  23.878  36.297  46.591  22.391  36.176  47.985  21.762  36.076  48.969  22.405  36.941
  49.129  22.166  38.240  48.332  21.277  38.827  50.048  22.823  38.916  44.791  24.594  38.077  45.759  25.650  35.504
  47.376  24.222  35.661  46.831  24.086  37.321  46.102  21.984  37.040  46.039  22.125  35.295  47.914  20.727  36.351
  48.322  21.838  35.060  49.580  23.089  36.517  47.630  20.793  38.285  48.430  21.085  39.813  50.634  23.498  38.446
  50.168  22.651  39.904  43.275  23.616  35.566  42.390  22.812  34.734  41.995  23.453  33.413  42.016  22.746  32.390
  41.111  22.489  35.519  40.312  21.371  34.819  39.283  20.860  35.824  38.302  21.586  36.048  39.491  19.742  36.326
  43.049  23.793  36.535  42.886  21.889  34.518  41.375  22.167  36.507  40.502  23.370  35.581  39.816  21.761  33.950
  40.970  20.575  34.528  41.617  24.728  33.328  41.229  25.304  32.030  42.384  25.430  31.044  42.182  25.770  29.871
  40.694  26.705  32.413  40.327  26.560  33.854  41.469  25.715  34.427  40.442  24.722  31.596  41.453  27.453  32.285
  39.835  26.963  31.824  40.278  27.517  34.336  39.386  26.056  33.961  42.362  26.293  34.569  41.196  25.246  35.352
  43.591  25.146  31.527  44.826  25.452  30.827  45.778  24.267  30.800  46.999  24.440  30.718  45.486  26.639  31.551
  44.578  27.868  31.568  44.053  28.422  30.410  44.255  28.429  32.806  43.210  29.531  30.451  43.419  29.535  32.834
  42.885  30.088  31.678  43.650  24.694  32.428  44.597  25.740  29.822  45.702  26.353  32.562  46.399  26.889  31.048
  44.305  27.984  29.451  44.649  28.009  33.724  42.814  29.952  29.534  43.174  29.983  33.791  42.223  30.945  31.734
  45.239  23.064  30.881  46.085  21.874  30.889  46.772  21.666  29.545  47.895  21.149  29.497  45.279  20.606  31.220
  44.851  20.496  32.690  43.715  19.487  32.852  46.020  20.148  33.598  44.236  22.966  30.937  46.838  22.001  31.637
  44.395  20.601  30.611  45.883  19.752  30.982  44.480  21.453  32.992  44.047  18.507  32.510  43.429  19.426  33.902
  42.858  19.806  32.261  46.783  20.923  33.523  45.673  20.080  34.629  46.444  19.190  33.295  46.093  22.033  28.461
  46.674  21.830  27.131  47.504  23.031  26.699  47.089  24.189  26.789  45.581  21.555  26.106  45.177  22.450  28.555
  47.316  20.976  27.173  45.025  20.649  26.395  44.890  22.413  26.067  46.036  21.406  25.114  48.711  22.748  26.222
  49.552  23.777  25.663  48.911  24.348  24.401  48.087  23.659  23.776  50.958  23.248  25.336  49.044  21.796  26.251
  49.645  24.565  26.381  51.433  22.875  26.256  50.882  22.429  24.604  51.567  24.062  24.912  49.301  25.557  24.068
  48.847  26.229  22.867  47.679  27.164  23.185  47.606  27.761  24.247  49.946  26.041  24.676  49.656  26.801  22.455
  48.527  25.496  22.152  46.792  27.308  22.221  45.759  28.348  22.282  44.813  28.243  23.470  44.238  29.297  23.820
  44.947  28.313  20.978  45.839  28.777  19.824  46.295  30.199  19.942  45.651  31.033  20.629  47.341  30.517  19.305
  46.823  26.690  21.424  46.252  29.296  22.336  44.609  27.311  20.791  44.100  28.966  21.065  46.706  28.146  19.791
  45.287  28.675  18.909  44.676  27.081  24.074  43.874  26.983  25.297  44.321  28.025  26.316  43.482  28.482  27.097
  43.986  25.584  25.885  45.122  26.258  23.695  42.850  27.168  25.049  43.620  24.848  25.153  45.039  25.371  26.125
  43.381  25.522  26.802  45.625  28.332  26.343  46.203  29.274  27.300  46.219  30.716  26.840  46.655  31.633  27.551
  47.686  28.876  27.526  47.741  27.568  28.259  49.114  26.906  28.215  49.034  25.630  28.942  50.044  24.757  28.991
  51.167  25.076  28.341  49.895  23.623  29.659  46.238  27.891  25.671  45.673  29.206  28.227  48.179  28.776  26.578
  48.176  29.634  28.107  47.480  27.743  29.285  47.027  26.901  27.817  49.397  26.726  27.196  49.840  27.544  28.680
  48.177  25.405  29.426  51.230  25.951  27.841  51.953  24.441  28.350  49.024  23.426  30.131  50.652  22.956  29.696
  45.770  30.979  25.613  45.812  32.337  25.067  45.186  33.425  25.929  45.780  34.513  25.989  45.111  32.313  23.692
  45.111  33.699  23.042  46.454  34.206  22.577  47.053  33.415  21.500  48.210  33.787  20.927  48.886  34.861  21.295
  48.675  32.997  19.950  45.395  30.229  25.051  46.839  32.594  24.907  45.625  31.625  23.049  44.096  31.990  23.823
  44.460  33.663  22.190  44.725  34.399  23.758  46.331  35.213  22.228  47.125  34.198  23.414  46.589  32.576  21.184
  48.535  35.450  22.036  49.756  35.093  20.836  48.157  32.174  19.678  49.543  33.223  19.487  44.060  33.223  26.609
  43.551  34.302  27.470  44.571  34.774  28.489  44.585  35.953  28.841  42.374  33.649  28.225  41.931  32.513  27.353
  43.183  32.041  26.645  43.206  35.123  26.877  42.695  33.286  29.183  41.575  34.354  28.360  41.515  31.723  27.947
  41.201  32.848  26.642  43.648  31.242  27.190  42.954  31.710  25.651  45.422  33.858  28.943  46.372  34.226  29.999
  47.576  34.976  29.440  48.328  35.566  30.214  46.816  33.030  30.853  45.614  32.175  31.279  47.700  32.164  30.117
  45.415  32.921  28.566  45.862  34.902  30.653  47.321  33.388  31.726  47.961  31.426  30.673  45.103  31.798  30.393
  45.960  31.335  31.883  44.925  32.782  31.865  47.734  35.014  28.125  48.718  35.860  27.459  48.102  37.152  26.920
  48.656  38.242  27.000  49.333  35.104  26.277  50.409  35.882  25.492  51.491  36.413  26.415  50.980  34.983  24.399
  47.142  34.428  27.554  49.492  36.107  28.156  49.781  34.205  26.654  48.543  34.851  25.597  49.936  36.718  25.021
  51.972  35.580  26.929  52.234  36.956  25.831  51.046  37.084  27.150  50.181  34.680  23.723  51.742  35.527  23.841
  51.427  34.097  24.853  46.911  37.023  26.336  46.263  38.237  25.843  46.039  39.231  26.970  46.133  40.435  26.769
  44.933  37.887  25.162  45.281  37.188  23.964  46.472  36.118  26.238  46.905  38.690  25.117  44.339  37.261  25.801
  44.387  38.780  24.927  44.481  36.942  23.493  45.717  38.691  28.163  45.419  39.678  29.223  46.584  40.589  29.564
  46.422  41.823  29.612  44.904  38.886  30.432  43.435  38.687  30.562  42.803  37.558  30.981  42.384  39.633  30.275
  41.156  39.009  30.545  42.358  40.941  29.812  41.427  37.741  30.975  39.925  39.667  30.369  41.158  41.622  29.633
  39.944  40.961  29.917  45.683  37.694  28.320  44.617  40.295  28.874  45.356  37.914  30.393  45.236  39.399  31.315
  43.303  36.644  31.279  40.740  37.051  31.243  43.292  41.442  29.584  38.988  39.165  30.585  41.156  42.647  29.280
  39.008  41.487  29.776  47.790  40.097  29.867  48.878  41.007  30.220  49.193  41.947  29.064  49.702  43.043  29.286
  50.053  40.076  30.558  49.714  38.766  29.914  48.204  38.686  29.981  48.607  41.576  31.085  50.969  40.467  30.159
  50.147  39.960  31.621  50.050  38.746  28.896  50.161  37.952  30.453  47.812  38.102  29.170  47.882  38.264  30.914
  48.912  41.507  27.837  49.154  42.368  26.695  48.142  43.491  26.599  48.266  44.450  25.830  49.081  41.495  25.416
  50.360  40.672  25.286  50.309  39.791  24.042  51.619  39.141  23.901  51.927  38.213  23.015  51.023  37.806  22.137
  53.166  37.697  22.995  48.534  40.580  27.704  50.136  42.788  26.775  48.237  40.836  25.482  48.975  42.128  24.557
  51.201  41.335  25.213  50.470  40.050  26.153  49.542  39.048  24.151  50.103  40.391  23.177  52.348  39.429  24.538
  50.093  38.201  22.148  51.263  37.100  21.454  53.856  38.015  23.661  53.409  36.992  22.314  47.078  43.370  27.397
  46.024  44.384  27.324  46.171  45.401  28.441  45.467  46.422  28.471  44.674  43.671  27.401  44.315  42.954  26.092
  43.883  43.917  25.012  44.717  44.153  24.007  42.791  44.482  25.084  47.002  42.594  28.039  46.095  44.890  26.384
  44.711  42.946  28.191  43.914  44.396  27.617  45.176  42.412  25.748  43.513  42.268  26.283  44.450  44.793  23.273
  45.615  43.691  23.981  47.062  45.151  29.408  47.115  46.072  30.540  47.515  47.467  30.086  48.459  47.633  29.304
  48.112  45.576  31.615  47.840  44.129  32.061  48.158  46.506  32.812  49.015  43.562  32.851  47.677  44.352  29.357
  46.141  46.125  30.980  49.085  45.590  31.170  46.946  44.120  32.684  47.671  43.518  31.174  47.169  46.565  33.265
  48.870  46.122  33.544  48.470  47.499  32.490  49.185  44.171  33.739  48.792  42.538  33.152  49.910  43.570  32.229
  46.749  48.478  30.506  47.030  49.837  30.021  48.294  50.362  30.677  48.290  50.951  31.759  45.794  50.616  30.467
  45.301  49.858  31.683  45.583  48.402  31.404  47.123  49.848  28.955  46.052  51.625  30.725  45.049  50.623  29.695
  45.827  50.179  32.562  44.248  50.016  31.819  45.819  47.872  32.307  44.749  47.930  30.920  49.440  50.114  30.051
  50.729  50.476  30.621  51.526  51.271  29.589  51.594  50.751  28.470  51.567  49.237  30.992  50.841  48.172  31.812
  52.838  49.688  31.712  51.675  46.956  32.155  49.415  49.659  29.150  50.577  51.077  31.493  51.871  48.776  30.076
  50.509  48.655  32.731  49.973  47.864  31.230  52.570  50.232  32.618  53.435  48.815  31.977  53.417  50.338  31.056
  52.543  47.263  32.739  51.076  46.256  32.738  52.008  46.472  31.237  52.080  52.407  29.981  52.884  53.194  29.038
  52.121  53.475  27.750  52.668  53.479  26.639  54.188  52.454  28.777  51.950  52.733  30.928  53.118  54.131  29.499
  54.735  52.330  29.725  53.968  51.463  28.348  54.803  53.031  28.071  50.815  53.725  27.855  50.013  54.205  26.748
  49.509  53.168  25.792  48.792  53.465  24.828  50.365  53.573  28.746  49.162  54.712  27.158  50.609  54.901  26.190
  49.847  51.891  26.001  49.462  50.827  25.093  48.780  49.679  25.812  49.258  49.378  26.922  50.717  50.270  24.368
  50.381  48.986  23.648  51.082  51.243  23.388  50.391  51.659  26.821  48.789  51.224  24.362  51.516  50.115  25.063
  51.858  50.941  22.910  49.600  49.175  22.912  51.271  48.607  23.145  50.029  48.246  24.368  47.723  49.026  25.322
  47.015  49.344  24.087  46.159  50.600  24.278  45.563  50.816  25.333  46.098  48.157  23.849  46.013  47.408  25.140
  47.121  47.878  26.018  47.700  49.468  23.274  45.124  48.497  23.554  46.503  47.526  23.082  45.068  47.601  25.611
  46.114  46.355  24.958  46.738  48.179  26.974  47.848  47.099  26.153  46.094  51.437  23.246  45.428  52.717  23.466
  43.949  52.597  23.738  43.362  53.488  24.371  45.680  53.584  22.223  46.490  51.197  22.349  45.886  53.194  24.307
  46.763  53.729  22.092  45.267  53.081  21.335  45.191  54.561  22.351  43.294  51.539  23.253  41.847  51.494  23.489
  41.606  51.234  24.975  40.744  51.863  25.580  41.158  50.476  22.607  41.501  49.023  22.828  42.672  48.671  23.082
  40.590  48.170  22.757  43.771  50.806  22.747  41.446  52.458  23.255  40.102  50.584  22.755  41.402  50.713  21.589
  42.357  50.306  25.567  42.175  50.020  26.999  42.666  51.180  27.832  42.116  51.479  28.889  42.878  48.716  27.406
  42.621  48.415  28.880  42.385  47.577  26.519  43.049  49.800  25.033  41.127  49.902  27.182  43.932  48.834  27.259
  41.550  48.309  29.049  43.125  47.488  29.156  43.005  49.232  29.491  42.612  47.802  25.477  42.883  46.650  26.807
  41.308  47.462  26.639  43.709  51.879  27.391  44.099  53.074  28.138  42.944  54.054  28.201  42.682  54.622  29.263
  45.310  53.752  27.481  45.572  55.137  28.035  46.539  52.857  27.669  44.216  51.593  26.566  44.363  52.787  29.134
  45.117  53.842  26.432  45.766  55.070  29.106  46.439  55.570  27.536  44.701  55.768  27.863  46.359  51.889  27.202
  47.407  53.328  27.207  46.727  52.716  28.734  42.282  54.216  27.061  41.160  55.159  26.995  40.019  54.750  27.916
  39.422  55.555  28.666  40.716  55.287  25.554  42.550  53.690  26.241  41.516  56.115  27.317  41.553  55.660  24.943
  40.398  54.302  25.179  39.873  55.993  25.492  39.690  53.472  27.888  38.604  52.945  28.708  38.914  53.088  30.181
  38.057  53.505  30.968  38.407  51.465  28.323  37.690  51.273  26.991  37.728  50.720  29.466  37.869  49.919  26.345
  40.203  52.843  27.286  37.706  53.485  28.486  39.383  51.040  28.213  36.631  51.446  27.184  38.069  52.046  26.324
  36.757  51.171  29.669  37.591  49.674  29.189  38.350  50.780  30.360  37.490  49.144  27.012  37.319  49.888  25.405
  38.928  49.745  26.152  40.142  52.736  30.581  40.538  52.850  31.982  40.660  54.319  32.374  40.365  54.708  33.502
  41.849  52.136  32.302  40.804  52.386  29.903  39.768  52.411  32.580  41.748  51.063  32.074  42.659  52.566  31.692
  42.086  52.263  33.369  41.096  55.202  31.467  41.112  56.619  31.818  39.693  57.077  32.121  39.474  57.870  33.026
  41.744  57.378  30.657  41.584  58.880  30.738  42.653  59.730  30.118  43.895  59.165  29.653  44.085  58.603  28.465
  43.089  58.517  27.591  45.274  58.117  28.133  41.408  54.893  30.558  41.715  56.754  32.692  42.793  57.153  30.639
  41.290  57.040  29.747  40.657  59.129  30.258  41.529  59.141  31.777  42.203  60.209  29.269  42.913  60.470  30.850
  44.684  59.200  30.283  42.177  58.880  27.827  43.243  58.087  26.690  46.043  58.174  28.786  45.411  57.690  27.228
  38.755  56.572  31.334  37.348  56.961  31.495  36.796  56.486  32.831  36.158  57.260  33.538  36.455  56.354  30.417
  36.345  57.189  29.166  36.895  58.312  29.144  35.694  56.727  28.201  39.011  55.912  30.614  37.275  58.028  31.447
  36.855  55.396  30.148  35.470  56.230  30.826  37.005  55.215  33.167  36.398  54.793  34.447  37.185  55.366  35.625
  36.623  55.547  36.703  36.232  53.292  34.516  37.376  52.325  34.489  38.428  52.344  35.401  37.390  51.342  33.501
  39.457  51.425  35.340  38.409  50.419  33.423  39.433  50.474  34.351  40.443  49.543  34.240  37.541  54.583  32.588
  35.417  55.220  34.486  35.708  53.099  35.433  35.608  53.029  33.684  38.440  53.099  36.179  36.582  51.302  32.779
  40.267  51.454  36.059  38.409  49.662  32.648  40.262  48.962  33.497  38.473  55.623  35.426  39.208  56.202  36.546
  38.636  57.595  36.843  38.422  57.988  37.983  40.705  56.315  36.286  38.922  55.429  34.542  39.058  55.584  37.407
  41.121  55.313  36.097  40.878  56.956  35.408  41.199  56.757  37.166  38.410  58.373  35.781  37.894  59.727  36.019
  36.515  59.655  36.663  36.149  60.367  37.597  38.588  58.040  34.845  38.564  60.253  36.672  37.823  60.250  35.085
  35.687  58.745  36.160  34.331  58.587  36.712  34.371  58.138  38.158  33.669  58.701  38.992  33.558  57.599  35.833
  32.266  57.234  36.495  31.202  58.077  36.686  31.884  55.977  37.055  30.579  56.115  37.564  32.511  54.732  37.170
  30.211  57.391  37.325  29.906  55.062  38.181  31.847  53.674  37.783  30.544  53.854  38.281  35.990  58.160  35.394
  33.837  59.535  36.667  33.356  58.051  34.882  34.148  56.714  35.690  31.156  59.116  36.380  29.320  57.787  37.586
  33.514  54.591  36.781  28.904  55.196  38.571  32.334  52.710  37.877  30.035  53.021  38.753  35.168  57.124  38.485
  35.186  56.574  39.842  35.668  57.624  40.841  35.279  57.680  41.999  36.060  55.316  39.874  35.339  54.085  39.304
  36.308  52.996  38.883  34.328  53.554  40.328  35.774  56.725  37.782  34.187  56.295  40.104  36.944  55.496  39.293
  36.336  55.113  40.890  34.796  54.395  38.436  36.893  52.675  39.746  35.751  52.146  38.487  36.977  53.381  38.114
  33.595  54.329  40.552  33.820  52.681  39.919  34.850  53.273  41.243  36.555  58.495  40.359  37.154  59.519  41.226
  36.115  60.552  41.615  36.300  61.329  42.559  38.370  60.154  40.543  37.947  61.082  39.553  36.820  58.451  39.385
  37.491  59.038  42.120  38.963  60.664  41.278  38.959  59.385  40.080  38.716  61.473  39.132  35.000  60.535  40.890
  33.931  61.492  41.192  32.650  60.858  41.678  31.796  61.538  42.255  33.666  62.296  39.903  34.741  63.364  39.692
  34.448  64.640  40.462  35.203  64.986  41.401  33.451  65.319  40.133  34.891  59.870  40.138  34.283  62.166  41.946
  33.668  61.625  39.065  32.708  62.773  39.978  35.684  62.972  40.020  34.794  63.597  38.646  32.459  59.568  41.446
  31.184  58.923  41.690  30.881  58.816  43.162  31.772  58.420  43.939  31.242  57.477  41.150  30.022  56.828  41.446
  33.225  59.016  41.087  30.403  59.464  41.198  31.392  57.495  40.087  32.053  56.951  41.616  30.050  55.928  41.113
  29.678  59.142  43.597  29.319  58.937  45.003  28.843  57.541  45.339  28.357  57.286  46.441  28.130  59.915  45.135
  27.467  59.771  43.801  28.592  59.756  42.800  30.122  59.229  45.646  27.473  59.626  45.932  28.468  60.920  45.297
  26.910  58.854  43.755  26.809  60.598  43.616  28.348  59.159  41.943  28.849  60.748  42.484  28.955  56.598  44.394
  28.540  55.238  44.711  29.393  54.691  45.850  30.624  54.859  45.861  28.639  54.333  43.470  27.634  54.691  42.366
  28.533  52.870  43.881  27.860  53.901  41.090  29.318  56.826  43.480  27.520  55.260  45.033  29.617  54.471  43.059
  26.633  54.487  42.747  27.733  55.756  42.156  27.576  52.698  44.374  28.604  52.237  42.997  29.343  52.625  44.568
  27.761  52.835  41.299  27.121  54.194  40.345  28.861  54.104  40.709  28.823  54.039  46.853  29.644  53.477  47.925
  30.700  52.509  47.395  30.387  51.695  46.521  28.649  52.702  48.786  27.346  53.407  48.552  27.375  53.797  47.089
  30.103  54.258  48.494  28.590  51.677  48.473  28.926  52.744  49.821  26.520  52.752  48.753  27.271  54.279  49.174
  27.007  53.002  46.469  26.798  54.684  46.913  31.890  52.674  47.966  32.985  51.782  47.569  33.636  51.135  48.786
  33.678  51.747  49.849  34.031  52.567  46.780  33.450  53.208  45.523  34.445  54.218  44.958  33.730  55.263  44.108
  32.769  56.087  44.903  32.035  53.395  48.657  32.590  51.011  46.942  34.430  53.339  47.410  34.820  51.898  46.493
  33.257  52.449  44.790  32.533  53.709  45.769  34.949  54.707  45.768  35.164  53.701  44.350  34.465  55.915  43.673
  33.191  54.762  43.328  32.065  55.483  45.313  33.269  56.572  45.640  32.322  56.764  44.296  34.164  49.930  48.580
  34.992  49.253  49.560  36.330  48.945  48.886  36.390  48.109  47.976  34.375  47.961  50.082  35.232  47.065  50.971
  35.685  47.723  52.273  34.479  45.778  51.296  33.981  49.468  47.701  35.162  49.912  50.385  33.503  48.230  50.647
  34.085  47.379  49.229  36.109  46.799  50.419  34.812  48.011  52.858  36.289  47.018  52.846  36.279  48.608  52.046
  34.247  45.248  50.372  35.099  45.144  51.931  33.553  46.020  51.818  37.337  49.635  49.378  38.707  49.370  48.923
  39.356  48.369  49.876  39.673  48.670  51.022  39.512  50.670  48.787  40.973  50.494  48.415  41.474  49.465  47.630
  41.885  51.424  48.908  42.820  49.357  47.325  43.229  51.324  48.623  43.705  50.274  47.865  37.166  50.350  50.071
  38.651  48.914  47.956  39.047  51.269  48.027  39.469  51.187  49.726  40.789  48.720  47.241  41.530  52.240  49.526
  43.176  48.567  46.674  43.917  52.074  48.996  44.769  50.168  47.694  39.592  47.172  49.322  40.382  46.203  50.106
  41.843  46.308  49.666  42.247  45.766  48.643  39.850  44.782  49.999  38.367  44.739  50.429  40.662  43.807  50.825
  37.646  43.431  50.141  39.241  46.942  48.404  40.329  46.495  51.134  39.909  44.480  48.974  38.349  44.935  51.501
  37.868  45.552  49.903  40.630  44.103  51.874  40.246  42.805  50.719  41.696  43.809  50.479  38.145  42.617  50.668
  36.613  43.502  50.480  37.664  43.234  49.069  42.585  47.048  50.475  43.987  47.281  50.266  44.780  46.042  50.679
  44.344  45.307  51.575  44.441  48.441  51.157  45.528  49.223  50.471  45.363  50.529  50.550  46.467  48.702  49.899
  42.143  47.471  51.279  44.174  47.511  49.237  43.606  49.087  51.351  44.815  48.051  52.085  46.038  51.147  50.122
  44.563  50.905  51.039  45.922  45.816  50.048  46.702  44.644  50.429  48.094  45.045  50.920  48.651  46.021  50.408
  46.819  43.725  49.215  46.245  46.439  49.321  46.191  44.124  51.213  45.814  43.418  48.887  47.324  44.262  48.396
  47.406  42.833  49.485  48.641  44.277  51.855  50.000  44.418  52.336  50.765  43.120  52.156  50.326  42.129  52.758
  50.016  44.741  53.839  51.177  45.686  54.160  51.228  46.806  53.128  50.147  47.333  52.770  52.348  47.145  52.689
  48.072  43.546  52.258  50.490  45.200  51.797  49.091  45.210  54.111  50.133  43.832  54.396  51.035  46.106  55.137
  52.099  45.138  54.137  51.822  43.072  51.364  52.419  44.194  50.640  51.605  44.665  49.437  51.811  45.770  48.919
  53.740  43.605  50.127  53.477  42.135  50.004  52.539  41.802  51.132  52.607  45.011  51.306  53.997  44.025  49.173
  54.534  43.790  50.825  53.020  41.913  49.058  54.391  41.581  50.099  51.859  41.023  50.849  53.082  41.502  52.007
  50.683  43.827  48.962  49.974  44.134  47.740  50.912  44.049  46.562  52.063  43.630  46.681  50.479  42.972  49.460
  49.173  43.431  47.608  49.571  45.126  47.803  50.437  44.444  45.381  51.320  44.308  44.213  50.933  45.336  43.165
  51.666  46.283  42.897  51.225  42.875  43.697  49.505  44.823  45.291  52.327  44.495  44.521  51.540  42.178  44.489
  50.185  42.656  43.408  51.881  42.757  42.820  49.743  45.158  42.592  49.327  46.092  41.549  48.787  47.410  42.097
  49.066  48.482  41.577  48.228  45.407  40.722  47.747  46.169  39.495  48.897  46.384  38.516  46.595  45.426  38.842
  49.144  44.395  42.872  50.163  46.297  40.913  48.608  44.459  40.392  47.382  45.251  41.364  47.393  47.127  39.812
  49.292  45.418  38.201  48.536  46.930  37.645  49.687  46.957  39.002  45.773  45.333  39.552  46.257  45.977  37.965
  46.927  44.432  38.540  47.966  47.328  43.139  47.370  48.549  43.705  48.229  49.025  44.876  47.903  48.896  46.058
  45.914  48.309  44.133  45.223  49.638  44.390  45.212  47.672  43.044  47.751  46.428  43.543  47.378  49.308  42.951
  45.879  47.696  45.008  44.299  47.517  43.299  45.235  50.236  43.479  44.192  49.459  44.693  45.747  50.172  45.183
  49.372  49.555  44.476  50.337  50.151  45.400  50.785  51.469  44.770  50.277  51.791  43.682  51.532  49.226  45.645
  51.056  47.872  46.150  52.181  48.982  44.388  49.588  49.547  43.490  49.853  50.354  46.332  52.214  49.668  46.340
  52.935  48.403  44.524  50.400  47.416  45.408  51.916  47.224  46.320  50.511  48.003  47.085  51.693  52.176  45.449
  52.264  53.374  44.838  51.226  54.342  44.300  50.205  54.595  44.949  51.982  51.885  46.372  52.851  53.884  45.578
  52.897  53.071  44.027  51.442  54.873  43.119  50.576  55.879  42.505  49.140  55.388  42.378  48.221  56.201  42.592
  51.085  56.243  41.116  52.322  57.122  41.104  52.414  57.906  39.797  52.201  57.100  38.602  51.435  57.358  37.561
  50.712  58.475  37.494  51.355  56.508  36.538  52.255  54.568  42.603  50.585  56.758  43.116  51.316  55.334  40.596
  50.301  56.762  40.599  52.274  57.812  41.925  53.194  56.505  41.206  51.672  58.681  39.817  53.390  58.347  39.737
  52.709  56.227  38.568  50.744  59.143  38.250  50.130  58.653  36.688  51.888  55.650  36.551  50.762  56.722  35.749
  48.978  54.114  42.001  47.590  53.678  41.788  46.844  53.643  43.110  45.679  54.054  43.192  47.497  52.319  41.080
  46.039  51.928  40.874  45.750  50.216  40.406  46.825  50.031  38.980  49.762  53.490  41.869  47.113  54.404  41.163
  47.985  52.383  40.126  47.982  51.574  41.679  45.515  52.112  41.792  45.636  52.554  40.101  46.526  50.748  38.199
  47.867  50.226  39.277  46.742  49.005  38.588  47.502  53.171  44.165  46.871  53.180  45.486  46.586  54.606  45.952
  45.516  54.874  46.501  47.737  52.428  46.499  47.160  52.423  47.902  47.601  51.185  48.674  49.041  51.140  48.854
  49.770  50.070  49.162  49.244  48.875  49.357  51.088  50.218  49.285  48.437  52.806  44.055  45.935  52.666  45.407
  47.840  51.412  46.170  48.704  52.893  46.531  47.496  53.299  48.423  46.089  52.434  47.840  47.131  51.192  49.638
  47.292  50.310  48.132  49.541  52.009  48.734  48.246  48.743  49.271  49.839  48.094  49.592  51.510  51.125  49.143
  51.666  49.423  49.521  47.539  55.508  45.693  47.334  56.906  46.020  46.077  57.439  45.354  45.315  58.178  45.978
  48.538  57.720  45.551  49.752  57.415  46.408  49.612  56.930  47.555  50.869  57.648  45.899  48.407  55.214  45.268
  47.236  57.007  47.081  48.756  57.472  44.530  48.308  58.766  45.624  45.896  57.044  44.098  44.754  57.499  43.325
  43.481  56.874  43.866  42.490  57.551  44.100  44.922  57.159  41.845  43.688  57.458  40.998  43.188  58.746  40.899
  43.078  56.411  40.322  42.068  59.033  40.133  41.936  56.701  39.550  41.449  57.993  39.449  46.564  56.418  43.674
  44.679  58.562  43.422  45.745  57.729  41.458  45.143  56.112  41.762  43.683  59.549  41.433  43.468  55.402  40.387
  41.684  60.045  40.069  41.430  55.899  39.025  40.579  58.194  38.834  43.498  55.554  44.097  42.311  54.947  44.678
  41.877  55.563  45.987  40.680  55.633  46.268  42.581  53.448  44.929  42.647  52.611  43.330  44.311  54.997  43.874
  41.507  55.035  43.979  43.516  53.327  45.441  41.792  53.031  45.525  42.762  53.521  42.351  42.846  55.987  46.791
  42.522  56.528  48.118  41.822  57.874  48.031  41.346  58.417  49.021  43.820  56.560  48.941  44.086  55.117  49.454
  45.230  55.133  50.468  45.296  53.866  51.218  46.473  53.358  51.573  47.573  54.030  51.222  46.542  52.223  52.256
  43.809  55.938  46.489  41.852  55.842  48.594  44.636  56.886  48.324  43.711  57.229  49.771  43.200  54.737  49.923
  44.352  54.488  48.627  46.156  55.280  49.947  45.075  55.940  51.157  44.444  53.383  51.464  47.494  54.894  50.704
  48.484  53.675  51.475  45.695  51.734  52.510  47.441  51.847  52.521  41.763  58.432  46.828  41.110  59.713  46.585
  39.650  59.529  46.260  38.846  60.448  46.176  41.988  60.295  45.445  41.294  60.051  44.138  42.249  61.670  45.634
  42.189  57.949  46.049  41.204  60.329  47.454  42.921  59.772  45.436  42.793  61.994  44.913  40.321  60.542  44.146
  41.898  60.454  43.325  41.159  58.979  43.993  39.197  58.279  46.076  37.848  58.059  45.566  36.794  58.328  46.624
  36.956  57.964  47.794  37.688  56.627  45.050  38.483  56.358  43.819  39.274  57.224  43.140  38.527  55.099  43.120
  39.388  55.288  42.028  37.959  53.842  43.311  39.818  56.593  42.068  39.691  54.273  41.108  38.262  52.849  42.396
  39.120  53.045  41.299  39.791  57.491  46.290  37.683  58.731  44.749  38.007  55.949  45.818  36.651  56.456  44.831
  39.445  58.260  43.410  40.445  57.019  41.401  37.301  53.647  44.150  40.356  54.457  40.272  37.817  51.869  42.532
  39.326  52.232  40.612  35.685  58.960  46.247  34.688  59.333  47.246  33.867  58.172  47.804  33.716  57.090  47.222
  33.766  60.278  46.473  34.383  60.529  45.150  35.338  59.388  44.893  35.159  59.862  48.048  32.802  59.825  46.345
  33.659  61.202  47.007  33.628  60.557  44.388  34.915  61.461  45.160  34.860  58.598  44.347  36.205  59.721  44.356
  33.319  58.425  48.985  32.386  57.533  49.662  32.928  56.116  49.793  32.258  55.104  49.520  31.065  57.548  48.888
  29.934  57.049  49.784  28.774  56.821  49.174  30.161  56.918  51.001  33.563  59.290  49.444  32.205  57.918  50.645
  30.851  58.550  48.569  31.149  56.909  48.029  27.983  56.489  49.708  28.690  56.980  48.181  34.165  56.040  50.242
  34.912  54.786  50.210  35.364  54.395  51.606  35.880  55.259  52.315  36.105  54.946  49.275  36.961  53.657  49.227
  37.950  53.804  48.098  39.179  54.250  48.396  37.621  53.540  46.948  34.606  56.868  50.617  34.275  54.016  49.827
  35.748  55.165  48.287  36.715  55.758  49.622  37.483  53.531  50.156  36.331  52.806  49.052  39.865  54.359  47.663
  39.414  54.474  49.353  35.168  53.141  51.951  35.670  52.449  53.119  36.913  51.651  52.725  36.955  51.126  51.616
  34.595  51.476  53.646  35.117  50.472  54.646  33.640  52.324  54.318  34.598  52.593  51.323  35.921  53.158  53.880
  34.125  50.970  52.829  32.932  51.785  54.677  35.528  50.997  55.509  34.303  49.823  54.970  35.898  49.869  54.183
  37.907  51.592  53.581  39.120  50.863  53.207  39.483  49.910  54.338  39.475  50.298  55.516  40.278  51.826  52.943
  41.553  51.064  52.581  42.765  51.964  52.442  42.647  53.092  51.908  43.849  51.502  52.872  37.835  52.042  54.482
  38.928  50.296  52.321  40.015  52.476  52.131  40.457  52.410  53.825  41.750  50.343  53.352  41.395  50.557  51.649
  39.833  48.666  54.021  40.506  47.815  55.002  41.796  47.299  54.354  41.879  47.340  53.124  39.700  46.609  55.491
  40.348  45.902  56.688  39.477  45.632  54.351  39.391  45.284  57.682  39.634  48.308  53.098  40.768  48.414  55.849
  38.742  46.966  55.804  40.992  45.126  56.274  40.960  46.650  57.191  40.440  45.288  53.973  38.903  44.778  54.711
  38.928  46.126  53.550  38.779  44.534  57.181  39.956  44.811  58.486  38.748  46.059  58.098  42.742  46.857  55.155
  43.970  46.277  54.614  44.040  44.814  55.057  43.892  44.520  56.250  45.258  46.973  55.080  45.288  48.403  54.597
  45.289  47.029  56.511  42.618  46.919  56.156  43.927  46.312  53.545  46.113  46.444  54.715  46.096  47.464  56.797
  44.429  48.940  54.999  46.207  48.882  54.936  45.250  48.420  53.508  44.241  43.917  54.103  44.425  42.501  54.428
  45.813  42.073  53.969  46.404  42.749  53.121  43.397  41.614  53.723  41.988  42.007  54.130  43.542  41.700  52.203
  44.267  44.213  53.138  44.344  42.366  55.486  43.565  40.600  54.022  41.807  43.046  53.856  41.270  41.365  53.620
  41.875  41.891  55.208  44.541  41.372  51.914  42.798  41.059  51.730  43.391  42.730  51.881  46.309  40.967  54.514
  47.594  40.418  54.076  47.484  39.830  52.675  46.508  39.177  52.328  48.021  39.331  55.046  45.791  40.499  55.243
  48.328  41.196  54.075  48.125  39.759  56.055  47.262  38.534  55.062  48.987  38.912  54.725  48.498  40.037  51.844
  48.387  39.548  50.473  49.261  40.331  49.515  49.701  41.453  49.789  49.328  40.523  52.153  48.684  38.517  50.449
  47.364  39.634  50.157  49.523  39.646  48.390  50.272  40.254  47.303  49.302  40.591  46.181  48.632  41.627  46.299
  51.422  39.368  46.852  49.196  38.695  48.298  50.687  41.171  47.664  52.108  39.201  47.696  51.026  38.402  46.503
  51.963  39.862  46.030  49.158  39.768  45.152  48.142  40.043  44.164  46.879  39.214  44.337  45.781  39.762  44.368
  48.671  39.776  42.747  47.632  40.183  41.738  46.928  39.458  40.835  47.212  41.485  41.594  46.293  41.531  40.632
  46.096  40.317  40.147  49.752  38.956  45.059  47.877  41.078  44.234  49.567  40.344  42.587  48.886  38.731  42.637
  47.545  42.274  42.129  47.006  38.388  40.679  45.784  42.428  40.297  46.984  37.889  44.443  45.819  37.007  44.520
  45.377  36.871  45.960  45.370  35.795  46.548  46.127  35.645  43.882  46.521  35.822  42.407  47.856  35.928  42.037
  45.520  35.867  41.438  48.179  36.101  40.688  45.826  36.055  40.090  47.172  36.161  39.723  47.906  37.478  44.471
  45.022  37.460  43.969  46.937  35.181  44.411  45.256  35.021  43.943  48.638  35.878  42.786  44.484  35.755  41.738
  49.217  36.191  40.389  45.041  36.118  39.345  47.435  36.289  38.680  44.981  38.030  46.503  44.876  38.109  47.978
  43.734  37.281  48.516  43.659  36.940  49.689  44.730  39.587  48.388  43.448  40.257  47.867  45.939  40.409  47.952
  43.335  41.690  48.378  44.761  38.827  45.924  45.786  37.736  48.398  44.694  39.618  49.457  43.473  40.261  46.778
  42.588  39.680  48.209  46.041  40.360  46.868  45.803  41.446  48.258  46.839  40.008  48.419  44.195  42.266  48.037
  42.420  42.141  47.996  43.310  41.686  49.468  42.813  36.867  47.643  41.729  35.988  48.045  42.235  34.668  48.606
  41.540  33.990  49.362  40.820  35.729  46.831  40.187  37.043  46.338  41.024  37.742  45.306  40.481  38.778  44.666
  42.190  37.412  45.039  42.871  37.172  46.682  41.154  36.480  48.801  41.403  35.299  46.039  40.042  35.046  47.113
  39.228  36.823  45.910  40.061  37.699  47.179  41.016  39.271  43.966  39.538  39.064  44.885  43.468  34.315  48.197
  43.992  33.028  48.668  44.718  33.218  49.972  45.063  32.262  50.658  44.949  32.456  47.618  44.216  31.998  46.377
  43.159  30.953  46.578  42.979  30.404  47.692  42.476  30.649  45.572  44.011  34.912  47.590  43.179  32.347  48.812
  45.656  33.216  47.343  45.469  31.619  48.043  43.747  32.858  45.938  44.943  31.601  45.695  44.997  34.471  50.366
  45.741  34.670  51.612  44.833  35.107  52.749  45.033  34.683  53.892  46.818  35.742  51.408  48.031  35.179  50.671
  48.545  34.149  51.144  48.455  35.757  49.643  44.700  35.262  49.813  46.216  33.750  51.882  46.404  36.548  50.834
  47.132  36.109  52.367  43.861  35.971  52.410  42.983  36.515  53.451  41.502  36.371  53.111  40.725  37.330  53.193
  43.378  37.966  53.749  44.751  38.062  54.161  43.737  36.244  51.445  43.161  35.950  54.341  43.238  38.555  52.863
  42.751  38.344  54.533  44.968  38.980  54.340  40.990  35.206  52.732  39.604  35.104  52.291  38.586  35.465  53.374
  37.516  36.012  53.080  39.391  33.621  51.975  40.542  32.917  52.618  41.683  33.893  52.718  39.446  35.699  51.416
  38.462  33.277  52.387  39.394  33.458  50.914  40.262  32.581  53.598  40.833  32.074  52.021  42.244  33.743  53.620
  42.338  33.810  51.872  38.900  35.158  54.635  37.847  35.423  55.625  37.789  36.896  55.975  36.706  37.450  56.191
  38.101  34.573  56.873  37.806  33.108  56.590  36.882  32.768  55.828  38.527  32.265  57.156  39.798  34.772  54.890
  36.906  35.136  55.204  39.128  34.675  57.167  37.466  34.913  57.668  38.932  37.547  56.060  38.986  38.981  56.282
  38.284  39.678  55.127  37.522  40.624  55.317  40.434  39.473  56.371  41.184  38.914  57.569  41.699  37.507  57.383
  41.475  36.852  56.344  42.362  37.007  58.327  39.797  37.033  55.967  38.478  39.214  57.195  40.950  39.178  55.478
  40.426  40.544  56.443  42.021  39.555  57.769  40.520  38.920  58.412  38.540  39.203  53.905  37.918  39.859  52.747
  36.425  39.626  52.692  35.607  40.528  52.444  38.585  39.313  51.461  40.016  39.785  51.309  37.717  39.657  50.245
  40.833  39.072  50.261  39.150  38.408  53.779  38.099  40.912  52.809  38.609  38.247  51.542  39.964  40.846  51.069
  40.485  39.656  52.285  37.613  40.739  50.167  38.189  39.271  49.341  36.732  39.205  50.362  40.365  39.200  49.286
  41.840  39.489  50.238  40.886  38.010  50.502  36.048  38.364  52.928  34.627  38.057  52.932  33.857  38.809  53.992
  32.750  39.289  53.771  36.733  37.643  53.098  34.221  38.311  51.972  34.507  37.005  53.105  34.426  38.900  55.198
  33.757  39.575  56.305  33.558  41.050  55.953  32.505  41.627  56.227  34.565  39.462  57.582  35.340  38.494  55.346
  32.799  39.122  56.459  34.693  38.400  57.844  35.553  39.926  57.434  34.035  39.980  58.398  34.556  41.652  55.322
  34.476  43.059  54.933  33.407  43.272  53.879  32.617  44.212  53.938  35.809  43.537  54.370  35.391  41.127  55.106
  34.234  43.644  55.795  36.593  43.422  55.135  36.070  42.936  53.484  35.728  44.596  54.083  33.398  42.353  52.904
  32.366  42.484  51.882  30.978  42.289  52.473  30.085  43.078  52.154  32.625  41.489  50.736  33.948  41.852  50.021
  31.453  41.431  49.788  34.482  40.659  49.245  34.076  41.604  52.878  32.420  43.475  51.480  32.745  40.518  51.168
  33.764  42.678  49.335  34.681  42.157  50.768  31.283  42.418  49.359  31.666  40.720  48.990  30.563  41.112  50.330
  33.750  40.353  48.498  35.413  40.934  48.750  34.667  39.832  49.931  30.822  41.267  53.304  29.490  41.032  53.853
  29.054  42.250  54.670  27.880  42.634  54.657  29.466  39.772  54.704  31.600  40.672  53.548  28.805  40.906  53.041
  29.751  38.907  54.087  30.178  39.879  55.537  28.452  39.619  55.105  29.977  42.842  55.420  29.594  44.010  56.222
  29.177  45.190  55.348  28.250  45.931  55.680  30.736  44.418  57.129  30.925  42.495  55.438  28.761  43.737  56.835
  30.985  43.583  57.802  31.616  44.672  56.518  30.437  45.293  57.724  29.868  45.393  54.256  29.586  46.430  53.260
  28.194  46.210  52.706  27.349  47.108  52.683  30.621  46.340  52.149  30.573  47.321  51.002  30.499  48.684  51.275
  30.626  46.893  49.691  30.515  49.590  50.251  30.636  47.814  48.641  30.566  49.162  48.932  30.658  44.786  54.086
  29.639  47.394  53.721  31.584  46.447  52.610  30.537  45.358  51.723  30.428  49.028  52.301  30.659  45.831  49.473
  30.488  50.651  50.471  30.699  47.476  47.613  30.549  49.888  48.128  27.938  44.963  52.294  26.606  44.711  51.757
  25.524  44.880  52.821  24.473  45.454  52.491  26.511  43.309  51.125  25.080  43.029  50.721  27.449  43.237  49.923
  28.632  44.232  52.351  26.423  45.430  50.986  26.816  42.581  51.848  24.754  43.775  49.997  25.016  42.036  50.275
  24.438  43.073  51.601  28.473  43.423  50.249  27.387  42.247  49.472  27.159  43.989  49.190  25.743  44.438  54.054
  24.713  44.669  55.081  24.445  46.160  55.250  23.306  46.568  55.513  25.146  44.061  56.412  24.988  42.568  56.468
  25.387  41.936  57.803  25.149  40.493  57.642  26.081  39.544  57.595  27.358  39.884  57.718  25.693  38.278  57.427
  26.599  43.953  54.282  23.808  44.194  54.768  26.179  44.299  56.575  24.552  44.495  57.193  23.957  42.333  56.281
  25.597  42.137  55.697  26.423  42.124  58.012  24.786  42.329  58.599  24.188  40.196  57.559  27.611  40.853  57.845
  28.074  39.174  57.685  24.712  38.058  57.339  26.382  37.540  57.389  25.480  46.998  55.078  25.254  48.431  55.245
  24.478  48.971  54.042  23.715  49.913  54.212  26.534  49.254  55.383  27.261  49.143  56.719  28.565  49.943  56.646
  29.689  49.158  57.102  30.806  48.773  56.531  31.118  49.093  55.280  31.636  48.031  57.267  26.396  46.645  54.839
  24.661  48.579  56.124  27.212  48.938  54.614  26.279  50.286  55.233  26.640  49.538  57.500  27.482  48.113  56.924
  28.737  50.240  55.629  28.475  50.817  57.263  29.595  48.840  58.056  30.484  49.655  54.729  31.989  48.775  54.879
  31.392  47.792  58.217  32.508  47.709  56.874  24.733  48.381  52.875  24.037  48.862  51.684  22.611  48.345  51.600
  21.821  48.941  50.875  24.752  48.401  50.410  26.164  48.936  50.206  26.859  48.093  49.135  26.138  50.411  49.823
  25.392  47.619  52.814  24.017  49.932  51.702  24.806  47.330  50.433  24.159  48.710  49.571  26.704  48.832  51.125
  26.301  48.158  48.202  27.872  48.465  48.979  26.901  47.053  49.461  25.658  50.984  50.616  27.158  50.768  49.684
  25.579  50.536  48.896  22.304  47.275  52.314  21.029  46.597  52.277  20.460  46.437  53.688  20.302  45.308  54.110
  21.153  45.189  51.644  21.559  45.392  50.179  21.789  44.055  49.475  22.315  44.328  48.123  22.637  43.375  47.254
  22.513  42.095  47.566  23.097  43.770  46.053  23.014  46.905  52.929  20.346  47.178  51.695  21.902  44.618  52.159
  20.212  44.677  51.698  20.779  45.925  49.671  22.466  45.966  50.145  22.499  43.470  50.028  20.863  43.519  49.402
  22.436  45.291  47.843  22.167  41.829  48.477  22.765  41.385  46.894  23.182  44.754  45.844  23.356  43.081  45.361
  20.161  47.544  54.353  19.580  47.476  55.707  18.142  46.964  55.662  17.505  47.251  54.634  19.558  48.938  56.170
  19.686  49.768  54.954  20.331  48.923  53.893  20.183  46.876  56.356  18.634  49.154  56.671  20.379  49.128  56.836
  18.716  50.090  54.627  20.297  50.626  55.160  19.844  49.068  52.949  21.372  49.165  53.799  17.634  46.296  56.618
  17.384  45.732  57.892  18.531  44.839  58.393  19.689  45.505  58.743  16.033  44.998  57.845  18.165  43.823  58.395
  16.876  45.861  56.111  17.284  46.542  58.585  15.236  45.713  57.587  16.073  44.203  57.084  15.822  44.554  58.830
