# Supplementary material for: CAVER: a new tool to explore routes from protein clefts, pockets and cavities
Source: BMC Bioinformatics. 2006 Jun 22;7:316. doi: 10.1186/1471-2105-7-316 (PMC1539030; doi:10.1186/1471-2105-7-316)
Supplement: Additional File 1 — Source codes of CAVER. Additional file (gzipped tar archive caver_unix_v0.99.4.tar.gz) contains source codes of CAVER ver. 0.99.4 for UNIX platforms and pyMol plug-in. Instructions for the installation and updates are provided at web page . [file 1471-2105-7-316-S1.gz › caver_unix_v0.99.4/src/path_001_02.dat]

#
# This file was generated by CAVER (http://viper.chemi.muni.cz/caver)
#
# Please cite the following reference when reporting the results using CAVER:
#
# Petøek M, Otyepka M, Baná¹ P, Ko¹inová P, Koèa J and Damborský J
# CAVER: A New Tool to Explore Routes from Protein Clefts, Pockets and Cavities; BMC Bioinformatics (2006) 
# Program CAVER a Molecular Speleologist.
#
1	47.652000	40.233000	36.254000	1.710226
2	47.652000	41.033000	36.254000	1.565136
3	48.452000	41.033000	36.254000	2.029981
4	48.452000	41.033000	37.054000	2.105541
5	48.452000	41.033000	37.854000	2.103813
6	49.252000	41.033000	37.854000	2.315021
7	49.252000	41.033000	38.654000	2.239284
8	50.052000	41.033000	38.654000	2.363290
9	50.852000	41.033000	38.654000	2.099260
10	51.652000	41.033000	38.654000	1.866235
11	52.452000	41.033000	38.654000	1.732238
12	53.252000	41.033000	38.654000	1.383474
13	53.252000	40.233000	38.654000	1.327765
14	53.252000	39.433000	38.654000	1.027579
15	53.252000	38.633000	38.654000	1.050011
16	54.052000	38.633000	38.654000	0.756719
17	54.052000	37.833000	38.654000	0.998994
18	54.052000	37.833000	39.454000	0.802676
19	54.052000	37.033000	39.454000	1.136605
20	54.052000	37.033000	40.254000	1.024712
21	54.052000	36.233000	40.254000	1.262349
22	54.852000	36.233000	40.254000	1.554140
23	55.652000	36.233000	40.254000	1.474019
24	55.652000	35.433000	40.254000	1.698286
25	56.452000	35.433000	40.254000	1.891276
26	57.252000	35.433000	40.254000	1.937958
27	57.252000	35.433000	41.054000	1.949412
28	58.052000	35.433000	41.054000	2.246530
