# Supplementary material for: CAVER: a new tool to explore routes from protein clefts, pockets and cavities
Source: BMC Bioinformatics. 2006 Jun 22;7:316. doi: 10.1186/1471-2105-7-316 (PMC1539030; doi:10.1186/1471-2105-7-316)
Supplement: Additional File 1 — Source codes of CAVER. Additional file (gzipped tar archive caver_unix_v0.99.4.tar.gz) contains source codes of CAVER ver. 0.99.4 for UNIX platforms and pyMol plug-in. Instructions for the installation and updates are provided at web page . [file 1471-2105-7-316-S1.gz › caver_unix_v0.99.4/src/StdAfx.cpp]

// stdafx.cpp : source file that includes just the standard includes
//	Caver.pch will be the pre-compiled header
//	stdafx.obj will contain the pre-compiled type information

#include "StdAfx.h"

// TODO: reference any additional headers you need in STDAFX.H
// and not in this file
