# Supplementary material for: CAVER: a new tool to explore routes from protein clefts, pockets and cavities
Source: BMC Bioinformatics. 2006 Jun 22;7:316. doi: 10.1186/1471-2105-7-316 (PMC1539030; doi:10.1186/1471-2105-7-316)
Supplement: Additional File 1 — Source codes of CAVER. Additional file (gzipped tar archive caver_unix_v0.99.4.tar.gz) contains source codes of CAVER ver. 0.99.4 for UNIX platforms and pyMol plug-in. Instructions for the installation and updates are provided at web page . [file 1471-2105-7-316-S1.gz › caver_unix_v0.99.4/src/ctunnel.h]

#ifndef CTUNNEL_H
#define CTUNNEL_H

/**
@author Martin Petrek
*/

#include <stdio.h>
#include <stdlib.h>
#include "random.h"
#include "CMath.h"
#include "global.h"
#include "cav_io.h"
#include <list>

using namespace std;

struct IntReal
{
 REAL val;
 int id;
 IntReal(int ai, REAL av ) {val=av; id=ai;}
};

struct TPoint
{
  REAL x,y,z,r;
  list<IntReal> lstCloseAtoms;
  TPoint(REAL ax,REAL ay, REAL az,REAL ar, list<IntReal> & alstCloseAtoms);
};

class CTunnel{

public:
    CTunnel();

    CTunnel(const CTunnel &T);
    ~CTunnel();
    void AddPoint(REAL ax,REAL ay, REAL az,list<IntReal> &alstNeib);
    void Export(char *name);
    void Export(FILE *fout=stdout);

private:
    list<TPoint> lstPath;

    friend class CTunnelComparator;
};


class CTunnelComparator {

public:
     CTunnelComparator();
     ~CTunnelComparator();

     REAL MeasureOfAccordance(CTunnel &A, CTunnel &B);

};

class CTunnelClustering {

public:
    CTunnelClustering();
    ~CTunnelClustering();

    void ClusterizeTunnel(CTunnel &T,int isnapshot,int itunnel);
    list<CTunnel> lstTunnelTypes;

protected:
    int mactualsnapshot;
    
};

#endif
