# Supplementary material for: CAVER: a new tool to explore routes from protein clefts, pockets and cavities
Source: BMC Bioinformatics. 2006 Jun 22;7:316. doi: 10.1186/1471-2105-7-316 (PMC1539030; doi:10.1186/1471-2105-7-316)
Supplement: Additional File 1 — Source codes of CAVER. Additional file (gzipped tar archive caver_unix_v0.99.4.tar.gz) contains source codes of CAVER ver. 0.99.4 for UNIX platforms and pyMol plug-in. Instructions for the installation and updates are provided at web page . [file 1471-2105-7-316-S1.gz › caver_unix_v0.99.4/src/t_0001_01.dat]

27
47.652000 40.233000 36.254000 1.325989 3 1669 2650 2641
47.652000 41.033000 36.254000 1.180899 3 1669 2650 1668
48.452000 41.033000 36.254000 1.645744 3 2650 2370 2361
48.452000 41.033000 37.054000 1.721304 3 1669 2650 2371
48.452000 41.033000 37.854000 1.719576 3 1669 4231 4230
49.252000 41.033000 37.854000 1.930784 3 2371 2362 4230
49.252000 41.033000 38.654000 1.855047 3 4228 4227 4230
50.052000 41.033000 38.654000 1.979053 3 2768 2761 2371
50.852000 41.033000 38.654000 1.715024 3 2761 2769 2768
51.652000 41.033000 38.654000 1.481998 3 2769 2761 2362
51.652000 41.033000 39.454000 1.081647 3 2769 2761 2768
51.652000 41.033000 40.254000 0.837397 3 2761 2768 2769
51.652000 41.033000 41.054000 0.690815 3 2768 2761 2769
51.652000 41.033000 41.854000 0.789415 3 3847 2768 2773
52.452000 41.033000 41.854000 0.672667 3 2762 2773 3847
53.252000 41.033000 41.854000 0.491455 3 2772 2762 2773
54.052000 41.033000 41.854000 0.435182 3 2772 2762 2281
54.052000 41.833000 41.854000 1.202711 3 2772 3847 2247
54.052000 41.833000 42.654000 1.165285 3 3847 2772 2762
54.052000 41.833000 43.454000 1.243148 3 3847 3842 2762
54.052000 41.833000 44.254000 1.346447 3 3845 3842 3847
54.852000 41.833000 44.254000 1.630047 3 2284 2275 2281
54.852000 41.833000 45.054000 1.631460 3 2284 2275 3834
54.852000 41.833000 45.854000 1.850437 3 2284 3834 2275
54.852000 41.833000 46.654000 1.797900 3 3834 3827 3822
55.652000 41.833000 46.654000 1.780665 3 2284 2275 3822
55.652000 41.833000 47.454000 1.665164 3 3822 3828 3827
