# Supplementary material for: CAVER: a new tool to explore routes from protein clefts, pockets and cavities
Source: BMC Bioinformatics. 2006 Jun 22;7:316. doi: 10.1186/1471-2105-7-316 (PMC1539030; doi:10.1186/1471-2105-7-316)
Supplement: Additional File 1 — Source codes of CAVER. Additional file (gzipped tar archive caver_unix_v0.99.4.tar.gz) contains source codes of CAVER ver. 0.99.4 for UNIX platforms and pyMol plug-in. Instructions for the installation and updates are provided at web page . [file 1471-2105-7-316-S1.gz › caver_unix_v0.99.4/src/cclock.h]

#ifndef CCLOCK_H
#define CCLOCK_H

#include <stdio.h>
#include <math.h>
#include <stdlib.h>
#include <time.h>


/**
* Class for measuring time of the process in seconds
*/
class CClock
{
  clock_t stime, etime;
  double diff;
public:
/**
* starts clock
*/
  void Start ()
  {
    stime = clock ();
  };
/**
* stops clock and compute differential time
*/
  void End ()
  {
    etime = clock ();
    diff = (double) (etime - stime) / (CLOCKS_PER_SEC);
  };
/**
* returns differential time
*/
  double GetTime ()
  {
    return diff;
  };

/**
* prints differential time
*/
  void Print (FILE * fout = stdout) {
    fprintf (fout, "Time = %lf sec\n", diff);
  };
};

#endif
