# Supplementary material for: CAVER: a new tool to explore routes from protein clefts, pockets and cavities
Source: BMC Bioinformatics. 2006 Jun 22;7:316. doi: 10.1186/1471-2105-7-316 (PMC1539030; doi:10.1186/1471-2105-7-316)
Supplement: Additional File 1 — Source codes of CAVER. Additional file (gzipped tar archive caver_unix_v0.99.4.tar.gz) contains source codes of CAVER ver. 0.99.4 for UNIX platforms and pyMol plug-in. Instructions for the installation and updates are provided at web page . [file 1471-2105-7-316-S1.gz › caver_unix_v0.99.4/src/CGrid.cpp]

//
// File: CGrid.cc
// Created by: User <Email>
// Created on: Fri Feb 25 16:54:34 2005
//

#include "StdAfx.h"
#include "CGrid.h"

#include "CSearch.h"

#define GIDX(i,j,k) (Nz*(Ny*(i)+(j))+(k))

#define OUTSPACE -1000
#define BOUNDARY -2000
#define EMPTYSPACE 0
#define MOLECULE -3000

#define max(a,b) ((a>b)?(a):(b))
#define min(a,b) ((a<b)?(a):(b))

CGrid::CGrid()
{
	grid=0; N=Nx=Ny=Nz=0;
}


CGrid::~CGrid()
{
  Delete();
}

/**
* Writes grid points into file \a name in Gnuplot format
* @param name file name
*/
void CGrid::ExportGridPoints (char *name)
{
  FILE *fout;
  fout = Fopen(name,"w");
	
  int cnt = 0;
  int i, j, k;
  for (i = 0; i < Nx; i++)
    for (j = 0; j < Ny; j++)
      for (k = 0; k < Nz; k++)
	if (grid[GIDX (i, j, k)] == MOLECULE)
	  cnt++;

//    fprintf(fout,"3 rbox %d D3\n%d\n",cnt,cnt);

  for (i = 0; i < Nx; i++)
    for (j = 0; j < Ny; j++)
      for (k = 0; k < Nz; k++) {
	if (grid[GIDX (i, j, k)] == MOLECULE) {

	  REAL x, y, z;

	  ConvertIndexToPosition(i,j,k,&x,&y,&z);

//	  fprintf (fout, "%d %d %d\n", i,j,k);
	  fprintf (fout, "%lf %lf %lf\n", x, y, z);

	}

      }

  Fclose (fout);
}


void CGrid::SetXRange(REAL _mX,REAL _MX)
{
	minX=_mX;
	maxX=_MX;

}

void CGrid::SetYRange(REAL _mY,REAL _MY)
{
	minY=_mY;
	maxY=_MY;

}

void CGrid::SetZRange(REAL _mZ,REAL _MZ)
{
	minZ=_mZ;
	maxZ=_MZ;
}

void CGrid::Delete()
{
	if (grid) { delete []grid; grid=0; Nx=Ny=Nz=N=0;}
}

/**************/
void CGrid::InitGrid(int _Nx, int _Ny, int _Nz)
{
  Nx = _Nx;
  Ny = _Ny;
  Nz = _Nz;
  N = Nx * Ny * Nz;
  grid = new REAL[N];
  for (int i = 0; i < N; i++)
    grid[i] = EMPTYSPACE;
}

void CGrid::ResizeGrid(int _Nx, int _Ny, int _Nz)
{
  Delete();
  InitGrid(_Nx,_Ny,_Nz);
}

/**************/

void CGrid::GetSize(REAL minX,REAL minY,REAL minZ,REAL maxX,REAL maxY,REAL maxZ,REAL fSize,int *nx,int *ny,int *nz)
{
 *nx=(int)((maxX-minX)/fSize)+1;
 *ny=(int)((maxY-minY)/fSize)+1;
 *nz=(int)((maxZ-minZ)/fSize)+1;
}


void CGrid::InitGrid(REAL _minX,REAL _minY,REAL _minZ,REAL _maxX,REAL _maxY,REAL _maxZ,REAL _fSize)
{

  minX = _minX;
  minY = _minY;
  minZ = _minZ;

  maxX = _maxX;
  maxY = _maxY;
  maxZ = _maxZ;

  fSize = _fSize;
  Dx=Dy=Dz= fSize;

  fSystematicError=fSize*SYSTEMATICERROR;

  GetSize(minX,minY,minZ,maxX,maxY,maxZ,fSize,&Nx,&Ny,&Nz);

  N = Nx * Ny * Nz;
  grid = new REAL[N];
  for (int i = 0; i < N; i++)
    grid[i] = EMPTYSPACE;

	
}

void CGrid::Resize(REAL _minX,REAL _minY,REAL _minZ,REAL _maxX,REAL _maxY,REAL _maxZ,REAL _fSize)
{
  Delete();
  InitGrid(_minX,_minY,_minZ,_maxX,_maxY,_maxZ,_fSize);
}


void CGrid::Recalculate()
{
  Dx = (maxX - minX) / ((REAL) Nx - 1.);
  Dy = (maxY - minY) / ((REAL) Ny - 1.);
  Dz = (maxZ - minZ) / ((REAL) Nz - 1.);

}


void CGrid::PrintSelf(FILE *fout)
{
    fprintf (fout,"Grid: [%d %d %d]\n", Nx, Ny, Nz);
    fprintf (fout,"  BBox: (%lf %lf %lf ,%lf %lf %lf )\n", minX,minY,minZ,maxX,maxY,maxZ);
    fprintf (fout,"  Cell size: %lf\n", fSize);
	fflush (fout);
}
void CGrid::SignOutsidePointsFaster (int nFaces,int *faces, int nPoints, REAL *points)
{
	REAL  *normals;
  printf ("Approximate protein on grid..");  fflush (stdout);

  normals=new REAL[4*nFaces];
  int i,j,k,n;
  for (n=0;n<N;n++) grid[n]=EMPTYSPACE;
  
  REAL nx,ny,nz,d;
  int q;
  for (n=0;n<nFaces;n++)
  {
    int v1,v2,v3;
    v1=faces[3*n];
    v2=faces[3*n+1];
    v3=faces[3*n+2];

    GetNormal(points,v1,v2,v3,&nx,&ny,&nz);
    d=-(nx*points[3*v1]+ny*points[3*v1+1]+nz*points[3*v1+2]);
    normals[4*n]=nx; 
    normals[4*n+1]=ny; 
    normals[4*n+2]=nz; 
    normals[4*n+3]=d; 
  }
	 for (i=0;i<Nx;i++,printf("."),fflush(stdout))
	  for (j=0;j<Ny;j++)
	   for (k=0;k<Nz;k++)
	   {
		  for (n=0;n<nFaces;n++)
		  {
			q=GIDX(i,j,k);
			if (grid[q]==EMPTYSPACE)
			{
			REAL x,y,z;
				
			ConvertIndexToPosition(i,j,k,&x,&y,&z);

			    nx=normals[4*n]; 
			    ny=normals[4*n+1]; 
			    nz=normals[4*n+2]; 
			    d=normals[4*n+3]; 
  		            if (nx*x+ny*y+nz*z+d>0) { grid[q]=OUTSPACE; break;}
		  	}
		  }
		
	  }
	  printf("\n");
	delete []normals;
	
}

void CGrid::SignBoundaryPoints ()
{
  printf ("Specify boundary points..");
  fflush (stdout);


  for (int i = 0; i < Nx; i++)
    for (int j = 0; j < Ny; j++)
      for (int k = 0; k < Nz; k++) {
		if (grid[GIDX (i, j, k)] == EMPTYSPACE) {

	  	  int bound = 0;

	      if (i - 1 >= 0 && grid[GIDX (i - 1, j, k)] == OUTSPACE)   bound++;
	      if (i + 1 < Nx && grid[GIDX (i + 1, j, k)] == OUTSPACE)   bound++;

	      if (j - 1 >= 0 && grid[GIDX (i, j-1, k)] == OUTSPACE)   bound++;
	      if (j + 1 < Ny && grid[GIDX (i, j+1, k)] == OUTSPACE)   bound++;

		  if (k - 1 >= 0 && grid[GIDX (i, j, k - 1)] == OUTSPACE)   bound++;
		  if (k + 1 < Nz && grid[GIDX (i, j, k + 1)] == OUTSPACE)   bound++;
//		  if (i==0||i==Nx-1||j==0||j==Ny-1||k==0||k==Nz-1) bound++;


		  if (bound)
			  grid[GIDX (i, j, k)] = BOUNDARY;
		}

      }

  printf ("..done\n");
  fflush (stdout);


}

void CGrid::ExportBoundaryPoints (char *name)
{

  FILE *fout=Fopen(name,"w");	
  int cnt = 0;
  int i, j, k;
  for (i = 0; i < Nx; i++)
    for (j = 0; j < Ny; j++)
      for (k = 0; k < Nz; k++)
	if (grid[GIDX (i, j, k)] == BOUNDARY)
	  cnt++;

//    fprintf(fout,"3 rbox %d D3\n%d\n",cnt,cnt);

  for (i = 0; i < Nx; i++)
    for (j = 0; j < Ny; j++)
      for (k = 0; k < Nz; k++) {
	if (grid[GIDX (i, j, k)] == BOUNDARY) {

	  REAL x, y, z;
	
	  ConvertIndexToPosition(i,j,k,&x,&y,&z);


	  fprintf (fout, "%lf %lf %lf\n", x, y, z);
//	  fprintf (fout, "%d %d %d\n", i,j,k);

	}

      }
  if (DBGlevel > 0)
    printf ("Grid: %d %d %d\n", Nx, Ny, Nz);

  Fclose(fout);
  
}

void CGrid::GetNormal(REAL *points,int a,int b,int c,REAL* pcx, REAL* pcy, REAL * pcz)
{
  
 REAL
   ax = points[3*a] - points[3*b],
   ay = points[3*a+1] - points[3*b+1],
   az = points[3*a+2] - points[3*b+2],
   bx = points[3*c] - points[3*b],
   by = points[3*c+1] - points[3*b+1],
   bz = points[3*c+2] - points[3*b+2];
   CMath::AxB(ax,ay,az,bx,by,bz,pcx,pcy,pcz);
}

void CGrid::SetAllValues(REAL val)
{
  for (int i = 0; i < N; i++)
    grid[i] = val;

}

void CGrid::Clear()
{
	SetAllValues(EMPTYSPACE);
}

void CGrid::EliminateVerticesCoveredByBalls (int nAtoms, REAL *pcoords)
{
  printf ("Eliminating points inside atoms");  fflush (stdout);


  for (int i = 0; i < nAtoms; i++) {
    EliminateVerticesCoveredByBall (i,pcoords);
  }
  printf ("..done\n");  fflush (stdout);


}

void CGrid::EliminateVerticesCoveredByBall (int n, REAL *pcoords)
{
  int i1, i2, j1, j2, k1, k2;
  REAL ri1, ri2, rj1, rj2, rk1, rk2;
  REAL x, y, z, r;
  REAL ddx, ddy, ddz;
  x = pcoords[n * 4];
  y = pcoords[n * 4 + 1];
  z = pcoords[n * 4 + 2];
  r = pcoords[n * 4 + 3];

  ri1 = ((x - r - minX) / Dx);
  rj1 = ((y - r - minY) / Dy);
  rk1 = ((z - r - minZ) / Dz);

  ri2 = ((x + r - minX) / Dx);
  rj2 = ((y + r - minY) / Dy);
  rk2 = ((z + r - minZ) / Dz);

  i1 = max ((int) ri1, 0);
  i2 = min ((int) ri2 + 1, Nx);

  j1 = max ((int) rj1, 0);
  j2 = min ((int) rj2 + 1, Ny);

  k1 = max ((int) rk1, 0);
  k2 = min ((int) rk2 + 1, Nz);

  for (int i = i1; i < i2; i++)
    for (int j = j1; j < j2; j++)
      for (int k = k1; k < k2; k++) {
	ddx = i * Dx + minX - x;
	ddy = j * Dy + minY - y;
	ddz = k * Dz + minZ - z;
	if (ddx * ddx + ddy * ddy + ddz * ddz <= r * r)
	  grid[GIDX (i, j, k)] = MOLECULE;
      }
}
void CGrid::InitializeActiveSite(REAL *as_x,REAL *as_y,REAL *as_z,
		    int *piax,int *piay,int *piaz)
{

	ConvertPositionToIndex(piax,piay,piaz,*as_x,*as_y,*as_z);

	/* check nearest surround if active site specified in protein */
	if (pSearch->Cfg.AStype==3) {

		int istartx=*piax;
		int istarty=*piay;
		int istartz=*piaz;
		int ix,iy,iz,i;

		if (grid[GIDX(istartx,istarty,istartz)]!=EMPTYSPACE) {
		 printf("Bad starting point .... trying to find better one"
				" in nearest surrond\n");

			for (i = 0; i < pSearch->iShellArraySize; i++) {
    	  /* get index into neighbouring cell */
	      ix = istartx + shells[4 * permutation[i] + 1];
    	  iy = istarty + shells[4 * permutation[i] + 2];
    	  iz = istartz + shells[4 * permutation[i] + 3];
		  REAL x,y,z;
		  ConvertIndexToPosition(ix,iy,iz,&x,&y,&z);
		
		  printf("Trying grid node [%d, %d, %d] xyz: (%lf %lf %lf)\n",ix,iy,iz,x,y,z);
		  /* are we still in a grid */
    	  if (ix >= 0 && iy >= 0 &&
			  iz >= 0 && ix < Nx &&
		      iy < Ny && iz < Nz)	{
			  
			if (grid[GIDX(ix,iy,iz)]==EMPTYSPACE)
			{
				*piax=ix;
				*piay=iy;
				*piaz=iz;
				break;	/* Escape */
			}				
			
		  }
	   } /* end for */
      }
  }
	ConvertIndexToPosition(*piax,*piay,*piaz,as_x,as_y,as_z);
		
}

void CGrid::SearchBestWayOut(CSearch *_pSearch,int iSnapshot, FILE *foutRes,
			REAL as_x,REAL as_y,REAL as_z,int *pblnFirstVector,int itunnel)
{
  pSearch=_pSearch;	
  printf("Begin path searching\n"); fflush(stdout);

  REAL infinity;

  dist = new REAL[N];
  pi = new int[N];

  int i;

  // initialisation of preccedent;
  for (i = 0; i < N; i++) 
	  pi[i] = -1;


  // initialisation of dist estimates;
  infinity = 1e9;
  for (i = 0; i < N; i++)  
	  dist[i] = infinity;

  int iax, iay, iaz,indx;

  /* Return valid active site as possible */
  InitializeActiveSite(&as_x,&as_y,&as_z,&iax,&iay,&iaz);
//      printf ("asd %lf %lf %lf, %d %d %d\n",as_x,as_y,as_z,iax,iay,iaz );
      fflush(stdout);

  indx=GIDX (iax, iay, iaz);

  if (grid[indx] < EMPTYSPACE) 
  {
    fprintf(stderr,"Can't find valid active site.\n"); 
      printf ("Maximal ball radius: %lf \n", -1000000.0);
  } 
  else
  {
  ///////////////////// DijkstraAlgorithm /////////////////////


  REAL fRad=pSearch->GetMinimalBall(as_x,as_y,as_z);
  REAL fCost_Rad=pSearch->CostFunction(fRad);
  grid[indx] = fCost_Rad;
  dist[indx] = fCost_Rad;	

  printf("Starting at: %lf %lf %lf [%d %d %d]\n",as_x,as_y,as_z,iax,iay,iaz);
  printf ("   closest atom distance: %lf\n",fRad);
  fflush(stdout);

  /* exit condition */
  int blnBoundaryReached=0;
  
    int ui, uj, uk;
    int iCounter;
    int nth_iter;

    nth_iter = 100;
    iCounter = 0;
	
	
	EnablePermutation();
	
	int LastPositiveNode=N-1;
	int FirstPositiveNode=GetFirstPositiveNode();


    while (!blnBoundaryReached) 
	{
	  /* Get the next cheapest point */	
       REAL cheapest = infinity;
      int chi,i,isave;

	 /* minimal node is at the first place, because of sorted sequence */
		for ( i = FirstPositiveNode; i <= LastPositiveNode; i++)
		if (dist[per[i]] < cheapest) 
		{
	      chi = per[i];
	      cheapest = dist[chi];
		  isave=i;	
	    }

	  if (cheapest == infinity) break;     /* active site is unaccesible */

	  /* Compute ui,uj,uk back from the index "chi" */
	  GetGridCoordsFromIndex(chi, &ui,&uj,&uk);

      //printf("cheapest: %lf  [%d %d %d]  (%d)\n",cheapest,ui,uj,uk,chi);

      /* Set current node to be not traversed again */
      grid[chi] *= -1;	
	  blnBoundaryReached = ComputeNeighbours (ui, uj, uk);

//    printf(" [%lf %lf]\n",grid[GIDX(iax-1,iay,iaz)],grid[GIDX(iax+1,iay,iaz)]);
//    printf(" [%lf %lf]\n",grid[GIDX(iax,iay-1,iaz)],grid[GIDX(iax,iay+1,iaz)]);
//    printf(" [%lf %lf]\n",grid[GIDX(iax,iay,iaz-1)],grid[GIDX(iax,iay+1,iaz+1)]);

	  /* improve distance estimates */
	  RelaxAdjacent (ui, uj, uk);

	  /* Print the progress mark */
      if (iCounter % nth_iter == 0) {
	    printf ("."); fflush (stdout);
      }
	  
	  if (isave!=FirstPositiveNode)
	  {
  		  SwapNodes(isave,FirstPositiveNode);
	  }
		  FirstPositiveNode++;

	  iCounter++;

    }	/* end of while */

	
	
    if (blnBoundaryReached) {
		
 	  AnalyzeWay(iSnapshot,ui,uj,uk,foutRes,pblnFirstVector,itunnel);
   	  printf ("\nActive site accessible\n");

	} else {
		
      printf ("Active site unaccesible.\n");
      printf ("Maximal ball radius: %lf \n", -1000000.0);
    
	}

	  /* clear the memory out */
  
	DeletePermutation();

  }
	
  delete[]dist;
  dist = 0;
  delete[]pi;
  pi = 0;

  printf(".. end\n"); fflush(stdout);
}

void CGrid::ExportBallWay(int iSnapshot,list<int> &ballway,int itunnel)
{
    list < int >::iterator iter;
	int icnt;
	icnt = 1;

	/* open file for writing */
	char strname[100];
	char deststrname[1000];
	sprintf (strname, FMTRESULTPATH, iSnapshot,itunnel);
	ConcatePath(deststrname,pSearch->Cfg.strOutputdir,strname);
	FILE *fout = Fopen(deststrname,"w");
	fprintf(fout,"%s",reference_textpdb);

	REAL fRad;
	for (iter = ballway.begin (); iter != ballway.end (); iter++) {
 	  int wi,wj,wk;	
		
	  /* get wi,wj,wk back from linear index */
	  GetGridCoordsFromIndex((*iter), &wi,&wj,&wk);

	  REAL fNodeCost=(-grid[(*iter)]);
	  fRad = pSearch->InverseCostFunction(fNodeCost);
		
	  REAL solx, soly, solz;
	  
	  ConvertIndexToPosition(wi,wj,wk,&solx,&soly,&solz);

		fprintf (fout,
		   "%6s%5d %4s%c%3s %c%4d%c   %8.3lf%8.3lf%8.3lf%6.2lf%6.2lf      %4s%2s\n",
		   "ATOM  ", icnt, " P  ", ' ', "TUN", ' ', 0, ' ', solx,
		   soly, solz, fRad+fSystematicError, 0.0, "    ", "  ");
	  fprintf (fout, "ENDMDL\n");
	  icnt++;
	}
	Fclose (fout);

}

void CGrid::ExportBallWayGNUPLOT(int iSnapshot,list<int> &ballway,int itunnel)
{
    list < int >::iterator iter;
	int icnt;
	icnt = 1;

	/* open file for writing */
	char strname[100];
        char deststrname[1000];
	sprintf (strname, FMTRESULTPATHPLT, iSnapshot,itunnel);
        ConcatePath(deststrname,pSearch->Cfg.strOutputdir,strname);

	FILE *fout = Fopen(deststrname,"w");

	REAL fRad;
	fprintf(fout,"%s",reference_text);

	for (iter = ballway.begin (); iter != ballway.end (); iter++) {
 	  int wi,wj,wk;	
		
	  /* get wi,wj,wk back from linear index */
	  GetGridCoordsFromIndex((*iter), &wi,&wj,&wk);

	  REAL fNodeCost=(-grid[(*iter)]);
	  fRad = pSearch->InverseCostFunction(fNodeCost);
		
	  REAL solx, soly, solz;
	  
	  ConvertIndexToPosition(wi,wj,wk,&solx,&soly,&solz);

    	fprintf(fout,"%d\t%lf\t%lf\t%lf\t%lf\n",icnt,solx,soly,solz,fRad+fSystematicError);

		icnt++;
	}
	
	Fclose (fout);

}

void CGrid::ExportBallWayPYMOL(int iSnapshot,list<int> &ballway,int itunnel)
{
    list < int >::iterator iter;
	int icnt;
	icnt = 1;

	/* open file for writing */
	char strname[100];
        char deststrname[1000];
	sprintf (strname, FMTRESULTPATHPYMOL, iSnapshot,itunnel);
        ConcatePath(deststrname,pSearch->Cfg.strOutputdir,strname);
	
	FILE *fout = Fopen(deststrname,"w");

	REAL fRad;
	fprintf(fout,"%s",reference_text);
	char str[20000]="from chempy.models import Indexed\n"
					"from chempy import Bond, Atom\n"
					"from whrandom import random\n"
					"from pymol import cmd\n"
					"model = Indexed()\n";
	fprintf(fout,"%s",str);
	
	for (iter = ballway.begin (); iter != ballway.end (); iter++) {
 	  int wi,wj,wk;	
		
	  /* get wi,wj,wk back from linear index */
	  GetGridCoordsFromIndex((*iter), &wi,&wj,&wk);

	  REAL fNodeCost=(-grid[(*iter)]);
	  fRad = pSearch->InverseCostFunction(fNodeCost);
		
	  REAL solx, soly, solz;
	  
	  ConvertIndexToPosition(wi,wj,wk,&solx,&soly,&solz);

		fprintf(fout,"at=Atom()\n");
	    fprintf(fout,"at.name=\"X%02d\"\n",icnt);
    	fprintf(fout,"at.vdw=%lf\n",fRad+fSystematicError);
    	fprintf(fout,"at.coord=[%lf, %lf, %lf]\n",solx,soly,solz,icnt);
    	fprintf(fout,"model.atom.append(at)\n");

		icnt++;
	}

		fprintf(fout,"for a in range(1,%d):\n",icnt-1);
		fprintf(fout,"   bd = Bond()\n");
		fprintf(fout,"   bd.index = [a-1,a] # zero-based indices!\n");
		fprintf(fout,"   model.bond.append(bd)\n");
		
		fprintf(fout,"cmd.load_model(model,\"tunnel%02d\",%d)\n",itunnel,iSnapshot-1);
		fprintf(fout,"cmd.label(\"tunnel%02d\",\"name\")\n",itunnel);
		fprintf(fout,"cmd.set(\"mouse_selection_mode\",0)\n");
		fprintf(fout,"cmd.show(\"mesh\",\"tunnel%02d\")\n",itunnel);
		
	
	Fclose (fout);

}

void CGrid::ExportBallWayVMD(int iSnapshot,list<int> &ballway,int itunnel)
{
    list < int >::iterator iter;
	int icnt;

	/* open file for writing */
	char strname[100];
	char strnamepdb[100];
        char deststrname[1000];
        char deststrnamepdb[1000];

	sprintf (strname, FMTRESULTPATHVMD, iSnapshot,itunnel);
	sprintf (strnamepdb, FMTRESULTPATHVMDPDB, iSnapshot,itunnel);
        ConcatePath(deststrname,pSearch->Cfg.strOutputdir,strname);
        ConcatePath(deststrnamepdb,pSearch->Cfg.strOutputdir,strnamepdb);

	FILE *foutpdb = Fopen(deststrnamepdb,"w");
	fprintf(foutpdb,"%s",reference_textpdb);


	FILE *fout = Fopen(deststrname,"w");

	REAL fRad;
	fprintf(fout,"%s",reference_text);

	fprintf(fout,"#\n# Type 'source %s' in VMD command window to load this script.\n",strname);
	fprintf(fout,"#     or just run 'vmd -e %s' from your command line\n#\n#\n",strname);
	fprintf(fout,"set tunnelid [mol new {%s} type pdb]\n",strnamepdb);
	fprintf(fout,"puts \"molid: $tunnelid\"\n");
	fprintf(fout,"mol top $tunnelid\n");

	icnt = 0;
	for (iter = ballway.begin (); iter != ballway.end (); iter++) {
 	  int wi,wj,wk;	
		
	  /* get wi,wj,wk back from linear index */
	  GetGridCoordsFromIndex((*iter), &wi,&wj,&wk);

	  REAL fNodeCost=(-grid[(*iter)]);
	  fRad = pSearch->InverseCostFunction(fNodeCost);
		
	  REAL solx, soly, solz;
	  
	  ConvertIndexToPosition(wi,wj,wk,&solx,&soly,&solz);

	  fprintf(fout,"set atom [atomselect $tunnelid \"index %d\"]\n",icnt); 
	  fprintf(fout,"$atom set radius %lf\n",fRad+fSystematicError);


		fprintf (foutpdb,
		   "%6s%5d %4s%c%3s %c%4d%c   %8.3lf%8.3lf%8.3lf%6.2lf%6.2lf      %4s%2s\n",
		   "ATOM  ", icnt, " X  ", ' ', "TUN", ' ', itunnel, ' ', solx,
		   soly, solz, fRad+fSystematicError, 0.0, "    ", "  ");

  	  icnt++;
	}
		fprintf(fout,"mol delrep 0 $tunnelid\n");
		fprintf(fout,"mol representation VDW 1.000000 18.000000\n");
		fprintf(fout,"mol color Name\n");
		fprintf(fout,"mol selection {all}\n");
		fprintf(fout,"mol material Opaque\n");
		fprintf(fout,"mol addrep top\n");
		fprintf(fout,"mol selupdate 0 top 0\n");
		fprintf(fout,"mol colupdate 0 top 0\n");
		fprintf(fout,"mol scaleminmax top 0 0.000000 0.000000\n");
		fprintf(fout,"mol smoothrep top 0 0\n");
		fprintf(fout,"mol drawframes top 0 {now}\n");
		fprintf(fout,"mol rename top {%s}\n",strnamepdb);

	Fclose (fout);
	Fclose(foutpdb);

}

void CGrid::AnalyzeNeighbours(int iSnapshot,list<int> &ballway,int itunnel)
{
  
  fprintf(stderr,"-> start AnalyzeNeighbours\n");
  CTunnel X;

  int icnt;
  list < int >::iterator iter;
  
  icnt=0;  
  for (iter = ballway.begin (); iter != ballway.end (); iter++) 
  {
    int wi,wj,wk;	
		
    /* get wi,wj,wk back from linear index */
    GetGridCoordsFromIndex((*iter), &wi,&wj,&wk);

    REAL solx, soly, solz;
    
    /* get real position of [wi,wj,wk]  */
    ConvertIndexToPosition(wi,wj,wk,&solx,&soly,&solz);
    
    list<IntReal> lstNeib;
    pSearch->GetClosestAtoms(solx,soly,solz,lstNeib,3);
    X.AddPoint(solx,soly,solz,lstNeib);

  }


  char strname[1000];
  char deststrname[1000];
  sprintf(strname,"t_%04d_%02d.dat",iSnapshot, itunnel);
  ConcatePath(deststrname,pSearch->Cfg.strOutputdir,strname);
  X.Export(strname);

  Clust.ClusterizeTunnel(X,iSnapshot,itunnel);

  fprintf(stderr,"<- end AnalyzeNeighbours\n");

}


void CGrid::ExportBallWayVMDEvery(int iSnapshot,list<int> &ballway,int itunnel)
{
     FILE *fVMD;
     FILE *fVMDpdb;
     
     
     fVMD=pSearch->fVMD;
     fVMDpdb=pSearch->fVMDpdb;
     
    list < int >::iterator iter;
	int icnt;


	REAL fRad;
/*	fprintf(fVMD,"%s",reference_text);

	fprintf(fVMD,"#\n# Type 'source %s' in VMD command window to load this script.\n",strname);
	fprintf(fVMD,"#     or just run 'vmd -e %s' from your command line\n#\n#\n",strname);
	fprintf(fVMD,"set tunnelid [mol new {foundtunnels.pdb} type pdb]\n");
	fprintf(fVMD,"puts \"molid: $tunnelid\"\n");
	fprintf(fVMD,"mol top $tunnelid\n");
*/

	fprintf(fVMD,"set res [atomselect $tunnelid \"resid %d\"]\n",itunnel);
	fprintf(fVMD,"set listidx [$res get index]\n");

	icnt = 0;
	for (iter = ballway.begin (); iter != ballway.end (); iter++) {
 	  int wi,wj,wk;	
		
	  /* get wi,wj,wk back from linear index */
	  GetGridCoordsFromIndex((*iter), &wi,&wj,&wk);

	  REAL fNodeCost=(-grid[(*iter)]);
	  fRad = pSearch->InverseCostFunction(fNodeCost);
		
	  REAL solx, soly, solz;
	  
	  ConvertIndexToPosition(wi,wj,wk,&solx,&soly,&solz);

//	  fprintf(fVMD,"set atom [atomselect $tunnelid \"index %d\"]\n",icnt); 
	  fprintf(fVMD,"set atom [atomselect $tunnelid \"index [lindex $listidx %d]\"]\n",icnt); 
	  fprintf(fVMD,"$atom set radius %lf\n",fRad+fSystematicError);


		fprintf (fVMDpdb,
		   "%6s%5d %4s%c%3s %c%4d%c   %8.3lf%8.3lf%8.3lf%6.2lf%6.2lf      %4s%2s\n",
		   "ATOM  ", icnt, " X  ", ' ', "TUN", ' ', itunnel, ' ', solx,
		   soly, solz, fRad+fSystematicError, 0.0, "    ", "  ");

  	  icnt++;
	}


}


void CGrid::AnalyzeWay(int iSnapshot,int ui,int uj,int uk,FILE *foutRes,int *pblnFirstVector,int itunnel)
{
      int wi, wj, wk;

      wi = ui;
      wj = uj;
      wk = uk;
	
/*
      if (wi > Nx - 1)	wi = Nx - 1;
      if (wj > Ny - 1)	wj = Ny - 1;
      if (wk > Nz - 1)	wk = Nz - 1;
      if (wi < 0)	wi = 0;
      if (wj < 0)	wj = 0;
      if (wk < 0)	wk = 0;
*/

  	  int idxw = GIDX (wi, wj, wk);
	  REAL fPathCost=dist[idxw];
      
      list<int> ball_way;
	  /* find the back way */

	  while (idxw!=-1) {
		ball_way.push_back (idxw);
		idxw = pi[idxw];
	  }

	  ball_way.reverse();


	  /* Compute MinMax box of Path */
	  ComputePathMinMax(ball_way);

	  /* Compute minimal and average radius on the path */
	  
	  
 	  int icnt;
	  int iBallwayLength=ball_way.size()-1-pSearch->Cfg.numObeyPathNodes;	  

	  int iposx_i,iposy_i,iposz_i;
	  int iposx_f,iposy_f,iposz_f;


	  int iplutx,ipluty,iplutz;
	  REAL fplutx,fpluty,fplutz;
	  
	  REAL fposx_i,fposy_i,fposz_i;
	  REAL fposx_f,fposy_f,fposz_f;
	  
	  REAL minR,fAverageRad;
	
	  /* first, obey some points from the start of the result path*/
	
	  list < int >::iterator iter;

	  

      for (iter=ball_way.begin(),icnt=0;
		  icnt<pSearch->Cfg.numObeyPathNodes&&iter!=ball_way.end();iter++,icnt++)
		  ;
	  
	  /* continue traversing path */
	  fAverageRad=0;
	  for (iter=iter, icnt=0;iter!=ball_way.end();iter++,icnt++){

  	    REAL fNodeCost = -grid[(*iter)];
	    REAL fRad = pSearch->InverseCostFunction(fNodeCost );

		fAverageRad += fRad;
		  
	    if (icnt==0) {
		  minR=fRad;
		  GetGridCoordsFromIndex((*iter), &iplutx,&ipluty,&iplutz);
		} else {
			
			if (minR>fRad) 
			{
			    minR=fRad;	
	    		    GetGridCoordsFromIndex((*iter), &iplutx,&ipluty,&iplutz);
			    
			}
		}

		/* save initial point */
		if (icnt==0)
			GetGridCoordsFromIndex((*iter), &iposx_i,&iposy_i,&iposz_i);

		/* save final point */
		if (icnt==iBallwayLength) 
			GetGridCoordsFromIndex((*iter), &iposx_f,&iposy_f,&iposz_f);

 	  } /* end for */
	  
	  fAverageRad /= icnt;		/* make average */
	  	  
	 ConvertIndexToPosition(iposx_i,iposy_i,iposz_i,&fposx_i,&fposy_i,&fposz_i);
	 ConvertIndexToPosition(iposx_f,iposy_f,iposz_f,&fposx_f,&fposy_f,&fposz_f);
	 ConvertIndexToPosition(iplutx,ipluty,iplutz,&fplutx,&fpluty,&fplutz);
	 
	 
	 
	 pSearch->plutcoords[itunnel*4]=fplutx;
	 pSearch->plutcoords[itunnel*4+1]=fpluty;
	 pSearch->plutcoords[itunnel*4+2]=fplutz;

	 if (minR>fSize)
	 {
           printf("Minimum sond radius on the path %lf  >  %lf grid size\n", minR, fSize);

  	   pSearch->plutcoords[itunnel*4+3]=minR+fSize;
	 
	 } else
	 {

           printf("Minimum sond radius on the path %lf  <  %lf grid size\n", minR, fSize);
  	   pSearch->plutcoords[itunnel*4+3]=minR+2*fSize;
	 }
	 
	 
	 REAL rmaxball=minR;

     printf("Path from [%lf %lf %lf] to [%lf %lf %lf]"
	       " costing : %lf    was found.\n",
	       fposx_i,fposy_i,fposz_i,fposx_f,fposy_f,fposz_f,
	       fPathCost/iBallwayLength);
	  
     printf("Length of the path: %d\n",iBallwayLength);
     printf ("Maximal ball radius: %lf \n", rmaxball+fSystematicError);
     fprintf (foutRes, "%d\t%d\t%lf\t%lf\t", iSnapshot, itunnel, rmaxball+fSystematicError, fPathCost);

	  /* watching vector of (mouth of tunel - active site)
	     and deviation of from first this vector in trajectory */

	  REAL vectorx,vectory,vectorz,vv,scal;
		
	  vectorx=fposx_f-fposx_i;
	  vectory=fposy_f-fposy_i;
	  vectorz=fposz_f-fposz_i;

	  vv=CMath::Norm(vectorx,vectory,vectorz);

	  if (*pblnFirstVector) 
	  {
		  v1x=vectorx;
		  v1y=vectory;
		  v1z=vectorz;
		  v1norm=vv;
		  *pblnFirstVector=0;
	  }
	  scal=CMath::AoB(vectorx,vectory,vectorz,v1x,v1y,v1z);
	  
	  /* write Vector(finalpoint-activesitepoint) and cos deviation from first vector in trajectory*/
	  fprintf (foutRes, "%lf\t%lf\t%lf\t%lf\t", vectorx, vectory, vectorz,scal/(v1norm*vv));

	  /* write length of the path and Average radius*/
	  fprintf (foutRes, "%d\t%lf\t",iBallwayLength,fAverageRad+fSystematicError); 

	  REAL phi, theta, rho;
	  CMath::ConvertToSpherical(vectorx, vectory, vectorz,&phi, &theta, &rho);

	  /* write vector polar coordinates*/
	  fprintf (foutRes, "%lf\t%lf\t%lf\n", CMath::Rad2Deg(phi),CMath::Rad2Deg(theta),rho);

	  fflush (foutRes);

      /* export PDB */
	  if (pSearch->Cfg.mEnableOutput) {
		  ExportBallWay(iSnapshot,ball_way,itunnel);
		  ExportBallWayPYMOL(iSnapshot,ball_way,itunnel);
		  ExportBallWayGNUPLOT(iSnapshot,ball_way,itunnel);
	  }
	  if (pSearch->Cfg.mEnableOutputVMD) {
//		  ExportBallWayVMD(iSnapshot,ball_way,itunnel);
		  ExportBallWayVMDEvery(iSnapshot,ball_way,itunnel);
	  }
	  
	  
	  AnalyzeNeighbours(iSnapshot,ball_way,itunnel);
	  
	  
	  
}

void CGrid::ConvertIndexToPosition(int i,int j,int k,REAL *x,REAL *y, REAL *z)
{
      *x = (REAL) i *Dx + minX;
	  *y = (REAL) j *Dy + minY;
	  *z = (REAL) k *Dz + minZ;
}

void CGrid::ConvertPositionToIndex(int *i,int *j,int *k,REAL x,REAL y, REAL z)
{
  *i= (int)((x-minX)/Dx+0.5);
  *j= (int)((y-minY)/Dy+0.5);
  *k= (int)((z-minZ)/Dz+0.5);
}

void CGrid::GetGridCoordsFromIndex(int chi,int *wi,int *wj, int *wk)
{
		*wk = chi % Nz;
		int chi_Nz = chi / Nz;
		*wj = chi_Nz % Ny;
		*wi = chi_Nz / Ny;
}

void CGrid::RelaxAdjacent (int ui, int uj, int uk)
{
  int vi, vj, vk, idxv, idxu, px, py, pz;
  REAL upval;
  idxu = GIDX (ui, uj, uk);

  // for all neighbours
  for (int i = 0; i < 6; i++) {
    switch (i) {
     case 0:   px = 1; py = 0; pz = 0; break;
     case 1:   px =-1; py = 0; pz = 0; break;
     case 2:   px = 0; py = 1; pz = 0; break;
     case 3:   px = 0; py =-1; pz = 0; break;
     case 4:   px = 0; py = 0; pz = 1; break;
     case 5:   px = 0; py = 0; pz =-1; break;

/*
  case 6:  px = 1; py = 1; pz = 0; break;
  case 7:  px = 1; py =-1; pz = 0; break;
  case 8:  px =-1; py = 1; pz = 0; break;
  case 9:  px =-1; py =-1; pz = 0; break;

  case 10:  px = 0; py = 1; pz = 1; break;
  case 11:  px = 0; py = 1; pz =-1; break;
  case 12:  px = 0; py =-1; pz = 1; break;
  case 13:  px = 0; py =-1; pz =-1; break;

  case 14:  px = 1; py = 0; pz = 1; break;
  case 15:  px = 1; py = 0; pz =-1; break;
  case 16:  px =-1; py = 0; pz = 1; break;
  case 17:  px =-1; py = 0; pz =-1; break;
*/
    }

    vi = ui + px;
    vj = uj + py;
    vk = uk + pz;


    if (vi >= 0 && vi < Nx && vj >= 0 && vj < Ny && vk >= 0 && vk < Nz) {
      idxv = GIDX (vi, vj, vk);
      if (grid[idxv] > EMPTYSPACE) {
	upval = dist[idxu] + grid[idxv];
//   printf("soused: [%d %d %d] %lf  %lf %lf \n",vi,vj,vk,grid[idxv],upval,dist[idxv]);

	if (dist[idxv] > upval) {
	  dist[idxv] = upval;
	  pi[idxv] = idxu;
//     printf("  actual: [%d %d %d] %lf  \n",vi,vj,vk,upval);

	}
      }
    }
  }


}


int CGrid::ComputeNeighbours (int iax, int iay, int iaz)
{
  int vi, vj, vk, idxv, px, py, pz;

  // for all neighbours
  for (int i = 0; i < 6; i++) {
    switch (i) {
     case 0:   px = 1; py = 0; pz = 0; break;
     case 1:   px =-1; py = 0; pz = 0; break;
     case 2:   px = 0; py = 1; pz = 0; break;
     case 3:   px = 0; py =-1; pz = 0; break;
     case 4:   px = 0; py = 0; pz = 1; break;
     case 5:   px = 0; py = 0; pz =-1; break;
/*
  case 6:  px = 1; py = 1; pz = 0; break;
  case 7:  px = 1; py =-1; pz = 0; break;
  case 8:  px =-1; py = 1; pz = 0; break;
  case 9:  px =-1; py =-1; pz = 0; break;

  case 10:  px = 0; py = 1; pz = 1; break;
  case 11:  px = 0; py = 1; pz =-1; break;
  case 12:  px = 0; py =-1; pz = 1; break;
  case 13:  px = 0; py =-1; pz =-1; break;

  case 14:  px = 1; py = 0; pz = 1; break;
  case 15:  px = 1; py = 0; pz =-1; break;
  case 16:  px =-1; py = 0; pz = 1; break;
  case 17:  px =-1; py = 0; pz =-1; break;
*/
    }

    vi = iax + px;
    vj = iay + py;
    vk = iaz + pz;

    if (vi >= 0 && vi < Nx && vj >= 0 && vj < Ny && vk >= 0 && vk < Nz) 
	{
      idxv = GIDX (vi, vj, vk);
	  if (grid[idxv] == BOUNDARY) {
//      printf("%d %d %d  %lf\n",vi,vj,vk,grid[idxv]);
	    return 1;		// we're out
      } else {
		  
	    if (grid[idxv] == EMPTYSPACE)
		{
			REAL x,y,z;
			ConvertIndexToPosition(vi,vj,vk,&x,&y,&z);
		  	REAL fRad=pSearch->GetMinimalBall(x,y,z);
			REAL fCost_Rad;
			
			if (fRad<0) 
				fCost_Rad=MOLECULE;
			  else
		    	fCost_Rad=pSearch->CostFunction(fRad);
			  
			grid[idxv]=fCost_Rad;
//            printf("  N:  %d %d %d  %lf %lf\n",vi,vj,vk,fRad,fCost_Rad);
		}
	  }
    }
  }
  return 0;			// we're still in the protein
}


REAL *gr;
/* compares values in Nodes array */
int cmpNodes (const void *a, const void *b)
{
  REAL v;
  v = gr[(*(int *) a)] - gr[(*(int *) b)];
  if (v > 0)
    return 1;
  if (v < 0)
    return -1;
  return 0;
}

void CGrid::EnablePermutation()
{
	per = new int [N];
	invper = new int [N];
	gr=dist;
	int i;
	for (i=0;i<N;i++)
		per[i]=i;

	  qsort (per, N, sizeof (int *), cmpNodes);

	/* keep inversion permutation (for given node number keep its order in permutation) */
//	for (i=0;i<10;i++) printf("node: %d, %d, %lf\n", i,per[i],grid[per[i]]);

	for (i=0;i<N;i++)
		invper[per[i]]=i;
}
void CGrid::DeletePermutation()
{
	if (per) { delete []per; per=0; }
	if (invper) { delete []invper; invper=0; }
}

int CGrid::GetFirstPositiveNode()
{
	int i;
	i=0;
	while (i<N&&grid[per[i]]<0) i++;
   
	return i;
}


void CGrid::SwapNodes(int a,int b)
{
  int pom = per[b];
  per[b]=per[a];
  per[a]=pom;
	
  invper[per[a]]=a;
  invper[per[b]]=b;
	
}

SMinMax *CGrid::GetPathMinMax()
{
	return &PathMinMax;	
}


void CGrid::ComputePathMinMax(list<int> &ballway)
{
	  /* Compute MinMax of Path */
	  int iposx,iposy,iposz;
	  REAL fposx,fposy,fposz;


	  list < int >::iterator iter;
	  for (iter=ballway.begin(); iter!=ballway.end();iter++)
	  {
		  GetGridCoordsFromIndex((*iter), &iposx,&iposy,&iposz);
	 	  ConvertIndexToPosition(iposx,iposy,iposz,&fposx,&fposy,&fposz);
		  
		  if (iter==ballway.begin())
		  {
			PathMinMax.minX=PathMinMax.maxX=fposx;
			PathMinMax.minY=PathMinMax.maxY=fposy;
			PathMinMax.minZ=PathMinMax.maxZ=fposz;
		  } else
		  {
			if (fposx<PathMinMax.minX) PathMinMax.minX=fposx;
			if (fposy<PathMinMax.minY) PathMinMax.minY=fposy;
			if (fposz<PathMinMax.minZ) PathMinMax.minZ=fposz;
			if (fposx>PathMinMax.maxX) PathMinMax.maxX=fposx;
			if (fposy>PathMinMax.maxY) PathMinMax.maxY=fposy;
			if (fposz>PathMinMax.maxZ) PathMinMax.maxZ=fposz;
			  
		  }
	  }
 }
 
void SMinMax::Print(FILE *fout)
{
	fprintf(fout,"%lf %lf %lf %lf %lf %lf\n",minX,minY,minZ,maxX,maxY,maxZ);	 
}
