# Supplementary material for: CAVER: a new tool to explore routes from protein clefts, pockets and cavities
Source: BMC Bioinformatics. 2006 Jun 22;7:316. doi: 10.1186/1471-2105-7-316 (PMC1539030; doi:10.1186/1471-2105-7-316)
Supplement: Additional File 1 — Source codes of CAVER. Additional file (gzipped tar archive caver_unix_v0.99.4.tar.gz) contains source codes of CAVER ver. 0.99.4 for UNIX platforms and pyMol plug-in. Instructions for the installation and updates are provided at web page . [file 1471-2105-7-316-S1.gz › caver_unix_v0.99.4/src/random.h]

#ifndef RANDOM_H
#define RANDOM_H

#include <stdio.h>
#include <math.h>
#include <stdlib.h>
#include <time.h>

#ifndef M_PI
#define M_PI 3.141592653579892
#endif
#define sqrt_2_PI 2.5066282746310002416123552393401041627

#define REAL double

REAL R01 ();
REAL Rab (REAL a, REAL b);
REAL Gauss (REAL x, REAL u, REAL o);
void RandInit();
#endif
