# Supplementary material for: CAVER: a new tool to explore routes from protein clefts, pockets and cavities
Source: BMC Bioinformatics. 2006 Jun 22;7:316. doi: 10.1186/1471-2105-7-316 (PMC1539030; doi:10.1186/1471-2105-7-316)
Supplement: Additional File 1 — Source codes of CAVER. Additional file (gzipped tar archive caver_unix_v0.99.4.tar.gz) contains source codes of CAVER ver. 0.99.4 for UNIX platforms and pyMol plug-in. Instructions for the installation and updates are provided at web page . [file 1471-2105-7-316-S1.gz › caver_unix_v0.99.4/src/hull.tmp]

3
4610 180 270
 41.16 33.026 57.379 
 41.46 32.007 58.411 
41.241 30.571 57.912 
42.223 29.889 57.646 
40.696 32.251 59.723 
41.192 33.495 60.465 
40.474 33.656 62.121 
41.325 35.156 62.676 
42.523 32.072 58.643 
39.627  32.35 59.531 
40.846  31.39 60.376 
42.276 33.436 60.568 
40.946 34.387 59.887 
42.402 34.982 62.693 
41.102 35.979 61.996 
40.987 35.414  63.68 
41.722 32.874 56.554 
40.178 32.958 57.132 
41.343 33.961 57.727 
40.005 30.074 57.829 
39.651 28.645 57.736 
39.606 28.127 56.291 
38.542 27.897 55.721 
38.309 28.413 58.437 
38.437 28.718 59.815 
39.222 30.729 57.883 
40.401 28.059 58.269 
37.546  29.05 57.987 
38.014 27.368 58.328 
37.557 28.884 60.168 
40.782 27.953 55.683 
40.932 27.674  54.25 
40.325 26.327 53.784 
40.588 25.264 54.345 
 42.42 27.763 53.854 
43.156 29.042 54.304 
44.574 29.033 53.747 
42.471 30.325 53.832 
41.602 28.181 56.228 
40.399 28.462 53.717 
42.941 26.903 54.278 
42.486 27.687 52.767 
43.223 29.056  55.39 
44.537 28.998 52.659 
45.095 29.936 54.065 
45.106 28.157  54.12 
 41.46 30.367 54.236 
43.037 31.189 54.181 
42.428 30.334 52.743 
39.585 26.387 52.675 
 39.12 25.257 51.823 
39.776 25.171 50.425 
 40.19 26.176  49.84 
39.502 27.327 52.315 
39.328 24.342 52.344 
 38.06 25.358 51.688 
  39.8 23.953 49.869 
39.934 23.745 48.396 
38.612 23.447 47.591 
38.683 23.291  46.37 
 40.96 22.606 48.228 
39.726 23.144 50.468 
40.368 24.633 47.985 
41.918 22.905 48.679 
40.587 21.699 48.727 
41.106 22.401 47.156 
37.426 23.351 48.222 
36.176 23.022 47.539 
35.572 24.256 46.877 
 35.55 25.321 47.491 
35.135  22.43 48.497 
34.165 21.473 47.809 
32.891 22.141 47.328 
32.135 21.334 46.285 
31.005 22.093 45.678 
37.399 23.516 49.219 
36.385 22.299 46.778 
35.649 21.897 49.273 
34.573 23.235 48.929 
34.661 21.039 46.962 
33.901   20.7 48.504 
32.247 22.291 48.173 
33.147 23.092   46.9 
32.818 21.054 45.506 
31.743 20.451 46.752 
30.347 22.358 46.403 
31.362 22.927 45.226 
30.536 21.511 44.992 
35.054 24.123 45.672 
34.339 25.237 45.058 
33.062 25.578 45.838 
32.524 24.829 46.671 
33.965 24.733 43.665 
34.081 23.254  43.73 
35.074 22.923 44.813 
34.974 26.095 44.987 
32.961  25.02  43.42 
34.639  25.13  42.93 
33.127 22.822 43.964 
34.426 22.873 42.788 
34.769 22.052 45.361 
36.052 22.762 44.401 
32.562 26.759  45.53 
31.307 27.264 46.074 
30.155 26.941 45.133 
30.205 27.226 43.926 
31.436 28.775 46.266 
30.183 29.413 46.854 
29.956 29.319 48.224 
29.279 30.072 46.043 
28.806 29.894 48.756 
28.127 30.662 46.559 
27.913  30.55  47.93 
33.075 27.343 44.885 
31.125 26.804 47.023 
 32.26 28.966 46.927 
31.632 29.225 45.312 
30.663 28.806 48.866 
 29.47  30.13 44.977 
28.611 29.828  49.82 
27.428 31.187 45.919 
27.021 30.989 48.361 
29.085 26.352 45.643 
27.934 26.134 44.768 
28.263 25.249 43.591 
  29.2 24.451 43.658 
29.065 26.061 46.609 
27.151 25.671 45.339 
27.596 27.084 44.401 
27.536  25.32 42.476 
27.917 24.429 41.356 
27.793 25.228 40.054 
 27.06 26.223 39.984 
27.137 23.097 41.353 
27.412 22.154 42.553 
28.884 21.722 42.762 
29.218 21.255 43.885 
  29.7 21.857 41.824 
26.745 25.952 42.392 
28.976 24.177 41.413 
 26.07 23.319 41.324 
27.384 22.557 40.438 
27.046 22.635 43.464 
26.809 21.254 42.411 
28.506 24.852 39.011 
28.488 25.594 37.762 
27.162 25.453 37.014 
26.611 24.359 36.809 
29.588 25.109 36.832 
  30.8 25.964 36.588 
30.996 27.105 37.557 
32.395 27.134 38.115 
  33.5 26.996  37.13 
 29.08 24.025 39.082 
28.652  26.63 37.977 
29.941 24.177 37.229 
29.132  24.94 35.875 
31.667 25.333 36.641 
 30.72 26.378 35.602 
30.807  28.03 37.047 
30.302 26.996 38.367 
32.525  28.07 38.623 
32.482  26.33 38.819 
33.412  26.11 36.645 
33.452 27.755  36.46 
34.391 27.028 37.614 
26.687 26.619 36.584 
25.599   26.7 35.624 
26.186  27.18 34.302 
27.259 27.785 34.269 
24.505 27.653 36.119 
23.839 27.174 37.401 
22.888 28.186  38.01 
22.389 27.658 39.362 
21.361 28.564 39.937 
27.094 27.473 36.936 
 25.18 25.725 35.488 
24.945 28.615 36.299 
23.756  27.74 35.356 
23.289 26.279 37.183 
24.606 26.955  38.12 
23.399 29.119 38.155 
22.053 28.335 37.353 
 21.96 26.684 39.223 
23.217  27.59 40.041 
21.762 29.485 40.074 
20.574 28.629 39.301 
21.047 28.196 40.827 
25.472 26.901 33.216 
25.925 27.293  31.89 
24.816 28.003 31.134 
23.636 27.732 31.318 
26.434 26.068 31.128 
27.603 25.366   31.8 
27.399 24.478  32.85 
28.882 25.626 31.358 
 28.48 23.856 33.455 
29.969 24.991 31.939 
29.765 24.111  32.98 
24.596 26.407 33.314 
26.741 27.976 32.005 
25.626 25.368 31.036 
26.746 26.384 30.151 
26.393 24.272 33.196 
29.038 26.332 30.551 
28.327 23.179 34.287 
30.971 25.186 31.576 
30.614 23.613 33.435 
25.234 28.914 30.269 
24.275 29.599 29.418 
24.965  29.94 28.117 
26.154 30.278 28.108 
23.754 30.849 30.141 
22.648 31.603 29.415 
24.924 31.759 30.427 
22.024 32.663 30.308 
26.217 29.133 30.202 
23.454 28.943 29.217 
23.359 30.531 31.084 
23.074 32.077 28.531 
21.883 30.888 29.111 
25.402 32.043  29.49 
24.572 32.653 30.941 
25.645 31.238 31.058 
22.789 33.377 30.613 
21.238 33.183 29.761 
21.598 32.189 31.192 
24.231 29.827 27.018 
24.792 30.152 25.724 
24.759 31.658 25.473 
23.701 32.275 25.567 
24.036 29.496 24.557 
24.784  29.77 23.258 
23.954 30.207 22.073 
 23.31 29.308  21.48 
23.945 31.409 21.698 
23.274 29.511 27.086 
25.809 29.823 25.699 
23.975 28.438  24.72 
23.046 29.907 24.494 
25.502 30.543 23.453 
25.295 28.869 22.981 
25.917 32.183 25.143 
 26.17 33.575 24.857 
26.928 33.698 23.545 
28.012 33.125 23.491 
27.031  34.23 25.951 
26.359 34.116 27.322 
 27.38 35.657 25.571 
25.078 34.922 27.448 
26.704 31.554 25.084 
25.239 34.096 24.779 
27.948 33.682 26.001 
26.142  33.06 27.489 
27.079  34.46 28.065 
26.464 36.235 25.449 
27.989 36.104 26.357 
27.938 35.658 24.635 
24.358 34.578 26.707 
24.662 34.789 28.447 
25.295 35.977 27.282 
26.335 34.402 22.591 
26.968 34.573 21.286 
27.423 33.211 20.761 
28.529 33.072 20.238 
28.146 35.529  21.35 
27.816 36.939 21.779 
29.034 37.651 22.348 
29.546 38.694 21.362 
28.425 39.355 20.634 
25.435 34.825 22.769 
26.243 34.973 20.608 
28.858  35.13 22.046 
28.588 35.576 20.373 
27.458 37.487 20.928 
 27.05 36.904 22.529 
28.763 38.136 23.267 
29.808 36.933 22.539 
30.101 39.439 21.899 
 30.19 38.213  20.65 
27.899 38.658 20.119 
27.815 39.815   21.3 
28.799  40.04 19.988 
26.577 32.225 20.962 
26.827 30.851 20.587 
27.922 30.134 21.335 
28.356 29.061 20.875 
25.695  32.44 21.408 
25.918 30.302 20.737 
27.084  30.84 19.545 
28.405 30.622 22.483 
29.533 29.933 23.087 
29.426 29.296 24.455 
30.571 29.005 24.877 
30.686 30.935 23.327 
31.424  31.38 22.094 
32.342 30.273 21.594 
 33.02 30.793 20.398 
33.652 30.035 19.515 
33.683 28.724  19.71 
34.233 30.615 18.474 
    28  31.44 22.914 
29.876 29.189 22.399 
30.274 31.807 23.798 
31.394 30.473 23.988 
30.715 31.625 21.327 
32.011 32.247 22.328 
33.064 30.023 22.348 
31.769 29.401 21.344 
33.003  31.79 20.239 
33.228 28.323 20.518 
34.161 28.127 19.051 
34.187 31.618 18.364 
34.721 30.054 17.791 
28.396 29.059  25.19 
28.456 28.463 26.516 
29.516 29.075 27.451 
30.729 28.885 27.335 
28.689 26.961 26.437 
 28.11   26.2 27.627 
27.524 24.878 27.146 
26.549 25.041 26.083 
26.622 24.745 24.801 
 27.69 24.209 24.226 
25.567 24.996 24.028 
27.487 29.302 24.822 
27.501 28.613 26.976 
28.232 26.591 25.539 
29.747 26.782 26.398 
28.887 26.009 28.342 
27.338 26.788 28.086 
28.324 24.262 26.784 
27.047 24.394 27.976 
25.672 25.448 26.373 
28.511 24.004 24.777 
27.682 24.007 23.237 
24.735 25.405 24.427 
25.601 24.778 23.042 
29.009 29.818 28.404 
29.723 30.435 29.494 
29.236 29.814 30.794 
28.045  29.51 30.915 
29.494 31.952 29.531 
 30.03 32.627 28.292 
30.026 34.415 28.353 
31.346   34.8  29.51 
28.012 29.976 28.371 
30.769  30.24 29.383 
28.441 32.143 29.603 
29.991 32.359  30.39 
31.041   32.3 28.144 
29.428  32.32 27.458 
31.121 34.348 30.488 
32.297 34.396 29.129 
31.429 35.892 29.621 
 30.16 29.672 31.714 
29.963 29.073 33.014 
29.935 30.149 34.103 
30.611  31.17 34.043 
31.077 28.081  33.32 
31.086 30.008 31.496 
29.027 28.554 33.018 
 31.08 27.287 32.557 
32.047 28.603 33.309 
30.911 27.636 34.312 
29.135  29.84 35.129 
28.992 30.807 36.215 
28.363 30.091 37.403 
27.699 29.069 37.249 
28.143 32.002 35.781 
26.708 31.635 35.432 
 26.35 31.129 34.189 
25.706 31.814 36.393 
25.032 30.798 33.877 
24.387 31.487  36.11 
24.078 30.986 34.855 
22.758 30.663 34.594 
28.641 28.959 35.152 
29.964 31.156 36.497 
28.126 32.715 36.583 
  28.6 32.447 34.918 
27.118 30.987 33.439 
25.964 32.212 37.369 
24.766 30.408 32.902 
23.613 31.622 36.856 
22.223  30.85 35.369 
28.598 30.655 38.573 
27.932 30.338 39.812 
26.798 31.357 40.033 
27.023 32.539 39.803 
28.895 30.409 41.011 
30.129 29.521  40.84 
28.147  30.06 42.292 
31.186 29.693  41.91 
29.307 31.372 38.604 
27.516 29.354 39.749 
29.232 31.421 41.098 
29.778 28.489  40.84 
30.557 29.759 39.866 
27.742 29.051 42.214 
28.832 30.111 43.139 
27.332 30.767 42.442 
 30.76 29.454 42.885 
32.022 29.024 41.707 
31.539 30.724 41.911 
25.635 30.903  40.45 
24.468 31.742 40.674 
23.687 31.087 41.811 
22.931 30.159 41.511 
23.641 31.887 39.412 
22.437 32.793 39.561 
22.228 33.385 40.643 
21.707 32.901 38.557 
25.548 29.912 40.624 
24.792 32.712  40.99 
 24.27 32.287 38.641 
23.296 30.913 39.123 
23.932 31.564 43.031 
 23.37 30.921 44.213 
22.588 31.938  45.03 
23.062 33.016 45.403 
24.469 30.325 45.101 
25.259  29.16 44.542 
24.445 27.909 44.317 
23.555 27.606 45.133 
24.674 27.223 43.296 
24.515 32.383 43.138 
22.708 30.139 43.904 
25.165 31.111 45.321 
24.004 29.993  46.01 
 25.68  29.46 43.601 
26.049 28.928 45.229 
21.343 31.583 45.353 
20.695 32.438 46.346 
19.752 33.371 45.621 
19.555 33.273 44.419 
20.883 30.783 44.942 
20.145 31.834 47.042 
21.435 33.008 46.873 
19.166 34.278 46.385 
18.119 35.123 45.839 
18.294 36.547  46.34 
18.947 36.784 47.361 
16.768 34.501 46.265 
16.584 34.824 47.733 
15.664 35.049 45.557 
19.448 34.383 47.349 
18.186 35.117 44.772 
16.797  33.44 46.127 
14.852 34.632 45.856 
16.573 35.905 47.869 
15.641 34.404 48.083 
17.406 34.394 48.306 
17.712 37.468 45.593 
17.731 38.889 45.926 
18.617 39.642 44.947 
18.872 39.217  43.82 
17.233 37.176 44.754 
16.733 39.279 45.874 
18.113 39.016 46.921 
19.071 40.822 45.348 
19.884 41.628 44.455 
21.249 40.951  44.39 
21.707 40.365 45.355 
19.977 43.059 44.975 
18.669 43.815 44.727 
18.065 43.633 43.649 
18.268 44.617 45.608 
18.851  41.16 46.275 
19.442 41.633  43.48 
20.176 43.037  46.03 
20.777 43.565 44.471 
21.881 41.018 43.239 
 23.15 40.326 43.034 
24.317 40.955 43.777 
24.434 42.165 43.924 
23.399 40.488 41.527 
22.044 40.773 40.978 
21.417 41.684 42.012 
23.057 39.291 43.289 
24.069 41.303 41.334 
23.802 39.587 41.106 
22.113 41.265 40.027 
21.477 39.868 40.872 
21.788 42.688 41.937 
20.346 41.692 41.941 
25.164 40.016 44.185 
26.527 40.344 44.596 
27.401 39.595 43.593 
27.366 38.369 43.554 
26.835 39.994 46.037 
25.754 40.583 46.958 
28.223 40.449 46.465 
25.733 39.919  48.32 
24.859 39.054 44.212 
26.679 41.395 44.462 
26.798 38.928 46.129 
25.955 41.647 47.077 
24.787 40.447 46.474 
  28.3 41.531  46.36 
28.392 40.172 47.506 
28.973 39.969 45.837 
  26.7 40.054 48.806 
24.953  40.37 48.933 
25.532 38.854 48.203 
28.063 40.391  42.79 
28.626 39.903  41.53 
30.138 39.884 41.634 
30.735 40.954 41.625 
28.138 40.842 40.433 
28.398 40.447 38.983 
27.788   39.1 38.654 
27.827 41.526 38.073 
28.187  41.36 43.046 
28.268 38.913 41.338 
27.076 40.944  40.55 
28.608 41.792 40.594 
29.455 40.392 38.828 
 26.71  39.14 38.812 
27.994 38.852 37.613 
28.221 38.336 39.301 
28.311 42.478  38.29 
28.006 41.256 37.033 
26.755 41.617 38.245 
30.726 38.698  41.73 
32.168 38.552  41.95 
32.886 38.272 40.634 
32.518 37.254 40.017 
32.444   37.4 42.924 
31.797 37.541 44.296 
30.441 37.315 44.479 
32.543  37.92 45.392 
29.857 37.456 45.721 
31.968 38.048 46.644 
30.624  37.84 46.817 
 30.16 37.865 41.649 
 32.55  39.46 42.367 
32.082 36.494 42.478 
33.506 37.331 43.064 
29.831 37.023 43.632 
33.601 38.123 45.269 
28.797 37.266 45.845 
32.585 38.313 47.495 
30.166 37.974 47.791 
33.832 39.141 40.247 
34.451 38.938 38.938 
35.967 38.794 39.062 
36.666 39.725 39.448 
34.096 40.079 37.967 
34.585 39.716 36.538 
33.978 38.383  36.12 
34.831 37.372 35.916 
32.768 38.218 35.992 
34.108 39.911  40.84 
34.066 38.027  38.53 
33.032  40.22 37.955 
34.573 40.984 38.289 
34.279 40.481  35.85 
35.655  39.64 36.535 
 34.48 36.467 35.638 
35.823 37.518 36.042 
36.429 37.589 38.728 
37.838 37.216 38.659 
38.545 37.899 37.507 
37.921 38.376  36.55 
37.923 35.687 38.504 
37.822 35.185 37.104 
 38.71 34.982 36.101 
36.605 34.758 36.601 
36.775 34.351 35.345 
 38.05 34.491 35.019 
35.749 36.876 38.504 
38.316 37.499 39.574 
38.865 35.364 38.906 
37.124  35.25 39.071 
35.731 34.756 37.105 
39.775 35.179 36.153 
35.996 33.969 34.695 
39.868 37.786 37.539 
40.709 38.263 36.445 
41.654 37.152 35.981 
41.307  35.97 35.942 
40.305 37.358 38.343 
40.085 38.564 35.625 
41.286 39.101 36.782 
42.868 37.558 35.615 
43.815 36.599 35.037 
 44.78 35.995 36.026 
45.371 36.713 36.875 
44.639 37.374 33.974 
45.456 36.426 33.111 
46.679 36.835 32.789 
44.973 35.376 32.694 
43.137 38.523 35.736 
 43.27 35.814 34.556 
43.967 37.927 33.346 
45.302 38.054 34.473 
 47.27 36.248 32.218 
47.012  37.73 33.118 
45.078  34.71 36.009 
44.561 33.641 35.147 
43.618 32.735 35.898 
43.724 31.521 35.994 
45.871 32.884 34.877 
46.484 32.838 36.261 
46.119 34.142 36.921 
44.124 34.023 34.248 
45.684 31.898 34.499 
46.497 33.419 34.189 
46.083 32.013 36.819 
 47.55  32.74 36.193 
45.722 33.978 37.904 
 46.97 34.792 36.984 
42.616 33.348 36.481 
41.888 32.721 37.613 
40.508 32.416 37.123 
 40.26 32.373 35.893 
42.291 33.937 38.494 
41.051 34.727 38.773 
43.044 33.579 39.647 
42.335 34.262 36.156 
42.384 31.831 37.941 
42.923 34.557 37.893 
 43.26  34.37 40.146 
40.331   34.1 39.299 
41.301 35.589 39.391 
40.617 35.067 37.833 
 39.49 32.135 37.928 
38.129 31.848 37.465 
37.211 32.173 38.645 
37.722 32.647 39.668 
37.917 30.395 37.064 
37.969  29.54 38.201 
39.666 32.117 38.923 
 37.89 32.485  36.64 
36.957 30.297 36.594 
38.684 30.106 36.373 
37.833 28.631 37.924 
35.933 31.856  38.53 
35.027 31.939  39.67 
35.594 31.247 40.906 
35.234  31.67  42.01 
33.668 31.297 39.359 
 33.88 29.935 38.955 
35.577  31.55 37.635 
 34.87 32.971 39.902 
33.048 31.321 40.234 
33.187 31.837 38.566 
33.036 29.525 38.758 
36.411  30.22 40.754 
37.042 29.501 41.869 
37.791 30.427 42.813 
37.915 30.094  44.01 
38.008  28.45  41.29 
38.649 27.493 42.276 
 37.96 26.356 42.713 
39.927 27.702 42.772 
38.516 25.461 43.612 
40.502 26.833 43.671 
39.792 25.721 44.086 
 40.39 24.861 44.971 
36.614 29.911 39.815 
 36.28 28.995 42.422 
 37.46 27.863 40.577 
38.797 28.976 40.789 
36.961  26.17 42.336 
40.486  28.57 42.443 
37.969 24.583 43.936 
41.501 27.018 44.051 
41.264 25.189 45.195 
38.289 31.554 42.325 
39.024 32.524 43.142 
38.205 32.946  44.37 
38.788 33.253  45.42 
39.313  33.78 42.347 
40.551 34.631 42.276 
40.127 36.105 42.072 
41.529 34.498 43.428 
38.155 31.755 41.344 
39.946 32.088 43.464 
 39.14 33.487  41.33 
38.546 34.464 42.657 
41.076 34.337 41.391 
39.506 36.424 42.909 
41.015 36.735 42.019 
39.562 36.195 41.145 
41.879 33.467 43.492 
42.379  35.16 43.263 
41.033  34.77  44.36 
36.883 32.996 44.204 
36.058 33.577  45.26 
35.448 32.541 46.174 
34.577 32.826 46.998 
34.908 34.384 44.617 
35.391 35.424 43.648 
35.384 35.389 42.282 
35.964 36.684 44.019 
 36.29 37.377 42.836 
36.237 37.289 45.243 
 35.92 36.559 41.801 
36.867 38.632 42.853 
36.815  38.55 45.265 
37.134 39.236 44.073 
36.458 32.637  43.36 
36.661  34.24 45.844 
34.263 33.704 44.095 
34.356 34.873 45.396 
35.015  34.57 41.676 
36.027 36.786 40.822 
    36 36.779  46.17 
37.108 39.137 41.926 
37.026  39.02 46.219 
37.582 40.222  44.11 
35.812 31.269 46.052 
35.069 30.162 46.643 
34.975 30.253 48.167 
33.974 29.777 48.739 
35.744 28.833 46.248 
37.069 28.587 46.967 
37.901 27.532 46.236 
 39.19 27.392 46.942 
40.176 28.263 46.758 
40.036 29.292 45.912 
41.317 28.137 47.405 
36.647 31.058 45.523 
34.077  30.17 46.242 
35.076 28.028 46.484 
35.928 28.846 45.191 
37.623 29.505 47.007 
 36.87 28.247 47.966 
37.382 26.593 46.239 
38.074 27.843 45.223 
39.323 26.619 47.578 
39.171 29.413 45.404 
40.795 29.946 45.783 
 41.45  27.37 48.049 
42.058 28.806 47.255 
35.988 30.836 48.802 
36.019 30.969 50.258 
35.558 32.341  50.74 
35.494   32.6  51.95 
37.453 30.726 50.748 
 37.81 29.256 50.612 
39.044 29.003 50.184 
37.014 28.355 50.864 
 36.76 31.199  48.26 
 35.38 30.223 50.684 
38.133 31.313 50.159 
 37.53 31.017 51.778 
 39.35 28.047 50.071 
 39.67 29.768 49.975 
35.276  33.22 49.797 
34.778 34.561 50.103 
33.265 34.626 49.941 
32.539 35.188 50.782 
35.494 35.597 49.222 
36.993 35.687 49.611 
34.813 36.943 49.288 
37.852 36.389 48.589 
35.409 32.957 48.831 
35.012 34.776 51.124 
35.441 35.255  48.21 
37.048 36.221  50.56 
37.352 34.666 49.748 
34.818 37.303 50.317 
35.346 37.651 48.654 
33.784 36.847 48.942 
37.494 37.409 48.453 
38.886  36.41 48.936 
37.798 35.855 47.641 
 32.74 34.043  48.85 
31.283 34.062 48.698 
30.504 33.504 49.874 
29.433 34.111 50.118 
30.935 33.317 47.383 
31.484 34.123 46.189 
31.237 33.275 44.602 
 29.48 33.538  44.31 
 33.33 33.605 48.157 
30.989 35.083 48.575 
31.381 32.342 47.394 
 29.87 33.223 47.294 
30.982 35.071 46.154 
32.535 34.281 46.333 
28.901 33.092 45.133 
29.275 34.618 44.258 
29.191 33.064 43.359 
30.903 32.449 50.577 
30.109 31.989 51.734 
29.773 33.079 52.747 
28.707 32.995   53.4 
31.018 30.931 52.388 
31.819  30.37 51.254 
32.066 31.562 50.368 
29.208 31.527 51.391 
 31.66 31.382  53.12 
30.431 30.162 52.854 
32.744 29.957 51.606 
31.265 29.614 50.732 
32.973 32.059 50.651 
32.129  31.26  49.34 
30.647 34.062 52.911 
30.401 35.127 53.867 
29.151 35.926 53.525 
28.558 36.618 54.364 
31.614 36.079 53.938 
32.722 35.512 54.784 
33.039 35.759 56.089 
33.655 34.597 54.328 
34.501 34.293 55.306 
34.149 34.993 56.378 
31.496  34.07 52.364 
30.264 34.686 54.832 
31.985 36.244 52.945 
31.297 37.012 54.361 
33.687 34.217 53.393 
 32.52 36.427 56.766 
 35.33 33.598 55.241 
28.723 35.879 52.266 
27.597 36.719 51.846 
26.334 35.873 51.742 
25.362 36.314 51.147 
27.869 37.393 50.493 
29.144 38.675 50.578 
29.172 35.265 51.601 
27.442 37.479 52.584 
28.186 36.641 49.795 
26.957  37.84 50.145 
28.627 39.838 50.163 
26.358 34.657 52.301 
25.144 33.852 52.294 
23.986 34.631 52.905 
24.139 35.348 53.897 
25.385 32.556 53.063 
27.205 34.304 52.722 
24.898  33.61 51.281 
26.201 31.992 52.585 
25.661 32.791 54.103 
24.467 31.948 53.057 
22.833  34.49  52.25 
21.671 35.222 52.697 
21.577 36.682 52.311 
20.508  37.32 52.433 
22.774 33.878 51.449 
20.806 34.727 52.299 
21.651  35.17 53.768 
22.696 37.261 51.835 
22.657 38.714 51.655 
22.255 39.139 50.261 
 22.01 40.308 49.977 
24.045 39.294 51.971 
24.497 39.079 53.426 
25.823 39.792 53.654 
23.434 39.521 54.419 
23.521 36.721 51.614 
21.953 39.123  52.35 
24.761 38.827 51.323 
24.022 40.349 51.777 
24.661  38.03 53.567 
  25.7 40.858 53.465 
26.145  39.64 54.685 
26.575 39.387 52.976 
22.523 38.946 54.256 
23.793 39.352 55.435 
23.224 40.581  54.28 
22.204 38.154 49.374 
21.818 38.458 48.003 
22.083 37.219 47.145 
22.397 36.167 47.688 
 22.43 37.208 49.645 
20.775 38.709 47.966 
22.397 39.284 47.637 
21.923 37.471 45.871 
22.128 36.449 44.853 
23.617 36.498 44.511 
24.079 37.493 43.961 
21.233  36.77 43.681 
21.289 35.796 42.528 
20.387 36.352 41.421 
20.663   35.7 40.163 
20.442 36.201 38.955 
19.892 37.413 38.791 
20.773 35.463 37.903 
21.648   38.4 45.585 
21.878 35.486 45.249 
20.222 36.801 44.038 
21.512 37.737 43.309 
22.296 35.706  42.17 
20.935 34.833 42.842 
 19.36 36.184 41.686 
20.562 37.405 41.319 
21.064 34.774 40.207 
19.641 37.966 39.598 
 19.73 37.773 37.861 
21.183  34.55 38.035 
20.614 35.814 36.969 
24.285 35.417 44.861 
25.756 35.376 44.789 
26.192 34.817 43.447 
25.934 33.657 43.116 
26.328 34.563 45.949 
25.746 34.871 47.337 
26.424 34.038 48.414 
25.854  36.36 47.636 
 23.78 34.604 45.184 
26.122 36.378  44.87 
26.151 33.525 45.742 
27.385 34.745 45.988 
24.708 34.613 47.325 
27.491 34.259 48.428 
25.992 34.277 49.386 
26.276 32.979 48.202 
  25.3 36.923 46.885 
25.438 36.564 48.623 
26.902  36.66 47.615 
26.858 35.662 42.653 
27.121 35.258 41.283 
28.602 35.399  40.97 
29.212 36.395 41.339 
26.308 36.147 40.324 
24.771 35.986   40.5 
  26.7  35.92 38.876 
24.004 36.973 39.638 
 27.17 36.559 42.997 
26.828 34.237 41.153 
26.546 37.163 40.559 
24.497 34.969  40.22 
24.525 36.152 41.549 
26.522 34.878  38.61 
26.104 36.566 38.232 
27.757 36.152 38.745 
 24.25 36.807 38.589 
22.934 36.831 39.787 
24.278  37.99 39.919 
29.161 34.403  40.29 
30.567 34.546 39.891 
30.712 33.902 38.518 
30.613 32.669 38.433 
31.518 33.901 40.867 
28.635 33.572 40.056 
30.802 35.587 39.814 
31.399 34.367 41.858 
31.296 32.825 40.938 
32.552  34.04 40.517 
30.945 34.726 37.519 
31.064 34.236 36.164 
32.519 33.923 35.805 
33.428 34.592 36.305 
30.621 35.281  35.13 
28.934 35.852  35.47 
31.042 35.714 37.701 
30.472 33.352 36.051 
 31.29 36.119 35.169 
30.654 34.843 34.151 
28.371 36.282 34.333 
32.649 32.926  34.93 
33.948 32.587 34.331 
 34.07 33.345 33.013 
33.238 33.185 32.112 
34.094 31.079 34.056 
34.188 30.223 35.297 
34.432 30.728 36.417 
34.021  28.99  35.15 
31.834 32.389 34.671 
 34.73 32.901  34.99 
 33.24 30.758  33.49 
34.984 30.929 33.476 
35.066 34.189 32.896 
35.323  34.91 31.657 
35.453 33.928 30.497 
35.843 32.779 30.722 
36.585 35.768 31.798 
36.513 36.871 32.854 
37.835 37.658 32.862 
35.345 37.823 32.621 
35.674 34.343 33.688 
34.493 35.557 31.462 
  37.4  35.12 32.053 
36.778 36.231  30.85 
36.388 36.412 33.812 
37.999 38.103 31.881 
37.786 38.445 33.615 
38.659 36.983 33.097 
34.409 37.265 32.653 
35.339 38.587 33.398 
35.452 38.297 31.646 
 35.13 34.435 29.302 
35.217 33.531  28.14 
36.633 32.982 28.048 
37.603 33.715 28.252 
34.823 34.267 26.852 
34.344 33.349 25.708 
35.918 35.192 26.343 
33.165 32.462 26.063 
34.838 35.396   29.2 
34.542 32.714 28.288 
33.993 34.893 27.104 
34.073 33.996 24.875 
35.193 32.727 25.424 
36.816 34.611 26.133 
35.583 35.685 25.431 
36.141 35.943 27.101 
32.315 33.082 26.347 
32.897 31.851 25.201 
33.436 31.813 26.897 
36.764 31.698 27.733 
38.066 31.091 27.567 
  38.7 30.693 28.887 
 39.78 30.117 28.888 
35.936 31.133 27.606 
 37.96 30.213 26.958 
38.711 31.791 27.074 
38.033 31.029 29.971 
38.545 30.772 31.323 
 37.58 29.912 32.101 
36.416 29.792 31.726 
38.782  32.14 31.984 
39.638 33.005  31.05 
40.237 34.484 31.869 
41.652 33.881 32.771 
37.134  31.48 29.869 
 39.48 30.259 31.246 
 37.84 32.623 32.159 
39.292 32.004 32.918 
 40.48 32.428 30.718 
39.045 33.293 30.204 
 41.33 33.102 33.479 
42.383 33.457 32.066 
42.115 34.712 33.326 
38.062 29.306 33.194 
37.255 28.445 34.037 
36.564 27.402 33.169 
37.222 26.775 32.332 
39.029 29.454 33.441 
37.884 27.955 34.755 
36.517 29.032 34.548 
35.263 27.256 33.332 
34.484 26.292 32.538 
33.805 26.914  31.34 
32.962 26.299 30.666 
33.421 25.626 33.437 
34.073 24.565 34.307 
34.469 23.522 33.742 
34.206 24.745 35.528 
34.788 27.821 34.022 
 35.15 25.531 32.188 
32.967  26.37 34.063 
 32.67 25.171 32.821 
34.161 28.165 31.049 
33.579 28.838 29.891 
34.275 28.352 28.624 
35.452 27.981 28.651 
33.663 30.359 30.008 
32.697 30.844 30.916 
34.833 28.647 31.629 
32.546 28.565  29.83 
34.641 30.632 30.356 
33.492 30.796 29.043 
32.765 31.799 30.976 
33.517  28.33 27.527 
34.126 27.827 26.295 
35.291 28.689 25.844 
 35.36 29.904 26.036 
33.077 27.805 25.203 
32.065 26.679  25.25 
32.139 25.731  26.05 
31.133 26.779 24.407 
32.559 28.649 27.546 
34.475  26.83 26.461 
32.535  28.73 25.254 
33.588 27.742 24.262 
36.229 28.023 25.182 
37.256 28.664 24.404 
36.666 29.263 23.131 
35.688 28.727 22.589 
38.376 27.685 23.973 
38.993 26.877 25.091 
39.769 27.749 26.075 
 40.26  26.94 27.259 
40.991 27.783 28.237 
 36.22 27.014 25.226 
 37.69  29.45 24.986 
37.961 26.999  23.26 
39.155 28.256 23.507 
38.212 26.369 25.622 
39.665 26.156 24.666 
40.613  28.18 25.572 
39.126 28.532 26.429 
39.416 26.492 27.747 
40.918  26.17 26.904 
41.793 28.206 27.785 
40.374 28.511 28.582 
41.303 27.208 29.011 
 37.28 30.351 22.721 
36.945 30.974 21.445 
37.663 30.218 20.352 
38.871 30.031 20.394 
37.364 32.444 21.464 
36.574 33.266 22.499 
37.056 34.701 22.537 
35.083 33.174 22.209 
37.997 30.764 23.301 
35.888 30.909 21.285 
38.409 32.501 21.704 
37.198 32.863  20.49 
36.748 32.835 23.463 
36.923 35.155 21.556 
36.481 35.258 23.277 
38.112 34.723 22.807 
34.766 32.132 22.262 
34.532 33.758 22.946 
34.882 33.565 21.212 
36.971 29.753 19.322 
37.856 29.201 18.262 
37.492 29.946 17.004 
36.355 30.412 16.872 
37.622 27.689 18.116 
36.357 27.381 17.314 
 35.26 27.654 17.852 
36.513 26.963 16.152 
35.969 29.765 19.221 
38.924 29.321 18.397 
38.482 27.259 17.601 
37.562 27.227 19.104 
38.367 30.247 16.059 
39.809 29.951 16.107 
40.534 30.974 16.976 
40.353 32.197  16.85 
40.234  30.11 14.646 
39.312 31.176 14.118 
37.992 30.939 14.801 
39.987 28.955 16.454 
41.259 30.422 14.577 
40.104  29.19 14.107 
39.689 32.151 14.358 
39.205 31.086 13.054 
37.497 31.867 15.008 
37.356 30.319 14.199 
41.396 30.505 17.885 
42.102 31.438 18.748 
43.439 31.838 18.152 
44.024 31.151 17.319 
42.299 30.799 20.131 
43.077 31.705 20.919 
41.554 29.512 17.972 
41.503 32.317 18.861 
41.347 30.635 20.596 
42.815 29.864 20.032 
43.216 31.331 21.791 
43.965 32.969 18.582 
 45.23 33.465 18.081 
45.529 34.769 18.801 
44.803 35.161 19.722 
43.471 33.505 19.282 
46.006 32.752 18.279 
45.163 33.637 17.024 
46.582 35.425 18.374 
 47.04 36.637 19.037 
46.012 37.756 18.963 
 46.15 38.723 19.705 
48.311 37.041 18.288 
 48.53 36.035 17.229 
47.428 35.036 17.223 
47.273 36.425  20.06 
48.187 38.014 17.852 
49.146 37.055 18.962 
48.565 36.528 16.276 
49.462 35.533 17.407 
46.873 35.087 16.307 
47.814 34.043 17.352 
44.996  37.63 18.097 
44.047 38.747 18.068 
42.842 38.492 18.951 
41.967 39.349 19.088 
43.595 38.979 16.631 
44.715 39.503 15.735 
45.431 40.693 16.336 
45.361 41.783 15.731 
46.067 40.569 17.408 
44.892 36.819 17.503 
44.544 39.628 18.416 
43.241 38.049 16.228 
42.796 39.695 16.634 
45.427 38.715  15.58 
44.293 39.794 14.792 
42.776 37.318  19.55 
41.603 36.906 20.304 
41.777 37.204  21.79 
42.913 37.257 22.276 
 41.38 35.413 20.051 
40.173 34.809 20.724 
38.949 35.139 19.875 
38.929 34.316 18.662 
37.823 34.278 17.924 
36.778 34.995 18.322 
37.773 33.547 16.826 
43.563 36.688 19.484 
40.754 37.447 19.942 
41.273  35.27 18.993 
42.248 34.886 20.397 
 40.29 33.745 20.797 
40.058 35.224 21.707 
38.061 34.949 20.446 
38.982 36.176 19.597 
39.744 33.785 18.391 
36.837 35.548 19.165 
35.924 34.987 17.782 
38.579  33.01  16.54 
 36.93 33.526 16.272 
40.645 37.413 22.459 
40.614 37.581 23.911 
41.215 38.901  24.37 
 41.75 39.032 25.481 
 41.37 36.466 24.617 
 40.85 35.077 24.488 
  39.7 34.607 25.104 
41.577  34.16 23.699 
39.247 33.306 24.968 
41.132 32.869 23.565 
39.969 32.434 24.189 
39.571 31.138 24.041 
39.777 37.458 21.945 
39.593 37.549  24.23 
42.372 36.467 24.234 
41.386 36.704 25.664 
39.129  35.29 25.721 
42.487 34.474 23.199 
 38.34 32.982 25.466 
41.699 32.173 22.959 
40.188 30.677 23.469 
41.095 39.874 23.477 
41.407 41.236 23.891 
40.316 41.729 24.841 
39.259 41.083 24.927 
41.535 42.108 22.659 
40.795 39.676 22.534 
42.342 41.233  24.41 
42.341  41.72 22.016 
40.584 42.098 22.102 
41.771  43.14 22.962 
40.604 42.856  25.53 
39.627 43.414  26.46 
 38.25 43.532 25.811 
 37.25  43.14  26.43 
40.073 44.815 26.962 
39.009 45.428 27.879 
39.005 45.058 29.221 
38.077 46.351  27.44 
 38.06  45.61 30.063 
37.116 46.889  28.26 
37.135 46.503 29.581 
36.185 47.033 30.416 
41.496 43.312 25.401 
 39.55  42.76 27.303 
40.993 44.717 27.507 
40.224  45.46 26.119 
39.732 44.348 29.599 
38.106 46.664 26.402 
38.049 45.337 31.111 
36.376 47.585 27.884 
35.623 47.634 29.921 
38.216 44.137  24.62 
36.918 44.412     24 
36.099  43.16 23.773 
34.875 43.149 23.893 
37.091 45.093 22.644 
39.073 44.401 24.154 
36.366 45.067 24.641 
37.627 46.045 22.778 
37.671 44.437 21.975 
36.102 45.287 22.202 
36.777 42.075 23.425 
36.065 40.831  23.17 
35.548 40.255 24.479 
34.415 39.798 24.592 
37.006 39.871 22.447 
36.297 38.592 22.019 
37.103 37.838 20.968 
 38.35 37.874 21.006 
36.471 37.216 20.105 
37.783 42.112 23.337 
35.231 41.037 22.533 
37.396  40.36 21.575 
37.814 39.616 23.105 
36.164 37.961 22.877 
35.338 38.844  21.61 
36.364 40.311 25.538 
 35.87 39.814 26.821 
34.628 40.577 27.276 
 33.72 39.971 27.853 
 36.95 39.958 27.889 
37.773 38.718 28.061 
37.449 37.549 28.622 
39.094 38.607 27.645 
39.551 37.401 27.944 
38.567 36.751  28.53 
37.297 40.688 25.453 
35.622 38.778 26.718 
37.602 40.764  27.61 
36.478 40.188 28.824 
36.495 37.283 29.063 
40.546 37.021 27.744 
38.625   35.8 28.865 
34.677 41.882 27.024 
33.601 42.787 27.408 
32.346 42.427  26.62 
 31.26  42.39 27.192 
33.975 44.245 27.143 
 32.75 45.178 27.345 
33.216 46.622 27.284 
 33.74 46.981 25.956 
34.213 48.219 25.774 
34.215 49.102 26.766 
34.688 48.552 24.599 
35.487 42.259 26.551 
33.402 42.664 28.452 
34.753 44.537 27.821 
34.325  44.34 26.133 
32.029 44.999 26.571 
32.303 44.984 28.302 
32.385 47.262 27.513 
 33.99 46.766 28.013 
33.743  46.31 25.202 
33.852 48.845 27.672 
34.579 50.031 26.613 
 34.69  47.88 23.845 
35.053 49.482 24.447 
32.521 42.135 25.341 
31.334 41.733 24.571 
 30.68 40.523 25.194 
29.464 40.464 25.367 
  31.7 41.433 23.123 
 31.94 42.712 22.334 
31.425 43.778 22.738 
32.656 42.621 21.316 
33.434 42.187 24.911 
30.633 42.541 24.583 
32.594 40.839 23.105 
30.899 40.886 22.667 
31.474 39.514 25.556 
30.853 38.311  26.12 
30.303 38.602 27.514 
29.209 38.158 27.872 
31.868 37.142  26.17 
31.985 36.483 24.803 
32.828 37.041 23.841 
31.234 35.349 24.518 
32.919 36.428 22.592 
31.313 34.736 23.285 
32.158 35.297 22.346 
32.235 34.689 21.123 
32.476 39.577 25.445 
30.038 38.024 25.489 
32.828  37.52 26.464 
31.535 36.416 26.886 
33.401 37.934 24.061 
30.575 34.941 25.275 
33.575 36.829 21.827 
30.735 33.847  23.06 
31.653 33.926 21.108 
31.088 39.349 28.316 
30.626 39.498 29.696 
29.384 40.394   29.8 
28.517 40.116 30.621 
31.717 40.103 30.581 
31.521 39.952 32.103 
31.365 38.511 32.532 
32.695 40.627 32.817 
31.941 39.778 27.986 
30.379  38.53 30.077 
32.646 39.634 30.322 
31.773 41.152  30.36 
30.627 40.475 32.373 
32.257 37.949 32.254 
31.231 38.465 33.613 
30.495 38.076  32.04 
32.725 41.683 32.551 
32.571 40.528 33.896 
33.628  40.15 32.515 
29.397 41.449 28.981 
28.203 42.302 28.972 
26.974 41.452 28.666 
25.908 41.567 29.248 
28.327 43.387  27.91 
29.052 44.652 28.311 
29.644  44.69   29.4 
29.016 45.614  27.52 
30.195  41.65 28.395 
28.087 42.759 29.932 
 28.85 42.965 27.073 
27.334 43.662 27.609 
27.103  40.57 27.675 
25.957 39.795 27.201 
25.492 38.791 28.242 
24.294 38.514 28.423 
 26.34 39.122 25.883 
28.006 40.434 27.244 
25.152 40.473 27.008 
26.607 39.892 25.141 
27.202 38.457 26.048 
25.488 38.533  25.51 
26.469 38.226 28.954 
26.192 37.284 30.027 
25.455  37.99 31.169 
24.437 37.492 31.652 
27.486 36.643 30.553 
27.272 35.695 31.732 
26.302  34.56 31.442 
28.602  35.09 32.184 
27.429  38.46 28.742 
25.562 36.509 29.644 
27.939 36.091 29.753 
28.148 37.427 30.867 
26.876 36.265 32.546 
26.679 33.962 30.613 
26.203 33.931 32.327 
25.328 34.972 31.179 
29.279 35.887 32.491 
28.429 34.417 33.025 
29.047 34.533  31.36 
26.008 39.139 31.565 
25.385 39.876 32.664 
 23.98 40.342 32.299 
23.069 40.353 33.122 
26.287 41.063 33.034 
27.473 40.597 33.824 
27.789 39.291 34.094 
28.475 41.417 34.432 
29.387 40.541 35.071 
28.702  42.79 34.515 
 28.95 39.265 34.851 
30.509 41.007 35.773 
29.806 43.259 35.208 
30.704 42.358 35.835 
 26.84 39.493 31.115 
25.316 39.226 33.511 
26.626 41.541 32.135 
25.725 41.763 33.621 
27.224 38.424  33.77 
29.404 38.428 35.188 
 28.02 43.486  34.04 
31.197 40.319  36.25 
29.985 44.326 35.273 
 31.56 42.748 36.372 
23.771 40.689 31.029 
22.419 40.989 30.553 
21.509 39.779 30.657 
 20.35 39.866 31.078 
22.564  41.48 29.107 
21.242 41.683 28.371 
20.372 42.715 29.059 
20.907 43.742 29.523 
19.146 42.503 29.138 
24.551 40.745 30.389 
22.011 41.779 31.147 
23.087 42.417 29.122 
23.142 40.757 28.564 
21.448 42.012 27.371 
20.714 40.749 28.339 
22.043 38.626 30.243 
21.256 37.393 30.278 
20.878 36.981 31.688 
19.842 36.334 31.887 
22.001  36.27  29.57 
22.995 38.606 29.904 
20.349 37.572 29.739 
22.179 36.552 28.521 
22.964 36.095 30.072 
21.397  35.35 29.604 
21.711 37.329 32.674 
 21.43 36.863 34.033 
20.375 37.706  34.75 
19.989  37.38 35.882 
22.715 36.852 34.864 
23.784 35.847 34.431 
24.999 35.951 35.347 
23.233 34.434 34.448 
22.521 37.904 32.485 
21.067 35.859 33.971 
23.147 37.833 34.813 
22.448 36.632 35.879 
24.089 36.082 33.433 
24.701 35.736 36.374 
25.755 35.232 35.032 
25.411 36.958 35.292 
22.388 34.364 33.763 
24.011 33.736 34.137 
22.904 34.183 35.457 
19.933 38.767 34.093 
18.847 39.599 34.611 
19.145 40.055 36.039 
 18.48 39.681 37.008 
17.538 38.806 34.563 
16.389 39.611 35.157 
16.238 40.804 34.803 
15.647 39.039 35.987 
20.358 39.009 33.209 
18.748 40.464 33.989 
17.309 38.569 33.542 
17.657 37.898 35.123 
20.191 40.858 36.156 
20.762 41.285 37.401 
19.941 42.363  38.11 
20.157 42.531  39.32 
22.176 41.843 37.138 
23.172 40.821 36.555 
24.445 41.557 36.144 
23.489 39.691 37.523 
20.618 41.195 35.305 
20.845 40.437 38.048 
 22.09 42.659 36.446 
22.571 42.203 38.068 
22.735 40.395 35.676 
24.882 42.043 37.017 
25.159 40.845  35.73 
24.204 42.308 35.393 
22.572 39.157 37.773 
24.195 39.002  37.06 
23.928 40.102 38.432 
19.047 43.044 37.407 
18.309 44.143 38.066 
19.152 45.384 38.251 
20.218  45.54 37.655 
18.873 42.817  36.44 
17.457 44.394 37.465 
17.979 43.806  39.03 
18.698 46.327 39.091 
19.299 47.651 39.144 
19.911 48.006 40.499 
20.132 49.189 40.772 
18.301 48.757 38.752 
17.012 48.749 39.544 
16.942 48.077 40.585 
16.045  49.44 39.146 
17.921 46.113 39.699 
 20.09 47.669 38.424 
18.779 49.706 38.898 
18.057 48.634 37.713 
20.198 47.005 41.337 
20.914 47.233 42.595 
22.003 46.182 42.799 
22.039 45.391 43.741 
19.979 47.218 43.808 
19.013 48.402 43.891 
19.681 49.691 44.329 
20.362  50.31 43.191 
 21.21 51.313 43.328 
21.493 51.807 44.523 
21.784 51.825 42.249 
19.913 46.066 41.098 
21.381 48.195 42.544 
  19.4 46.317 43.772 
20.584 47.219 44.695 
18.577 48.555 42.922 
 18.24 48.162 44.596 
18.939 50.366 44.709 
20.397 49.477 45.098 
20.175 49.956 42.263 
21.057 51.418 45.346 
22.145 52.574  44.61 
 21.57 51.448 41.337 
22.436 52.591 42.339 
22.956 46.217 41.886 
 24.06  45.26 41.899 
25.235 45.722 42.751 
25.635 46.886  42.67 
24.563 45.067 40.445 
25.733 44.102 40.391 
23.381 44.611   39.6 
22.922 46.921 41.162 
23.704 44.322 42.272 
24.893 46.016 40.076 
25.424 43.132 40.783 
26.063 43.987 39.359 
26.554 44.491 40.994 
22.598 45.368 39.632 
23.705 44.466  38.57 
22.994 43.671 39.994 
25.771 44.818 43.561 
27.055 45.077  44.22 
28.112 44.303 43.424 
27.985 43.098 43.212 
27.017  44.67 45.693 
28.406 44.732 46.308 
26.045 45.548 46.493 
25.291 43.945 43.725 
27.272 46.123 44.156 
26.674 43.659 45.749 
28.791 45.749 46.236 
28.353 44.438 47.357 
29.071 44.053 45.774 
25.041 45.447 46.082 
26.043 45.231 47.536 
 26.36 46.589 46.431 
 29.11 45.019 42.941 
30.213 44.406 42.217 
31.349 44.133  43.19 
31.647 45.007 44.027 
30.675 45.353  41.11 
29.687 45.612 39.977 
30.132 46.831 39.153 
29.541 44.423 39.059 
29.108  46.02 43.078 
29.886 43.484 41.784 
30.904 46.297 41.564 
31.565 44.938 40.677 
28.731 45.825 40.407 
31.119 46.643  38.73 
29.419 47.005 38.348 
30.175 47.709 39.797 
29.183 43.565 39.629 
28.827 44.658  38.27 
30.508 44.185 38.615 
31.965 42.961 43.065 
33.139 42.609 43.842 
  34.2 42.187 42.823 
33.975   41.2 42.118 
32.921 41.443 44.824 
34.221 41.195  45.57 
31.804 41.706 45.817 
31.602 42.291 42.403 
33.481 43.468 44.379 
32.678 40.565 44.262 
34.504 42.094 46.117 
34.087 40.371 46.272 
35.006  40.94 44.858 
30.869 41.865  45.28 
31.699 40.848 46.482 
32.041 42.593 46.404 
35.276 42.953 42.735 
36.132 42.787  41.56 
37.595 42.723 41.908 
38.037  43.27 42.918 
35.928 43.937  40.55 
34.475 43.889  40.03 
 36.25  45.32 41.117 
35.498 43.627 43.453 
35.863  41.87  41.08 
36.579 43.763 39.719 
33.786 44.004 40.866 
34.318 44.696 39.316 
34.295 42.931 39.542 
37.293 45.349 41.435 
36.083 46.075  40.35 
35.605 45.522 41.972 
38.319 42.061 40.996 
39.757 41.897 41.101 
40.438  41.97 39.745 
39.872 41.399 38.812 
40.024 40.498 41.642 
41.448 40.143 41.902 
 42.35 40.802 42.672 
42.072  39.02 41.396 
43.333 39.017 41.839 
43.523 40.073 42.618 
37.843 41.658 40.201 
40.166 42.633 41.761 
 39.49 40.398 42.566 
39.639 39.794 40.929 
42.184  41.72 43.223 
44.081  38.27   41.6 
44.383 40.307 43.092 
 41.62 42.562 39.631 
42.447  42.41 38.407 
41.667 42.754 37.154 
41.057 43.828 37.073 
43.005 40.979 38.414 
44.076 40.716 37.371 
45.238 41.136 37.461 
43.673 40.059 36.379 
41.965 43.129 40.392 
43.272 43.088  38.48 
43.427 40.789 39.382 
42.192 40.302 38.238 
41.633 41.891  36.13 
40.838 42.279 34.952 
39.366 42.276  35.24 
38.618 42.889  34.49 
41.168 41.297 33.818 
42.439 41.742 33.159 
 43.67 41.147 33.184 
42.567 42.939 32.377 
43.915 42.992 31.937 
41.678 43.936 31.985 
44.564 41.888  32.45 
 44.37 44.034 31.137 
42.152 44.973 31.192 
43.492 45.016 30.774 
 42.13 41.012 36.164 
41.128 43.264  34.65 
41.294 40.309 34.219 
 40.37 41.292   33.1 
43.905 40.226 33.706 
45.537 41.662  32.31 
40.639 43.904 32.292 
45.402 44.066 30.807 
41.475 45.764  30.89 
43.833 45.838 30.157 
 38.94 41.556 36.281 
37.521 41.614 36.673 
 37.21 43.049 37.097 
36.064 43.487 36.956 
39.587 40.975 36.796 
36.901 41.337 35.842 
 37.34 40.945 37.493 
  38.2 43.774 37.617 
37.958  45.17 38.013 
37.939  46.06 36.782 
37.128 46.986 36.693 
38.989 45.708 39.015 
40.307  45.76 38.471 
39.115 43.366 37.739 
36.993 45.221 38.472 
38.699 46.698 39.308 
38.998 45.068 39.876 
40.913 46.101 39.133 
38.847 45.841 35.818 
38.714 46.678 34.614 
37.358 46.474 33.957 
36.685 47.421 33.555 
39.863 46.382 33.655 
39.575 45.147 35.913 
38.787 47.703 34.913 
40.821 46.603  34.15 
39.835  45.32 33.367 
39.761 47.008 32.756 
36.937 45.218 33.839 
35.628  44.94  33.23 
34.498 45.456 34.103 
 33.55 46.038  33.61 
  35.5  43.42 33.089 
36.338 42.774 31.976 
 36.54 41.291 32.285 
35.671 43.016 30.624 
37.516 44.457 34.167 
35.575 45.398 32.264 
35.795 42.978 34.021 
34.468 43.194 32.897 
37.298 43.247 31.964 
35.571 40.796 32.343 
37.135 40.832 31.495 
37.059 41.185 33.238 
35.595 44.088 30.443 
36.268 42.556 29.837 
34.674 42.576 30.627 
 34.58 45.212 35.421 
33.455   45.7 36.241 
33.432 47.206 36.387 
32.332 47.793 36.427 
35.364 44.723 35.828 
32.537 45.387 35.782 
33.532 45.264 37.219 
34.587 47.876 36.522 
34.564 49.343 36.597 
33.949 49.933 35.337 
33.145 50.877 35.358 
35.973 49.878 36.788 
36.633 49.611 38.128 
35.917 49.343  39.29 
38.024 49.653 38.225 
36.599 49.145 40.487 
38.719 49.478 39.404 
 37.98 49.231 40.562 
35.463 47.376 36.571 
 33.97 49.635 37.438 
36.592  49.44 36.029 
35.938 50.941  36.65 
34.834 49.289 39.263 
38.592 49.832 37.319 
36.035 48.918 41.384 
39.801 49.532 39.431 
38.483 49.106 41.514 
34.346 49.352 34.189 
 33.82 49.841 32.911 
32.315 49.609 32.793 
31.542 50.486 32.369 
34.556 49.129 31.772 
34.195 49.639 30.402 
33.995 50.855 30.181 
34.125 48.783 29.493 
35.002 48.585 34.208 
34.011 50.892  32.84 
35.611 49.263 31.916 
34.319 48.084 31.818 
31.913 48.395 33.172 
30.476 48.068 33.175 
 29.75 49.032 34.099 
28.694 49.554 33.741 
30.261 46.611 33.577 
28.828 46.175 33.402 
28.318 45.595  32.27 
27.742 46.271 34.329 
26.612 45.728 33.695 
27.608 46.754 35.634 
26.985  45.32 32.428 
25.355 45.645 34.293 
26.349 46.664  36.22 
25.244 46.122 35.572 
32.591 47.702 33.455 
30.097 48.202 32.184 
30.888  45.99 32.968 
30.534 46.494 34.608 
28.889 45.383 31.373 
 26.38 44.894  31.74 
 28.45  47.18 36.167 
24.505 45.222 33.769 
26.223 47.035  37.23 
24.289 46.077 36.082 
30.318 49.317 35.273 
29.681 50.254 36.196 
29.536 51.649 35.609 
28.458 52.259 35.713 
30.486 50.294 37.487 
31.194 48.883 35.525 
28.703 49.885 36.424 
30.513 49.288 37.935 
31.513 50.627 37.268 
30.016 50.997 38.191 
30.606 52.155 34.975 
30.542 53.466 34.362 
  29.4 53.511 33.348 
  28.7 54.509  33.28 
31.866 53.808 33.655 
31.878 55.255   33.2 
33.129 55.621  32.39 
33.156 54.817 31.154 
32.361  55.18 30.139 
31.597 56.261  30.27 
32.352 54.479 29.018 
 31.46 51.618 34.925 
30.358 54.195 35.123 
32.679 53.647 34.336 
31.983  53.17   32.8 
31.013 55.428 32.589 
31.836 55.886 34.066 
33.102 56.664  32.14 
34.006 55.415 32.972 
 33.76 54.012 31.075 
31.617 56.793 31.128 
30.998 56.551  29.51 
32.942 53.664 28.928 
31.757 54.759 28.253 
29.241 52.448 32.586 
28.232 52.349 31.535 
26.848 52.005 32.068 
25.848 52.171 31.365 
28.662 51.293  30.49 
 29.86  51.81 29.684 
30.291  50.77 28.661 
30.816 49.552 29.236 
30.233 48.353 29.192 
29.065 48.206 28.581 
30.797 47.271 29.758 
29.851 51.658 32.737 
28.172 53.297 31.042 
28.937 50.386 30.994 
27.844 51.098 29.825 
29.583 52.713 29.176 
30.676  52.01 30.351 
29.439 50.518  28.06 
31.051 51.203  28.04 
31.703 49.615 29.715 
28.618 49.002 28.148 
28.623 47.299 28.548 
31.686 47.354 30.231 
30.333 46.376 29.709 
26.768 51.526  33.31 
25.438  51.21 33.853 
 25.33 51.745  35.28 
24.841 51.037 36.171 
25.186 49.714 33.849 
25.383 49.061 32.525 
24.477 48.637 31.608 
 26.63 48.777  32.01 
26.489   48.2 30.825 
25.208 48.103 30.569 
27.601 51.382 33.864 
24.697 51.688 33.248 
25.857 49.258 34.551 
24.173 49.544  34.16 
 27.51 48.977 32.464 
23.397 48.704 31.678 
27.293 47.867  30.18 
 25.75 52.995 35.481 
25.935 53.525 36.838 
24.649 53.489 37.662 
24.735 53.338 38.893 
26.513 54.937 36.783 
25.559 55.999 36.283 
26.311 57.249  35.86 
27.316 56.896  34.85 
28.249 57.763 34.456 
28.266  58.98 34.995 
29.153 57.424 33.542 
25.945 53.587 34.687 
26.652 52.902 37.331 
26.824 55.209 37.774 
27.366 54.922 36.132 
25.015 55.614 35.441 
24.872 56.251 37.068 
25.622 57.958 35.445 
26.798 57.679 36.714 
27.301 55.971 34.444 
27.579 59.235  35.69 
28.967 59.649 34.708 
29.138 56.499 33.136 
29.854 58.091 33.254 
23.474 53.625 37.043 
22.259 53.676 37.853 
21.945  52.31  38.44 
21.059 52.146 39.301 
21.054  54.15 37.032 
21.361 55.352 36.139 
21.869 56.544 36.916 
22.767 56.422 37.776 
21.347 57.655 36.669 
23.426 53.692 36.037 
22.415 54.363 38.658 
20.727  53.34  36.41 
20.268 54.422 37.709 
22.107 55.066 35.423 
20.463 55.635 35.625 
22.625 51.257 37.965 
22.274 49.921  38.44 
23.264 49.415 39.484 
23.134 48.258 39.918 
22.278 48.931 37.267 
21.304  49.28 36.164 
21.457 48.342 34.965 
21.256 46.953 35.366 
21.459 45.909 34.562 
21.862 46.079 33.302 
21.254 44.688  35.03 
23.366 51.385 37.291 
21.295 49.948 38.871 
23.266 48.906 36.849 
22.026 47.959 37.645 
20.303   49.2 36.544 
21.485 50.288 35.844 
 20.73 48.602  34.22 
22.443 48.451 34.557 
20.944 46.772  36.31 
22.019  47.01 32.943 
22.011 45.277 32.707 
20.949 44.557 35.984 
21.404 43.888 34.433 
24.246 50.242 39.826 
25.312 49.821 40.723 
25.094 50.408 42.114 
25.132  51.62  42.35 
26.701 50.177 40.179 
27.785 49.676 41.114 
 26.87 49.581  38.78 
24.253 51.182 39.455 
25.261 48.756 40.809 
26.778 51.242 40.108 
27.711 48.592  41.21 
28.763 49.938 40.711 
27.662 50.136 42.095 
26.106 49.986 38.117 
27.857 49.834 38.394 
26.768 48.497 38.832 
24.812 49.492 43.024 
24.584 49.813 44.426 
25.883  50.02 45.195 
25.962 50.828 46.133 
23.734 48.699 45.064 
23.381 48.995 46.527 
22.457  47.88 47.007 
21.214 48.165 47.348 
22.946 46.744 47.004 
24.751 48.526 42.734 
24.023 50.723 44.471 
22.825 48.596 44.503 
24.285 47.779 45.022 
24.272 49.014 47.123 
22.881 49.941   46.6 
  20.6 47.429 47.667 
20.883 49.117  47.29 
26.943 49.329 44.826 
28.217 49.486 45.542 
29.303 48.713 44.784 
28.986 47.829 43.966 
26.879 48.688 44.048 
28.479 50.525 45.588 
28.123 49.096 46.537 
30.545 49.086 45.054 
 31.68 48.447   44.4 
32.764 48.097 45.422 
33.293 49.014 46.045 
32.248  49.33 43.284 
31.191 49.753 42.259 
33.426 48.619 42.624 
31.739 50.802 41.292 
30.708 49.825 45.723 
31.336 47.536 43.957 
32.625 50.221 43.742 
30.879 48.871   41.7 
30.335 50.164 42.795 
 33.09 47.671 42.203 
33.831 49.246  41.83 
  34.2  48.43 43.368 
32.595 50.391 40.756 
30.963 51.079 40.579 
32.051 51.684 41.851 
33.058 46.807 45.575 
34.191 46.395 46.387 
  35.3  45.95 45.427 
35.004  45.17 44.514 
33.908 45.266 47.362 
32.487 46.107 45.122 
34.539 47.243 46.938 
33.116 45.575 48.062 
33.579 44.375 46.806 
34.824  45.03 47.925 
36.492 46.487 45.654 
37.564 46.162 44.703 
38.861 45.927 45.438 
39.069 46.444 46.532 
37.695 47.264 43.649 
38.174 48.593 44.192 
37.279 49.478 44.785 
39.509 48.978 44.128 
37.745 50.692 45.273 
39.993 50.184 44.609 
39.071 51.039 45.193 
 39.51 52.269 45.696 
36.655 47.093 46.445 
37.299 45.255 44.202 
38.394 46.935 42.904 
36.734 47.412 43.197 
36.228 49.222 44.864 
40.215 48.292 43.674 
37.044 51.383 45.729 
41.042 50.446 44.533 
40.457  52.35  45.56 
39.736 45.144 44.809 
41.033  44.87 45.393 
42.028 44.565 44.267 
41.551 43.935 43.313 
40.924 43.671 46.342 
40.316 42.453 45.648 
39.275 41.431 46.723 
37.773 42.431 46.617 
39.493 44.738 43.917 
41.366 45.728 45.939 
41.904 43.417 46.695 
40.303 43.943 47.175 
39.717 42.798 44.827 
41.116 41.844 45.276 
 37.98 43.445 46.994 
37.445 42.489 45.567 
 36.98 41.968 47.224 
43.258 44.982 44.431 
44.338 44.665 43.498 
 43.84 44.793 42.065 
43.783 43.843 41.298 
44.858 43.247 43.787 
45.874 43.334 44.936 
47.136 44.021 44.431 
 47.63  43.51 43.391 
47.599 45.027 45.005 
43.471 45.549  45.24 
45.137 45.361 43.647 
44.042 42.612 44.071 
45.334 42.849 42.911 
45.455   43.9 45.745 
46.115 42.345 45.278 
43.377 46.012 41.795 
42.587 46.303 40.619 
43.389 47.041 39.567 
44.469 47.565 39.857 
41.456 47.227  41.06 
43.586 46.764 42.437 
42.187 45.399 40.211 
40.845 46.722 41.823 
 41.88 48.151 41.481 
40.826 47.476 40.191 
42.816 47.148 38.374 
43.459 48.005 37.369 
 42.66  49.31 37.387 
41.688 49.496 36.663 
 43.49 47.299 36.016 
 44.27 45.975 36.009 
44.038 48.259 34.963 
44.027 45.179 34.732 
41.962 46.652 38.163 
44.463 48.209 37.678 
42.478 47.076 35.749 
45.332 46.203 36.098 
43.952 45.386  36.87 
45.047 48.564  35.24 
44.063  47.76 33.994 
43.396 49.137 34.903 
44.345 45.766 33.871 
44.597  44.25 34.768 
42.965 44.949 34.643 
 43.08 50.196 38.305 
42.197 51.305 38.626 
42.417 52.486 37.695 
41.587 53.398 37.704 
42.424 51.729 40.072 
43.979 50.096 38.755 
41.185 50.974 38.523 
 42.21 50.881 40.742 
43.471 52.043 40.201 
41.755 52.568 40.318 
43.523 52.494 36.958 
43.876 53.563 36.042 
45.007 53.105 35.127 
45.691  52.13  35.42 
44.351 54.806 36.808 
45.702 54.555  37.49 
46.159 55.863 38.662 
47.913 55.978 38.326 
44.155  51.71 37.039 
43.023 53.818 35.449 
44.453 55.623  36.12 
43.623 55.056 37.555 
 45.65 53.623  38.02 
46.461 54.493 36.733 
 48.39 55.007 38.529 
48.067 56.248  37.27 
48.361  56.75 38.971 
45.243  53.82 34.034 
46.425 53.552 33.215 
 47.67  53.82 34.063 
47.748 54.732 34.899 
 46.32 54.563 32.071 
44.883 54.995 32.065 
 44.46 54.959 33.514 
46.419 52.549 32.845 
46.965 55.402 32.249 
 46.58 54.104 31.137 
44.789 55.987 31.668 
44.289 54.319 31.481 
44.716 55.871 34.018 
43.405 54.783 33.608 
48.693 52.998 33.863 
49.917 53.192 34.639 
51.114 53.264 33.697 
50.954 53.091  32.49 
50.097  52.04 35.638 
50.108 50.671 34.962 
49.024 52.101 36.722 
50.665 49.575 35.855 
48.626 52.251 33.187 
49.844 54.112 35.179 
51.045 52.172 36.114 
49.082 50.428 34.687 
50.717 50.749 34.062 
48.039 52.021 36.264 
49.167 51.277 37.422 
  49.1 53.048 37.257 
50.057 49.495 36.756 
50.648 48.625  35.32 
51.692 49.816 36.131 
52.263 53.511  34.32 
 53.56 53.501 33.655 
54.385 52.325 34.153 
54.055 51.721 35.181 
54.279 54.822 33.923 
53.448 56.044 33.572 
53.094 56.108 32.104 
53.816 55.519 31.275 
52.083 56.747 31.745 
52.236 53.717 35.309 
53.408 53.397 32.601 
54.528 54.868 34.965 
55.179 54.844 33.339 
 52.54 56.017 34.143 
54.007 56.924 33.829 
55.469 51.938 33.465 
 56.25 50.795 33.917 
56.823 50.999 35.315 
56.917 50.038 36.078 
57.383  50.47 32.916 
56.803 49.671 31.779 
56.686  50.08 30.472 
56.252 48.356 31.846 
55.825 48.021 30.539 
56.077  47.42 32.875 
56.092 49.084 29.718 
55.237 46.796 30.237 
55.495  46.21 32.564 
55.075 45.889 31.268 
55.743 52.438 32.633 
55.597 49.948 33.954 
57.805 51.383 32.539 
58.147 49.899 33.407 
 57.01 51.041 30.089 
 55.89 49.132  28.73 
 56.39 47.642 33.889 
54.918 46.561 29.228 
55.357 45.479 33.353 
54.621 44.925 31.072 
57.171  52.23 35.663 
 57.62 52.517  37.02 
56.595 52.203 38.091 
56.967 52.054 39.253 
57.965 54.007 37.091 
57.126 52.975 34.983 
58.505  51.95 37.216 
58.764 54.233 36.368 
57.072 54.603 36.848 
58.308 54.257 38.106 
55.317 52.137 37.713 
54.259 51.812 38.652 
54.032 50.319 38.793 
53.314 49.854 39.702 
52.913 52.395 38.209 
53.004 53.885 37.931 
53.416 54.635  38.84 
52.667 54.257 36.786 
 55.08 52.319 36.748 
54.512 52.215  39.61 
52.596 51.894 37.314 
 52.19 52.231 38.986 
54.619 49.588 37.843 
54.383  48.14 37.831 
 55.29 47.503 38.878 
56.455 47.919 38.929 
54.649 47.551 36.447 
54.025  46.16 36.337 
52.687 45.997 36.007 
54.789 45.024 36.589 
52.134 44.734 35.938 
54.227 43.765 36.515 
52.889 43.594 36.197 
55.212 50.021 37.149 
53.364 47.954 38.097 
 54.22 48.192   35.7 
55.708 47.479 36.289 
52.073 46.867 35.803 
55.836 45.128 36.847 
51.088 44.628 35.675 
54.843 42.895 36.708 
52.445 42.606 36.152 
54.773  46.58 39.681 
55.629 46.043 40.753 
56.915 45.465 40.165 
56.936 44.783 39.138 
54.779 44.965 41.424 
53.614  44.75 40.522 
53.427 46.003 39.706 
55.862 46.814 41.456 
55.342 44.058  41.53 
54.448 45.297 42.389 
53.803 43.916 39.873 
52.732 44.557 41.104 
53.086 45.772 38.715 
 52.73  46.67 40.176 
58.015 45.769 40.838 
59.349 45.459 40.328 
59.571 43.959 40.204 
60.257  43.56  39.27 
60.418 46.006 41.312 
60.317 47.464 41.822 
60.954 48.547  40.93 
 60.39 49.663  40.86 
61.994 48.294 40.287 
57.939  46.42 41.604 
59.496 45.918 39.348 
60.364 45.382 42.207 
61.408 45.838 40.887 
59.272 47.713 42.018 
60.827 47.504 42.787 
59.016 43.154 41.105 
59.337  41.72  41.11 
59.002 41.102 39.759 
59.781 40.282 39.234 
58.639 41.032 42.291 
57.344 40.318 42.051 
56.853 39.172   42.9 
56.819 39.318 44.231 
56.451 38.105 42.372 
58.373 43.529 41.787 
60.393 41.625 41.256 
59.327  40.31 42.687 
 58.45 41.787  43.03 
 56.58 41.071 42.105 
  57.4 39.938 41.049 
56.493 38.558 44.811 
 57.12 40.187 44.649 
57.861 41.495 39.154 
57.502 40.808 37.908 
57.525 41.721 36.683 
57.058 41.361 35.605 
56.115 40.174 38.014 
56.081 38.961  38.92 
56.674 37.925  38.55 
55.457 39.054 39.995 
57.282 42.228 39.539 
58.213 40.024 37.749 
55.433 40.907 38.401 
  55.8 39.876 37.033 
 58.09 42.904 36.854 
58.151 43.884 35.758 
58.809 43.305 34.521 
58.214 43.389 33.428 
58.858 45.156 36.248 
58.853 46.261 35.204 
59.606 47.468 35.724 
58.894 48.118 36.807 
59.523 48.772  37.78 
60.846 48.854 37.805 
58.798 49.338 38.734 
58.486 43.139 37.752 
57.147 44.148   35.5 
58.357  45.51 37.128 
59.875 44.914 36.488 
59.326 45.906 34.309 
 57.84 46.541 34.988 
60.568 47.151 36.079 
59.734 48.169 34.922 
57.885 48.074 36.824 
61.392 48.418 37.076 
61.308 49.352 38.552 
57.791  49.27 38.709 
59.254 49.838 39.485 
60.004 42.734 34.612 
60.644 42.187 33.423 
59.825 41.062 32.791 
59.785 40.948 31.559 
62.025 41.619 33.766 
63.073 42.673 34.052 
 62.84 43.866 33.802 
64.163 42.305 34.541 
 60.47 42.679 35.507 
60.764 42.971 32.704 
61.928 40.997 34.635 
62.362 41.026 32.938 
59.191 40.227 33.609 
58.385 39.132 33.098 
57.188 39.635 32.292 
 56.87 39.145  31.21 
57.861 38.274 34.251 
57.011 37.076 33.832 
57.725 36.182 32.843 
56.648 36.246 35.068 
59.271 40.356 34.607 
58.995 38.522 32.465 
58.705 37.907 34.803 
57.264   38.9 34.886 
56.109 37.435 33.382 
58.643 35.803 33.292 
57.079 35.345 32.577 
57.968 36.752 31.947 
56.084 36.862 35.768 
56.042 35.391 34.768 
 57.56 35.892  35.55 
56.547 40.653 32.857 
55.404 41.215 32.142 
55.847 41.957 30.885 
55.121 41.972 29.874 
54.589 42.159 33.044 
53.597 41.352 33.882 
54.066 40.617 34.972 
52.251 41.354 33.572 
53.169 39.871 35.741 
51.357 40.614 34.329 
51.827 39.896 35.405 
56.841 41.025 33.749 
54.768 40.407 31.845 
55.255 42.691 33.696 
54.052 42.859 32.433 
55.121 40.625  35.22 
51.892 41.939 32.733 
53.519 39.285 36.583 
50.303 40.601 34.077 
51.124 39.332 36.009 
 57.03  42.57 30.923 
57.516 43.141 29.647 
57.726 42.036 28.631 
57.404 42.184 27.441 
58.779 43.955 29.934 
58.445  45.22 30.714 
59.655 45.914 31.305 
59.495 47.136 31.811 
60.748  45.35 31.308 
57.565 42.642 31.777 
56.768 43.806 29.271 
59.459 43.357  30.51 
59.241 44.226 29.005 
57.953 45.905 30.052 
57.781 44.957 31.515 
60.286 47.621 32.212 
58.584 47.571 31.793 
58.238 40.885  29.09 
58.452  39.78 28.177 
57.135 39.227 27.626 
57.035 38.852 26.464 
59.225 38.665 28.865 
58.472 40.788 30.067 
59.037 40.134 27.354 
60.201 39.048   29.2 
58.653 38.306 29.734 
59.378 37.835 28.158 
56.098 39.162 28.465 
54.778 38.759 27.975 
54.319 39.641 26.806 
 53.74 39.097 25.866 
 53.69 38.839 29.042 
53.775 37.859 30.204 
 54.31 36.582 30.034 
53.304 38.241 31.453 
54.362 35.714 31.113 
53.369 37.376 32.538 
53.906 36.125 32.347 
56.223 39.392 29.441 
 54.84 37.748  27.63 
53.716  39.83 29.453 
52.748 38.678 28.554 
54.682 36.271 29.064 
52.878 39.229 31.584 
54.761 34.713 30.986 
53.005 37.681 33.513 
53.973 35.445 33.188 
54.595  40.94 26.925 
54.251 41.965 25.947 
55.309 42.071 24.861 
55.576 43.116 24.283 
54.098 43.312 26.674 
52.922 43.188 27.651 
52.807 44.348 28.589 
52.606 45.656 27.945 
51.414 46.262 27.935 
50.342 45.702   28.5 
51.304 47.456 27.353 
55.081 41.238  27.76 
53.317 41.709 25.493 
54.997  43.54 27.213 
53.901 44.091 25.963 
52.013 43.118 27.084 
53.052 42.294  28.23 
51.974 44.167 29.241 
53.709 44.397 29.167 
 53.39 46.108 27.496 
 50.42 44.799 28.944 
49.454 46.181 28.482 
52.112 47.886 26.926 
50.412  47.93 27.339 
55.962 40.951 24.585 
56.971 40.867 23.533 
56.731 39.587 22.768 
55.878 38.763  23.13 
58.381 40.831 24.142 
58.646 39.499 24.563 
55.753 40.121 25.123 
 56.88 41.707 22.875 
59.103 41.129 23.406 
58.432 41.495 24.983 
59.524 39.454 24.948 
57.526 39.357 21.725 
57.367 38.089 21.007 
57.677  36.88 21.868 
57.362 35.754 21.487 
58.287 38.105 19.777 
57.861 39.211 18.808 
56.353 39.331 18.713 
55.755 40.161 19.561 
55.705 38.685 17.886 
58.217 40.035 21.438 
56.354 38.015 20.671 
59.297 38.281 20.094 
58.228 37.156  19.28 
58.262 40.145 19.151 
58.253 38.989 17.834 
54.752 40.271 19.532 
56.307 40.678 20.231 
  58.3 37.059  23.03 
  58.6 35.919 23.872 
 57.36 35.428 24.607 
57.414 34.367 25.234 
59.676   36.3 24.894 
58.564 37.989 23.324 
58.973 35.126 23.258 
60.589 36.614 24.365 
 59.31  37.13 25.518 
59.901 35.432 25.532 
56.271 36.194 24.557 
55.102 35.804 25.354 
 54.54 34.459 24.992 
54.031  33.72 25.838 
 56.25 37.025 23.984 
 55.39 35.784 26.387 
54.335 36.541  25.21 
54.567 34.078 23.713 
53.874  32.84 23.345 
 54.57 31.645 23.972 
53.981 30.703 24.481 
53.806 32.712 21.811 
52.584 33.377 21.189 
52.641 34.875 21.059 
 53.69 35.502 21.292 
51.584 35.472 20.694 
55.052 34.628 23.018 
52.874 32.887 23.724 
54.685 33.164 21.395 
53.787 31.669  21.56 
52.452 32.967 20.206 
51.732 33.133 21.795 
55.924  31.67 23.944 
56.575 30.501 24.541 
56.366 30.474 26.047 
56.102 29.446 26.664 
58.068 30.561 24.222 
58.837 29.383 24.816 
60.314 29.463  24.46 
60.683 30.334 23.643 
61.107 28.664     25 
56.445 32.436 23.542 
 56.16 29.613 24.112 
58.194 30.553 23.156 
 58.47 31.471 24.622 
58.732 29.396 25.883 
58.432 28.468 24.428 
56.484 31.665 26.658 
56.298 31.723 28.108 
54.931 31.189 28.495 
54.792 30.402 29.427 
56.433 33.166 28.582 
57.838  33.76 28.593 
57.785 35.288 28.692 
58.638 33.161 29.733 
56.695 32.499 26.129 
57.051 31.129  28.58 
55.828 33.776 27.939 
56.053 33.215 29.583 
 58.32   33.5 27.673 
57.276 35.575 29.612 
58.799 35.687 28.698 
57.242 35.689 27.837 
58.704  32.08 29.603 
59.641 33.587 29.738 
58.145 33.383  30.68 
53.916 31.641 27.751 
52.569 31.317 28.246 
51.919 30.161  27.51 
51.462 29.227 28.158 
51.685 32.584 28.168 
50.236 32.233 28.493 
52.269 33.663 29.075 
54.064 32.172 26.904 
52.657 31.041 29.276 
51.718 32.947 27.163 
50.179 31.818   29.5 
49.622 33.131 28.436 
49.871 31.497 27.777 
53.281 33.903 28.749 
51.649 34.557 29.023 
52.296 33.299 30.103 
 51.84 30.208 26.178 
51.191 29.111 25.463 
51.938 27.794 25.626 
 51.28 26.762 25.812 
51.061 29.403 23.967 
50.375 30.717 23.596 
50.096 30.771 22.107 
49.073 30.892 24.371 
52.223 30.992  25.67 
50.207 28.987 25.865 
52.048 29.419 23.549 
50.499 28.603 23.525 
 51.03 31.524 23.848 
49.445 29.942 21.829 
49.608 31.714 21.863 
51.035 30.695 21.558 
49.284 30.898 25.441 
48.605 31.835 24.089 
48.398 30.068  24.14 
53.272 27.894 25.563 
54.021 26.634 25.694 
54.209 26.232 27.144 
54.046 25.057 27.509 
55.407  26.81 25.025 
56.158 25.468 24.991 
 57.52 25.595 24.343 
57.595 25.613 23.012 
58.528 25.708 25.047 
53.736 28.782 25.433 
53.487  25.86 25.185 
55.273 27.166 24.022 
55.981 27.523 25.584 
56.285 25.117 25.996 
55.576 24.759 24.436 
58.495 25.697 22.561 
56.752 25.542 22.461 
54.599  27.21 27.982 
55.069 26.835 29.318 
54.109 27.199  30.44 
54.342 26.862 31.608 
56.454 27.477 29.546 
57.522  26.71 28.747 
57.178 25.574 28.341 
58.603 27.274 28.518 
54.567 28.179 27.697 
55.197 25.773  29.33 
 56.43 28.499 29.221 
56.695 27.439 30.591 
53.004 27.857 30.146 
51.922 28.116 31.112 
52.409 28.956 32.301 
51.942 28.759 33.416 
51.259 26.817 31.578 
49.763 26.988  31.85 
49.191 25.946 32.435 
49.153 28.008 31.528 
52.893 28.204 29.203 
51.174 28.689 30.604 
51.388 26.073 30.817 
51.738 26.492 32.481 
48.205 25.971 32.653 
49.744 25.131 32.661 
53.294 29.909 31.995 
53.947 30.683 33.045 
52.961 31.487 33.876 
53.154 31.687 35.095 
55.025 31.591 32.418 
55.386 32.749 33.323 
56.264 30.733 32.124 
53.513 30.094 31.027 
 54.44 29.995 33.699 
54.651  31.98 31.495 
55.771 32.365 34.268 
56.148 33.362 32.843 
54.499 33.353 33.512 
55.998 29.934 31.431 
57.041 31.355  31.68 
56.635 30.298 33.053 
51.864 31.963 33.276 
50.991 32.799 34.124 
50.315 31.961 35.205 
50.299 32.358 36.374 
49.927  33.52  33.29 
49.739 34.971 33.737 
49.046 35.232 34.912 
50.232 36.029  33.02 
 48.85 36.522 35.366 
50.038 37.344 33.457 
49.348 37.584 34.633 
51.648 31.764 32.309 
51.599 33.537 34.604 
50.227 33.511 32.261 
48.994 33.001 33.395 
48.651 34.403 35.488 
 50.78 35.846 32.103 
 48.31   36.7  36.29 
50.426 38.172 32.876 
49.199 38.601 34.979 
49.771  30.81 34.812 
49.191 29.905 35.799 
50.198  29.31 36.755 
50.001 29.157 37.958 
48.533 28.737  35.03 
48.027 27.637 35.959 
47.378 29.283 34.203 
 49.76 30.564 33.833 
48.442 30.426 36.357 
49.258 28.315 34.367 
47.284  28.05 36.641 
47.574 26.841 35.368 
48.861 27.233 36.533 
47.754 30.024 33.498 
46.906 28.467 33.656 
46.647 29.749 34.863 
 51.35 28.885 36.234 
52.236 28.068 37.067 
53.295 28.865 37.811 
53.838 28.311  38.77 
52.948 26.996 36.239 
 52.04 26.048 35.476 
51.397 24.989  36.33 
51.507 24.971  37.57 
50.759 24.097 35.726 
51.606  29.12 35.286 
51.631  27.57 37.795 
 53.58 27.492 35.528 
53.552  26.41 36.905 
51.264 26.626 35.014 
52.623 25.561 34.718 
53.607 30.086 37.384 
54.663 30.864 38.048 
54.109 32.133 38.684 
54.351 32.383 39.875 
 55.78 31.207 37.054 
56.843 32.142 37.607 
57.833 32.681 36.595 
  58.5 33.786 36.928 
57.999 32.113 35.516 
53.114 30.481 36.597 
55.084 30.259 38.825 
56.257 30.293 36.756 
55.334 31.674 36.197 
56.344 32.977 38.058 
57.395 31.608 38.356 
59.171 34.181 36.284 
58.332 34.223 37.823 
53.387 32.917 37.874 
52.894 34.216 38.377 
51.866 34.031 39.473 
51.965 34.664 40.532 
52.321 35.057 37.229 
51.735 36.379 37.753 
53.374 35.358 36.176 
53.182 32.624 36.929 
53.726 34.747 38.791 
51.533   34.5 36.766 
52.518 36.952 38.249 
51.336 36.955 36.919 
50.936 36.166 38.463 
53.752 34.423 35.762 
52.931 35.955 35.379 
54.196 35.911 36.631 
50.876 33.171 39.201 
49.832 32.908 40.183 
50.417 32.451 41.507 
50.221 33.134 42.532 
48.838 31.897 39.614 
47.748 31.363 40.538 
46.888 32.491 41.071 
46.841  30.36 39.823 
50.852   32.7 38.308 
49.305 33.824 40.356 
48.349 32.364  38.78 
49.404 31.053 39.269 
48.215  30.87 41.365 
46.416 33.013 40.239 
46.119 32.083 41.727 
 47.51 33.189 41.632 
47.436 29.516 39.473 
46.078 30.002 40.515 
46.362 30.844 38.973 
51.144 31.355 41.674 
 51.65 31.054 43.017 
52.615   32.1 43.545 
52.738 32.333 44.751 
52.426 29.739 42.829 
51.887 29.137 41.577 
51.515  30.31 40.703 
50.839 30.916 43.701 
53.476 29.933  42.73 
 52.26 29.083 43.662 
52.634 28.533 41.099 
51.024 28.537 41.789 
52.349 30.622 40.103 
50.688 30.066 40.065 
53.343 32.765 42.642 
54.369 33.692 43.113 
53.736 34.936 43.712 
54.447 35.714 44.365 
53.187  32.63 41.654 
54.966 33.206 43.861 
54.992 33.977 42.288 
52.438  35.12 43.461 
51.792 36.318 44.027 
50.727 35.932  45.04 
49.758 36.655 45.282 
 51.24 37.197 42.906 
52.319  37.93   42.1 
51.711 38.569 40.857 
 53.01 38.997 42.937 
51.916  34.46 42.902 
52.543  36.88 44.542 
 50.68 36.576 42.234 
50.588  37.93 43.341 
53.053 37.215 41.789 
50.943 39.283 41.154 
 52.49 39.085 40.296 
51.265 37.795 40.232 
53.482 38.531 43.803 
53.769 39.496 42.335 
52.275 39.727 43.274 
 50.93 34.776 45.669 
50.135 34.271  46.79 
51.082 33.963 47.931 
52.084 33.259 47.693 
49.297 33.039 46.432 
48.204 33.378 45.393 
48.655 32.405 47.657 
47.646  32.13 44.744 
51.696   34.2 45.346 
 49.47 35.047 47.106 
49.951 32.315 45.993 
47.402 33.913   45.9 
48.643 34.019 44.629 
48.001  33.13 48.142 
48.072 31.535 47.354 
49.432 32.094 48.356 
47.207 31.488 45.508 
46.881 32.407  44.02 
48.448 31.594 44.237 
50.861 34.472  49.12 
51.831 34.381 50.198 
 51.86 33.012 50.875 
 52.93 32.577 51.324 
51.577  35.41 51.301 
51.528 36.876 50.907 
51.329 37.704 52.171 
52.768   37.3 50.156 
49.985 34.945 49.292 
52.801 34.568 49.787 
50.633 35.168 51.753 
52.359 35.299 52.028 
50.681 37.024  50.27 
52.159 37.528 52.856 
51.291 38.761 51.911 
50.395 37.414 52.652 
52.864 36.706 49.248 
52.692 38.355 49.894 
53.645 37.145 50.785 
50.751 32.318 50.971 
50.721 30.975 51.557 
50.754 29.872  50.51 
 50.31 30.065 49.373 
49.464 30.846 52.416 
48.194 30.937 51.576 
47.524 29.582  51.46 
46.256 29.701 50.716 
45.608 28.679 50.187 
46.102 27.453 50.307 
44.471 28.842 49.518 
49.891 32.722 50.631 
51.576 30.864  52.19 
49.482 29.897 52.918 
49.456 31.634 53.144 
47.514 31.626 52.039 
48.447  31.29 50.594 
48.178 28.907  50.94 
47.324   29.2 52.443 
45.857 30.622 50.604 
46.968 27.304 50.807 
45.613  26.67 49.899 
44.077 29.766 49.408 
    44 28.042  49.12 
51.265 28.692 50.856 
51.296  27.61 49.866 
49.911 27.109 49.499 
49.069 26.817 50.329 
52.061 26.474 50.569 
51.786 26.749 52.015 
51.834 28.262 52.138 
51.823 27.924 48.989 
51.682 25.513 50.278 
53.111 26.523 50.357 
50.819 26.377 52.294 
52.536 26.295 52.635 
 51.24 28.604 52.962 
52.842 28.612 52.253 
49.708  26.97  48.19 
48.519 26.325 47.657 
48.589 24.803 47.704 
49.669 24.193 47.591 
48.301 26.737 46.194 
47.954 28.206 45.964 
47.696 28.454 44.479 
46.747 28.633 46.784 
50.403 27.323 47.547 
47.673 26.644  48.23 
49.203 26.524 45.653 
47.499 26.143   45.8 
48.792   28.8 46.264 
46.865 27.832 44.146 
47.449 29.504 44.323 
 48.59 28.202 43.908 
46.959 28.492 47.844 
46.531 29.684 46.594 
45.885 28.028 46.504 
47.427 24.169 47.854 
47.361 22.718 47.901 
47.347 22.155 46.484 
47.175 22.913 45.531 
46.095  22.22   48.6 
44.957 22.542 47.811 
46.575 24.706 47.936 
48.219 22.343 48.419 
46.152 21.156 48.728 
 46.01 22.692  49.56 
44.164 22.229 48.252 
47.512 20.843 46.412 
47.467 20.158 45.127 
46.126 20.406 44.448 
46.082 20.708 43.256 
47.745 18.663  45.34 
47.198  17.76 44.252 
47.371 16.276 44.573 
47.896 15.994 45.672 
46.993 15.433 43.722 
 47.67 20.312 47.256 
 48.24 20.559 44.505 
48.807 18.523 45.389 
47.302 18.369 46.273 
46.152 17.964 44.131 
47.713 17.976 43.336 
45.026 20.291 45.185 
43.694  20.47 44.629 
43.474 21.914 44.171 
 42.83 22.162 43.155 
42.632 20.085 45.658 
45.118  20.07 46.166 
43.592 19.827  43.78 
42.762  19.03 45.943 
42.737 20.722  46.55 
 41.63 20.227 45.222 
44.003  22.86 44.954 
43.829 24.261 44.576 
44.539 24.554 43.265 
43.956 25.146 42.348 
44.348  25.18 45.686 
43.376 25.129 46.869 
43.912 25.858 48.067 
45.142 25.878 48.252 
43.098 26.435  48.82 
44.511 22.611 45.791 
42.785 24.449 44.444 
45.318 24.849 46.002 
44.416 26.186 45.319 
42.448 25.581 46.575 
43.207 24.103 47.135 
45.795 24.098 43.158 
46.488  24.29 41.879 
45.801 23.537 40.743 
45.746 24.022  39.61 
 47.93 23.776 41.984 
48.911 24.784 42.546 
48.746 26.426 41.906 
49.347 26.324  40.22 
46.251 23.638 43.933 
46.505 25.334 41.645 
47.934 22.913 42.622 
 48.26 23.497 41.002 
48.774 24.826 43.609 
49.904  24.44 42.327 
50.397 25.992 40.224 
48.737 25.603 39.655 
49.278 27.315 39.745 
45.276 22.334 41.016 
44.604 21.614 39.937 
43.411 22.399 39.393 
43.143 22.446 38.193 
44.127  20.26 40.438 
45.343 21.936 41.942 
45.304 21.458 39.142 
 44.99 19.671 40.785 
43.422 20.405 41.272 
43.622 19.724  39.62 
42.655 23.013 40.317 
41.527 23.814 39.845 
41.995 24.994 39.013 
 41.37 25.393 38.023 
40.713 24.299  41.05 
42.858 22.925 41.303 
40.901 23.196 39.238 
40.339 23.431 41.614 
41.353 24.912 41.703 
39.862 24.904 40.699 
43.111 25.626 39.395 
43.522  26.78 38.584 
44.114 26.356  37.25 
44.037 27.064 36.235 
44.517 27.621 39.388 
43.857 28.539 40.396 
42.888 29.441 39.973 
44.218 28.473 41.739 
42.277 30.284 40.882 
43.603 29.327  42.65 
42.642 30.209 42.203 
42.028 31.066 43.097 
43.643 25.325 40.198 
42.656 27.379 38.391 
45.177 26.957 39.913 
45.085 28.221 38.703 
 42.61 29.483 38.926 
44.969 27.766  42.07 
41.522 30.991 40.557 
43.875 29.298 43.699 
42.374 30.909 43.979 
44.749 25.174 37.251 
45.387 24.765 35.977 
44.395 24.118 35.024 
44.668   24.1 33.802 
46.584 23.878 36.297 
46.591 22.391 36.176 
47.985 21.762 36.076 
48.969 22.405 36.941 
49.129 22.166  38.24 
48.332 21.277 38.827 
50.048 22.823 38.916 
44.791 24.594 38.077 
45.759  25.65 35.504 
47.376 24.222 35.661 
46.831 24.086 37.321 
46.102 21.984  37.04 
46.039 22.125 35.295 
47.914 20.727 36.351 
48.322 21.838  35.06 
 49.58 23.089 36.517 
 47.63 20.793 38.285 
 48.43 21.085 39.813 
50.634 23.498 38.446 
50.168 22.651 39.904 
43.275 23.616 35.566 
 42.39 22.812 34.734 
41.995 23.453 33.413 
42.016 22.746  32.39 
41.111 22.489 35.519 
40.312 21.371 34.819 
39.283  20.86 35.824 
38.302 21.586 36.048 
39.491 19.742 36.326 
43.049 23.793 36.535 
42.886 21.889 34.518 
41.375 22.167 36.507 
40.502  23.37 35.581 
39.816 21.761  33.95 
 40.97 20.575 34.528 
41.617 24.728 33.328 
41.229 25.304  32.03 
42.384  25.43 31.044 
42.182  25.77 29.871 
40.694 26.705 32.413 
40.327  26.56 33.854 
41.469 25.715 34.427 
40.442 24.722 31.596 
41.453 27.453 32.285 
39.835 26.963 31.824 
40.278 27.517 34.336 
39.386 26.056 33.961 
42.362 26.293 34.569 
41.196 25.246 35.352 
43.591 25.146 31.527 
44.826 25.452 30.827 
45.778 24.267   30.8 
46.999  24.44 30.718 
45.486 26.639 31.551 
44.578 27.868 31.568 
44.053 28.422  30.41 
44.255 28.429 32.806 
 43.21 29.531 30.451 
43.419 29.535 32.834 
42.885 30.088 31.678 
 43.65 24.694 32.428 
44.597  25.74 29.822 
45.702 26.353 32.562 
46.399 26.889 31.048 
44.305 27.984 29.451 
44.649 28.009 33.724 
42.814 29.952 29.534 
43.174 29.983 33.791 
42.223 30.945 31.734 
45.239 23.064 30.881 
46.085 21.874 30.889 
46.772 21.666 29.545 
47.895 21.149 29.497 
45.279 20.606  31.22 
44.851 20.496  32.69 
43.715 19.487 32.852 
 46.02 20.148 33.598 
44.236 22.966 30.937 
46.838 22.001 31.637 
44.395 20.601 30.611 
45.883 19.752 30.982 
 44.48 21.453 32.992 
44.047 18.507  32.51 
43.429 19.426 33.902 
42.858 19.806 32.261 
46.783 20.923 33.523 
45.673  20.08 34.629 
46.444  19.19 33.295 
46.093 22.033 28.461 
46.674  21.83 27.131 
47.504 23.031 26.699 
47.089 24.189 26.789 
45.581 21.555 26.106 
45.177  22.45 28.555 
47.316 20.976 27.173 
45.025 20.649 26.395 
 44.89 22.413 26.067 
46.036 21.406 25.114 
48.711 22.748 26.222 
49.552 23.777 25.663 
48.911 24.348 24.401 
48.087 23.659 23.776 
50.958 23.248 25.336 
49.044 21.796 26.251 
49.645 24.565 26.381 
51.433 22.875 26.256 
50.882 22.429 24.604 
51.567 24.062 24.912 
49.301 25.557 24.068 
48.847 26.229 22.867 
47.679 27.164 23.185 
47.606 27.761 24.247 
49.946 26.041 24.676 
49.656 26.801 22.455 
48.527 25.496 22.152 
46.792 27.308 22.221 
45.759 28.348 22.282 
44.813 28.243  23.47 
44.238 29.297  23.82 
44.947 28.313 20.978 
45.839 28.777 19.824 
46.295 30.199 19.942 
45.651 31.033 20.629 
47.341 30.517 19.305 
46.823  26.69 21.424 
46.252 29.296 22.336 
44.609 27.311 20.791 
  44.1 28.966 21.065 
46.706 28.146 19.791 
45.287 28.675 18.909 
44.676 27.081 24.074 
43.874 26.983 25.297 
44.321 28.025 26.316 
43.482 28.482 27.097 
43.986 25.584 25.885 
45.122 26.258 23.695 
 42.85 27.168 25.049 
 43.62 24.848 25.153 
45.039 25.371 26.125 
43.381 25.522 26.802 
45.625 28.332 26.343 
46.203 29.274   27.3 
46.219 30.716  26.84 
46.655 31.633 27.551 
47.686 28.876 27.526 
47.741 27.568 28.259 
49.114 26.906 28.215 
49.034  25.63 28.942 
50.044 24.757 28.991 
51.167 25.076 28.341 
49.895 23.623 29.659 
46.238 27.891 25.671 
45.673 29.206 28.227 
48.179 28.776 26.578 
48.176 29.634 28.107 
 47.48 27.743 29.285 
47.027 26.901 27.817 
49.397 26.726 27.196 
 49.84 27.544  28.68 
48.177 25.405 29.426 
 51.23 25.951 27.841 
51.953 24.441  28.35 
49.024 23.426 30.131 
50.652 22.956 29.696 
 45.77 30.979 25.613 
45.812 32.337 25.067 
45.186 33.425 25.929 
 45.78 34.513 25.989 
45.111 32.313 23.692 
45.111 33.699 23.042 
46.454 34.206 22.577 
47.053 33.415   21.5 
 48.21 33.787 20.927 
48.886 34.861 21.295 
48.675 32.997  19.95 
45.395 30.229 25.051 
46.839 32.594 24.907 
45.625 31.625 23.049 
44.096  31.99 23.823 
 44.46 33.663  22.19 
44.725 34.399 23.758 
46.331 35.213 22.228 
47.125 34.198 23.414 
46.589 32.576 21.184 
48.535  35.45 22.036 
49.756 35.093 20.836 
48.157 32.174 19.678 
49.543 33.223 19.487 
 44.06 33.223 26.609 
43.551 34.302  27.47 
44.571 34.774 28.489 
44.585 35.953 28.841 
42.374 33.649 28.225 
41.931 32.513 27.353 
43.183 32.041 26.645 
43.206 35.123 26.877 
42.695 33.286 29.183 
41.575 34.354  28.36 
41.515 31.723 27.947 
41.201 32.848 26.642 
43.648 31.242  27.19 
42.954  31.71 25.651 
45.422 33.858 28.943 
46.372 34.226 29.999 
47.576 34.976  29.44 
48.328 35.566 30.214 
46.816  33.03 30.853 
45.614 32.175 31.279 
  47.7 32.164 30.117 
45.415 32.921 28.566 
45.862 34.902 30.653 
47.321 33.388 31.726 
47.961 31.426 30.673 
45.103 31.798 30.393 
 45.96 31.335 31.883 
44.925 32.782 31.865 
47.734 35.014 28.125 
48.718  35.86 27.459 
48.102 37.152  26.92 
48.656 38.242     27 
49.333 35.104 26.277 
50.409 35.882 25.492 
51.491 36.413 26.415 
 50.98 34.983 24.399 
47.142 34.428 27.554 
49.492 36.107 28.156 
49.781 34.205 26.654 
48.543 34.851 25.597 
49.936 36.718 25.021 
51.972  35.58 26.929 
52.234 36.956 25.831 
51.046 37.084  27.15 
50.181  34.68 23.723 
51.742 35.527 23.841 
51.427 34.097 24.853 
46.911 37.023 26.336 
46.263 38.237 25.843 
46.039 39.231  26.97 
46.133 40.435 26.769 
44.933 37.887 25.162 
45.281 37.188 23.964 
46.472 36.118 26.238 
46.905  38.69 25.117 
44.339 37.261 25.801 
44.387  38.78 24.927 
44.481 36.942 23.493 
45.717 38.691 28.163 
45.419 39.678 29.223 
46.584 40.589 29.564 
46.422 41.823 29.612 
44.904 38.886 30.432 
43.435 38.687 30.562 
42.803 37.558 30.981 
42.384 39.633 30.275 
41.156 39.009 30.545 
42.358 40.941 29.812 
41.427 37.741 30.975 
39.925 39.667 30.369 
41.158 41.622 29.633 
39.944 40.961 29.917 
45.683 37.694  28.32 
44.617 40.295 28.874 
45.356 37.914 30.393 
45.236 39.399 31.315 
43.303 36.644 31.279 
 40.74 37.051 31.243 
43.292 41.442 29.584 
38.988 39.165 30.585 
41.156 42.647  29.28 
39.008 41.487 29.776 
 47.79 40.097 29.867 
48.878 41.007  30.22 
49.193 41.947 29.064 
49.702 43.043 29.286 
50.053 40.076 30.558 
49.714 38.766 29.914 
48.204 38.686 29.981 
48.607 41.576 31.085 
50.969 40.467 30.159 
50.147  39.96 31.621 
 50.05 38.746 28.896 
50.161 37.952 30.453 
47.812 38.102  29.17 
47.882 38.264 30.914 
48.912 41.507 27.837 
49.154 42.368 26.695 
48.142 43.491 26.599 
48.266  44.45  25.83 
49.081 41.495 25.416 
 50.36 40.672 25.286 
50.309 39.791 24.042 
51.619 39.141 23.901 
51.927 38.213 23.015 
51.023 37.806 22.137 
53.166 37.697 22.995 
48.534  40.58 27.704 
50.136 42.788 26.775 
48.237 40.836 25.482 
48.975 42.128 24.557 
51.201 41.335 25.213 
 50.47  40.05 26.153 
49.542 39.048 24.151 
50.103 40.391 23.177 
52.348 39.429 24.538 
50.093 38.201 22.148 
51.263   37.1 21.454 
53.856 38.015 23.661 
53.409 36.992 22.314 
47.078  43.37 27.397 
46.024 44.384 27.324 
46.171 45.401 28.441 
45.467 46.422 28.471 
44.674 43.671 27.401 
44.315 42.954 26.092 
43.883 43.917 25.012 
44.717 44.153 24.007 
42.791 44.482 25.084 
47.002 42.594 28.039 
46.095  44.89 26.384 
44.711 42.946 28.191 
43.914 44.396 27.617 
45.176 42.412 25.748 
43.513 42.268 26.283 
 44.45 44.793 23.273 
45.615 43.691 23.981 
47.062 45.151 29.408 
47.115 46.072  30.54 
47.515 47.467 30.086 
48.459 47.633 29.304 
48.112 45.576 31.615 
 47.84 44.129 32.061 
48.158 46.506 32.812 
49.015 43.562 32.851 
47.677 44.352 29.357 
46.141 46.125  30.98 
49.085  45.59  31.17 
46.946  44.12 32.684 
47.671 43.518 31.174 
47.169 46.565 33.265 
 48.87 46.122 33.544 
 48.47 47.499  32.49 
49.185 44.171 33.739 
48.792 42.538 33.152 
 49.91  43.57 32.229 
46.749 48.478 30.506 
 47.03 49.837 30.021 
48.294 50.362 30.677 
 48.29 50.951 31.759 
45.794 50.616 30.467 
45.301 49.858 31.683 
45.583 48.402 31.404 
47.123 49.848 28.955 
46.052 51.625 30.725 
45.049 50.623 29.695 
45.827 50.179 32.562 
44.248 50.016 31.819 
45.819 47.872 32.307 
44.749  47.93  30.92 
 49.44 50.114 30.051 
50.729 50.476 30.621 
51.526 51.271 29.589 
51.594 50.751  28.47 
51.567 49.237 30.992 
50.841 48.172 31.812 
52.838 49.688 31.712 
51.675 46.956 32.155 
49.415 49.659  29.15 
50.577 51.077 31.493 
51.871 48.776 30.076 
50.509 48.655 32.731 
49.973 47.864  31.23 
 52.57 50.232 32.618 
53.435 48.815 31.977 
53.417 50.338 31.056 
52.543 47.263 32.739 
51.076 46.256 32.738 
52.008 46.472 31.237 
 52.08 52.407 29.981 
52.884 53.194 29.038 
52.121 53.475  27.75 
52.668 53.479 26.639 
54.188 52.454 28.777 
 51.95 52.733 30.928 
53.118 54.131 29.499 
54.735  52.33 29.725 
53.968 51.463 28.348 
54.803 53.031 28.071 
50.815 53.725 27.855 
50.013 54.205 26.748 
49.509 53.168 25.792 
48.792 53.465 24.828 
50.365 53.573 28.746 
49.162 54.712 27.158 
50.609 54.901  26.19 
49.847 51.891 26.001 
49.462 50.827 25.093 
 48.78 49.679 25.812 
49.258 49.378 26.922 
50.717  50.27 24.368 
50.381 48.986 23.648 
51.082 51.243 23.388 
50.391 51.659 26.821 
48.789 51.224 24.362 
51.516 50.115 25.063 
51.858 50.941  22.91 
  49.6 49.175 22.912 
51.271 48.607 23.145 
50.029 48.246 24.368 
47.723 49.026 25.322 
47.015 49.344 24.087 
46.159   50.6 24.278 
45.563 50.816 25.333 
46.098 48.157 23.849 
46.013 47.408  25.14 
47.121 47.878 26.018 
  47.7 49.468 23.274 
45.124 48.497 23.554 
46.503 47.526 23.082 
45.068 47.601 25.611 
46.114 46.355 24.958 
46.738 48.179 26.974 
47.848 47.099 26.153 
46.094 51.437 23.246 
45.428 52.717 23.466 
43.949 52.597 23.738 
43.362 53.488 24.371 
 45.68 53.584 22.223 
 46.49 51.197 22.349 
45.886 53.194 24.307 
46.763 53.729 22.092 
45.267 53.081 21.335 
45.191 54.561 22.351 
43.294 51.539 23.253 
41.847 51.494 23.489 
41.606 51.234 24.975 
40.744 51.863  25.58 
41.158 50.476 22.607 
41.501 49.023 22.828 
42.672 48.671 23.082 
 40.59  48.17 22.757 
43.771 50.806 22.747 
41.446 52.458 23.255 
40.102 50.584 22.755 
41.402 50.713 21.589 
42.357 50.306 25.567 
42.175  50.02 26.999 
42.666  51.18 27.832 
42.116 51.479 28.889 
42.878 48.716 27.406 
42.621 48.415  28.88 
42.385 47.577 26.519 
43.049   49.8 25.033 
41.127 49.902 27.182 
43.932 48.834 27.259 
 41.55 48.309 29.049 
43.125 47.488 29.156 
43.005 49.232 29.491 
42.612 47.802 25.477 
42.883  46.65 26.807 
41.308 47.462 26.639 
43.709 51.879 27.391 
44.099 53.074 28.138 
42.944 54.054 28.201 
42.682 54.622 29.263 
 45.31 53.752 27.481 
45.572 55.137 28.035 
46.539 52.857 27.669 
44.216 51.593 26.566 
44.363 52.787 29.134 
45.117 53.842 26.432 
45.766  55.07 29.106 
46.439  55.57 27.536 
44.701 55.768 27.863 
46.359 51.889 27.202 
47.407 53.328 27.207 
46.727 52.716 28.734 
42.282 54.216 27.061 
 41.16 55.159 26.995 
40.019  54.75 27.916 
39.422 55.555 28.666 
40.716 55.287 25.554 
 42.55  53.69 26.241 
41.516 56.115 27.317 
41.553  55.66 24.943 
40.398 54.302 25.179 
39.873 55.993 25.492 
 39.69 53.472 27.888 
38.604 52.945 28.708 
38.914 53.088 30.181 
38.057 53.505 30.968 
38.407 51.465 28.323 
 37.69 51.273 26.991 
37.728  50.72 29.466 
37.869 49.919 26.345 
40.203 52.843 27.286 
37.706 53.485 28.486 
39.383  51.04 28.213 
36.631 51.446 27.184 
38.069 52.046 26.324 
36.757 51.171 29.669 
37.591 49.674 29.189 
 38.35  50.78  30.36 
 37.49 49.144 27.012 
37.319 49.888 25.405 
38.928 49.745 26.152 
40.142 52.736 30.581 
40.538  52.85 31.982 
 40.66 54.319 32.374 
40.365 54.708 33.502 
41.849 52.136 32.302 
40.804 52.386 29.903 
39.768 52.411  32.58 
41.748 51.063 32.074 
42.659 52.566 31.692 
42.086 52.263 33.369 
41.096 55.202 31.467 
41.112 56.619 31.818 
39.693 57.077 32.121 
39.474  57.87 33.026 
41.744 57.378 30.657 
41.584  58.88 30.738 
42.653  59.73 30.118 
43.895 59.165 29.653 
44.085 58.603 28.465 
43.089 58.517 27.591 
45.274 58.117 28.133 
41.408 54.893 30.558 
41.715 56.754 32.692 
42.793 57.153 30.639 
 41.29  57.04 29.747 
40.657 59.129 30.258 
41.529 59.141 31.777 
42.203 60.209 29.269 
42.913  60.47  30.85 
44.684   59.2 30.283 
42.177  58.88 27.827 
43.243 58.087  26.69 
46.043 58.174 28.786 
45.411  57.69 27.228 
38.755 56.572 31.334 
37.348 56.961 31.495 
36.796 56.486 32.831 
36.158  57.26 33.538 
36.455 56.354 30.417 
36.345 57.189 29.166 
36.895 58.312 29.144 
35.694 56.727 28.201 
39.011 55.912 30.614 
37.275 58.028 31.447 
36.855 55.396 30.148 
 35.47  56.23 30.826 
37.005 55.215 33.167 
36.398 54.793 34.447 
37.185 55.366 35.625 
36.623 55.547 36.703 
36.232 53.292 34.516 
37.376 52.325 34.489 
38.428 52.344 35.401 
 37.39 51.342 33.501 
39.457 51.425  35.34 
38.409 50.419 33.423 
39.433 50.474 34.351 
40.443 49.543  34.24 
37.541 54.583 32.588 
35.417  55.22 34.486 
35.708 53.099 35.433 
35.608 53.029 33.684 
 38.44 53.099 36.179 
36.582 51.302 32.779 
40.267 51.454 36.059 
38.409 49.662 32.648 
40.262 48.962 33.497 
38.473 55.623 35.426 
39.208 56.202 36.546 
38.636 57.595 36.843 
38.422 57.988 37.983 
40.705 56.315 36.286 
38.922 55.429 34.542 
39.058 55.584 37.407 
41.121 55.313 36.097 
40.878 56.956 35.408 
41.199 56.757 37.166 
 38.41 58.373 35.781 
37.894 59.727 36.019 
36.515 59.655 36.663 
36.149 60.367 37.597 
38.588  58.04 34.845 
38.564 60.253 36.672 
37.823  60.25 35.085 
35.687 58.745  36.16 
34.331 58.587 36.712 
34.371 58.138 38.158 
33.669 58.701 38.992 
33.558 57.599 35.833 
32.266 57.234 36.495 
31.202 58.077 36.686 
31.884 55.977 37.055 
30.579 56.115 37.564 
32.511 54.732  37.17 
30.211 57.391 37.325 
29.906 55.062 38.181 
31.847 53.674 37.783 
30.544 53.854 38.281 
 35.99  58.16 35.394 
33.837 59.535 36.667 
33.356 58.051 34.882 
34.148 56.714  35.69 
31.156 59.116  36.38 
 29.32 57.787 37.586 
33.514 54.591 36.781 
28.904 55.196 38.571 
32.334  52.71 37.877 
30.035 53.021 38.753 
35.168 57.124 38.485 
35.186 56.574 39.842 
35.668 57.624 40.841 
35.279  57.68 41.999 
 36.06 55.316 39.874 
35.339 54.085 39.304 
36.308 52.996 38.883 
34.328 53.554 40.328 
35.774 56.725 37.782 
34.187 56.295 40.104 
36.944 55.496 39.293 
36.336 55.113  40.89 
34.796 54.395 38.436 
36.893 52.675 39.746 
35.751 52.146 38.487 
36.977 53.381 38.114 
33.595 54.329 40.552 
 33.82 52.681 39.919 
 34.85 53.273 41.243 
36.555 58.495 40.359 
37.154 59.519 41.226 
36.115 60.552 41.615 
  36.3 61.329 42.559 
 38.37 60.154 40.543 
37.947 61.082 39.553 
 36.82 58.451 39.385 
37.491 59.038  42.12 
38.963 60.664 41.278 
38.959 59.385  40.08 
38.716 61.473 39.132 
    35 60.535  40.89 
33.931 61.492 41.192 
 32.65 60.858 41.678 
31.796 61.538 42.255 
33.666 62.296 39.903 
34.741 63.364 39.692 
34.448  64.64 40.462 
35.203 64.986 41.401 
33.451 65.319 40.133 
34.891  59.87 40.138 
34.283 62.166 41.946 
33.668 61.625 39.065 
32.708 62.773 39.978 
35.684 62.972  40.02 
34.794 63.597 38.646 
32.459 59.568 41.446 
31.184 58.923  41.69 
30.881 58.816 43.162 
31.772  58.42 43.939 
31.242 57.477  41.15 
30.022 56.828 41.446 
33.225 59.016 41.087 
30.403 59.464 41.198 
31.392 57.495 40.087 
32.053 56.951 41.616 
 30.05 55.928 41.113 
29.678 59.142 43.597 
29.319 58.937 45.003 
28.843 57.541 45.339 
28.357 57.286 46.441 
 28.13 59.915 45.135 
27.467 59.771 43.801 
28.592 59.756   42.8 
30.122 59.229 45.646 
27.473 59.626 45.932 
28.468  60.92 45.297 
 26.91 58.854 43.755 
26.809 60.598 43.616 
28.348 59.159 41.943 
28.849 60.748 42.484 
28.955 56.598 44.394 
 28.54 55.238 44.711 
29.393 54.691  45.85 
30.624 54.859 45.861 
28.639 54.333  43.47 
27.634 54.691 42.366 
28.533  52.87 43.881 
 27.86 53.901  41.09 
29.318 56.826  43.48 
 27.52  55.26 45.033 
29.617 54.471 43.059 
26.633 54.487 42.747 
27.733 55.756 42.156 
27.576 52.698 44.374 
28.604 52.237 42.997 
29.343 52.625 44.568 
27.761 52.835 41.299 
27.121 54.194 40.345 
28.861 54.104 40.709 
28.823 54.039 46.853 
29.644 53.477 47.925 
  30.7 52.509 47.395 
30.387 51.695 46.521 
28.649 52.702 48.786 
27.346 53.407 48.552 
27.375 53.797 47.089 
30.103 54.258 48.494 
 28.59 51.677 48.473 
28.926 52.744 49.821 
 26.52 52.752 48.753 
27.271 54.279 49.174 
27.007 53.002 46.469 
26.798 54.684 46.913 
 31.89 52.674 47.966 
32.985 51.782 47.569 
33.636 51.135 48.786 
33.678 51.747 49.849 
34.031 52.567  46.78 
 33.45 53.208 45.523 
34.445 54.218 44.958 
 33.73 55.263 44.108 
32.769 56.087 44.903 
32.035 53.395 48.657 
 32.59 51.011 46.942 
 34.43 53.339  47.41 
 34.82 51.898 46.493 
33.257 52.449  44.79 
32.533 53.709 45.769 
34.949 54.707 45.768 
35.164 53.701  44.35 
34.465 55.915 43.673 
33.191 54.762 43.328 
32.065 55.483 45.313 
33.269 56.572  45.64 
32.322 56.764 44.296 
34.164  49.93  48.58 
34.992 49.253  49.56 
 36.33 48.945 48.886 
 36.39 48.109 47.976 
34.375 47.961 50.082 
35.232 47.065 50.971 
35.685 47.723 52.273 
34.479 45.778 51.296 
33.981 49.468 47.701 
35.162 49.912 50.385 
33.503  48.23 50.647 
34.085 47.379 49.229 
36.109 46.799 50.419 
34.812 48.011 52.858 
36.289 47.018 52.846 
36.279 48.608 52.046 
34.247 45.248 50.372 
35.099 45.144 51.931 
33.553  46.02 51.818 
37.337 49.635 49.378 
38.707  49.37 48.923 
39.356 48.369 49.876 
39.673  48.67 51.022 
39.512  50.67 48.787 
40.973 50.494 48.415 
41.474 49.465  47.63 
41.885 51.424 48.908 
 42.82 49.357 47.325 
43.229 51.324 48.623 
43.705 50.274 47.865 
37.166  50.35 50.071 
38.651 48.914 47.956 
39.047 51.269 48.027 
39.469 51.187 49.726 
40.789  48.72 47.241 
 41.53  52.24 49.526 
43.176 48.567 46.674 
43.917 52.074 48.996 
44.769 50.168 47.694 
39.592 47.172 49.322 
40.382 46.203 50.106 
41.843 46.308 49.666 
42.247 45.766 48.643 
 39.85 44.782 49.999 
38.367 44.739 50.429 
40.662 43.807 50.825 
37.646 43.431 50.141 
39.241 46.942 48.404 
40.329 46.495 51.134 
39.909  44.48 48.974 
38.349 44.935 51.501 
37.868 45.552 49.903 
 40.63 44.103 51.874 
40.246 42.805 50.719 
41.696 43.809 50.479 
38.145 42.617 50.668 
36.613 43.502  50.48 
37.664 43.234 49.069 
42.585 47.048 50.475 
43.987 47.281 50.266 
 44.78 46.042 50.679 
44.344 45.307 51.575 
44.441 48.441 51.157 
45.528 49.223 50.471 
45.363 50.529  50.55 
46.467 48.702 49.899 
42.143 47.471 51.279 
44.174 47.511 49.237 
43.606 49.087 51.351 
44.815 48.051 52.085 
46.038 51.147 50.122 
44.563 50.905 51.039 
45.922 45.816 50.048 
46.702 44.644 50.429 
48.094 45.045  50.92 
48.651 46.021 50.408 
46.819 43.725 49.215 
46.245 46.439 49.321 
46.191 44.124 51.213 
45.814 43.418 48.887 
47.324 44.262 48.396 
47.406 42.833 49.485 
48.641 44.277 51.855 
    50 44.418 52.336 
50.765  43.12 52.156 
50.326 42.129 52.758 
50.016 44.741 53.839 
51.177 45.686  54.16 
51.228 46.806 53.128 
50.147 47.333  52.77 
52.348 47.145 52.689 
48.072 43.546 52.258 
 50.49   45.2 51.797 
49.091  45.21 54.111 
50.133 43.832 54.396 
51.035 46.106 55.137 
52.099 45.138 54.137 
51.822 43.072 51.364 
52.419 44.194  50.64 
51.605 44.665 49.437 
51.811  45.77 48.919 
 53.74 43.605 50.127 
53.477 42.135 50.004 
52.539 41.802 51.132 
52.607 45.011 51.306 
53.997 44.025 49.173 
54.534  43.79 50.825 
 53.02 41.913 49.058 
54.391 41.581 50.099 
51.859 41.023 50.849 
53.082 41.502 52.007 
50.683 43.827 48.962 
49.974 44.134  47.74 
50.912 44.049 46.562 
52.063  43.63 46.681 
50.479 42.972  49.46 
49.173 43.431 47.608 
49.571 45.126 47.803 
50.437 44.444 45.381 
 51.32 44.308 44.213 
50.933 45.336 43.165 
51.666 46.283 42.897 
51.225 42.875 43.697 
49.505 44.823 45.291 
52.327 44.495 44.521 
 51.54 42.178 44.489 
50.185 42.656 43.408 
51.881 42.757  42.82 
49.743 45.158 42.592 
49.327 46.092 41.549 
48.787  47.41 42.097 
49.066 48.482 41.577 
48.228 45.407 40.722 
47.747 46.169 39.495 
48.897 46.384 38.516 
46.595 45.426 38.842 
49.144 44.395 42.872 
50.163 46.297 40.913 
48.608 44.459 40.392 
47.382 45.251 41.364 
47.393 47.127 39.812 
49.292 45.418 38.201 
48.536  46.93 37.645 
49.687 46.957 39.002 
45.773 45.333 39.552 
46.257 45.977 37.965 
46.927 44.432  38.54 
47.966 47.328 43.139 
 47.37 48.549 43.705 
48.229 49.025 44.876 
47.903 48.896 46.058 
45.914 48.309 44.133 
45.223 49.638  44.39 
45.212 47.672 43.044 
47.751 46.428 43.543 
47.378 49.308 42.951 
45.879 47.696 45.008 
44.299 47.517 43.299 
45.235 50.236 43.479 
44.192 49.459 44.693 
45.747 50.172 45.183 
49.372 49.555 44.476 
50.337 50.151   45.4 
50.785 51.469  44.77 
50.277 51.791 43.682 
51.532 49.226 45.645 
51.056 47.872  46.15 
52.181 48.982 44.388 
49.588 49.547  43.49 
49.853 50.354 46.332 
52.214 49.668  46.34 
52.935 48.403 44.524 
  50.4 47.416 45.408 
51.916 47.224  46.32 
50.511 48.003 47.085 
51.693 52.176 45.449 
52.264 53.374 44.838 
51.226 54.342   44.3 
50.205 54.595 44.949 
51.982 51.885 46.372 
52.851 53.884 45.578 
52.897 53.071 44.027 
51.442 54.873 43.119 
50.576 55.879 42.505 
 49.14 55.388 42.378 
48.221 56.201 42.592 
51.085 56.243 41.116 
52.322 57.122 41.104 
52.414 57.906 39.797 
52.201   57.1 38.602 
51.435 57.358 37.561 
50.712 58.475 37.494 
51.355 56.508 36.538 
52.255 54.568 42.603 
50.585 56.758 43.116 
51.316 55.334 40.596 
50.301 56.762 40.599 
52.274 57.812 41.925 
53.194 56.505 41.206 
51.672 58.681 39.817 
 53.39 58.347 39.737 
52.709 56.227 38.568 
50.744 59.143  38.25 
 50.13 58.653 36.688 
51.888  55.65 36.551 
50.762 56.722 35.749 
48.978 54.114 42.001 
 47.59 53.678 41.788 
46.844 53.643  43.11 
45.679 54.054 43.192 
47.497 52.319  41.08 
46.039 51.928 40.874 
 45.75 50.216 40.406 
46.825 50.031  38.98 
49.762  53.49 41.869 
47.113 54.404 41.163 
47.985 52.383 40.126 
47.982 51.574 41.679 
45.515 52.112 41.792 
45.636 52.554 40.101 
46.526 50.748 38.199 
47.867 50.226 39.277 
46.742 49.005 38.588 
47.502 53.171 44.165 
46.871  53.18 45.486 
46.586 54.606 45.952 
45.516 54.874 46.501 
47.737 52.428 46.499 
 47.16 52.423 47.902 
47.601 51.185 48.674 
49.041  51.14 48.854 
 49.77  50.07 49.162 
49.244 48.875 49.357 
51.088 50.218 49.285 
48.437 52.806 44.055 
45.935 52.666 45.407 
 47.84 51.412  46.17 
48.704 52.893 46.531 
47.496 53.299 48.423 
46.089 52.434  47.84 
47.131 51.192 49.638 
47.292  50.31 48.132 
49.541 52.009 48.734 
48.246 48.743 49.271 
49.839 48.094 49.592 
 51.51 51.125 49.143 
51.666 49.423 49.521 
47.539 55.508 45.693 
47.334 56.906  46.02 
46.077 57.439 45.354 
45.315 58.178 45.978 
48.538  57.72 45.551 
49.752 57.415 46.408 
49.612  56.93 47.555 
50.869 57.648 45.899 
48.407 55.214 45.268 
47.236 57.007 47.081 
48.756 57.472  44.53 
48.308 58.766 45.624 
45.896 57.044 44.098 
44.754 57.499 43.325 
43.481 56.874 43.866 
 42.49 57.551   44.1 
44.922 57.159 41.845 
43.688 57.458 40.998 
43.188 58.746 40.899 
43.078 56.411 40.322 
42.068 59.033 40.133 
41.936 56.701  39.55 
41.449 57.993 39.449 
46.564 56.418 43.674 
44.679 58.562 43.422 
45.745 57.729 41.458 
45.143 56.112 41.762 
43.683 59.549 41.433 
43.468 55.402 40.387 
41.684 60.045 40.069 
 41.43 55.899 39.025 
40.579 58.194 38.834 
43.498 55.554 44.097 
42.311 54.947 44.678 
41.877 55.563 45.987 
 40.68 55.633 46.268 
42.581 53.448 44.929 
42.647 52.611  43.33 
44.311 54.997 43.874 
41.507 55.035 43.979 
43.516 53.327 45.441 
41.792 53.031 45.525 
42.762 53.521 42.351 
42.846 55.987 46.791 
42.522 56.528 48.118 
41.822 57.874 48.031 
41.346 58.417 49.021 
 43.82  56.56 48.941 
44.086 55.117 49.454 
 45.23 55.133 50.468 
45.296 53.866 51.218 
46.473 53.358 51.573 
47.573  54.03 51.222 
46.542 52.223 52.256 
43.809 55.938 46.489 
41.852 55.842 48.594 
44.636 56.886 48.324 
43.711 57.229 49.771 
  43.2 54.737 49.923 
44.352 54.488 48.627 
46.156  55.28 49.947 
45.075  55.94 51.157 
44.444 53.383 51.464 
47.494 54.894 50.704 
48.484 53.675 51.475 
45.695 51.734  52.51 
47.441 51.847 52.521 
41.763 58.432 46.828 
 41.11 59.713 46.585 
 39.65 59.529  46.26 
38.846 60.448 46.176 
41.988 60.295 45.445 
41.294 60.051 44.138 
42.249  61.67 45.634 
42.189 57.949 46.049 
41.204 60.329 47.454 
42.921 59.772 45.436 
42.793 61.994 44.913 
40.321 60.542 44.146 
41.898 60.454 43.325 
41.159 58.979 43.993 
39.197 58.279 46.076 
37.848 58.059 45.566 
36.794 58.328 46.624 
36.956 57.964 47.794 
37.688 56.627  45.05 
38.483 56.358 43.819 
39.274 57.224  43.14 
38.527 55.099  43.12 
39.388 55.288 42.028 
37.959 53.842 43.311 
39.818 56.593 42.068 
39.691 54.273 41.108 
38.262 52.849 42.396 
 39.12 53.045 41.299 
39.791 57.491  46.29 
37.683 58.731 44.749 
38.007 55.949 45.818 
36.651 56.456 44.831 
39.445  58.26  43.41 
40.445 57.019 41.401 
37.301 53.647  44.15 
40.356 54.457 40.272 
37.817 51.869 42.532 
39.326 52.232 40.612 
35.685  58.96 46.247 
34.688 59.333 47.246 
33.867 58.172 47.804 
33.716  57.09 47.222 
33.766 60.278 46.473 
34.383 60.529  45.15 
35.338 59.388 44.893 
35.159 59.862 48.048 
32.802 59.825 46.345 
33.659 61.202 47.007 
33.628 60.557 44.388 
34.915 61.461  45.16 
 34.86 58.598 44.347 
36.205 59.721 44.356 
33.319 58.425 48.985 
32.386 57.533 49.662 
32.928 56.116 49.793 
32.258 55.104  49.52 
31.065 57.548 48.888 
29.934 57.049 49.784 
28.774 56.821 49.174 
30.161 56.918 51.001 
33.563  59.29 49.444 
32.205 57.918 50.645 
30.851  58.55 48.569 
31.149 56.909 48.029 
27.983 56.489 49.708 
 28.69  56.98 48.181 
34.165  56.04 50.242 
34.912 54.786  50.21 
35.364 54.395 51.606 
 35.88 55.259 52.315 
36.105 54.946 49.275 
36.961 53.657 49.227 
 37.95 53.804 48.098 
39.179  54.25 48.396 
37.621  53.54 46.948 
34.606 56.868 50.617 
34.275 54.016 49.827 
35.748 55.165 48.287 
36.715 55.758 49.622 
37.483 53.531 50.156 
36.331 52.806 49.052 
39.865 54.359 47.663 
39.414 54.474 49.353 
35.168 53.141 51.951 
 35.67 52.449 53.119 
36.913 51.651 52.725 
36.955 51.126 51.616 
34.595 51.476 53.646 
35.117 50.472 54.646 
 33.64 52.324 54.318 
34.598 52.593 51.323 
35.921 53.158  53.88 
34.125  50.97 52.829 
32.932 51.785 54.677 
35.528 50.997 55.509 
34.303 49.823  54.97 
35.898 49.869 54.183 
37.907 51.592 53.581 
 39.12 50.863 53.207 
39.483  49.91 54.338 
39.475 50.298 55.516 
40.278 51.826 52.943 
41.553 51.064 52.581 
42.765 51.964 52.442 
42.647 53.092 51.908 
43.849 51.502 52.872 
37.835 52.042 54.482 
38.928 50.296 52.321 
40.015 52.476 52.131 
40.457  52.41 53.825 
 41.75 50.343 53.352 
41.395 50.557 51.649 
39.833 48.666 54.021 
40.506 47.815 55.002 
41.796 47.299 54.354 
41.879  47.34 53.124 
  39.7 46.609 55.491 
40.348 45.902 56.688 
39.477 45.632 54.351 
39.391 45.284 57.682 
39.634 48.308 53.098 
40.768 48.414 55.849 
38.742 46.966 55.804 
40.992 45.126 56.274 
 40.96  46.65 57.191 
 40.44 45.288 53.973 
38.903 44.778 54.711 
38.928 46.126  53.55 
38.779 44.534 57.181 
39.956 44.811 58.486 
38.748 46.059 58.098 
42.742 46.857 55.155 
 43.97 46.277 54.614 
 44.04 44.814 55.057 
43.892  44.52  56.25 
45.258 46.973  55.08 
45.288 48.403 54.597 
45.289 47.029 56.511 
42.618 46.919 56.156 
43.927 46.312 53.545 
46.113 46.444 54.715 
46.096 47.464 56.797 
44.429  48.94 54.999 
46.207 48.882 54.936 
 45.25  48.42 53.508 
44.241 43.917 54.103 
44.425 42.501 54.428 
45.813 42.073 53.969 
46.404 42.749 53.121 
43.397 41.614 53.723 
41.988 42.007  54.13 
43.542   41.7 52.203 
44.267 44.213 53.138 
44.344 42.366 55.486 
43.565   40.6 54.022 
41.807 43.046 53.856 
 41.27 41.365  53.62 
41.875 41.891 55.208 
44.541 41.372 51.914 
42.798 41.059  51.73 
43.391  42.73 51.881 
46.309 40.967 54.514 
47.594 40.418 54.076 
47.484  39.83 52.675 
46.508 39.177 52.328 
48.021 39.331 55.046 
45.791 40.499 55.243 
48.328 41.196 54.075 
48.125 39.759 56.055 
47.262 38.534 55.062 
48.987 38.912 54.725 
48.498 40.037 51.844 
48.387 39.548 50.473 
49.261 40.331 49.515 
49.701 41.453 49.789 
49.328 40.523 52.153 
48.684 38.517 50.449 
47.364 39.634 50.157 
49.523 39.646  48.39 
50.272 40.254 47.303 
49.302 40.591 46.181 
48.632 41.627 46.299 
51.422 39.368 46.852 
49.196 38.695 48.298 
50.687 41.171 47.664 
52.108 39.201 47.696 
51.026 38.402 46.503 
51.963 39.862  46.03 
49.158 39.768 45.152 
48.142 40.043 44.164 
46.879 39.214 44.337 
45.781 39.762 44.368 
48.671 39.776 42.747 
47.632 40.183 41.738 
46.928 39.458 40.835 
47.212 41.485 41.594 
46.293 41.531 40.632 
46.096 40.317 40.147 
49.752 38.956 45.059 
47.877 41.078 44.234 
49.567 40.344 42.587 
48.886 38.731 42.637 
47.545 42.274 42.129 
47.006 38.388 40.679 
45.784 42.428 40.297 
46.984 37.889 44.443 
45.819 37.007  44.52 
45.377 36.871  45.96 
 45.37 35.795 46.548 
46.127 35.645 43.882 
46.521 35.822 42.407 
47.856 35.928 42.037 
 45.52 35.867 41.438 
48.179 36.101 40.688 
45.826 36.055  40.09 
47.172 36.161 39.723 
47.906 37.478 44.471 
45.022  37.46 43.969 
46.937 35.181 44.411 
45.256 35.021 43.943 
48.638 35.878 42.786 
44.484 35.755 41.738 
49.217 36.191 40.389 
45.041 36.118 39.345 
47.435 36.289  38.68 
44.981  38.03 46.503 
44.876 38.109 47.978 
43.734 37.281 48.516 
43.659  36.94 49.689 
 44.73 39.587 48.388 
43.448 40.257 47.867 
45.939 40.409 47.952 
43.335  41.69 48.378 
44.761 38.827 45.924 
45.786 37.736 48.398 
44.694 39.618 49.457 
43.473 40.261 46.778 
42.588  39.68 48.209 
46.041  40.36 46.868 
45.803 41.446 48.258 
46.839 40.008 48.419 
44.195 42.266 48.037 
 42.42 42.141 47.996 
 43.31 41.686 49.468 
42.813 36.867 47.643 
41.729 35.988 48.045 
42.235 34.668 48.606 
 41.54  33.99 49.362 
 40.82 35.729 46.831 
40.187 37.043 46.338 
41.024 37.742 45.306 
40.481 38.778 44.666 
 42.19 37.412 45.039 
42.871 37.172 46.682 
41.154  36.48 48.801 
41.403 35.299 46.039 
40.042 35.046 47.113 
39.228 36.823  45.91 
40.061 37.699 47.179 
41.016 39.271 43.966 
39.538 39.064 44.885 
43.468 34.315 48.197 
43.992 33.028 48.668 
44.718 33.218 49.972 
45.063 32.262 50.658 
44.949 32.456 47.618 
44.216 31.998 46.377 
43.159 30.953 46.578 
42.979 30.404 47.692 
42.476 30.649 45.572 
44.011 34.912  47.59 
43.179 32.347 48.812 
45.656 33.216 47.343 
45.469 31.619 48.043 
43.747 32.858 45.938 
44.943 31.601 45.695 
44.997 34.471 50.366 
45.741  34.67 51.612 
44.833 35.107 52.749 
45.033 34.683 53.892 
46.818 35.742 51.408 
48.031 35.179 50.671 
48.545 34.149 51.144 
48.455 35.757 49.643 
  44.7 35.262 49.813 
46.216  33.75 51.882 
46.404 36.548 50.834 
47.132 36.109 52.367 
43.861 35.971  52.41 
42.983 36.515 53.451 
41.502 36.371 53.111 
40.725  37.33 53.193 
43.378 37.966 53.749 
44.751 38.062 54.161 
43.737 36.244 51.445 
43.161  35.95 54.341 
43.238 38.555 52.863 
42.751 38.344 54.533 
44.968  38.98  54.34 
 40.99 35.206 52.732 
39.604 35.104 52.291 
38.586 35.465 53.374 
37.516 36.012  53.08 
39.391 33.621 51.975 
40.542 32.917 52.618 
41.683 33.893 52.718 
39.446 35.699 51.416 
38.462 33.277 52.387 
39.394 33.458 50.914 
40.262 32.581 53.598 
40.833 32.074 52.021 
42.244 33.743  53.62 
42.338  33.81 51.872 
  38.9 35.158 54.635 
37.847 35.423 55.625 
37.789 36.896 55.975 
36.706  37.45 56.191 
38.101 34.573 56.873 
37.806 33.108  56.59 
36.882 32.768 55.828 
38.527 32.265 57.156 
39.798 34.772  54.89 
36.906 35.136 55.204 
39.128 34.675 57.167 
37.466 34.913 57.668 
38.932 37.547  56.06 
38.986 38.981 56.282 
38.284 39.678 55.127 
37.522 40.624 55.317 
40.434 39.473 56.371 
41.184 38.914 57.569 
41.699 37.507 57.383 
41.475 36.852 56.344 
42.362 37.007 58.327 
39.797 37.033 55.967 
38.478 39.214 57.195 
 40.95 39.178 55.478 
40.426 40.544 56.443 
42.021 39.555 57.769 
 40.52  38.92 58.412 
 38.54 39.203 53.905 
37.918 39.859 52.747 
36.425 39.626 52.692 
35.607 40.528 52.444 
38.585 39.313 51.461 
40.016 39.785 51.309 
37.717 39.657 50.245 
40.833 39.072 50.261 
 39.15 38.408 53.779 
38.099 40.912 52.809 
38.609 38.247 51.542 
39.964 40.846 51.069 
40.485 39.656 52.285 
37.613 40.739 50.167 
38.189 39.271 49.341 
36.732 39.205 50.362 
40.365   39.2 49.286 
 41.84 39.489 50.238 
40.886  38.01 50.502 
36.048 38.364 52.928 
34.627 38.057 52.932 
33.857 38.809 53.992 
 32.75 39.289 53.771 
36.733 37.643 53.098 
34.221 38.311 51.972 
34.507 37.005 53.105 
34.426   38.9 55.198 
33.757 39.575 56.305 
33.558  41.05 55.953 
32.505 41.627 56.227 
34.565 39.462 57.582 
 35.34 38.494 55.346 
32.799 39.122 56.459 
34.693   38.4 57.844 
35.553 39.926 57.434 
34.035  39.98 58.398 
34.556 41.652 55.322 
34.476 43.059 54.933 
33.407 43.272 53.879 
32.617 44.212 53.938 
35.809 43.537  54.37 
35.391 41.127 55.106 
34.234 43.644 55.795 
36.593 43.422 55.135 
 36.07 42.936 53.484 
35.728 44.596 54.083 
33.398 42.353 52.904 
32.366 42.484 51.882 
30.978 42.289 52.473 
30.085 43.078 52.154 
32.625 41.489 50.736 
33.948 41.852 50.021 
31.453 41.431 49.788 
34.482 40.659 49.245 
34.076 41.604 52.878 
 32.42 43.475  51.48 
32.745 40.518 51.168 
33.764 42.678 49.335 
34.681 42.157 50.768 
31.283 42.418 49.359 
31.666  40.72  48.99 
30.563 41.112  50.33 
 33.75 40.353 48.498 
35.413 40.934  48.75 
34.667 39.832 49.931 
30.822 41.267 53.304 
 29.49 41.032 53.853 
29.054  42.25  54.67 
 27.88 42.634 54.657 
29.466 39.772 54.704 
  31.6 40.672 53.548 
28.805 40.906 53.041 
29.751 38.907 54.087 
30.178 39.879 55.537 
28.452 39.619 55.105 
29.977 42.842  55.42 
29.594  44.01 56.222 
29.177  45.19 55.348 
 28.25 45.931  55.68 
30.736 44.418 57.129 
30.925 42.495 55.438 
28.761 43.737 56.835 
30.985 43.583 57.802 
31.616 44.672 56.518 
30.437 45.293 57.724 
29.868 45.393 54.256 
29.586  46.43  53.26 
28.194  46.21 52.706 
27.349 47.108 52.683 
30.621  46.34 52.149 
30.573 47.321 51.002 
30.499 48.684 51.275 
30.626 46.893 49.691 
30.515  49.59 50.251 
30.636 47.814 48.641 
30.566 49.162 48.932 
30.658 44.786 54.086 
29.639 47.394 53.721 
31.584 46.447  52.61 
30.537 45.358 51.723 
30.428 49.028 52.301 
30.659 45.831 49.473 
30.488 50.651 50.471 
30.699 47.476 47.613 
30.549 49.888 48.128 
27.938 44.963 52.294 
26.606 44.711 51.757 
25.524  44.88 52.821 
24.473 45.454 52.491 
26.511 43.309 51.125 
 25.08 43.029 50.721 
27.449 43.237 49.923 
28.632 44.232 52.351 
26.423  45.43 50.986 
26.816 42.581 51.848 
24.754 43.775 49.997 
25.016 42.036 50.275 
24.438 43.073 51.601 
28.473 43.423 50.249 
27.387 42.247 49.472 
27.159 43.989  49.19 
25.743 44.438 54.054 
24.713 44.669 55.081 
24.445  46.16  55.25 
23.306 46.568 55.513 
25.146 44.061 56.412 
24.988 42.568 56.468 
25.387 41.936 57.803 
25.149 40.493 57.642 
26.081 39.544 57.595 
27.358 39.884 57.718 
25.693 38.278 57.427 
26.599 43.953 54.282 
23.808 44.194 54.768 
26.179 44.299 56.575 
24.552 44.495 57.193 
23.957 42.333 56.281 
25.597 42.137 55.697 
26.423 42.124 58.012 
24.786 42.329 58.599 
24.188 40.196 57.559 
27.611 40.853 57.845 
28.074 39.174 57.685 
24.712 38.058 57.339 
26.382  37.54 57.389 
 25.48 46.998 55.078 
25.254 48.431 55.245 
24.478 48.971 54.042 
23.715 49.913 54.212 
26.534 49.254 55.383 
27.261 49.143 56.719 
28.565 49.943 56.646 
29.689 49.158 57.102 
30.806 48.773 56.531 
31.118 49.093  55.28 
31.636 48.031 57.267 
26.396 46.645 54.839 
24.661 48.579 56.124 
27.212 48.938 54.614 
26.279 50.286 55.233 
 26.64 49.538   57.5 
27.482 48.113 56.924 
28.737  50.24 55.629 
28.475 50.817 57.263 
29.595  48.84 58.056 
30.484 49.655 54.729 
31.989 48.775 54.879 
31.392 47.792 58.217 
32.508 47.709 56.874 
24.733 48.381 52.875 
24.037 48.862 51.684 
22.611 48.345   51.6 
21.821 48.941 50.875 
24.752 48.401  50.41 
26.164 48.936 50.206 
26.859 48.093 49.135 
26.138 50.411 49.823 
25.392 47.619 52.814 
24.017 49.932 51.702 
24.806  47.33 50.433 
24.159  48.71 49.571 
26.704 48.832 51.125 
26.301 48.158 48.202 
27.872 48.465 48.979 
26.901 47.053 49.461 
25.658 50.984 50.616 
27.158 50.768 49.684 
25.579 50.536 48.896 
22.304 47.275 52.314 
21.029 46.597 52.277 
 20.46 46.437 53.688 
20.302 45.308  54.11 
21.153 45.189 51.644 
21.559 45.392 50.179 
21.789 44.055 49.475 
22.315 44.328 48.123 
22.637 43.375 47.254 
22.513 42.095 47.566 
23.097  43.77 46.053 
23.014 46.905 52.929 
20.346 47.178 51.695 
21.902 44.618 52.159 
20.212 44.677 51.698 
20.779 45.925 49.671 
22.466 45.966 50.145 
22.499  43.47 50.028 
20.863 43.519 49.402 
22.436 45.291 47.843 
22.167 41.829 48.477 
22.765 41.385 46.894 
23.182 44.754 45.844 
23.356 43.081 45.361 
20.161 47.544 54.353 
 19.58 47.476 55.707 
18.142 46.964 55.662 
17.505 47.251 54.634 
19.558 48.938  56.17 
19.686 49.768 54.954 
20.331 48.923 53.893 
20.183 46.876 56.356 
18.634 49.154 56.671 
20.379 49.128 56.836 
18.716  50.09 54.627 
20.297 50.626  55.16 
19.844 49.068 52.949 
21.372 49.165 53.799 
17.634 46.296 56.618 
17.384 45.732 57.892 
18.531 44.839 58.393 
19.689 45.505 58.743 
16.033 44.998 57.845 
18.165 43.823 58.395 
16.876 45.861 56.111 
17.284 46.542 58.585 
15.236 45.713 57.587 
16.073 44.203 57.084 
15.822 44.554  58.83 
3 29 4609 15 
3 335 143 2887 
3 2467 1184 1135 
3 1184 282 1135 
3 2586 2467 1135 
3 3661 1915 3632 
3 282 1921 1452 
3 2266 3814 3973 
3 2846 2266 2327 
3 3814 13 15 
3 13 2846 15 
3 2886 2586 2887 
3 4609 451 449 
3 451 143 449 
3 1177 1184 2467 
3 2586 3087 2887 
3 2586 2509 2467 
3 1915 1904 3632 
3 3661 4595 1915 
3 289 234 1135 
3 234 1495 449 
3 336 234 449 
3 1495 234 1452 
3 1921 1533 1452 
3 1495 1533 449 
3 1533 1921 1915 
3 2467 3385 3410 
3 3367 3385 2467 
3 2466 3367 2467 
3 3367 2466 2203 
3 2466 2467 2327 
3 2203 2466 2327 
3 2266 3815 3814 
3 3815 2266 2846 
3 3815 13 3814 
3 13 3815 2846 
3 2317 2203 2327 
3 4027 4536 4093 
3 24 2886 29 
3 2886 24 2846 
3 24 29 15 
3 2846 24 15 
3 2510 2886 2846 
3 2510 2509 2586 
3 2510 2846 2327 
3 2509 2510 2327 
3 143 183 449 
3 183 336 449 
3 336 183 143 
3 1839 1904 1915 
3 1904 1839 3632 
3 1921 1839 1915 
3 1839 1921 282 
3 3063 335 2887 
3 2467 2464 2327 
3 2464 2509 2327 
3 2509 2464 2467 
3 2171 3367 2203 
3 3659 3661 3632 
3 4593 4595 3661 
3 3659 4593 3661 
3 1133 3087 2586 
3 1133 1119 3087 
3 1133 2586 1135 
3 1119 1133 1135 
3 337 234 336 
3 335 337 143 
3 337 336 143 
3 1119 337 335 
3 234 337 1119 
3 280 234 289 
3 282 280 1135 
3 280 289 1135 
3 280 282 1452 
3 234 280 1452 
3 1137 1119 1135 
3 234 1137 1135 
3 1137 234 1119 
3 1494 1495 1452 
3 1533 1494 1452 
3 1494 1533 1495 
3 4607 4609 449 
3 1533 4607 449 
3 4593 4607 4595 
3 4595 4607 1915 
3 4607 1533 1915 
3 3385 3374 3410 
3 3374 3385 3367 
3 2171 3374 3367 
3 2260 2266 3973 
3 2205 2260 3973 
3 2266 2260 2327 
3 2260 2317 2327 
3 2260 2205 2203 
3 2317 2260 2203 
3 4039 3631 4043 
3 3631 3919 4043 
3 3919 3631 3921 
3 4043 3919 3973 
3 3919 2205 3973 
3 3919 2171 2203 
3 2171 3919 3921 
3 2205 3919 2203 
3 3814 4030 3973 
3 4536 4174 15 
3 4027 4174 4536 
3 4174 3814 15 
3 4174 4030 3814 
3 4030 4174 4027 
3 2886 28 29 
3 28 80 29 
3 80 28 2886 
3 29 838 4609 
3 838 451 4609 
3 2886 2579 2586 
3 2579 2510 2586 
3 2510 2579 2886 
3 3411 1839 282 
3 1184 3411 282 
3 1177 3411 1184 
3 3411 2467 3410 
3 3411 1177 2467 
3 3513 3374 2171 
3 4536 4094 4093 
3 4094 4593 4093 
3 4593 4094 4536 
3 4606 4593 4536 
3 4607 4606 4609 
3 4606 4607 4593 
3 4609 4606 15 
3 4606 4536 15 
3 4039 4080 3631 
3 4593 4080 4093 
3 4080 4593 3659 
3 3631 4080 3632 
3 4080 3659 3632 
3 4041 4027 4093 
3 4041 4039 4027 
3 4080 4041 4093 
3 4041 4080 4039 
3 4039 3972 4027 
3 4030 3972 3973 
3 3972 4030 4027 
3 3972 4043 3973 
3 3972 4039 4043 
3 838 84 451 
3 451 84 143 
3 80 84 29 
3 84 838 29 
3 143 84 2887 
3 84 2886 2887 
3 84 80 2886 
3 3513 3466 3516 
3 3514 2171 3921 
3 3514 3513 2171 
3 3631 3514 3921 
3 3514 3631 3632 
3 3513 3514 3632 
3 3517 3513 3516 
3 3513 3519 3374 
3 3087 3076 2887 
3 3076 3063 2887 
3 3063 3076 335 
3 3076 1119 335 
3 3411 3412 1839 
3 3412 3466 1839 
3 3412 3411 3410 
3 3466 3412 3516 
3 3412 3517 3516 
3 3517 3412 3513 
3 3412 3519 3513 
3 3374 3412 3410 
3 3519 3412 3374 
3 3466 3526 1839 
3 3526 3466 3513 
3 1839 3526 3632 
3 3526 3513 3632 
3 1119 3078 3087 
3 3078 3076 3087 
3 3076 3078 1119 
