# Supplementary material for: CAVER: a new tool to explore routes from protein clefts, pockets and cavities
Source: BMC Bioinformatics. 2006 Jun 22;7:316. doi: 10.1186/1471-2105-7-316 (PMC1539030; doi:10.1186/1471-2105-7-316)
Supplement: Additional File 1 — Source codes of CAVER. Additional file (gzipped tar archive caver_unix_v0.99.4.tar.gz) contains source codes of CAVER ver. 0.99.4 for UNIX platforms and pyMol plug-in. Instructions for the installation and updates are provided at web page . [file 1471-2105-7-316-S1.gz › caver_unix_v0.99.4/src/CSearch.cpp~]

//
// File: csearch.cc
// Created by: User <Email>
// Created on: Fri Feb 25 12:21:15 2005
//

/*
 * Martin Petrek wrote this.  Copyright (c) 2005
 * Permission to use, copy, modify, and distribute this software for any
 * purpose without fee is hereby granted, provided that this entire notice
 * is included in all copies of any software which is or includes a copy
 * or modification of this software and in all copies of the supporting
 * documentation for such software.
 * THIS SOFTWARE IS BEING PROVIDED "AS IS", WITHOUT ANY EXPRESS OR IMPLIED
 * WARRANTY.  IN PARTICULAR, NEITHER THE AUTHORS NOR AT&T MAKE ANY
 * REPRESENTATION OR WARRANTY OF ANY KIND CONCERNING THE MERCHANTABILITY
 * OF THIS SOFTWARE OR ITS FITNESS FOR ANY PARTICULAR PURPOSE.
 */


#include "StdAfx.h"
#include "CSearch.h"

char reference_text[]="#\n"
"# This file was generated by CAVER (http://viper.chemi.muni.cz/caver)\n"
"#\n"
"# Please cite the following reference when reporting the results using CAVER:\n"
"#\n"
"# Pet�ek M, Otyepka M, Ban� P, Ko�a J and Damborsk� J\n"
"# New Tool to Explore Routes to Enzyme Active Sites;\n"
"# Program CAVER a Molecular Speleologist.\n"
"#\n";

char reference_textpdb[]="REMARK 920   \n"
"REMARK 920  This file was generated by CAVER (http://viper.chemi.muni.cz/caver)\n"
"REMARK 920   \n"
"REMARK 920  Please cite the following reference when reporting the results using CAVER:\n"
"REMARK 920   \n"
"REMARK 920  Pet�ek M, Otyepka M, Ban� P, Ko�a J and Damborsk� J\n"
"REMARK 920  New Tool to Explore Routes to Enzyme Active Sites;\n"
"REMARK 920  Program CAVER a Molecular Speleologist.\n"
"REMARK 920   \n";


CSearch::CSearch ()
{
	 P=0;
	 cell=0;
	 coords=0;
	 faces=0;
	 types=0;
	 shells=0;
	 permutation=0;
	 plutcoords=0;
	 nPlutonium=0;
}


CSearch::~CSearch ()
{
	Delete();
}

void CSearch::Delete()
{
	DeleteCells();
	if (P) { delete []P; P=0; }
	if (coords) { delete []coords; coords=0; }
	if (faces) { delete []faces; faces=0; }
	if (types) { delete []types; types=0; }
	if (shells) {delete []shells; shells=0; }
	if (permutation) { delete []permutation; permutation=0; }
	if (plutcoords) { delete []plutcoords; plutcoords=0; }
	
	}


// index into cells
#define IDX(i,j,k) (((i)*(iNy)+(j))*iNz+(k))


int *shells=0;			/* array of (value0, ix0,iy0,iz0)(value1, ix1,iy1,iz1)(value2, ix2,iy2,iz2)... */
int *permutation=0;		/* permutation array for previous shell array */

/* compares values in shell array */
int cmp (const void *a, const void *b)
{
  int v;
  v = shells[4 * (*(int *) a)] - shells[4 * (*(int *) b)];
  if (v > 0)
    return 1;
  if (v < 0)
    return -1;
  return 0;
}


/*
* Returns distance form i-th atom to coordinates x,y,z
*/
REAL CSearch::GetR (int i, REAL x, REAL y, REAL z)
{
  REAL dx, dy, dz;

  dx = x-P[4*i+0];
  dy = y-P[4*i+1];
  dz = z-P[4*i+2];
  REAL val = sqrt (dx * dx + dy * dy + dz * dz) - P[4*i+3];
//  printf("%d %lf %lf %lf, %lf\n",i,dx,dy,dz,val);
// REAL val=sqrt(dx*dx+dy*dy)-P[4*i+3];
// if (val<0) val=0;
  return val;
}

/*
* For given point (x,y,z) search out the closest atom and returns a distance from it
* traverse all atoms and gets minimum, if any colision (fVal<0) then exit
*/
REAL CSearch::GetMinimalBall (REAL x, REAL y, REAL z)
{
  int i;
  REAL fRmin, fVal;
  for (i = 0; i < nAtoms; i++) {
    if (i == 0) {
      fRmin = GetR (i, x, y, z);
      if (fRmin < 0)
	return fRmin;
    }
    else {
      fVal = GetR (i, x, y, z);
      if (fRmin > fVal)
	fRmin = fVal;
      if (fRmin < 0)
	return fRmin;
    }
  }
  return fRmin;
}


/*
* For given point (x,y,z) search out the closest atom and returns a distance from it.
* First estimate of radius (fRmin) is the distance from the first atom.
* Start from cell where (x,y,z) lies. Then traverse surrounding cells around the starting one, in the order of minimal distance.
* If any cell is far than the actual estimate of fRmin, stops and returns fRmin. Otherwise, travers all atoms in the cell asking for a 
* smaller fRmin (closer atom). If fRmin has been improved, the condition for traversing cells changes.
* 
*/
REAL CSearch::GetMinimalBallOld (REAL x, REAL y, REAL z)
{
  int i, iTouch;
  REAL fRmin, fVal;

  int istartx, istarty, istartz;
  int ix, iy, iz;

  int imincellx, imaxcellx;
  int imincelly, imaxcelly;
  int imincellz, imaxcellz;

  fRmin = GetR (0, x, y, z);	// first estimate of closest atom distance
  iTouch = 0;
  if (fRmin < 0)
    return fRmin;		// if collision -> exit

  istartx = (int) ((x - minX) / lx);	// coordinates in cell array
  istarty = (int) ((y - minY) / ly);
  istartz = (int) ((z - minZ) / lz);

  imincellx = (int) ((x - fRmin - minX) / lx);	// range for surrounding cells 
  imincelly = (int) ((y - fRmin - minY) / ly);
  imincellz = (int) ((z - fRmin - minZ) / lz);
  imaxcellx = (int) ((x + fRmin - minX) / lx);
  imaxcelly = (int) ((y + fRmin - minY) / ly);
  imaxcellz = (int) ((z + fRmin - minZ) / lz);


  for (i = 0; i < iShellArraySize; i++) {
    // get index into neighbouring cell
    ix = istartx + shells[4 * permutation[i] + 1];
    iy = istarty + shells[4 * permutation[i] + 2];
    iz = istartz + shells[4 * permutation[i] + 3];

    if (ix >= 0 && iy >= 0 && iz >= 0 && ix < iNx && iy < iNy && iz < iNz)	// are we still in cell array
    {
      list < int >*c = &cell[IDX (ix, iy, iz)];

      // if cell is more far than the given range (depending on fRmin) , exit
      if (ix < imincellx && iy < imincelly && iz < imincellz && ix > imaxcellx
	  && iy > imaxcelly && iz > imaxcellz)
	return fRmin;
      if (c->size ())		// if cell is not empty
      {
	list < int >::iterator iter;
	for (iter = c->begin (); iter != c->end (); iter++) {
	  fVal = GetR (*iter, x, y, z);
	  if (fVal < 0)
	    return fVal;	// if collision -> exit

	  if (fRmin > fVal) {
	    fRmin = fVal;	// update fRmin
	    iTouch = *iter;	// update  iTouch
	    imincellx = (int) ((x - fRmin - minX) / lx);	// update surrounding cell range
	    imincelly = (int) ((y - fRmin - minY) / ly);
	    imincellz = (int) ((z - fRmin - minZ) / lz);
	    imaxcellx = (int) ((x + fRmin - minX) / lx);
	    imaxcelly = (int) ((y + fRmin - minY) / ly);
	    imaxcellz = (int) ((z + fRmin - minZ) / lz);

	  }
	}
      }
    }
  }
  return fRmin;
}

REAL CSearch::CostFunction(REAL x)
{
	return 1/(x*x+Cfg.eps);
}

REAL CSearch::InverseCostFunction(REAL fC)
{
	return sqrt(1/fC - Cfg.eps);
}

/*
* Computes minmax Bounding box of atom centers
*/
void CSearch::ComputeBoundingBox ()
{
  int i;
  REAL mmx, mmy, mmz, mMx, mMy, mMz, fX, fY, fZ;
  REAL minR, maxR, fR;
  for (i = 0; i < nAtoms; i++) {
    if (i == 0) {
      mmx = mMx = P[4*i+0];
      mmy = mMy = P[4*i+1];
      mmz = mMz = P[4*i+2];
      minR = maxR = P[4*i+3];
    }
    else {
      fX = P[4*i+0];
      fY = P[4*i+1];
      fZ = P[4*i+2];
      fR = P[4*i+3];
      if (mmx > fX)
	mmx = fX;
      if (mMx < fX)
	mMx = fX;

      if (mmy > fY)
	mmy = fY;
      if (mMy < fY)
	mMy = fY;

      if (mmz > fZ)
	mmz = fZ;
      if (mMz < fZ)
	mMz = fZ;

      if (minR > fR)
	minR = fR;
      if (maxR < fR)
	maxR = fR;
    }
  }
  mx = mmx;
  Mx = mMx;
  my = mmy;
  My = mMy;
  mz = mmz;
  Mz = mMz;
  mr = minR;
  Mr = maxR;
}

/*
* Prepare shell array to traverse surrounding cells in the order of minimal distance, like on the fig. but in 3D.
* ________________________
* |  |   | 9 |   |   |   |
* ------------------------
* |  | 5 | 1 | 6 |   |   |
* ------------------------
* |12| 4 | 0 | 2 |10 |   |
* ------------------------
* |  | 8 | 3 | 7 |   |   |
* ------------------------
* |  |   |11 |   |   |   |
* ________________________
*
* Computes the permutation of cells order (by sorting according to the minimal distance from the origin (0,0,0))
* After process we can traverse surrongin cells by for (i=0;...) cycle , shells[4*permutation[i]] will give closest cells in the order.
* shells array: [ [distance0] [i0] [j0] [k0]  [distance1] [i1] [j1] [k1]  [distance2] [i2] [j2] [k2]  ...]
*/
void CSearch::InitShellArray ()
{
  iMaxShell = 5;
  iShellArraySize =
    (2 * iMaxShell + 1) * (2 * iMaxShell + 1) * (2 * iMaxShell + 1);
  shells = new int[4 * iShellArraySize];
  permutation = new int[iShellArraySize];

  int idx = 0, idx1 = 0;
  int i, j, k;
  for (i = -iMaxShell; i <= iMaxShell; i++)
    for (j = -iMaxShell; j <= iMaxShell; j++)
      for (k = -iMaxShell; k <= iMaxShell; k++) {
	permutation[idx1] = idx1++;
	shells[idx++] = i * i + j * j + k * k;
	shells[idx++] = i;
	shells[idx++] = j;
	shells[idx++] = k;
      }

  qsort (permutation, idx1, sizeof (int *), cmp);
}

void CSearch::DeleteCells()
{
	if (cell)
	{
		for (int i=0;i<iNx*iNy*iNz;i++) cell[i].clear();
		delete []cell; cell=0; iNx=iNy=iNz=0;
	}
}
/*
* Construct cell array and fill it up with atoms that trench on
*/
void CSearch::ConstructCells ()
{
  printf ("DeleteCells...\n"); fflush(stdout);  

	DeleteCells();
	
  minX = mx - Mr;
  minY = my - Mr;
  minZ = mz - Mr;
  maxX = Mx + Mr;
  maxY = My + Mr;
  maxZ = Mz + Mr;

  sizeX = maxX - minX;
  sizeY = maxY - minY;
  sizeZ = maxZ - minZ;

  iNx = (int) (sizeX / lx) + 1;
  iNy = (int) (sizeY / ly) + 1;
  iNz = (int) (sizeZ / lz) + 1;

  cell = new list < int >[iNx * iNy * iNz];

  int i;
  REAL fX, fY, fZ, fR;
  for (i = 0; i < nAtoms; i++) {
    fX = P[4*i+0];
    fY = P[4*i+1];
    fZ = P[4*i+2];
    fR = P[4*i+3];

    //   cell[IDX((int)((fX-minX)/lx),(int)((fY-minY)/ly),(int)((fZ-minZ)/lz))].push_back(i);


    int ix_min, iy_min, iz_min;
    int ix_max, iy_max, iz_max;
    ix_min = (int) ((fX - fR - minX) / lx);
    iy_min = (int) ((fY - fR - minY) / ly);
    iz_min = (int) ((fZ - fR - minZ) / lz);

    ix_max = (int) ((fX + fR - minX) / lx);
    iy_max = (int) ((fY + fR - minY) / ly);
    iz_max = (int) ((fZ + fR - minZ) / lz);

    for (int ix = ix_min; ix <= ix_max; ix++)
      for (int iy = iy_min; iy <= iy_max; iy++)
	for (int iz = iz_min; iz <= iz_max; iz++)
	  if (ix >= 0 && iy >= 0 && iz >= 0 && ix < iNx && iy < iNy
	      && iz < iNz) {
	    //printf("atom %d -> (%d, %d, %d) [%d]\n", i, ix,iy,iz, IDX(ix,iy,iz));
	    cell[IDX (ix, iy, iz)].push_back (i);
	  }
  }
}

/*
* Print Bounding Box
*/
void CSearch::PrintBoundingBox ()
{
  printf ("BBox: %lf %lf %lf, %lf %lf %lf\nRadius Range: [ %lf, %lf ]\n", mx,
	  my, mz, Mx, My, Mz, mr, Mr);
}

/*
* Print Extended Bounding Box
*/
void CSearch::PrintExBoundingBox ()
{
  printf ("ExBBox: %lf %lf %lf, %lf %lf %lf\nGrid sizes: %d, %d, %d ]\n",
	  minX, minY, minZ, maxX, maxY, maxZ, iNx, iNy, iNz);
}

/*
* Draw into xfig
*/
void CSearch::Draw (char *name)
{
  CDraw S (name);
  S.setLineColor (RED);
  int oX = 10;
  int oY = 10;
  int size = 300;
  int i;

#define TX(x) ((int)(((x)+oX)*size))
#define TY(y) ((int)(500-((y)+oY)*size))
#define TR(r) ((int)(r*size))

  for (i = 0; i < nAtoms; i++) {
    S.circle (TX (P[4*i+0]), TY (P[4*i+1]), TR (P[4*i+3]));
  }

  S.setLineColor (BLUE);
  for (int ix = 0; ix < iNx; ix++)
    for (int iy = 0; iy < iNy; iy++)
//      for (int iz=0;iz<iNz;iz++)
    {
      S.rectangle (TX ((REAL) ix * lx + minX), TY ((REAL) iy * ly + minY),
		   TX ((REAL) (ix + 1) * lx + minX),
		   TY ((REAL) (iy + 1) * ly + minY));
    }

  S.setLineColor (GREEN);
  for (i = 0; i < 100; i++) {
    REAL x = Rab (-100, 100);
    REAL y = Rab (-100, 100);
    //REAL z=Rab(-100,100);
    REAL z = 0;
    REAL fRmin = GetMinimalBall (x, y, z);
    S.circle (TX (x), TY (y), TR (fRmin));
  }

/*
  list<int> &c=cell[IDX(13,10,0)];
  list<int>::iterator iter;

  S.setLineColor(GREEN);
  
  for (iter=c.begin();iter!=c.end();iter++)
  {
   S.circle(TX(P[4*(*iter)+0]),TY(P[4*(*iter)+1]),TR(P[4*(*iter)+3]));
  }
*/

}

/*
* Export to gnuplot
*/

void CSearch::ExportFunction ()
{
  char str[100];
  sprintf (str, "gr.dat");
  FILE *fout;
  fout = Fopen (str, "w");

  REAL sxmin, sxmax, symin, symax, sx, sy;

  sxmin = -110;
  sxmax = 110;
  symin = -110;
  symax = 110;

  REAL stepx, stepy;
  stepx = (sxmax - sxmin) / 160;
  stepy = (symax - symin) / 160;

  REAL min, max;
  min = 1000;
  max = -1000;
  for (sx = sxmin; sx < sxmax; sx += stepx) {
    for (sy = symin; sy < symax; sy += stepy) {
      REAL fRmin = GetMinimalBall (sx, sy, 0);
      if (fRmin < min)
	min = fRmin;
      if (fRmin > max)
	max = fRmin;

      fprintf (fout, "%lf %lf %lf \n", sx, sy, fRmin);
    }
    fprintf (fout, "\n");
  }
  fclose (fout);

  printf ("Range: %lf %lf\n", min, max);


}
void CSearch::PrepareDataForQHULL (char *outname)
{

  FILE *fout;
  fout = Fopen (outname,"w");

  fprintf (fout, "3 rbox %d D3\n%d\n", nAtoms, nAtoms);
	
  for (int i = 0; i < nAtoms; i++) {
	fprintf (fout, "%lf %lf %lf\n", P[4*i+0], P[4*i+1], P[4*i+2]);
    }
	
  fclose (fout);

}
int CSearch::TestProgram(char *cmd)
{
	int status=system(cmd);
	return status;
}
void CSearch::RunQhull (char *inname, char *outname)
{
  char strCmd[500];
  sprintf (strCmd, QCONVEXCOMMAND, outname, inname);
  system (strCmd);
}

void CSearch::ReadTRJ (FILE * fin, int nnum)
{
  REAL x, y, z;
  printf ("reading trj..."); fflush(stdout);  

  for (int i = 0; i < nAtoms; i++) {
    if (!(3==fscanf (fin, "%lf %lf %lf", &x, &y, &z))) myerror("\nERROR: Can't read x,y,z from trajectory file.\n"
								 "       atom: %d, [x,y,z]: %lf, %lf, %lf\n",i,x,y,z);
    P[i * 4] = x;
    P[i * 4 + 1] = y;
    P[i * 4 + 2] = z;
    }
  printf ("coord.."); fflush(stdout);  

//  for (int i = 0; i < nAtoms; i++) {
//    printf ("%lf %lf %lf %lf \n", P[i*4],P[i*4+1],P[i*4+2],P[i*4+3]);
//  }
  for (int j = 0; j < nnum; j++)
    if (!(3==fscanf (fin, "%lf %lf %lf", &x, &y, &z)))  myerror("\nERROR: Can't skipt atoms in trajectory file.\n"
								 "       atom: %d, [x,y,z]: %lf, %lf, %lf\n",j+nAtoms,x,y,z);
  printf ("skip\n"); fflush(stdout);  
}

void CSearch::ReadPointsFromQHULL (char *name)
{

  printf ("Read QHull..."); fflush(stdout);  
	FILE *fin=Fopen(name,"r");
  /*
     3
     4610 180 270
     41.16 33.026 57.379

   */

  if (coords) { delete[]coords; coords = 0; }
  if (faces) { delete[]faces; faces = 0; }


  int i;
  int ndim, nnum;
  if (!(4==fscanf (fin, "%d %d %d %d", &ndim, &nPoint, &nFacet, &nnum))) myerror("\nERROR: Can't read output from qhull program (header info).\n");
  REAL x, y, z;


  coords = new REAL[nPoint * 3];
  faces = new int[nFacet * 3];

  for (i = 0; i < nPoint; i++) {
    if (!(3==fscanf (fin, "%lf %lf %lf", &x, &y, &z))) myerror("\nERROR: Can't read output from qhull program (x y z points).\n");


    coords[i * 3] = x;
    coords[i * 3 + 1] = y;
    coords[i * 3 + 2] = z;
  }
  printf ("coords..."); fflush(stdout);  

  int a, b, c, d;
  for (i = 0; i < nFacet; i++) {
    if (!(4==fscanf (fin, "%d %d %d %d", &d, &a, &b, &c))) myerror("\nERROR: Can't read output from qhull program (facet information).\n");
    faces[i * 3] = a;
    faces[i * 3 + 1] = b;
    faces[i * 3 + 2] = c;
  }

    printf ("done\n"); fflush(stdout);  

   fclose(fin);
}

void CSearch:: FillGrid()
{
	G.InitGrid(60,60,60);
	G.SetXRange(mx,Mx);
	G.SetYRange(my,My);
	G.SetZRange(mz,Mz);
	G.Recalculate();
	
	G.SignOutsidePointsFaster(nFacet,faces,nPoint,coords);
	G.SignBoundaryPoints();
	G.ExportGridPoints("grid.dat");
	G.ExportBoundaryPoints ("boundary.dat");
}

void CSearch::ReadConfiguration()
{
//	fprintf(stderr,"%s\n",Cfg.strInputFileName);
	Cfg.ReadConfig(Cfg.strInputFileName);
}
void CSearch::PrepareProcess ()
{
  Radiuses.Read (Cfg.strAtomRadiusFileName);
  ReadTypes (Cfg.strTypesFileName);			// read atomic types


// Testing if Qconvex is installed
  int err;
#ifdef  _WIN32
  char prog[100]="qconvex 2>&1 1>NUL";
#else
  char prog[100]="qconvex > /dev/null 2>/dev/null";
#endif
  err=TestProgram(prog);
  
  if (err) {

	  mywarning("\nERROR: Program qconvex can't be run. Please, add qconvex in your PATH.\n");
	  mywarning("\nActual PATH: %s\n",getenv("PATH"));
	  exit(1);
  }

  lx=5;
  ly=5;
  lz=5;
  Cfg.eps=0.0;	
//  InitShellArray ();
//  G.InitGrid (Cfg.Nx,Cfg.Ny,Cfg.Nz); // Create grid

}

void CSearch::DeleteTemporaryFiles()
{
  remove(TMPQHULLFILE);
  remove(QHULLOUTPUTFILE);
}
void CSearch::ProceedTrajectory ()
{

  FILE *fin, *fout, *fout2;
  int blnFirstVector=1;
  int blnFirstVector2=1;


  /* initialize coords for plutonium */
  plutcoords = new REAL [Cfg.mNumberOfTunnels*4]; // xyzr;
  if (!plutcoords) 
    	  myerror("\nERROR: Can't allocate memory for plutonium\n");

	
  PrepareProcess();
  fin = Fopen(Cfg.strTrajectoryFileName,"r");


  char strSymetry[100]; 
  fgets (strSymetry, 99, fin);
  printf("First line in trajectory file: %s",strSymetry);
	
  int i;
  for (i = 1; i < Cfg.mStartTrj; i++)
    ReadTRJ (fin, Cfg.mAtomNotRead);	// skip initial trajectories


  CClock clock;
  for (; i <= Cfg.numTrj; i++) {

    clock.Start();
    printf ("Snapshot: %d\n", i);
	fflush(stdout);  
    ReadTRJ (fin, Cfg.mAtomNotRead);	// Read protein coordinates


    /* QHULL */
    PrepareDataForQHULL (TMPQHULLFILE);
    RunQhull (TMPQHULLFILE, QHULLOUTPUTFILE);
    ReadPointsFromQHULL (QHULLOUTPUTFILE);
    
    DeleteTemporaryFiles();
	/* compute binding (minimax) box */
	ComputeBoundingBox ();	
	
	/* create cells for quick searchnig for the closest atom */
    ConstructCells ();		


	/* prepare searching Grid */
	G.Resize(mx,my,mz,Mx,My,Mz,Cfg.fSize);


    fout = Fopen(Cfg.strResultFileName,"w");
    //fout2 = Fopen(MOREACCURATEGRIDFILE,"w");
    fprintf(fout,"%s",reference_text);
    fprintf(fout,"#iTraj\trmaxball\tCost/lLength\tvx\tvy\tvz\tcos(phi)\tlLength\tfAverageRad\tphi\ttheta\trho\n");


       int itunnel;
       for (itunnel=0;itunnel<Cfg.mNumberOfTunnels;itunnel++)
       {


        G.Clear ();		

	G.PrintSelf();


	/* Aproximate protein on a grid G */
	G.SignOutsidePointsFaster(nFacet,faces,nPoint,coords);
	G.SignBoundaryPoints ();	
        G.EliminateVerticesCoveredByBalls (nAtoms,P);	

	// cover some points by plutonium:-)
        G.EliminateVerticesCoveredByBalls (itunnel,plutcoords);	

	REAL as_x,as_y,as_z;
        Cfg.ComputeActiveSite (P,&as_x,&as_y,&as_z);

	/* export grid to gnuplot format*/
	//G.ExportGridPoints ("grid.dat");	
	
	/* export grid-protein boundary points */
        //G.ExportBoundaryPoints ("boundary.dat");
	
	/* Start graph based searching from active site */
       //	printf("A1: %lf %lf %lf\n",as_x,as_y,as_z); fflush(stdout);

 	  G.SearchBestWayOut((this), i, fout,as_x,as_y,as_z,&blnFirstVector);
       //	printf("A2\n"); fflush(stdout);
	
	fflush(fout);

        }

    for (int n = 0; n < Cfg.mSkipTrj; n++, i++) {
      ReadTRJ (fin, Cfg.mAtomNotRead);	// skipp snapshots
    }
	clock.End();
	clock.Print();
	printf("-----------------------------------------------------------------\n");
	fflush(stdout);
  }


  fclose (fin);
  fclose (fout);
//  fclose (fout2);

  delete []plutcoords;

}


void CSearch::ReadTypes (char *name)
{
  FILE *fin;
  fin = Fopen(name,"r");

  printf("Start reading atom types ...");
  fflush(stdout);
  if (!(1==fscanf (fin, "%d", &nAtoms))) myerror("\nERROR: Can't number of atoms from %s file.\n",name);
  char el[10];
  REAL r;
  P = new REAL[nAtoms * 4];
  types = new string[nAtoms];

  for (int i = 0; i < nAtoms; i++) {
    if (!(1==fscanf (fin, "%s", el))) myerror("\nERROR: Can't read atom type name from %s.\n",name);

    r = Radiuses.GetRadius (string (el));
//    printf("%d %lf\n",i,r);
    P[i * 4 + 3] = r;
    types[i] = string (el);

  }
    
  int extra=0;
  el[0]=0;
  while (!feof(fin)) 
  {
   fscanf (fin, "%s", el);
//   printf("|%s|\n",el);
   if (strlen(el)>0) extra++;
  }
  if (extra>0) mywarning("\nWARNING: There are %d extra atoms in %s, maybe bad user input?\n",extra,name);
  
  fclose(fin);  

  printf("... done\n");
  fflush(stdout);

}
