# Supplementary material for: CAVER: a new tool to explore routes from protein clefts, pockets and cavities
Source: BMC Bioinformatics. 2006 Jun 22;7:316. doi: 10.1186/1471-2105-7-316 (PMC1539030; doi:10.1186/1471-2105-7-316)
Supplement: Additional File 1 — Source codes of CAVER. Additional file (gzipped tar archive caver_unix_v0.99.4.tar.gz) contains source codes of CAVER ver. 0.99.4 for UNIX platforms and pyMol plug-in. Instructions for the installation and updates are provided at web page . [file 1471-2105-7-316-S1.gz › caver_unix_v0.99.4/src/tmpqhull.dat]

3 rbox 4610 D3
4610
41.160000 33.026000 57.379000
41.460000 32.007000 58.411000
41.241000 30.571000 57.912000
42.223000 29.889000 57.646000
40.696000 32.251000 59.723000
41.192000 33.495000 60.465000
40.474000 33.656000 62.121000
41.325000 35.156000 62.676000
42.523000 32.072000 58.643000
39.627000 32.350000 59.531000
40.846000 31.390000 60.376000
42.276000 33.436000 60.568000
40.946000 34.387000 59.887000
42.402000 34.982000 62.693000
41.102000 35.979000 61.996000
40.987000 35.414000 63.680000
41.722000 32.874000 56.554000
40.178000 32.958000 57.132000
41.343000 33.961000 57.727000
40.005000 30.074000 57.829000
39.651000 28.645000 57.736000
39.606000 28.127000 56.291000
38.542000 27.897000 55.721000
38.309000 28.413000 58.437000
38.437000 28.718000 59.815000
39.222000 30.729000 57.883000
40.401000 28.059000 58.269000
37.546000 29.050000 57.987000
38.014000 27.368000 58.328000
37.557000 28.884000 60.168000
40.782000 27.953000 55.683000
40.932000 27.674000 54.250000
40.325000 26.327000 53.784000
40.588000 25.264000 54.345000
42.420000 27.763000 53.854000
43.156000 29.042000 54.304000
44.574000 29.033000 53.747000
42.471000 30.325000 53.832000
41.602000 28.181000 56.228000
40.399000 28.462000 53.717000
42.941000 26.903000 54.278000
42.486000 27.687000 52.767000
43.223000 29.056000 55.390000
44.537000 28.998000 52.659000
45.095000 29.936000 54.065000
45.106000 28.157000 54.120000
41.460000 30.367000 54.236000
43.037000 31.189000 54.181000
42.428000 30.334000 52.743000
39.585000 26.387000 52.675000
39.120000 25.257000 51.823000
39.776000 25.171000 50.425000
40.190000 26.176000 49.840000
39.502000 27.327000 52.315000
39.328000 24.342000 52.344000
38.060000 25.358000 51.688000
39.800000 23.953000 49.869000
39.934000 23.745000 48.396000
38.612000 23.447000 47.591000
38.683000 23.291000 46.370000
40.960000 22.606000 48.228000
39.726000 23.144000 50.468000
40.368000 24.633000 47.985000
41.918000 22.905000 48.679000
40.587000 21.699000 48.727000
41.106000 22.401000 47.156000
37.426000 23.351000 48.222000
36.176000 23.022000 47.539000
35.572000 24.256000 46.877000
35.550000 25.321000 47.491000
35.135000 22.430000 48.497000
34.165000 21.473000 47.809000
32.891000 22.141000 47.328000
32.135000 21.334000 46.285000
31.005000 22.093000 45.678000
37.399000 23.516000 49.219000
36.385000 22.299000 46.778000
35.649000 21.897000 49.273000
34.573000 23.235000 48.929000
34.661000 21.039000 46.962000
33.901000 20.700000 48.504000
32.247000 22.291000 48.173000
33.147000 23.092000 46.900000
32.818000 21.054000 45.506000
31.743000 20.451000 46.752000
30.347000 22.358000 46.403000
31.362000 22.927000 45.226000
30.536000 21.511000 44.992000
35.054000 24.123000 45.672000
34.339000 25.237000 45.058000
33.062000 25.578000 45.838000
32.524000 24.829000 46.671000
33.965000 24.733000 43.665000
34.081000 23.254000 43.730000
35.074000 22.923000 44.813000
34.974000 26.095000 44.987000
32.961000 25.020000 43.420000
34.639000 25.130000 42.930000
33.127000 22.822000 43.964000
34.426000 22.873000 42.788000
34.769000 22.052000 45.361000
36.052000 22.762000 44.401000
32.562000 26.759000 45.530000
31.307000 27.264000 46.074000
30.155000 26.941000 45.133000
30.205000 27.226000 43.926000
31.436000 28.775000 46.266000
30.183000 29.413000 46.854000
29.956000 29.319000 48.224000
29.279000 30.072000 46.043000
28.806000 29.894000 48.756000
28.127000 30.662000 46.559000
27.913000 30.550000 47.930000
33.075000 27.343000 44.885000
31.125000 26.804000 47.023000
32.260000 28.966000 46.927000
31.632000 29.225000 45.312000
30.663000 28.806000 48.866000
29.470000 30.130000 44.977000
28.611000 29.828000 49.820000
27.428000 31.187000 45.919000
27.021000 30.989000 48.361000
29.085000 26.352000 45.643000
27.934000 26.134000 44.768000
28.263000 25.249000 43.591000
29.200000 24.451000 43.658000
29.065000 26.061000 46.609000
27.151000 25.671000 45.339000
27.596000 27.084000 44.401000
27.536000 25.320000 42.476000
27.917000 24.429000 41.356000
27.793000 25.228000 40.054000
27.060000 26.223000 39.984000
27.137000 23.097000 41.353000
27.412000 22.154000 42.553000
28.884000 21.722000 42.762000
29.218000 21.255000 43.885000
29.700000 21.857000 41.824000
26.745000 25.952000 42.392000
28.976000 24.177000 41.413000
26.070000 23.319000 41.324000
27.384000 22.557000 40.438000
27.046000 22.635000 43.464000
26.809000 21.254000 42.411000
28.506000 24.852000 39.011000
28.488000 25.594000 37.762000
27.162000 25.453000 37.014000
26.611000 24.359000 36.809000
29.588000 25.109000 36.832000
30.800000 25.964000 36.588000
30.996000 27.105000 37.557000
32.395000 27.134000 38.115000
33.500000 26.996000 37.130000
29.080000 24.025000 39.082000
28.652000 26.630000 37.977000
29.941000 24.177000 37.229000
29.132000 24.940000 35.875000
31.667000 25.333000 36.641000
30.720000 26.378000 35.602000
30.807000 28.030000 37.047000
30.302000 26.996000 38.367000
32.525000 28.070000 38.623000
32.482000 26.330000 38.819000
33.412000 26.110000 36.645000
33.452000 27.755000 36.460000
34.391000 27.028000 37.614000
26.687000 26.619000 36.584000
25.599000 26.700000 35.624000
26.186000 27.180000 34.302000
27.259000 27.785000 34.269000
24.505000 27.653000 36.119000
23.839000 27.174000 37.401000
22.888000 28.186000 38.010000
22.389000 27.658000 39.362000
21.361000 28.564000 39.937000
27.094000 27.473000 36.936000
25.180000 25.725000 35.488000
24.945000 28.615000 36.299000
23.756000 27.740000 35.356000
23.289000 26.279000 37.183000
24.606000 26.955000 38.120000
23.399000 29.119000 38.155000
22.053000 28.335000 37.353000
21.960000 26.684000 39.223000
23.217000 27.590000 40.041000
21.762000 29.485000 40.074000
20.574000 28.629000 39.301000
21.047000 28.196000 40.827000
25.472000 26.901000 33.216000
25.925000 27.293000 31.890000
24.816000 28.003000 31.134000
23.636000 27.732000 31.318000
26.434000 26.068000 31.128000
27.603000 25.366000 31.800000
27.399000 24.478000 32.850000
28.882000 25.626000 31.358000
28.480000 23.856000 33.455000
29.969000 24.991000 31.939000
29.765000 24.111000 32.980000
24.596000 26.407000 33.314000
26.741000 27.976000 32.005000
25.626000 25.368000 31.036000
26.746000 26.384000 30.151000
26.393000 24.272000 33.196000
29.038000 26.332000 30.551000
28.327000 23.179000 34.287000
30.971000 25.186000 31.576000
30.614000 23.613000 33.435000
25.234000 28.914000 30.269000
24.275000 29.599000 29.418000
24.965000 29.940000 28.117000
26.154000 30.278000 28.108000
23.754000 30.849000 30.141000
22.648000 31.603000 29.415000
24.924000 31.759000 30.427000
22.024000 32.663000 30.308000
26.217000 29.133000 30.202000
23.454000 28.943000 29.217000
23.359000 30.531000 31.084000
23.074000 32.077000 28.531000
21.883000 30.888000 29.111000
25.402000 32.043000 29.490000
24.572000 32.653000 30.941000
25.645000 31.238000 31.058000
22.789000 33.377000 30.613000
21.238000 33.183000 29.761000
21.598000 32.189000 31.192000
24.231000 29.827000 27.018000
24.792000 30.152000 25.724000
24.759000 31.658000 25.473000
23.701000 32.275000 25.567000
24.036000 29.496000 24.557000
24.784000 29.770000 23.258000
23.954000 30.207000 22.073000
23.310000 29.308000 21.480000
23.945000 31.409000 21.698000
23.274000 29.511000 27.086000
25.809000 29.823000 25.699000
23.975000 28.438000 24.720000
23.046000 29.907000 24.494000
25.502000 30.543000 23.453000
25.295000 28.869000 22.981000
25.917000 32.183000 25.143000
26.170000 33.575000 24.857000
26.928000 33.698000 23.545000
28.012000 33.125000 23.491000
27.031000 34.230000 25.951000
26.359000 34.116000 27.322000
27.380000 35.657000 25.571000
25.078000 34.922000 27.448000
26.704000 31.554000 25.084000
25.239000 34.096000 24.779000
27.948000 33.682000 26.001000
26.142000 33.060000 27.489000
27.079000 34.460000 28.065000
26.464000 36.235000 25.449000
27.989000 36.104000 26.357000
27.938000 35.658000 24.635000
24.358000 34.578000 26.707000
24.662000 34.789000 28.447000
25.295000 35.977000 27.282000
26.335000 34.402000 22.591000
26.968000 34.573000 21.286000
27.423000 33.211000 20.761000
28.529000 33.072000 20.238000
28.146000 35.529000 21.350000
27.816000 36.939000 21.779000
29.034000 37.651000 22.348000
29.546000 38.694000 21.362000
28.425000 39.355000 20.634000
25.435000 34.825000 22.769000
26.243000 34.973000 20.608000
28.858000 35.130000 22.046000
28.588000 35.576000 20.373000
27.458000 37.487000 20.928000
27.050000 36.904000 22.529000
28.763000 38.136000 23.267000
29.808000 36.933000 22.539000
30.101000 39.439000 21.899000
30.190000 38.213000 20.650000
27.899000 38.658000 20.119000
27.815000 39.815000 21.300000
28.799000 40.040000 19.988000
26.577000 32.225000 20.962000
26.827000 30.851000 20.587000
27.922000 30.134000 21.335000
28.356000 29.061000 20.875000
25.695000 32.440000 21.408000
25.918000 30.302000 20.737000
27.084000 30.840000 19.545000
28.405000 30.622000 22.483000
29.533000 29.933000 23.087000
29.426000 29.296000 24.455000
30.571000 29.005000 24.877000
30.686000 30.935000 23.327000
31.424000 31.380000 22.094000
32.342000 30.273000 21.594000
33.020000 30.793000 20.398000
33.652000 30.035000 19.515000
33.683000 28.724000 19.710000
34.233000 30.615000 18.474000
28.000000 31.440000 22.914000
29.876000 29.189000 22.399000
30.274000 31.807000 23.798000
31.394000 30.473000 23.988000
30.715000 31.625000 21.327000
32.011000 32.247000 22.328000
33.064000 30.023000 22.348000
31.769000 29.401000 21.344000
33.003000 31.790000 20.239000
33.228000 28.323000 20.518000
34.161000 28.127000 19.051000
34.187000 31.618000 18.364000
34.721000 30.054000 17.791000
28.396000 29.059000 25.190000
28.456000 28.463000 26.516000
29.516000 29.075000 27.451000
30.729000 28.885000 27.335000
28.689000 26.961000 26.437000
28.110000 26.200000 27.627000
27.524000 24.878000 27.146000
26.549000 25.041000 26.083000
26.622000 24.745000 24.801000
27.690000 24.209000 24.226000
25.567000 24.996000 24.028000
27.487000 29.302000 24.822000
27.501000 28.613000 26.976000
28.232000 26.591000 25.539000
29.747000 26.782000 26.398000
28.887000 26.009000 28.342000
27.338000 26.788000 28.086000
28.324000 24.262000 26.784000
27.047000 24.394000 27.976000
25.672000 25.448000 26.373000
28.511000 24.004000 24.777000
27.682000 24.007000 23.237000
24.735000 25.405000 24.427000
25.601000 24.778000 23.042000
29.009000 29.818000 28.404000
29.723000 30.435000 29.494000
29.236000 29.814000 30.794000
28.045000 29.510000 30.915000
29.494000 31.952000 29.531000
30.030000 32.627000 28.292000
30.026000 34.415000 28.353000
31.346000 34.800000 29.510000
28.012000 29.976000 28.371000
30.769000 30.240000 29.383000
28.441000 32.143000 29.603000
29.991000 32.359000 30.390000
31.041000 32.300000 28.144000
29.428000 32.320000 27.458000
31.121000 34.348000 30.488000
32.297000 34.396000 29.129000
31.429000 35.892000 29.621000
30.160000 29.672000 31.714000
29.963000 29.073000 33.014000
29.935000 30.149000 34.103000
30.611000 31.170000 34.043000
31.077000 28.081000 33.320000
31.086000 30.008000 31.496000
29.027000 28.554000 33.018000
31.080000 27.287000 32.557000
32.047000 28.603000 33.309000
30.911000 27.636000 34.312000
29.135000 29.840000 35.129000
28.992000 30.807000 36.215000
28.363000 30.091000 37.403000
27.699000 29.069000 37.249000
28.143000 32.002000 35.781000
26.708000 31.635000 35.432000
26.350000 31.129000 34.189000
25.706000 31.814000 36.393000
25.032000 30.798000 33.877000
24.387000 31.487000 36.110000
24.078000 30.986000 34.855000
22.758000 30.663000 34.594000
28.641000 28.959000 35.152000
29.964000 31.156000 36.497000
28.126000 32.715000 36.583000
28.600000 32.447000 34.918000
27.118000 30.987000 33.439000
25.964000 32.212000 37.369000
24.766000 30.408000 32.902000
23.613000 31.622000 36.856000
22.223000 30.850000 35.369000
28.598000 30.655000 38.573000
27.932000 30.338000 39.812000
26.798000 31.357000 40.033000
27.023000 32.539000 39.803000
28.895000 30.409000 41.011000
30.129000 29.521000 40.840000
28.147000 30.060000 42.292000
31.186000 29.693000 41.910000
29.307000 31.372000 38.604000
27.516000 29.354000 39.749000
29.232000 31.421000 41.098000
29.778000 28.489000 40.840000
30.557000 29.759000 39.866000
27.742000 29.051000 42.214000
28.832000 30.111000 43.139000
27.332000 30.767000 42.442000
30.760000 29.454000 42.885000
32.022000 29.024000 41.707000
31.539000 30.724000 41.911000
25.635000 30.903000 40.450000
24.468000 31.742000 40.674000
23.687000 31.087000 41.811000
22.931000 30.159000 41.511000
23.641000 31.887000 39.412000
22.437000 32.793000 39.561000
22.228000 33.385000 40.643000
21.707000 32.901000 38.557000
25.548000 29.912000 40.624000
24.792000 32.712000 40.990000
24.270000 32.287000 38.641000
23.296000 30.913000 39.123000
23.932000 31.564000 43.031000
23.370000 30.921000 44.213000
22.588000 31.938000 45.030000
23.062000 33.016000 45.403000
24.469000 30.325000 45.101000
25.259000 29.160000 44.542000
24.445000 27.909000 44.317000
23.555000 27.606000 45.133000
24.674000 27.223000 43.296000
24.515000 32.383000 43.138000
22.708000 30.139000 43.904000
25.165000 31.111000 45.321000
24.004000 29.993000 46.010000
25.680000 29.460000 43.601000
26.049000 28.928000 45.229000
21.343000 31.583000 45.353000
20.695000 32.438000 46.346000
19.752000 33.371000 45.621000
19.555000 33.273000 44.419000
20.883000 30.783000 44.942000
20.145000 31.834000 47.042000
21.435000 33.008000 46.873000
19.166000 34.278000 46.385000
18.119000 35.123000 45.839000
18.294000 36.547000 46.340000
18.947000 36.784000 47.361000
16.768000 34.501000 46.265000
16.584000 34.824000 47.733000
15.664000 35.049000 45.557000
19.448000 34.383000 47.349000
18.186000 35.117000 44.772000
16.797000 33.440000 46.127000
14.852000 34.632000 45.856000
16.573000 35.905000 47.869000
15.641000 34.404000 48.083000
17.406000 34.394000 48.306000
17.712000 37.468000 45.593000
17.731000 38.889000 45.926000
18.617000 39.642000 44.947000
18.872000 39.217000 43.820000
17.233000 37.176000 44.754000
16.733000 39.279000 45.874000
18.113000 39.016000 46.921000
19.071000 40.822000 45.348000
19.884000 41.628000 44.455000
21.249000 40.951000 44.390000
21.707000 40.365000 45.355000
19.977000 43.059000 44.975000
18.669000 43.815000 44.727000
18.065000 43.633000 43.649000
18.268000 44.617000 45.608000
18.851000 41.160000 46.275000
19.442000 41.633000 43.480000
20.176000 43.037000 46.030000
20.777000 43.565000 44.471000
21.881000 41.018000 43.239000
23.150000 40.326000 43.034000
24.317000 40.955000 43.777000
24.434000 42.165000 43.924000
23.399000 40.488000 41.527000
22.044000 40.773000 40.978000
21.417000 41.684000 42.012000
23.057000 39.291000 43.289000
24.069000 41.303000 41.334000
23.802000 39.587000 41.106000
22.113000 41.265000 40.027000
21.477000 39.868000 40.872000
21.788000 42.688000 41.937000
20.346000 41.692000 41.941000
25.164000 40.016000 44.185000
26.527000 40.344000 44.596000
27.401000 39.595000 43.593000
27.366000 38.369000 43.554000
26.835000 39.994000 46.037000
25.754000 40.583000 46.958000
28.223000 40.449000 46.465000
25.733000 39.919000 48.320000
24.859000 39.054000 44.212000
26.679000 41.395000 44.462000
26.798000 38.928000 46.129000
25.955000 41.647000 47.077000
24.787000 40.447000 46.474000
28.300000 41.531000 46.360000
28.392000 40.172000 47.506000
28.973000 39.969000 45.837000
26.700000 40.054000 48.806000
24.953000 40.370000 48.933000
25.532000 38.854000 48.203000
28.063000 40.391000 42.790000
28.626000 39.903000 41.530000
30.138000 39.884000 41.634000
30.735000 40.954000 41.625000
28.138000 40.842000 40.433000
28.398000 40.447000 38.983000
27.788000 39.100000 38.654000
27.827000 41.526000 38.073000
28.187000 41.360000 43.046000
28.268000 38.913000 41.338000
27.076000 40.944000 40.550000
28.608000 41.792000 40.594000
29.455000 40.392000 38.828000
26.710000 39.140000 38.812000
27.994000 38.852000 37.613000
28.221000 38.336000 39.301000
28.311000 42.478000 38.290000
28.006000 41.256000 37.033000
26.755000 41.617000 38.245000
30.726000 38.698000 41.730000
32.168000 38.552000 41.950000
32.886000 38.272000 40.634000
32.518000 37.254000 40.017000
32.444000 37.400000 42.924000
31.797000 37.541000 44.296000
30.441000 37.315000 44.479000
32.543000 37.920000 45.392000
29.857000 37.456000 45.721000
31.968000 38.048000 46.644000
30.624000 37.840000 46.817000
30.160000 37.865000 41.649000
32.550000 39.460000 42.367000
32.082000 36.494000 42.478000
33.506000 37.331000 43.064000
29.831000 37.023000 43.632000
33.601000 38.123000 45.269000
28.797000 37.266000 45.845000
32.585000 38.313000 47.495000
30.166000 37.974000 47.791000
33.832000 39.141000 40.247000
34.451000 38.938000 38.938000
35.967000 38.794000 39.062000
36.666000 39.725000 39.448000
34.096000 40.079000 37.967000
34.585000 39.716000 36.538000
33.978000 38.383000 36.120000
34.831000 37.372000 35.916000
32.768000 38.218000 35.992000
34.108000 39.911000 40.840000
34.066000 38.027000 38.530000
33.032000 40.220000 37.955000
34.573000 40.984000 38.289000
34.279000 40.481000 35.850000
35.655000 39.640000 36.535000
34.480000 36.467000 35.638000
35.823000 37.518000 36.042000
36.429000 37.589000 38.728000
37.838000 37.216000 38.659000
38.545000 37.899000 37.507000
37.921000 38.376000 36.550000
37.923000 35.687000 38.504000
37.822000 35.185000 37.104000
38.710000 34.982000 36.101000
36.605000 34.758000 36.601000
36.775000 34.351000 35.345000
38.050000 34.491000 35.019000
35.749000 36.876000 38.504000
38.316000 37.499000 39.574000
38.865000 35.364000 38.906000
37.124000 35.250000 39.071000
35.731000 34.756000 37.105000
39.775000 35.179000 36.153000
35.996000 33.969000 34.695000
39.868000 37.786000 37.539000
40.709000 38.263000 36.445000
41.654000 37.152000 35.981000
41.307000 35.970000 35.942000
40.305000 37.358000 38.343000
40.085000 38.564000 35.625000
41.286000 39.101000 36.782000
42.868000 37.558000 35.615000
43.815000 36.599000 35.037000
44.780000 35.995000 36.026000
45.371000 36.713000 36.875000
44.639000 37.374000 33.974000
45.456000 36.426000 33.111000
46.679000 36.835000 32.789000
44.973000 35.376000 32.694000
43.137000 38.523000 35.736000
43.270000 35.814000 34.556000
43.967000 37.927000 33.346000
45.302000 38.054000 34.473000
47.270000 36.248000 32.218000
47.012000 37.730000 33.118000
45.078000 34.710000 36.009000
44.561000 33.641000 35.147000
43.618000 32.735000 35.898000
43.724000 31.521000 35.994000
45.871000 32.884000 34.877000
46.484000 32.838000 36.261000
46.119000 34.142000 36.921000
44.124000 34.023000 34.248000
45.684000 31.898000 34.499000
46.497000 33.419000 34.189000
46.083000 32.013000 36.819000
47.550000 32.740000 36.193000
45.722000 33.978000 37.904000
46.970000 34.792000 36.984000
42.616000 33.348000 36.481000
41.888000 32.721000 37.613000
40.508000 32.416000 37.123000
40.260000 32.373000 35.893000
42.291000 33.937000 38.494000
41.051000 34.727000 38.773000
43.044000 33.579000 39.647000
42.335000 34.262000 36.156000
42.384000 31.831000 37.941000
42.923000 34.557000 37.893000
43.260000 34.370000 40.146000
40.331000 34.100000 39.299000
41.301000 35.589000 39.391000
40.617000 35.067000 37.833000
39.490000 32.135000 37.928000
38.129000 31.848000 37.465000
37.211000 32.173000 38.645000
37.722000 32.647000 39.668000
37.917000 30.395000 37.064000
37.969000 29.540000 38.201000
39.666000 32.117000 38.923000
37.890000 32.485000 36.640000
36.957000 30.297000 36.594000
38.684000 30.106000 36.373000
37.833000 28.631000 37.924000
35.933000 31.856000 38.530000
35.027000 31.939000 39.670000
35.594000 31.247000 40.906000
35.234000 31.670000 42.010000
33.668000 31.297000 39.359000
33.880000 29.935000 38.955000
35.577000 31.550000 37.635000
34.870000 32.971000 39.902000
33.048000 31.321000 40.234000
33.187000 31.837000 38.566000
33.036000 29.525000 38.758000
36.411000 30.220000 40.754000
37.042000 29.501000 41.869000
37.791000 30.427000 42.813000
37.915000 30.094000 44.010000
38.008000 28.450000 41.290000
38.649000 27.493000 42.276000
37.960000 26.356000 42.713000
39.927000 27.702000 42.772000
38.516000 25.461000 43.612000
40.502000 26.833000 43.671000
39.792000 25.721000 44.086000
40.390000 24.861000 44.971000
36.614000 29.911000 39.815000
36.280000 28.995000 42.422000
37.460000 27.863000 40.577000
38.797000 28.976000 40.789000
36.961000 26.170000 42.336000
40.486000 28.570000 42.443000
37.969000 24.583000 43.936000
41.501000 27.018000 44.051000
41.264000 25.189000 45.195000
38.289000 31.554000 42.325000
39.024000 32.524000 43.142000
38.205000 32.946000 44.370000
38.788000 33.253000 45.420000
39.313000 33.780000 42.347000
40.551000 34.631000 42.276000
40.127000 36.105000 42.072000
41.529000 34.498000 43.428000
38.155000 31.755000 41.344000
39.946000 32.088000 43.464000
39.140000 33.487000 41.330000
38.546000 34.464000 42.657000
41.076000 34.337000 41.391000
39.506000 36.424000 42.909000
41.015000 36.735000 42.019000
39.562000 36.195000 41.145000
41.879000 33.467000 43.492000
42.379000 35.160000 43.263000
41.033000 34.770000 44.360000
36.883000 32.996000 44.204000
36.058000 33.577000 45.260000
35.448000 32.541000 46.174000
34.577000 32.826000 46.998000
34.908000 34.384000 44.617000
35.391000 35.424000 43.648000
35.384000 35.389000 42.282000
35.964000 36.684000 44.019000
36.290000 37.377000 42.836000
36.237000 37.289000 45.243000
35.920000 36.559000 41.801000
36.867000 38.632000 42.853000
36.815000 38.550000 45.265000
37.134000 39.236000 44.073000
36.458000 32.637000 43.360000
36.661000 34.240000 45.844000
34.263000 33.704000 44.095000
34.356000 34.873000 45.396000
35.015000 34.570000 41.676000
36.027000 36.786000 40.822000
36.000000 36.779000 46.170000
37.108000 39.137000 41.926000
37.026000 39.020000 46.219000
37.582000 40.222000 44.110000
35.812000 31.269000 46.052000
35.069000 30.162000 46.643000
34.975000 30.253000 48.167000
33.974000 29.777000 48.739000
35.744000 28.833000 46.248000
37.069000 28.587000 46.967000
37.901000 27.532000 46.236000
39.190000 27.392000 46.942000
40.176000 28.263000 46.758000
40.036000 29.292000 45.912000
41.317000 28.137000 47.405000
36.647000 31.058000 45.523000
34.077000 30.170000 46.242000
35.076000 28.028000 46.484000
35.928000 28.846000 45.191000
37.623000 29.505000 47.007000
36.870000 28.247000 47.966000
37.382000 26.593000 46.239000
38.074000 27.843000 45.223000
39.323000 26.619000 47.578000
39.171000 29.413000 45.404000
40.795000 29.946000 45.783000
41.450000 27.370000 48.049000
42.058000 28.806000 47.255000
35.988000 30.836000 48.802000
36.019000 30.969000 50.258000
35.558000 32.341000 50.740000
35.494000 32.600000 51.950000
37.453000 30.726000 50.748000
37.810000 29.256000 50.612000
39.044000 29.003000 50.184000
37.014000 28.355000 50.864000
36.760000 31.199000 48.260000
35.380000 30.223000 50.684000
38.133000 31.313000 50.159000
37.530000 31.017000 51.778000
39.350000 28.047000 50.071000
39.670000 29.768000 49.975000
35.276000 33.220000 49.797000
34.778000 34.561000 50.103000
33.265000 34.626000 49.941000
32.539000 35.188000 50.782000
35.494000 35.597000 49.222000
36.993000 35.687000 49.611000
34.813000 36.943000 49.288000
37.852000 36.389000 48.589000
35.409000 32.957000 48.831000
35.012000 34.776000 51.124000
35.441000 35.255000 48.210000
37.048000 36.221000 50.560000
37.352000 34.666000 49.748000
34.818000 37.303000 50.317000
35.346000 37.651000 48.654000
33.784000 36.847000 48.942000
37.494000 37.409000 48.453000
38.886000 36.410000 48.936000
37.798000 35.855000 47.641000
32.740000 34.043000 48.850000
31.283000 34.062000 48.698000
30.504000 33.504000 49.874000
29.433000 34.111000 50.118000
30.935000 33.317000 47.383000
31.484000 34.123000 46.189000
31.237000 33.275000 44.602000
29.480000 33.538000 44.310000
33.330000 33.605000 48.157000
30.989000 35.083000 48.575000
31.381000 32.342000 47.394000
29.870000 33.223000 47.294000
30.982000 35.071000 46.154000
32.535000 34.281000 46.333000
28.901000 33.092000 45.133000
29.275000 34.618000 44.258000
29.191000 33.064000 43.359000
30.903000 32.449000 50.577000
30.109000 31.989000 51.734000
29.773000 33.079000 52.747000
28.707000 32.995000 53.400000
31.018000 30.931000 52.388000
31.819000 30.370000 51.254000
32.066000 31.562000 50.368000
29.208000 31.527000 51.391000
31.660000 31.382000 53.120000
30.431000 30.162000 52.854000
32.744000 29.957000 51.606000
31.265000 29.614000 50.732000
32.973000 32.059000 50.651000
32.129000 31.260000 49.340000
30.647000 34.062000 52.911000
30.401000 35.127000 53.867000
29.151000 35.926000 53.525000
28.558000 36.618000 54.364000
31.614000 36.079000 53.938000
32.722000 35.512000 54.784000
33.039000 35.759000 56.089000
33.655000 34.597000 54.328000
34.501000 34.293000 55.306000
34.149000 34.993000 56.378000
31.496000 34.070000 52.364000
30.264000 34.686000 54.832000
31.985000 36.244000 52.945000
31.297000 37.012000 54.361000
33.687000 34.217000 53.393000
32.520000 36.427000 56.766000
35.330000 33.598000 55.241000
28.723000 35.879000 52.266000
27.597000 36.719000 51.846000
26.334000 35.873000 51.742000
25.362000 36.314000 51.147000
27.869000 37.393000 50.493000
29.144000 38.675000 50.578000
29.172000 35.265000 51.601000
27.442000 37.479000 52.584000
28.186000 36.641000 49.795000
26.957000 37.840000 50.145000
28.627000 39.838000 50.163000
26.358000 34.657000 52.301000
25.144000 33.852000 52.294000
23.986000 34.631000 52.905000
24.139000 35.348000 53.897000
25.385000 32.556000 53.063000
27.205000 34.304000 52.722000
24.898000 33.610000 51.281000
26.201000 31.992000 52.585000
25.661000 32.791000 54.103000
24.467000 31.948000 53.057000
22.833000 34.490000 52.250000
21.671000 35.222000 52.697000
21.577000 36.682000 52.311000
20.508000 37.320000 52.433000
22.774000 33.878000 51.449000
20.806000 34.727000 52.299000
21.651000 35.170000 53.768000
22.696000 37.261000 51.835000
22.657000 38.714000 51.655000
22.255000 39.139000 50.261000
22.010000 40.308000 49.977000
24.045000 39.294000 51.971000
24.497000 39.079000 53.426000
25.823000 39.792000 53.654000
23.434000 39.521000 54.419000
23.521000 36.721000 51.614000
21.953000 39.123000 52.350000
24.761000 38.827000 51.323000
24.022000 40.349000 51.777000
24.661000 38.030000 53.567000
25.700000 40.858000 53.465000
26.145000 39.640000 54.685000
26.575000 39.387000 52.976000
22.523000 38.946000 54.256000
23.793000 39.352000 55.435000
23.224000 40.581000 54.280000
22.204000 38.154000 49.374000
21.818000 38.458000 48.003000
22.083000 37.219000 47.145000
22.397000 36.167000 47.688000
22.430000 37.208000 49.645000
20.775000 38.709000 47.966000
22.397000 39.284000 47.637000
21.923000 37.471000 45.871000
22.128000 36.449000 44.853000
23.617000 36.498000 44.511000
24.079000 37.493000 43.961000
21.233000 36.770000 43.681000
21.289000 35.796000 42.528000
20.387000 36.352000 41.421000
20.663000 35.700000 40.163000
20.442000 36.201000 38.955000
19.892000 37.413000 38.791000
20.773000 35.463000 37.903000
21.648000 38.400000 45.585000
21.878000 35.486000 45.249000
20.222000 36.801000 44.038000
21.512000 37.737000 43.309000
22.296000 35.706000 42.170000
20.935000 34.833000 42.842000
19.360000 36.184000 41.686000
20.562000 37.405000 41.319000
21.064000 34.774000 40.207000
19.641000 37.966000 39.598000
19.730000 37.773000 37.861000
21.183000 34.550000 38.035000
20.614000 35.814000 36.969000
24.285000 35.417000 44.861000
25.756000 35.376000 44.789000
26.192000 34.817000 43.447000
25.934000 33.657000 43.116000
26.328000 34.563000 45.949000
25.746000 34.871000 47.337000
26.424000 34.038000 48.414000
25.854000 36.360000 47.636000
23.780000 34.604000 45.184000
26.122000 36.378000 44.870000
26.151000 33.525000 45.742000
27.385000 34.745000 45.988000
24.708000 34.613000 47.325000
27.491000 34.259000 48.428000
25.992000 34.277000 49.386000
26.276000 32.979000 48.202000
25.300000 36.923000 46.885000
25.438000 36.564000 48.623000
26.902000 36.660000 47.615000
26.858000 35.662000 42.653000
27.121000 35.258000 41.283000
28.602000 35.399000 40.970000
29.212000 36.395000 41.339000
26.308000 36.147000 40.324000
24.771000 35.986000 40.500000
26.700000 35.920000 38.876000
24.004000 36.973000 39.638000
27.170000 36.559000 42.997000
26.828000 34.237000 41.153000
26.546000 37.163000 40.559000
24.497000 34.969000 40.220000
24.525000 36.152000 41.549000
26.522000 34.878000 38.610000
26.104000 36.566000 38.232000
27.757000 36.152000 38.745000
24.250000 36.807000 38.589000
22.934000 36.831000 39.787000
24.278000 37.990000 39.919000
29.161000 34.403000 40.290000
30.567000 34.546000 39.891000
30.712000 33.902000 38.518000
30.613000 32.669000 38.433000
31.518000 33.901000 40.867000
28.635000 33.572000 40.056000
30.802000 35.587000 39.814000
31.399000 34.367000 41.858000
31.296000 32.825000 40.938000
32.552000 34.040000 40.517000
30.945000 34.726000 37.519000
31.064000 34.236000 36.164000
32.519000 33.923000 35.805000
33.428000 34.592000 36.305000
30.621000 35.281000 35.130000
28.934000 35.852000 35.470000
31.042000 35.714000 37.701000
30.472000 33.352000 36.051000
31.290000 36.119000 35.169000
30.654000 34.843000 34.151000
28.371000 36.282000 34.333000
32.649000 32.926000 34.930000
33.948000 32.587000 34.331000
34.070000 33.345000 33.013000
33.238000 33.185000 32.112000
34.094000 31.079000 34.056000
34.188000 30.223000 35.297000
34.432000 30.728000 36.417000
34.021000 28.990000 35.150000
31.834000 32.389000 34.671000
34.730000 32.901000 34.990000
33.240000 30.758000 33.490000
34.984000 30.929000 33.476000
35.066000 34.189000 32.896000
35.323000 34.910000 31.657000
35.453000 33.928000 30.497000
35.843000 32.779000 30.722000
36.585000 35.768000 31.798000
36.513000 36.871000 32.854000
37.835000 37.658000 32.862000
35.345000 37.823000 32.621000
35.674000 34.343000 33.688000
34.493000 35.557000 31.462000
37.400000 35.120000 32.053000
36.778000 36.231000 30.850000
36.388000 36.412000 33.812000
37.999000 38.103000 31.881000
37.786000 38.445000 33.615000
38.659000 36.983000 33.097000
34.409000 37.265000 32.653000
35.339000 38.587000 33.398000
35.452000 38.297000 31.646000
35.130000 34.435000 29.302000
35.217000 33.531000 28.140000
36.633000 32.982000 28.048000
37.603000 33.715000 28.252000
34.823000 34.267000 26.852000
34.344000 33.349000 25.708000
35.918000 35.192000 26.343000
33.165000 32.462000 26.063000
34.838000 35.396000 29.200000
34.542000 32.714000 28.288000
33.993000 34.893000 27.104000
34.073000 33.996000 24.875000
35.193000 32.727000 25.424000
36.816000 34.611000 26.133000
35.583000 35.685000 25.431000
36.141000 35.943000 27.101000
32.315000 33.082000 26.347000
32.897000 31.851000 25.201000
33.436000 31.813000 26.897000
36.764000 31.698000 27.733000
38.066000 31.091000 27.567000
38.700000 30.693000 28.887000
39.780000 30.117000 28.888000
35.936000 31.133000 27.606000
37.960000 30.213000 26.958000
38.711000 31.791000 27.074000
38.033000 31.029000 29.971000
38.545000 30.772000 31.323000
37.580000 29.912000 32.101000
36.416000 29.792000 31.726000
38.782000 32.140000 31.984000
39.638000 33.005000 31.050000
40.237000 34.484000 31.869000
41.652000 33.881000 32.771000
37.134000 31.480000 29.869000
39.480000 30.259000 31.246000
37.840000 32.623000 32.159000
39.292000 32.004000 32.918000
40.480000 32.428000 30.718000
39.045000 33.293000 30.204000
41.330000 33.102000 33.479000
42.383000 33.457000 32.066000
42.115000 34.712000 33.326000
38.062000 29.306000 33.194000
37.255000 28.445000 34.037000
36.564000 27.402000 33.169000
37.222000 26.775000 32.332000
39.029000 29.454000 33.441000
37.884000 27.955000 34.755000
36.517000 29.032000 34.548000
35.263000 27.256000 33.332000
34.484000 26.292000 32.538000
33.805000 26.914000 31.340000
32.962000 26.299000 30.666000
33.421000 25.626000 33.437000
34.073000 24.565000 34.307000
34.469000 23.522000 33.742000
34.206000 24.745000 35.528000
34.788000 27.821000 34.022000
35.150000 25.531000 32.188000
32.967000 26.370000 34.063000
32.670000 25.171000 32.821000
34.161000 28.165000 31.049000
33.579000 28.838000 29.891000
34.275000 28.352000 28.624000
35.452000 27.981000 28.651000
33.663000 30.359000 30.008000
32.697000 30.844000 30.916000
34.833000 28.647000 31.629000
32.546000 28.565000 29.830000
34.641000 30.632000 30.356000
33.492000 30.796000 29.043000
32.765000 31.799000 30.976000
33.517000 28.330000 27.527000
34.126000 27.827000 26.295000
35.291000 28.689000 25.844000
35.360000 29.904000 26.036000
33.077000 27.805000 25.203000
32.065000 26.679000 25.250000
32.139000 25.731000 26.050000
31.133000 26.779000 24.407000
32.559000 28.649000 27.546000
34.475000 26.830000 26.461000
32.535000 28.730000 25.254000
33.588000 27.742000 24.262000
36.229000 28.023000 25.182000
37.256000 28.664000 24.404000
36.666000 29.263000 23.131000
35.688000 28.727000 22.589000
38.376000 27.685000 23.973000
38.993000 26.877000 25.091000
39.769000 27.749000 26.075000
40.260000 26.940000 27.259000
40.991000 27.783000 28.237000
36.220000 27.014000 25.226000
37.690000 29.450000 24.986000
37.961000 26.999000 23.260000
39.155000 28.256000 23.507000
38.212000 26.369000 25.622000
39.665000 26.156000 24.666000
40.613000 28.180000 25.572000
39.126000 28.532000 26.429000
39.416000 26.492000 27.747000
40.918000 26.170000 26.904000
41.793000 28.206000 27.785000
40.374000 28.511000 28.582000
41.303000 27.208000 29.011000
37.280000 30.351000 22.721000
36.945000 30.974000 21.445000
37.663000 30.218000 20.352000
38.871000 30.031000 20.394000
37.364000 32.444000 21.464000
36.574000 33.266000 22.499000
37.056000 34.701000 22.537000
35.083000 33.174000 22.209000
37.997000 30.764000 23.301000
35.888000 30.909000 21.285000
38.409000 32.501000 21.704000
37.198000 32.863000 20.490000
36.748000 32.835000 23.463000
36.923000 35.155000 21.556000
36.481000 35.258000 23.277000
38.112000 34.723000 22.807000
34.766000 32.132000 22.262000
34.532000 33.758000 22.946000
34.882000 33.565000 21.212000
36.971000 29.753000 19.322000
37.856000 29.201000 18.262000
37.492000 29.946000 17.004000
36.355000 30.412000 16.872000
37.622000 27.689000 18.116000
36.357000 27.381000 17.314000
35.260000 27.654000 17.852000
36.513000 26.963000 16.152000
35.969000 29.765000 19.221000
38.924000 29.321000 18.397000
38.482000 27.259000 17.601000
37.562000 27.227000 19.104000
38.367000 30.247000 16.059000
39.809000 29.951000 16.107000
40.534000 30.974000 16.976000
40.353000 32.197000 16.850000
40.234000 30.110000 14.646000
39.312000 31.176000 14.118000
37.992000 30.939000 14.801000
39.987000 28.955000 16.454000
41.259000 30.422000 14.577000
40.104000 29.190000 14.107000
39.689000 32.151000 14.358000
39.205000 31.086000 13.054000
37.497000 31.867000 15.008000
37.356000 30.319000 14.199000
41.396000 30.505000 17.885000
42.102000 31.438000 18.748000
43.439000 31.838000 18.152000
44.024000 31.151000 17.319000
42.299000 30.799000 20.131000
43.077000 31.705000 20.919000
41.554000 29.512000 17.972000
41.503000 32.317000 18.861000
41.347000 30.635000 20.596000
42.815000 29.864000 20.032000
43.216000 31.331000 21.791000
43.965000 32.969000 18.582000
45.230000 33.465000 18.081000
45.529000 34.769000 18.801000
44.803000 35.161000 19.722000
43.471000 33.505000 19.282000
46.006000 32.752000 18.279000
45.163000 33.637000 17.024000
46.582000 35.425000 18.374000
47.040000 36.637000 19.037000
46.012000 37.756000 18.963000
46.150000 38.723000 19.705000
48.311000 37.041000 18.288000
48.530000 36.035000 17.229000
47.428000 35.036000 17.223000
47.273000 36.425000 20.060000
48.187000 38.014000 17.852000
49.146000 37.055000 18.962000
48.565000 36.528000 16.276000
49.462000 35.533000 17.407000
46.873000 35.087000 16.307000
47.814000 34.043000 17.352000
44.996000 37.630000 18.097000
44.047000 38.747000 18.068000
42.842000 38.492000 18.951000
41.967000 39.349000 19.088000
43.595000 38.979000 16.631000
44.715000 39.503000 15.735000
45.431000 40.693000 16.336000
45.361000 41.783000 15.731000
46.067000 40.569000 17.408000
44.892000 36.819000 17.503000
44.544000 39.628000 18.416000
43.241000 38.049000 16.228000
42.796000 39.695000 16.634000
45.427000 38.715000 15.580000
44.293000 39.794000 14.792000
42.776000 37.318000 19.550000
41.603000 36.906000 20.304000
41.777000 37.204000 21.790000
42.913000 37.257000 22.276000
41.380000 35.413000 20.051000
40.173000 34.809000 20.724000
38.949000 35.139000 19.875000
38.929000 34.316000 18.662000
37.823000 34.278000 17.924000
36.778000 34.995000 18.322000
37.773000 33.547000 16.826000
43.563000 36.688000 19.484000
40.754000 37.447000 19.942000
41.273000 35.270000 18.993000
42.248000 34.886000 20.397000
40.290000 33.745000 20.797000
40.058000 35.224000 21.707000
38.061000 34.949000 20.446000
38.982000 36.176000 19.597000
39.744000 33.785000 18.391000
36.837000 35.548000 19.165000
35.924000 34.987000 17.782000
38.579000 33.010000 16.540000
36.930000 33.526000 16.272000
40.645000 37.413000 22.459000
40.614000 37.581000 23.911000
41.215000 38.901000 24.370000
41.750000 39.032000 25.481000
41.370000 36.466000 24.617000
40.850000 35.077000 24.488000
39.700000 34.607000 25.104000
41.577000 34.160000 23.699000
39.247000 33.306000 24.968000
41.132000 32.869000 23.565000
39.969000 32.434000 24.189000
39.571000 31.138000 24.041000
39.777000 37.458000 21.945000
39.593000 37.549000 24.230000
42.372000 36.467000 24.234000
41.386000 36.704000 25.664000
39.129000 35.290000 25.721000
42.487000 34.474000 23.199000
38.340000 32.982000 25.466000
41.699000 32.173000 22.959000
40.188000 30.677000 23.469000
41.095000 39.874000 23.477000
41.407000 41.236000 23.891000
40.316000 41.729000 24.841000
39.259000 41.083000 24.927000
41.535000 42.108000 22.659000
40.795000 39.676000 22.534000
42.342000 41.233000 24.410000
42.341000 41.720000 22.016000
40.584000 42.098000 22.102000
41.771000 43.140000 22.962000
40.604000 42.856000 25.530000
39.627000 43.414000 26.460000
38.250000 43.532000 25.811000
37.250000 43.140000 26.430000
40.073000 44.815000 26.962000
39.009000 45.428000 27.879000
39.005000 45.058000 29.221000
38.077000 46.351000 27.440000
38.060000 45.610000 30.063000
37.116000 46.889000 28.260000
37.135000 46.503000 29.581000
36.185000 47.033000 30.416000
41.496000 43.312000 25.401000
39.550000 42.760000 27.303000
40.993000 44.717000 27.507000
40.224000 45.460000 26.119000
39.732000 44.348000 29.599000
38.106000 46.664000 26.402000
38.049000 45.337000 31.111000
36.376000 47.585000 27.884000
35.623000 47.634000 29.921000
38.216000 44.137000 24.620000
36.918000 44.412000 24.000000
36.099000 43.160000 23.773000
34.875000 43.149000 23.893000
37.091000 45.093000 22.644000
39.073000 44.401000 24.154000
36.366000 45.067000 24.641000
37.627000 46.045000 22.778000
37.671000 44.437000 21.975000
36.102000 45.287000 22.202000
36.777000 42.075000 23.425000
36.065000 40.831000 23.170000
35.548000 40.255000 24.479000
34.415000 39.798000 24.592000
37.006000 39.871000 22.447000
36.297000 38.592000 22.019000
37.103000 37.838000 20.968000
38.350000 37.874000 21.006000
36.471000 37.216000 20.105000
37.783000 42.112000 23.337000
35.231000 41.037000 22.533000
37.396000 40.360000 21.575000
37.814000 39.616000 23.105000
36.164000 37.961000 22.877000
35.338000 38.844000 21.610000
36.364000 40.311000 25.538000
35.870000 39.814000 26.821000
34.628000 40.577000 27.276000
33.720000 39.971000 27.853000
36.950000 39.958000 27.889000
37.773000 38.718000 28.061000
37.449000 37.549000 28.622000
39.094000 38.607000 27.645000
39.551000 37.401000 27.944000
38.567000 36.751000 28.530000
37.297000 40.688000 25.453000
35.622000 38.778000 26.718000
37.602000 40.764000 27.610000
36.478000 40.188000 28.824000
36.495000 37.283000 29.063000
40.546000 37.021000 27.744000
38.625000 35.800000 28.865000
34.677000 41.882000 27.024000
33.601000 42.787000 27.408000
32.346000 42.427000 26.620000
31.260000 42.390000 27.192000
33.975000 44.245000 27.143000
32.750000 45.178000 27.345000
33.216000 46.622000 27.284000
33.740000 46.981000 25.956000
34.213000 48.219000 25.774000
34.215000 49.102000 26.766000
34.688000 48.552000 24.599000
35.487000 42.259000 26.551000
33.402000 42.664000 28.452000
34.753000 44.537000 27.821000
34.325000 44.340000 26.133000
32.029000 44.999000 26.571000
32.303000 44.984000 28.302000
32.385000 47.262000 27.513000
33.990000 46.766000 28.013000
33.743000 46.310000 25.202000
33.852000 48.845000 27.672000
34.579000 50.031000 26.613000
34.690000 47.880000 23.845000
35.053000 49.482000 24.447000
32.521000 42.135000 25.341000
31.334000 41.733000 24.571000
30.680000 40.523000 25.194000
29.464000 40.464000 25.367000
31.700000 41.433000 23.123000
31.940000 42.712000 22.334000
31.425000 43.778000 22.738000
32.656000 42.621000 21.316000
33.434000 42.187000 24.911000
30.633000 42.541000 24.583000
32.594000 40.839000 23.105000
30.899000 40.886000 22.667000
31.474000 39.514000 25.556000
30.853000 38.311000 26.120000
30.303000 38.602000 27.514000
29.209000 38.158000 27.872000
31.868000 37.142000 26.170000
31.985000 36.483000 24.803000
32.828000 37.041000 23.841000
31.234000 35.349000 24.518000
32.919000 36.428000 22.592000
31.313000 34.736000 23.285000
32.158000 35.297000 22.346000
32.235000 34.689000 21.123000
32.476000 39.577000 25.445000
30.038000 38.024000 25.489000
32.828000 37.520000 26.464000
31.535000 36.416000 26.886000
33.401000 37.934000 24.061000
30.575000 34.941000 25.275000
33.575000 36.829000 21.827000
30.735000 33.847000 23.060000
31.653000 33.926000 21.108000
31.088000 39.349000 28.316000
30.626000 39.498000 29.696000
29.384000 40.394000 29.800000
28.517000 40.116000 30.621000
31.717000 40.103000 30.581000
31.521000 39.952000 32.103000
31.365000 38.511000 32.532000
32.695000 40.627000 32.817000
31.941000 39.778000 27.986000
30.379000 38.530000 30.077000
32.646000 39.634000 30.322000
31.773000 41.152000 30.360000
30.627000 40.475000 32.373000
32.257000 37.949000 32.254000
31.231000 38.465000 33.613000
30.495000 38.076000 32.040000
32.725000 41.683000 32.551000
32.571000 40.528000 33.896000
33.628000 40.150000 32.515000
29.397000 41.449000 28.981000
28.203000 42.302000 28.972000
26.974000 41.452000 28.666000
25.908000 41.567000 29.248000
28.327000 43.387000 27.910000
29.052000 44.652000 28.311000
29.644000 44.690000 29.400000
29.016000 45.614000 27.520000
30.195000 41.650000 28.395000
28.087000 42.759000 29.932000
28.850000 42.965000 27.073000
27.334000 43.662000 27.609000
27.103000 40.570000 27.675000
25.957000 39.795000 27.201000
25.492000 38.791000 28.242000
24.294000 38.514000 28.423000
26.340000 39.122000 25.883000
28.006000 40.434000 27.244000
25.152000 40.473000 27.008000
26.607000 39.892000 25.141000
27.202000 38.457000 26.048000
25.488000 38.533000 25.510000
26.469000 38.226000 28.954000
26.192000 37.284000 30.027000
25.455000 37.990000 31.169000
24.437000 37.492000 31.652000
27.486000 36.643000 30.553000
27.272000 35.695000 31.732000
26.302000 34.560000 31.442000
28.602000 35.090000 32.184000
27.429000 38.460000 28.742000
25.562000 36.509000 29.644000
27.939000 36.091000 29.753000
28.148000 37.427000 30.867000
26.876000 36.265000 32.546000
26.679000 33.962000 30.613000
26.203000 33.931000 32.327000
25.328000 34.972000 31.179000
29.279000 35.887000 32.491000
28.429000 34.417000 33.025000
29.047000 34.533000 31.360000
26.008000 39.139000 31.565000
25.385000 39.876000 32.664000
23.980000 40.342000 32.299000
23.069000 40.353000 33.122000
26.287000 41.063000 33.034000
27.473000 40.597000 33.824000
27.789000 39.291000 34.094000
28.475000 41.417000 34.432000
29.387000 40.541000 35.071000
28.702000 42.790000 34.515000
28.950000 39.265000 34.851000
30.509000 41.007000 35.773000
29.806000 43.259000 35.208000
30.704000 42.358000 35.835000
26.840000 39.493000 31.115000
25.316000 39.226000 33.511000
26.626000 41.541000 32.135000
25.725000 41.763000 33.621000
27.224000 38.424000 33.770000
29.404000 38.428000 35.188000
28.020000 43.486000 34.040000
31.197000 40.319000 36.250000
29.985000 44.326000 35.273000
31.560000 42.748000 36.372000
23.771000 40.689000 31.029000
22.419000 40.989000 30.553000
21.509000 39.779000 30.657000
20.350000 39.866000 31.078000
22.564000 41.480000 29.107000
21.242000 41.683000 28.371000
20.372000 42.715000 29.059000
20.907000 43.742000 29.523000
19.146000 42.503000 29.138000
24.551000 40.745000 30.389000
22.011000 41.779000 31.147000
23.087000 42.417000 29.122000
23.142000 40.757000 28.564000
21.448000 42.012000 27.371000
20.714000 40.749000 28.339000
22.043000 38.626000 30.243000
21.256000 37.393000 30.278000
20.878000 36.981000 31.688000
19.842000 36.334000 31.887000
22.001000 36.270000 29.570000
22.995000 38.606000 29.904000
20.349000 37.572000 29.739000
22.179000 36.552000 28.521000
22.964000 36.095000 30.072000
21.397000 35.350000 29.604000
21.711000 37.329000 32.674000
21.430000 36.863000 34.033000
20.375000 37.706000 34.750000
19.989000 37.380000 35.882000
22.715000 36.852000 34.864000
23.784000 35.847000 34.431000
24.999000 35.951000 35.347000
23.233000 34.434000 34.448000
22.521000 37.904000 32.485000
21.067000 35.859000 33.971000
23.147000 37.833000 34.813000
22.448000 36.632000 35.879000
24.089000 36.082000 33.433000
24.701000 35.736000 36.374000
25.755000 35.232000 35.032000
25.411000 36.958000 35.292000
22.388000 34.364000 33.763000
24.011000 33.736000 34.137000
22.904000 34.183000 35.457000
19.933000 38.767000 34.093000
18.847000 39.599000 34.611000
19.145000 40.055000 36.039000
18.480000 39.681000 37.008000
17.538000 38.806000 34.563000
16.389000 39.611000 35.157000
16.238000 40.804000 34.803000
15.647000 39.039000 35.987000
20.358000 39.009000 33.209000
18.748000 40.464000 33.989000
17.309000 38.569000 33.542000
17.657000 37.898000 35.123000
20.191000 40.858000 36.156000
20.762000 41.285000 37.401000
19.941000 42.363000 38.110000
20.157000 42.531000 39.320000
22.176000 41.843000 37.138000
23.172000 40.821000 36.555000
24.445000 41.557000 36.144000
23.489000 39.691000 37.523000
20.618000 41.195000 35.305000
20.845000 40.437000 38.048000
22.090000 42.659000 36.446000
22.571000 42.203000 38.068000
22.735000 40.395000 35.676000
24.882000 42.043000 37.017000
25.159000 40.845000 35.730000
24.204000 42.308000 35.393000
22.572000 39.157000 37.773000
24.195000 39.002000 37.060000
23.928000 40.102000 38.432000
19.047000 43.044000 37.407000
18.309000 44.143000 38.066000
19.152000 45.384000 38.251000
20.218000 45.540000 37.655000
18.873000 42.817000 36.440000
17.457000 44.394000 37.465000
17.979000 43.806000 39.030000
18.698000 46.327000 39.091000
19.299000 47.651000 39.144000
19.911000 48.006000 40.499000
20.132000 49.189000 40.772000
18.301000 48.757000 38.752000
17.012000 48.749000 39.544000
16.942000 48.077000 40.585000
16.045000 49.440000 39.146000
17.921000 46.113000 39.699000
20.090000 47.669000 38.424000
18.779000 49.706000 38.898000
18.057000 48.634000 37.713000
20.198000 47.005000 41.337000
20.914000 47.233000 42.595000
22.003000 46.182000 42.799000
22.039000 45.391000 43.741000
19.979000 47.218000 43.808000
19.013000 48.402000 43.891000
19.681000 49.691000 44.329000
20.362000 50.310000 43.191000
21.210000 51.313000 43.328000
21.493000 51.807000 44.523000
21.784000 51.825000 42.249000
19.913000 46.066000 41.098000
21.381000 48.195000 42.544000
19.400000 46.317000 43.772000
20.584000 47.219000 44.695000
18.577000 48.555000 42.922000
18.240000 48.162000 44.596000
18.939000 50.366000 44.709000
20.397000 49.477000 45.098000
20.175000 49.956000 42.263000
21.057000 51.418000 45.346000
22.145000 52.574000 44.610000
21.570000 51.448000 41.337000
22.436000 52.591000 42.339000
22.956000 46.217000 41.886000
24.060000 45.260000 41.899000
25.235000 45.722000 42.751000
25.635000 46.886000 42.670000
24.563000 45.067000 40.445000
25.733000 44.102000 40.391000
23.381000 44.611000 39.600000
22.922000 46.921000 41.162000
23.704000 44.322000 42.272000
24.893000 46.016000 40.076000
25.424000 43.132000 40.783000
26.063000 43.987000 39.359000
26.554000 44.491000 40.994000
22.598000 45.368000 39.632000
23.705000 44.466000 38.570000
22.994000 43.671000 39.994000
25.771000 44.818000 43.561000
27.055000 45.077000 44.220000
28.112000 44.303000 43.424000
27.985000 43.098000 43.212000
27.017000 44.670000 45.693000
28.406000 44.732000 46.308000
26.045000 45.548000 46.493000
25.291000 43.945000 43.725000
27.272000 46.123000 44.156000
26.674000 43.659000 45.749000
28.791000 45.749000 46.236000
28.353000 44.438000 47.357000
29.071000 44.053000 45.774000
25.041000 45.447000 46.082000
26.043000 45.231000 47.536000
26.360000 46.589000 46.431000
29.110000 45.019000 42.941000
30.213000 44.406000 42.217000
31.349000 44.133000 43.190000
31.647000 45.007000 44.027000
30.675000 45.353000 41.110000
29.687000 45.612000 39.977000
30.132000 46.831000 39.153000
29.541000 44.423000 39.059000
29.108000 46.020000 43.078000
29.886000 43.484000 41.784000
30.904000 46.297000 41.564000
31.565000 44.938000 40.677000
28.731000 45.825000 40.407000
31.119000 46.643000 38.730000
29.419000 47.005000 38.348000
30.175000 47.709000 39.797000
29.183000 43.565000 39.629000
28.827000 44.658000 38.270000
30.508000 44.185000 38.615000
31.965000 42.961000 43.065000
33.139000 42.609000 43.842000
34.200000 42.187000 42.823000
33.975000 41.200000 42.118000
32.921000 41.443000 44.824000
34.221000 41.195000 45.570000
31.804000 41.706000 45.817000
31.602000 42.291000 42.403000
33.481000 43.468000 44.379000
32.678000 40.565000 44.262000
34.504000 42.094000 46.117000
34.087000 40.371000 46.272000
35.006000 40.940000 44.858000
30.869000 41.865000 45.280000
31.699000 40.848000 46.482000
32.041000 42.593000 46.404000
35.276000 42.953000 42.735000
36.132000 42.787000 41.560000
37.595000 42.723000 41.908000
38.037000 43.270000 42.918000
35.928000 43.937000 40.550000
34.475000 43.889000 40.030000
36.250000 45.320000 41.117000
35.498000 43.627000 43.453000
35.863000 41.870000 41.080000
36.579000 43.763000 39.719000
33.786000 44.004000 40.866000
34.318000 44.696000 39.316000
34.295000 42.931000 39.542000
37.293000 45.349000 41.435000
36.083000 46.075000 40.350000
35.605000 45.522000 41.972000
38.319000 42.061000 40.996000
39.757000 41.897000 41.101000
40.438000 41.970000 39.745000
39.872000 41.399000 38.812000
40.024000 40.498000 41.642000
41.448000 40.143000 41.902000
42.350000 40.802000 42.672000
42.072000 39.020000 41.396000
43.333000 39.017000 41.839000
43.523000 40.073000 42.618000
37.843000 41.658000 40.201000
40.166000 42.633000 41.761000
39.490000 40.398000 42.566000
39.639000 39.794000 40.929000
42.184000 41.720000 43.223000
44.081000 38.270000 41.600000
44.383000 40.307000 43.092000
41.620000 42.562000 39.631000
42.447000 42.410000 38.407000
41.667000 42.754000 37.154000
41.057000 43.828000 37.073000
43.005000 40.979000 38.414000
44.076000 40.716000 37.371000
45.238000 41.136000 37.461000
43.673000 40.059000 36.379000
41.965000 43.129000 40.392000
43.272000 43.088000 38.480000
43.427000 40.789000 39.382000
42.192000 40.302000 38.238000
41.633000 41.891000 36.130000
40.838000 42.279000 34.952000
39.366000 42.276000 35.240000
38.618000 42.889000 34.490000
41.168000 41.297000 33.818000
42.439000 41.742000 33.159000
43.670000 41.147000 33.184000
42.567000 42.939000 32.377000
43.915000 42.992000 31.937000
41.678000 43.936000 31.985000
44.564000 41.888000 32.450000
44.370000 44.034000 31.137000
42.152000 44.973000 31.192000
43.492000 45.016000 30.774000
42.130000 41.012000 36.164000
41.128000 43.264000 34.650000
41.294000 40.309000 34.219000
40.370000 41.292000 33.100000
43.905000 40.226000 33.706000
45.537000 41.662000 32.310000
40.639000 43.904000 32.292000
45.402000 44.066000 30.807000
41.475000 45.764000 30.890000
43.833000 45.838000 30.157000
38.940000 41.556000 36.281000
37.521000 41.614000 36.673000
37.210000 43.049000 37.097000
36.064000 43.487000 36.956000
39.587000 40.975000 36.796000
36.901000 41.337000 35.842000
37.340000 40.945000 37.493000
38.200000 43.774000 37.617000
37.958000 45.170000 38.013000
37.939000 46.060000 36.782000
37.128000 46.986000 36.693000
38.989000 45.708000 39.015000
40.307000 45.760000 38.471000
39.115000 43.366000 37.739000
36.993000 45.221000 38.472000
38.699000 46.698000 39.308000
38.998000 45.068000 39.876000
40.913000 46.101000 39.133000
38.847000 45.841000 35.818000
38.714000 46.678000 34.614000
37.358000 46.474000 33.957000
36.685000 47.421000 33.555000
39.863000 46.382000 33.655000
39.575000 45.147000 35.913000
38.787000 47.703000 34.913000
40.821000 46.603000 34.150000
39.835000 45.320000 33.367000
39.761000 47.008000 32.756000
36.937000 45.218000 33.839000
35.628000 44.940000 33.230000
34.498000 45.456000 34.103000
33.550000 46.038000 33.610000
35.500000 43.420000 33.089000
36.338000 42.774000 31.976000
36.540000 41.291000 32.285000
35.671000 43.016000 30.624000
37.516000 44.457000 34.167000
35.575000 45.398000 32.264000
35.795000 42.978000 34.021000
34.468000 43.194000 32.897000
37.298000 43.247000 31.964000
35.571000 40.796000 32.343000
37.135000 40.832000 31.495000
37.059000 41.185000 33.238000
35.595000 44.088000 30.443000
36.268000 42.556000 29.837000
34.674000 42.576000 30.627000
34.580000 45.212000 35.421000
33.455000 45.700000 36.241000
33.432000 47.206000 36.387000
32.332000 47.793000 36.427000
35.364000 44.723000 35.828000
32.537000 45.387000 35.782000
33.532000 45.264000 37.219000
34.587000 47.876000 36.522000
34.564000 49.343000 36.597000
33.949000 49.933000 35.337000
33.145000 50.877000 35.358000
35.973000 49.878000 36.788000
36.633000 49.611000 38.128000
35.917000 49.343000 39.290000
38.024000 49.653000 38.225000
36.599000 49.145000 40.487000
38.719000 49.478000 39.404000
37.980000 49.231000 40.562000
35.463000 47.376000 36.571000
33.970000 49.635000 37.438000
36.592000 49.440000 36.029000
35.938000 50.941000 36.650000
34.834000 49.289000 39.263000
38.592000 49.832000 37.319000
36.035000 48.918000 41.384000
39.801000 49.532000 39.431000
38.483000 49.106000 41.514000
34.346000 49.352000 34.189000
33.820000 49.841000 32.911000
32.315000 49.609000 32.793000
31.542000 50.486000 32.369000
34.556000 49.129000 31.772000
34.195000 49.639000 30.402000
33.995000 50.855000 30.181000
34.125000 48.783000 29.493000
35.002000 48.585000 34.208000
34.011000 50.892000 32.840000
35.611000 49.263000 31.916000
34.319000 48.084000 31.818000
31.913000 48.395000 33.172000
30.476000 48.068000 33.175000
29.750000 49.032000 34.099000
28.694000 49.554000 33.741000
30.261000 46.611000 33.577000
28.828000 46.175000 33.402000
28.318000 45.595000 32.270000
27.742000 46.271000 34.329000
26.612000 45.728000 33.695000
27.608000 46.754000 35.634000
26.985000 45.320000 32.428000
25.355000 45.645000 34.293000
26.349000 46.664000 36.220000
25.244000 46.122000 35.572000
32.591000 47.702000 33.455000
30.097000 48.202000 32.184000
30.888000 45.990000 32.968000
30.534000 46.494000 34.608000
28.889000 45.383000 31.373000
26.380000 44.894000 31.740000
28.450000 47.180000 36.167000
24.505000 45.222000 33.769000
26.223000 47.035000 37.230000
24.289000 46.077000 36.082000
30.318000 49.317000 35.273000
29.681000 50.254000 36.196000
29.536000 51.649000 35.609000
28.458000 52.259000 35.713000
30.486000 50.294000 37.487000
31.194000 48.883000 35.525000
28.703000 49.885000 36.424000
30.513000 49.288000 37.935000
31.513000 50.627000 37.268000
30.016000 50.997000 38.191000
30.606000 52.155000 34.975000
30.542000 53.466000 34.362000
29.400000 53.511000 33.348000
28.700000 54.509000 33.280000
31.866000 53.808000 33.655000
31.878000 55.255000 33.200000
33.129000 55.621000 32.390000
33.156000 54.817000 31.154000
32.361000 55.180000 30.139000
31.597000 56.261000 30.270000
32.352000 54.479000 29.018000
31.460000 51.618000 34.925000
30.358000 54.195000 35.123000
32.679000 53.647000 34.336000
31.983000 53.170000 32.800000
31.013000 55.428000 32.589000
31.836000 55.886000 34.066000
33.102000 56.664000 32.140000
34.006000 55.415000 32.972000
33.760000 54.012000 31.075000
31.617000 56.793000 31.128000
30.998000 56.551000 29.510000
32.942000 53.664000 28.928000
31.757000 54.759000 28.253000
29.241000 52.448000 32.586000
28.232000 52.349000 31.535000
26.848000 52.005000 32.068000
25.848000 52.171000 31.365000
28.662000 51.293000 30.490000
29.860000 51.810000 29.684000
30.291000 50.770000 28.661000
30.816000 49.552000 29.236000
30.233000 48.353000 29.192000
29.065000 48.206000 28.581000
30.797000 47.271000 29.758000
29.851000 51.658000 32.737000
28.172000 53.297000 31.042000
28.937000 50.386000 30.994000
27.844000 51.098000 29.825000
29.583000 52.713000 29.176000
30.676000 52.010000 30.351000
29.439000 50.518000 28.060000
31.051000 51.203000 28.040000
31.703000 49.615000 29.715000
28.618000 49.002000 28.148000
28.623000 47.299000 28.548000
31.686000 47.354000 30.231000
30.333000 46.376000 29.709000
26.768000 51.526000 33.310000
25.438000 51.210000 33.853000
25.330000 51.745000 35.280000
24.841000 51.037000 36.171000
25.186000 49.714000 33.849000
25.383000 49.061000 32.525000
24.477000 48.637000 31.608000
26.630000 48.777000 32.010000
26.489000 48.200000 30.825000
25.208000 48.103000 30.569000
27.601000 51.382000 33.864000
24.697000 51.688000 33.248000
25.857000 49.258000 34.551000
24.173000 49.544000 34.160000
27.510000 48.977000 32.464000
23.397000 48.704000 31.678000
27.293000 47.867000 30.180000
25.750000 52.995000 35.481000
25.935000 53.525000 36.838000
24.649000 53.489000 37.662000
24.735000 53.338000 38.893000
26.513000 54.937000 36.783000
25.559000 55.999000 36.283000
26.311000 57.249000 35.860000
27.316000 56.896000 34.850000
28.249000 57.763000 34.456000
28.266000 58.980000 34.995000
29.153000 57.424000 33.542000
25.945000 53.587000 34.687000
26.652000 52.902000 37.331000
26.824000 55.209000 37.774000
27.366000 54.922000 36.132000
25.015000 55.614000 35.441000
24.872000 56.251000 37.068000
25.622000 57.958000 35.445000
26.798000 57.679000 36.714000
27.301000 55.971000 34.444000
27.579000 59.235000 35.690000
28.967000 59.649000 34.708000
29.138000 56.499000 33.136000
29.854000 58.091000 33.254000
23.474000 53.625000 37.043000
22.259000 53.676000 37.853000
21.945000 52.310000 38.440000
21.059000 52.146000 39.301000
21.054000 54.150000 37.032000
21.361000 55.352000 36.139000
21.869000 56.544000 36.916000
22.767000 56.422000 37.776000
21.347000 57.655000 36.669000
23.426000 53.692000 36.037000
22.415000 54.363000 38.658000
20.727000 53.340000 36.410000
20.268000 54.422000 37.709000
22.107000 55.066000 35.423000
20.463000 55.635000 35.625000
22.625000 51.257000 37.965000
22.274000 49.921000 38.440000
23.264000 49.415000 39.484000
23.134000 48.258000 39.918000
22.278000 48.931000 37.267000
21.304000 49.280000 36.164000
21.457000 48.342000 34.965000
21.256000 46.953000 35.366000
21.459000 45.909000 34.562000
21.862000 46.079000 33.302000
21.254000 44.688000 35.030000
23.366000 51.385000 37.291000
21.295000 49.948000 38.871000
23.266000 48.906000 36.849000
22.026000 47.959000 37.645000
20.303000 49.200000 36.544000
21.485000 50.288000 35.844000
20.730000 48.602000 34.220000
22.443000 48.451000 34.557000
20.944000 46.772000 36.310000
22.019000 47.010000 32.943000
22.011000 45.277000 32.707000
20.949000 44.557000 35.984000
21.404000 43.888000 34.433000
24.246000 50.242000 39.826000
25.312000 49.821000 40.723000
25.094000 50.408000 42.114000
25.132000 51.620000 42.350000
26.701000 50.177000 40.179000
27.785000 49.676000 41.114000
26.870000 49.581000 38.780000
24.253000 51.182000 39.455000
25.261000 48.756000 40.809000
26.778000 51.242000 40.108000
27.711000 48.592000 41.210000
28.763000 49.938000 40.711000
27.662000 50.136000 42.095000
26.106000 49.986000 38.117000
27.857000 49.834000 38.394000
26.768000 48.497000 38.832000
24.812000 49.492000 43.024000
24.584000 49.813000 44.426000
25.883000 50.020000 45.195000
25.962000 50.828000 46.133000
23.734000 48.699000 45.064000
23.381000 48.995000 46.527000
22.457000 47.880000 47.007000
21.214000 48.165000 47.348000
22.946000 46.744000 47.004000
24.751000 48.526000 42.734000
24.023000 50.723000 44.471000
22.825000 48.596000 44.503000
24.285000 47.779000 45.022000
24.272000 49.014000 47.123000
22.881000 49.941000 46.600000
20.600000 47.429000 47.667000
20.883000 49.117000 47.290000
26.943000 49.329000 44.826000
28.217000 49.486000 45.542000
29.303000 48.713000 44.784000
28.986000 47.829000 43.966000
26.879000 48.688000 44.048000
28.479000 50.525000 45.588000
28.123000 49.096000 46.537000
30.545000 49.086000 45.054000
31.680000 48.447000 44.400000
32.764000 48.097000 45.422000
33.293000 49.014000 46.045000
32.248000 49.330000 43.284000
31.191000 49.753000 42.259000
33.426000 48.619000 42.624000
31.739000 50.802000 41.292000
30.708000 49.825000 45.723000
31.336000 47.536000 43.957000
32.625000 50.221000 43.742000
30.879000 48.871000 41.700000
30.335000 50.164000 42.795000
33.090000 47.671000 42.203000
33.831000 49.246000 41.830000
34.200000 48.430000 43.368000
32.595000 50.391000 40.756000
30.963000 51.079000 40.579000
32.051000 51.684000 41.851000
33.058000 46.807000 45.575000
34.191000 46.395000 46.387000
35.300000 45.950000 45.427000
35.004000 45.170000 44.514000
33.908000 45.266000 47.362000
32.487000 46.107000 45.122000
34.539000 47.243000 46.938000
33.116000 45.575000 48.062000
33.579000 44.375000 46.806000
34.824000 45.030000 47.925000
36.492000 46.487000 45.654000
37.564000 46.162000 44.703000
38.861000 45.927000 45.438000
39.069000 46.444000 46.532000
37.695000 47.264000 43.649000
38.174000 48.593000 44.192000
37.279000 49.478000 44.785000
39.509000 48.978000 44.128000
37.745000 50.692000 45.273000
39.993000 50.184000 44.609000
39.071000 51.039000 45.193000
39.510000 52.269000 45.696000
36.655000 47.093000 46.445000
37.299000 45.255000 44.202000
38.394000 46.935000 42.904000
36.734000 47.412000 43.197000
36.228000 49.222000 44.864000
40.215000 48.292000 43.674000
37.044000 51.383000 45.729000
41.042000 50.446000 44.533000
40.457000 52.350000 45.560000
39.736000 45.144000 44.809000
41.033000 44.870000 45.393000
42.028000 44.565000 44.267000
41.551000 43.935000 43.313000
40.924000 43.671000 46.342000
40.316000 42.453000 45.648000
39.275000 41.431000 46.723000
37.773000 42.431000 46.617000
39.493000 44.738000 43.917000
41.366000 45.728000 45.939000
41.904000 43.417000 46.695000
40.303000 43.943000 47.175000
39.717000 42.798000 44.827000
41.116000 41.844000 45.276000
37.980000 43.445000 46.994000
37.445000 42.489000 45.567000
36.980000 41.968000 47.224000
43.258000 44.982000 44.431000
44.338000 44.665000 43.498000
43.840000 44.793000 42.065000
43.783000 43.843000 41.298000
44.858000 43.247000 43.787000
45.874000 43.334000 44.936000
47.136000 44.021000 44.431000
47.630000 43.510000 43.391000
47.599000 45.027000 45.005000
43.471000 45.549000 45.240000
45.137000 45.361000 43.647000
44.042000 42.612000 44.071000
45.334000 42.849000 42.911000
45.455000 43.900000 45.745000
46.115000 42.345000 45.278000
43.377000 46.012000 41.795000
42.587000 46.303000 40.619000
43.389000 47.041000 39.567000
44.469000 47.565000 39.857000
41.456000 47.227000 41.060000
43.586000 46.764000 42.437000
42.187000 45.399000 40.211000
40.845000 46.722000 41.823000
41.880000 48.151000 41.481000
40.826000 47.476000 40.191000
42.816000 47.148000 38.374000
43.459000 48.005000 37.369000
42.660000 49.310000 37.387000
41.688000 49.496000 36.663000
43.490000 47.299000 36.016000
44.270000 45.975000 36.009000
44.038000 48.259000 34.963000
44.027000 45.179000 34.732000
41.962000 46.652000 38.163000
44.463000 48.209000 37.678000
42.478000 47.076000 35.749000
45.332000 46.203000 36.098000
43.952000 45.386000 36.870000
45.047000 48.564000 35.240000
44.063000 47.760000 33.994000
43.396000 49.137000 34.903000
44.345000 45.766000 33.871000
44.597000 44.250000 34.768000
42.965000 44.949000 34.643000
43.080000 50.196000 38.305000
42.197000 51.305000 38.626000
42.417000 52.486000 37.695000
41.587000 53.398000 37.704000
42.424000 51.729000 40.072000
43.979000 50.096000 38.755000
41.185000 50.974000 38.523000
42.210000 50.881000 40.742000
43.471000 52.043000 40.201000
41.755000 52.568000 40.318000
43.523000 52.494000 36.958000
43.876000 53.563000 36.042000
45.007000 53.105000 35.127000
45.691000 52.130000 35.420000
44.351000 54.806000 36.808000
45.702000 54.555000 37.490000
46.159000 55.863000 38.662000
47.913000 55.978000 38.326000
44.155000 51.710000 37.039000
43.023000 53.818000 35.449000
44.453000 55.623000 36.120000
43.623000 55.056000 37.555000
45.650000 53.623000 38.020000
46.461000 54.493000 36.733000
48.390000 55.007000 38.529000
48.067000 56.248000 37.270000
48.361000 56.750000 38.971000
45.243000 53.820000 34.034000
46.425000 53.552000 33.215000
47.670000 53.820000 34.063000
47.748000 54.732000 34.899000
46.320000 54.563000 32.071000
44.883000 54.995000 32.065000
44.460000 54.959000 33.514000
46.419000 52.549000 32.845000
46.965000 55.402000 32.249000
46.580000 54.104000 31.137000
44.789000 55.987000 31.668000
44.289000 54.319000 31.481000
44.716000 55.871000 34.018000
43.405000 54.783000 33.608000
48.693000 52.998000 33.863000
49.917000 53.192000 34.639000
51.114000 53.264000 33.697000
50.954000 53.091000 32.490000
50.097000 52.040000 35.638000
50.108000 50.671000 34.962000
49.024000 52.101000 36.722000
50.665000 49.575000 35.855000
48.626000 52.251000 33.187000
49.844000 54.112000 35.179000
51.045000 52.172000 36.114000
49.082000 50.428000 34.687000
50.717000 50.749000 34.062000
48.039000 52.021000 36.264000
49.167000 51.277000 37.422000
49.100000 53.048000 37.257000
50.057000 49.495000 36.756000
50.648000 48.625000 35.320000
51.692000 49.816000 36.131000
52.263000 53.511000 34.320000
53.560000 53.501000 33.655000
54.385000 52.325000 34.153000
54.055000 51.721000 35.181000
54.279000 54.822000 33.923000
53.448000 56.044000 33.572000
53.094000 56.108000 32.104000
53.816000 55.519000 31.275000
52.083000 56.747000 31.745000
52.236000 53.717000 35.309000
53.408000 53.397000 32.601000
54.528000 54.868000 34.965000
55.179000 54.844000 33.339000
52.540000 56.017000 34.143000
54.007000 56.924000 33.829000
55.469000 51.938000 33.465000
56.250000 50.795000 33.917000
56.823000 50.999000 35.315000
56.917000 50.038000 36.078000
57.383000 50.470000 32.916000
56.803000 49.671000 31.779000
56.686000 50.080000 30.472000
56.252000 48.356000 31.846000
55.825000 48.021000 30.539000
56.077000 47.420000 32.875000
56.092000 49.084000 29.718000
55.237000 46.796000 30.237000
55.495000 46.210000 32.564000
55.075000 45.889000 31.268000
55.743000 52.438000 32.633000
55.597000 49.948000 33.954000
57.805000 51.383000 32.539000
58.147000 49.899000 33.407000
57.010000 51.041000 30.089000
55.890000 49.132000 28.730000
56.390000 47.642000 33.889000
54.918000 46.561000 29.228000
55.357000 45.479000 33.353000
54.621000 44.925000 31.072000
57.171000 52.230000 35.663000
57.620000 52.517000 37.020000
56.595000 52.203000 38.091000
56.967000 52.054000 39.253000
57.965000 54.007000 37.091000
57.126000 52.975000 34.983000
58.505000 51.950000 37.216000
58.764000 54.233000 36.368000
57.072000 54.603000 36.848000
58.308000 54.257000 38.106000
55.317000 52.137000 37.713000
54.259000 51.812000 38.652000
54.032000 50.319000 38.793000
53.314000 49.854000 39.702000
52.913000 52.395000 38.209000
53.004000 53.885000 37.931000
53.416000 54.635000 38.840000
52.667000 54.257000 36.786000
55.080000 52.319000 36.748000
54.512000 52.215000 39.610000
52.596000 51.894000 37.314000
52.190000 52.231000 38.986000
54.619000 49.588000 37.843000
54.383000 48.140000 37.831000
55.290000 47.503000 38.878000
56.455000 47.919000 38.929000
54.649000 47.551000 36.447000
54.025000 46.160000 36.337000
52.687000 45.997000 36.007000
54.789000 45.024000 36.589000
52.134000 44.734000 35.938000
54.227000 43.765000 36.515000
52.889000 43.594000 36.197000
55.212000 50.021000 37.149000
53.364000 47.954000 38.097000
54.220000 48.192000 35.700000
55.708000 47.479000 36.289000
52.073000 46.867000 35.803000
55.836000 45.128000 36.847000
51.088000 44.628000 35.675000
54.843000 42.895000 36.708000
52.445000 42.606000 36.152000
54.773000 46.580000 39.681000
55.629000 46.043000 40.753000
56.915000 45.465000 40.165000
56.936000 44.783000 39.138000
54.779000 44.965000 41.424000
53.614000 44.750000 40.522000
53.427000 46.003000 39.706000
55.862000 46.814000 41.456000
55.342000 44.058000 41.530000
54.448000 45.297000 42.389000
53.803000 43.916000 39.873000
52.732000 44.557000 41.104000
53.086000 45.772000 38.715000
52.730000 46.670000 40.176000
58.015000 45.769000 40.838000
59.349000 45.459000 40.328000
59.571000 43.959000 40.204000
60.257000 43.560000 39.270000
60.418000 46.006000 41.312000
60.317000 47.464000 41.822000
60.954000 48.547000 40.930000
60.390000 49.663000 40.860000
61.994000 48.294000 40.287000
57.939000 46.420000 41.604000
59.496000 45.918000 39.348000
60.364000 45.382000 42.207000
61.408000 45.838000 40.887000
59.272000 47.713000 42.018000
60.827000 47.504000 42.787000
59.016000 43.154000 41.105000
59.337000 41.720000 41.110000
59.002000 41.102000 39.759000
59.781000 40.282000 39.234000
58.639000 41.032000 42.291000
57.344000 40.318000 42.051000
56.853000 39.172000 42.900000
56.819000 39.318000 44.231000
56.451000 38.105000 42.372000
58.373000 43.529000 41.787000
60.393000 41.625000 41.256000
59.327000 40.310000 42.687000
58.450000 41.787000 43.030000
56.580000 41.071000 42.105000
57.400000 39.938000 41.049000
56.493000 38.558000 44.811000
57.120000 40.187000 44.649000
57.861000 41.495000 39.154000
57.502000 40.808000 37.908000
57.525000 41.721000 36.683000
57.058000 41.361000 35.605000
56.115000 40.174000 38.014000
56.081000 38.961000 38.920000
56.674000 37.925000 38.550000
55.457000 39.054000 39.995000
57.282000 42.228000 39.539000
58.213000 40.024000 37.749000
55.433000 40.907000 38.401000
55.800000 39.876000 37.033000
58.090000 42.904000 36.854000
58.151000 43.884000 35.758000
58.809000 43.305000 34.521000
58.214000 43.389000 33.428000
58.858000 45.156000 36.248000
58.853000 46.261000 35.204000
59.606000 47.468000 35.724000
58.894000 48.118000 36.807000
59.523000 48.772000 37.780000
60.846000 48.854000 37.805000
58.798000 49.338000 38.734000
58.486000 43.139000 37.752000
57.147000 44.148000 35.500000
58.357000 45.510000 37.128000
59.875000 44.914000 36.488000
59.326000 45.906000 34.309000
57.840000 46.541000 34.988000
60.568000 47.151000 36.079000
59.734000 48.169000 34.922000
57.885000 48.074000 36.824000
61.392000 48.418000 37.076000
61.308000 49.352000 38.552000
57.791000 49.270000 38.709000
59.254000 49.838000 39.485000
60.004000 42.734000 34.612000
60.644000 42.187000 33.423000
59.825000 41.062000 32.791000
59.785000 40.948000 31.559000
62.025000 41.619000 33.766000
63.073000 42.673000 34.052000
62.840000 43.866000 33.802000
64.163000 42.305000 34.541000
60.470000 42.679000 35.507000
60.764000 42.971000 32.704000
61.928000 40.997000 34.635000
62.362000 41.026000 32.938000
59.191000 40.227000 33.609000
58.385000 39.132000 33.098000
57.188000 39.635000 32.292000
56.870000 39.145000 31.210000
57.861000 38.274000 34.251000
57.011000 37.076000 33.832000
57.725000 36.182000 32.843000
56.648000 36.246000 35.068000
59.271000 40.356000 34.607000
58.995000 38.522000 32.465000
58.705000 37.907000 34.803000
57.264000 38.900000 34.886000
56.109000 37.435000 33.382000
58.643000 35.803000 33.292000
57.079000 35.345000 32.577000
57.968000 36.752000 31.947000
56.084000 36.862000 35.768000
56.042000 35.391000 34.768000
57.560000 35.892000 35.550000
56.547000 40.653000 32.857000
55.404000 41.215000 32.142000
55.847000 41.957000 30.885000
55.121000 41.972000 29.874000
54.589000 42.159000 33.044000
53.597000 41.352000 33.882000
54.066000 40.617000 34.972000
52.251000 41.354000 33.572000
53.169000 39.871000 35.741000
51.357000 40.614000 34.329000
51.827000 39.896000 35.405000
56.841000 41.025000 33.749000
54.768000 40.407000 31.845000
55.255000 42.691000 33.696000
54.052000 42.859000 32.433000
55.121000 40.625000 35.220000
51.892000 41.939000 32.733000
53.519000 39.285000 36.583000
50.303000 40.601000 34.077000
51.124000 39.332000 36.009000
57.030000 42.570000 30.923000
57.516000 43.141000 29.647000
57.726000 42.036000 28.631000
57.404000 42.184000 27.441000
58.779000 43.955000 29.934000
58.445000 45.220000 30.714000
59.655000 45.914000 31.305000
59.495000 47.136000 31.811000
60.748000 45.350000 31.308000
57.565000 42.642000 31.777000
56.768000 43.806000 29.271000
59.459000 43.357000 30.510000
59.241000 44.226000 29.005000
57.953000 45.905000 30.052000
57.781000 44.957000 31.515000
60.286000 47.621000 32.212000
58.584000 47.571000 31.793000
58.238000 40.885000 29.090000
58.452000 39.780000 28.177000
57.135000 39.227000 27.626000
57.035000 38.852000 26.464000
59.225000 38.665000 28.865000
58.472000 40.788000 30.067000
59.037000 40.134000 27.354000
60.201000 39.048000 29.200000
58.653000 38.306000 29.734000
59.378000 37.835000 28.158000
56.098000 39.162000 28.465000
54.778000 38.759000 27.975000
54.319000 39.641000 26.806000
53.740000 39.097000 25.866000
53.690000 38.839000 29.042000
53.775000 37.859000 30.204000
54.310000 36.582000 30.034000
53.304000 38.241000 31.453000
54.362000 35.714000 31.113000
53.369000 37.376000 32.538000
53.906000 36.125000 32.347000
56.223000 39.392000 29.441000
54.840000 37.748000 27.630000
53.716000 39.830000 29.453000
52.748000 38.678000 28.554000
54.682000 36.271000 29.064000
52.878000 39.229000 31.584000
54.761000 34.713000 30.986000
53.005000 37.681000 33.513000
53.973000 35.445000 33.188000
54.595000 40.940000 26.925000
54.251000 41.965000 25.947000
55.309000 42.071000 24.861000
55.576000 43.116000 24.283000
54.098000 43.312000 26.674000
52.922000 43.188000 27.651000
52.807000 44.348000 28.589000
52.606000 45.656000 27.945000
51.414000 46.262000 27.935000
50.342000 45.702000 28.500000
51.304000 47.456000 27.353000
55.081000 41.238000 27.760000
53.317000 41.709000 25.493000
54.997000 43.540000 27.213000
53.901000 44.091000 25.963000
52.013000 43.118000 27.084000
53.052000 42.294000 28.230000
51.974000 44.167000 29.241000
53.709000 44.397000 29.167000
53.390000 46.108000 27.496000
50.420000 44.799000 28.944000
49.454000 46.181000 28.482000
52.112000 47.886000 26.926000
50.412000 47.930000 27.339000
55.962000 40.951000 24.585000
56.971000 40.867000 23.533000
56.731000 39.587000 22.768000
55.878000 38.763000 23.130000
58.381000 40.831000 24.142000
58.646000 39.499000 24.563000
55.753000 40.121000 25.123000
56.880000 41.707000 22.875000
59.103000 41.129000 23.406000
58.432000 41.495000 24.983000
59.524000 39.454000 24.948000
57.526000 39.357000 21.725000
57.367000 38.089000 21.007000
57.677000 36.880000 21.868000
57.362000 35.754000 21.487000
58.287000 38.105000 19.777000
57.861000 39.211000 18.808000
56.353000 39.331000 18.713000
55.755000 40.161000 19.561000
55.705000 38.685000 17.886000
58.217000 40.035000 21.438000
56.354000 38.015000 20.671000
59.297000 38.281000 20.094000
58.228000 37.156000 19.280000
58.262000 40.145000 19.151000
58.253000 38.989000 17.834000
54.752000 40.271000 19.532000
56.307000 40.678000 20.231000
58.300000 37.059000 23.030000
58.600000 35.919000 23.872000
57.360000 35.428000 24.607000
57.414000 34.367000 25.234000
59.676000 36.300000 24.894000
58.564000 37.989000 23.324000
58.973000 35.126000 23.258000
60.589000 36.614000 24.365000
59.310000 37.130000 25.518000
59.901000 35.432000 25.532000
56.271000 36.194000 24.557000
55.102000 35.804000 25.354000
54.540000 34.459000 24.992000
54.031000 33.720000 25.838000
56.250000 37.025000 23.984000
55.390000 35.784000 26.387000
54.335000 36.541000 25.210000
54.567000 34.078000 23.713000
53.874000 32.840000 23.345000
54.570000 31.645000 23.972000
53.981000 30.703000 24.481000
53.806000 32.712000 21.811000
52.584000 33.377000 21.189000
52.641000 34.875000 21.059000
53.690000 35.502000 21.292000
51.584000 35.472000 20.694000
55.052000 34.628000 23.018000
52.874000 32.887000 23.724000
54.685000 33.164000 21.395000
53.787000 31.669000 21.560000
52.452000 32.967000 20.206000
51.732000 33.133000 21.795000
55.924000 31.670000 23.944000
56.575000 30.501000 24.541000
56.366000 30.474000 26.047000
56.102000 29.446000 26.664000
58.068000 30.561000 24.222000
58.837000 29.383000 24.816000
60.314000 29.463000 24.460000
60.683000 30.334000 23.643000
61.107000 28.664000 25.000000
56.445000 32.436000 23.542000
56.160000 29.613000 24.112000
58.194000 30.553000 23.156000
58.470000 31.471000 24.622000
58.732000 29.396000 25.883000
58.432000 28.468000 24.428000
56.484000 31.665000 26.658000
56.298000 31.723000 28.108000
54.931000 31.189000 28.495000
54.792000 30.402000 29.427000
56.433000 33.166000 28.582000
57.838000 33.760000 28.593000
57.785000 35.288000 28.692000
58.638000 33.161000 29.733000
56.695000 32.499000 26.129000
57.051000 31.129000 28.580000
55.828000 33.776000 27.939000
56.053000 33.215000 29.583000
58.320000 33.500000 27.673000
57.276000 35.575000 29.612000
58.799000 35.687000 28.698000
57.242000 35.689000 27.837000
58.704000 32.080000 29.603000
59.641000 33.587000 29.738000
58.145000 33.383000 30.680000
53.916000 31.641000 27.751000
52.569000 31.317000 28.246000
51.919000 30.161000 27.510000
51.462000 29.227000 28.158000
51.685000 32.584000 28.168000
50.236000 32.233000 28.493000
52.269000 33.663000 29.075000
54.064000 32.172000 26.904000
52.657000 31.041000 29.276000
51.718000 32.947000 27.163000
50.179000 31.818000 29.500000
49.622000 33.131000 28.436000
49.871000 31.497000 27.777000
53.281000 33.903000 28.749000
51.649000 34.557000 29.023000
52.296000 33.299000 30.103000
51.840000 30.208000 26.178000
51.191000 29.111000 25.463000
51.938000 27.794000 25.626000
51.280000 26.762000 25.812000
51.061000 29.403000 23.967000
50.375000 30.717000 23.596000
50.096000 30.771000 22.107000
49.073000 30.892000 24.371000
52.223000 30.992000 25.670000
50.207000 28.987000 25.865000
52.048000 29.419000 23.549000
50.499000 28.603000 23.525000
51.030000 31.524000 23.848000
49.445000 29.942000 21.829000
49.608000 31.714000 21.863000
51.035000 30.695000 21.558000
49.284000 30.898000 25.441000
48.605000 31.835000 24.089000
48.398000 30.068000 24.140000
53.272000 27.894000 25.563000
54.021000 26.634000 25.694000
54.209000 26.232000 27.144000
54.046000 25.057000 27.509000
55.407000 26.810000 25.025000
56.158000 25.468000 24.991000
57.520000 25.595000 24.343000
57.595000 25.613000 23.012000
58.528000 25.708000 25.047000
53.736000 28.782000 25.433000
53.487000 25.860000 25.185000
55.273000 27.166000 24.022000
55.981000 27.523000 25.584000
56.285000 25.117000 25.996000
55.576000 24.759000 24.436000
58.495000 25.697000 22.561000
56.752000 25.542000 22.461000
54.599000 27.210000 27.982000
55.069000 26.835000 29.318000
54.109000 27.199000 30.440000
54.342000 26.862000 31.608000
56.454000 27.477000 29.546000
57.522000 26.710000 28.747000
57.178000 25.574000 28.341000
58.603000 27.274000 28.518000
54.567000 28.179000 27.697000
55.197000 25.773000 29.330000
56.430000 28.499000 29.221000
56.695000 27.439000 30.591000
53.004000 27.857000 30.146000
51.922000 28.116000 31.112000
52.409000 28.956000 32.301000
51.942000 28.759000 33.416000
51.259000 26.817000 31.578000
49.763000 26.988000 31.850000
49.191000 25.946000 32.435000
49.153000 28.008000 31.528000
52.893000 28.204000 29.203000
51.174000 28.689000 30.604000
51.388000 26.073000 30.817000
51.738000 26.492000 32.481000
48.205000 25.971000 32.653000
49.744000 25.131000 32.661000
53.294000 29.909000 31.995000
53.947000 30.683000 33.045000
52.961000 31.487000 33.876000
53.154000 31.687000 35.095000
55.025000 31.591000 32.418000
55.386000 32.749000 33.323000
56.264000 30.733000 32.124000
53.513000 30.094000 31.027000
54.440000 29.995000 33.699000
54.651000 31.980000 31.495000
55.771000 32.365000 34.268000
56.148000 33.362000 32.843000
54.499000 33.353000 33.512000
55.998000 29.934000 31.431000
57.041000 31.355000 31.680000
56.635000 30.298000 33.053000
51.864000 31.963000 33.276000
50.991000 32.799000 34.124000
50.315000 31.961000 35.205000
50.299000 32.358000 36.374000
49.927000 33.520000 33.290000
49.739000 34.971000 33.737000
49.046000 35.232000 34.912000
50.232000 36.029000 33.020000
48.850000 36.522000 35.366000
50.038000 37.344000 33.457000
49.348000 37.584000 34.633000
51.648000 31.764000 32.309000
51.599000 33.537000 34.604000
50.227000 33.511000 32.261000
48.994000 33.001000 33.395000
48.651000 34.403000 35.488000
50.780000 35.846000 32.103000
48.310000 36.700000 36.290000
50.426000 38.172000 32.876000
49.199000 38.601000 34.979000
49.771000 30.810000 34.812000
49.191000 29.905000 35.799000
50.198000 29.310000 36.755000
50.001000 29.157000 37.958000
48.533000 28.737000 35.030000
48.027000 27.637000 35.959000
47.378000 29.283000 34.203000
49.760000 30.564000 33.833000
48.442000 30.426000 36.357000
49.258000 28.315000 34.367000
47.284000 28.050000 36.641000
47.574000 26.841000 35.368000
48.861000 27.233000 36.533000
47.754000 30.024000 33.498000
46.906000 28.467000 33.656000
46.647000 29.749000 34.863000
51.350000 28.885000 36.234000
52.236000 28.068000 37.067000
53.295000 28.865000 37.811000
53.838000 28.311000 38.770000
52.948000 26.996000 36.239000
52.040000 26.048000 35.476000
51.397000 24.989000 36.330000
51.507000 24.971000 37.570000
50.759000 24.097000 35.726000
51.606000 29.120000 35.286000
51.631000 27.570000 37.795000
53.580000 27.492000 35.528000
53.552000 26.410000 36.905000
51.264000 26.626000 35.014000
52.623000 25.561000 34.718000
53.607000 30.086000 37.384000
54.663000 30.864000 38.048000
54.109000 32.133000 38.684000
54.351000 32.383000 39.875000
55.780000 31.207000 37.054000
56.843000 32.142000 37.607000
57.833000 32.681000 36.595000
58.500000 33.786000 36.928000
57.999000 32.113000 35.516000
53.114000 30.481000 36.597000
55.084000 30.259000 38.825000
56.257000 30.293000 36.756000
55.334000 31.674000 36.197000
56.344000 32.977000 38.058000
57.395000 31.608000 38.356000
59.171000 34.181000 36.284000
58.332000 34.223000 37.823000
53.387000 32.917000 37.874000
52.894000 34.216000 38.377000
51.866000 34.031000 39.473000
51.965000 34.664000 40.532000
52.321000 35.057000 37.229000
51.735000 36.379000 37.753000
53.374000 35.358000 36.176000
53.182000 32.624000 36.929000
53.726000 34.747000 38.791000
51.533000 34.500000 36.766000
52.518000 36.952000 38.249000
51.336000 36.955000 36.919000
50.936000 36.166000 38.463000
53.752000 34.423000 35.762000
52.931000 35.955000 35.379000
54.196000 35.911000 36.631000
50.876000 33.171000 39.201000
49.832000 32.908000 40.183000
50.417000 32.451000 41.507000
50.221000 33.134000 42.532000
48.838000 31.897000 39.614000
47.748000 31.363000 40.538000
46.888000 32.491000 41.071000
46.841000 30.360000 39.823000
50.852000 32.700000 38.308000
49.305000 33.824000 40.356000
48.349000 32.364000 38.780000
49.404000 31.053000 39.269000
48.215000 30.870000 41.365000
46.416000 33.013000 40.239000
46.119000 32.083000 41.727000
47.510000 33.189000 41.632000
47.436000 29.516000 39.473000
46.078000 30.002000 40.515000
46.362000 30.844000 38.973000
51.144000 31.355000 41.674000
51.650000 31.054000 43.017000
52.615000 32.100000 43.545000
52.738000 32.333000 44.751000
52.426000 29.739000 42.829000
51.887000 29.137000 41.577000
51.515000 30.310000 40.703000
50.839000 30.916000 43.701000
53.476000 29.933000 42.730000
52.260000 29.083000 43.662000
52.634000 28.533000 41.099000
51.024000 28.537000 41.789000
52.349000 30.622000 40.103000
50.688000 30.066000 40.065000
53.343000 32.765000 42.642000
54.369000 33.692000 43.113000
53.736000 34.936000 43.712000
54.447000 35.714000 44.365000
53.187000 32.630000 41.654000
54.966000 33.206000 43.861000
54.992000 33.977000 42.288000
52.438000 35.120000 43.461000
51.792000 36.318000 44.027000
50.727000 35.932000 45.040000
49.758000 36.655000 45.282000
51.240000 37.197000 42.906000
52.319000 37.930000 42.100000
51.711000 38.569000 40.857000
53.010000 38.997000 42.937000
51.916000 34.460000 42.902000
52.543000 36.880000 44.542000
50.680000 36.576000 42.234000
50.588000 37.930000 43.341000
53.053000 37.215000 41.789000
50.943000 39.283000 41.154000
52.490000 39.085000 40.296000
51.265000 37.795000 40.232000
53.482000 38.531000 43.803000
53.769000 39.496000 42.335000
52.275000 39.727000 43.274000
50.930000 34.776000 45.669000
50.135000 34.271000 46.790000
51.082000 33.963000 47.931000
52.084000 33.259000 47.693000
49.297000 33.039000 46.432000
48.204000 33.378000 45.393000
48.655000 32.405000 47.657000
47.646000 32.130000 44.744000
51.696000 34.200000 45.346000
49.470000 35.047000 47.106000
49.951000 32.315000 45.993000
47.402000 33.913000 45.900000
48.643000 34.019000 44.629000
48.001000 33.130000 48.142000
48.072000 31.535000 47.354000
49.432000 32.094000 48.356000
47.207000 31.488000 45.508000
46.881000 32.407000 44.020000
48.448000 31.594000 44.237000
50.861000 34.472000 49.120000
51.831000 34.381000 50.198000
51.860000 33.012000 50.875000
52.930000 32.577000 51.324000
51.577000 35.410000 51.301000
51.528000 36.876000 50.907000
51.329000 37.704000 52.171000
52.768000 37.300000 50.156000
49.985000 34.945000 49.292000
52.801000 34.568000 49.787000
50.633000 35.168000 51.753000
52.359000 35.299000 52.028000
50.681000 37.024000 50.270000
52.159000 37.528000 52.856000
51.291000 38.761000 51.911000
50.395000 37.414000 52.652000
52.864000 36.706000 49.248000
52.692000 38.355000 49.894000
53.645000 37.145000 50.785000
50.751000 32.318000 50.971000
50.721000 30.975000 51.557000
50.754000 29.872000 50.510000
50.310000 30.065000 49.373000
49.464000 30.846000 52.416000
48.194000 30.937000 51.576000
47.524000 29.582000 51.460000
46.256000 29.701000 50.716000
45.608000 28.679000 50.187000
46.102000 27.453000 50.307000
44.471000 28.842000 49.518000
49.891000 32.722000 50.631000
51.576000 30.864000 52.190000
49.482000 29.897000 52.918000
49.456000 31.634000 53.144000
47.514000 31.626000 52.039000
48.447000 31.290000 50.594000
48.178000 28.907000 50.940000
47.324000 29.200000 52.443000
45.857000 30.622000 50.604000
46.968000 27.304000 50.807000
45.613000 26.670000 49.899000
44.077000 29.766000 49.408000
44.000000 28.042000 49.120000
51.265000 28.692000 50.856000
51.296000 27.610000 49.866000
49.911000 27.109000 49.499000
49.069000 26.817000 50.329000
52.061000 26.474000 50.569000
51.786000 26.749000 52.015000
51.834000 28.262000 52.138000
51.823000 27.924000 48.989000
51.682000 25.513000 50.278000
53.111000 26.523000 50.357000
50.819000 26.377000 52.294000
52.536000 26.295000 52.635000
51.240000 28.604000 52.962000
52.842000 28.612000 52.253000
49.708000 26.970000 48.190000
48.519000 26.325000 47.657000
48.589000 24.803000 47.704000
49.669000 24.193000 47.591000
48.301000 26.737000 46.194000
47.954000 28.206000 45.964000
47.696000 28.454000 44.479000
46.747000 28.633000 46.784000
50.403000 27.323000 47.547000
47.673000 26.644000 48.230000
49.203000 26.524000 45.653000
47.499000 26.143000 45.800000
48.792000 28.800000 46.264000
46.865000 27.832000 44.146000
47.449000 29.504000 44.323000
48.590000 28.202000 43.908000
46.959000 28.492000 47.844000
46.531000 29.684000 46.594000
45.885000 28.028000 46.504000
47.427000 24.169000 47.854000
47.361000 22.718000 47.901000
47.347000 22.155000 46.484000
47.175000 22.913000 45.531000
46.095000 22.220000 48.600000
44.957000 22.542000 47.811000
46.575000 24.706000 47.936000
48.219000 22.343000 48.419000
46.152000 21.156000 48.728000
46.010000 22.692000 49.560000
44.164000 22.229000 48.252000
47.512000 20.843000 46.412000
47.467000 20.158000 45.127000
46.126000 20.406000 44.448000
46.082000 20.708000 43.256000
47.745000 18.663000 45.340000
47.198000 17.760000 44.252000
47.371000 16.276000 44.573000
47.896000 15.994000 45.672000
46.993000 15.433000 43.722000
47.670000 20.312000 47.256000
48.240000 20.559000 44.505000
48.807000 18.523000 45.389000
47.302000 18.369000 46.273000
46.152000 17.964000 44.131000
47.713000 17.976000 43.336000
45.026000 20.291000 45.185000
43.694000 20.470000 44.629000
43.474000 21.914000 44.171000
42.830000 22.162000 43.155000
42.632000 20.085000 45.658000
45.118000 20.070000 46.166000
43.592000 19.827000 43.780000
42.762000 19.030000 45.943000
42.737000 20.722000 46.550000
41.630000 20.227000 45.222000
44.003000 22.860000 44.954000
43.829000 24.261000 44.576000
44.539000 24.554000 43.265000
43.956000 25.146000 42.348000
44.348000 25.180000 45.686000
43.376000 25.129000 46.869000
43.912000 25.858000 48.067000
45.142000 25.878000 48.252000
43.098000 26.435000 48.820000
44.511000 22.611000 45.791000
42.785000 24.449000 44.444000
45.318000 24.849000 46.002000
44.416000 26.186000 45.319000
42.448000 25.581000 46.575000
43.207000 24.103000 47.135000
45.795000 24.098000 43.158000
46.488000 24.290000 41.879000
45.801000 23.537000 40.743000
45.746000 24.022000 39.610000
47.930000 23.776000 41.984000
48.911000 24.784000 42.546000
48.746000 26.426000 41.906000
49.347000 26.324000 40.220000
46.251000 23.638000 43.933000
46.505000 25.334000 41.645000
47.934000 22.913000 42.622000
48.260000 23.497000 41.002000
48.774000 24.826000 43.609000
49.904000 24.440000 42.327000
50.397000 25.992000 40.224000
48.737000 25.603000 39.655000
49.278000 27.315000 39.745000
45.276000 22.334000 41.016000
44.604000 21.614000 39.937000
43.411000 22.399000 39.393000
43.143000 22.446000 38.193000
44.127000 20.260000 40.438000
45.343000 21.936000 41.942000
45.304000 21.458000 39.142000
44.990000 19.671000 40.785000
43.422000 20.405000 41.272000
43.622000 19.724000 39.620000
42.655000 23.013000 40.317000
41.527000 23.814000 39.845000
41.995000 24.994000 39.013000
41.370000 25.393000 38.023000
40.713000 24.299000 41.050000
42.858000 22.925000 41.303000
40.901000 23.196000 39.238000
40.339000 23.431000 41.614000
41.353000 24.912000 41.703000
39.862000 24.904000 40.699000
43.111000 25.626000 39.395000
43.522000 26.780000 38.584000
44.114000 26.356000 37.250000
44.037000 27.064000 36.235000
44.517000 27.621000 39.388000
43.857000 28.539000 40.396000
42.888000 29.441000 39.973000
44.218000 28.473000 41.739000
42.277000 30.284000 40.882000
43.603000 29.327000 42.650000
42.642000 30.209000 42.203000
42.028000 31.066000 43.097000
43.643000 25.325000 40.198000
42.656000 27.379000 38.391000
45.177000 26.957000 39.913000
45.085000 28.221000 38.703000
42.610000 29.483000 38.926000
44.969000 27.766000 42.070000
41.522000 30.991000 40.557000
43.875000 29.298000 43.699000
42.374000 30.909000 43.979000
44.749000 25.174000 37.251000
45.387000 24.765000 35.977000
44.395000 24.118000 35.024000
44.668000 24.100000 33.802000
46.584000 23.878000 36.297000
46.591000 22.391000 36.176000
47.985000 21.762000 36.076000
48.969000 22.405000 36.941000
49.129000 22.166000 38.240000
48.332000 21.277000 38.827000
50.048000 22.823000 38.916000
44.791000 24.594000 38.077000
45.759000 25.650000 35.504000
47.376000 24.222000 35.661000
46.831000 24.086000 37.321000
46.102000 21.984000 37.040000
46.039000 22.125000 35.295000
47.914000 20.727000 36.351000
48.322000 21.838000 35.060000
49.580000 23.089000 36.517000
47.630000 20.793000 38.285000
48.430000 21.085000 39.813000
50.634000 23.498000 38.446000
50.168000 22.651000 39.904000
43.275000 23.616000 35.566000
42.390000 22.812000 34.734000
41.995000 23.453000 33.413000
42.016000 22.746000 32.390000
41.111000 22.489000 35.519000
40.312000 21.371000 34.819000
39.283000 20.860000 35.824000
38.302000 21.586000 36.048000
39.491000 19.742000 36.326000
43.049000 23.793000 36.535000
42.886000 21.889000 34.518000
41.375000 22.167000 36.507000
40.502000 23.370000 35.581000
39.816000 21.761000 33.950000
40.970000 20.575000 34.528000
41.617000 24.728000 33.328000
41.229000 25.304000 32.030000
42.384000 25.430000 31.044000
42.182000 25.770000 29.871000
40.694000 26.705000 32.413000
40.327000 26.560000 33.854000
41.469000 25.715000 34.427000
40.442000 24.722000 31.596000
41.453000 27.453000 32.285000
39.835000 26.963000 31.824000
40.278000 27.517000 34.336000
39.386000 26.056000 33.961000
42.362000 26.293000 34.569000
41.196000 25.246000 35.352000
43.591000 25.146000 31.527000
44.826000 25.452000 30.827000
45.778000 24.267000 30.800000
46.999000 24.440000 30.718000
45.486000 26.639000 31.551000
44.578000 27.868000 31.568000
44.053000 28.422000 30.410000
44.255000 28.429000 32.806000
43.210000 29.531000 30.451000
43.419000 29.535000 32.834000
42.885000 30.088000 31.678000
43.650000 24.694000 32.428000
44.597000 25.740000 29.822000
45.702000 26.353000 32.562000
46.399000 26.889000 31.048000
44.305000 27.984000 29.451000
44.649000 28.009000 33.724000
42.814000 29.952000 29.534000
43.174000 29.983000 33.791000
42.223000 30.945000 31.734000
45.239000 23.064000 30.881000
46.085000 21.874000 30.889000
46.772000 21.666000 29.545000
47.895000 21.149000 29.497000
45.279000 20.606000 31.220000
44.851000 20.496000 32.690000
43.715000 19.487000 32.852000
46.020000 20.148000 33.598000
44.236000 22.966000 30.937000
46.838000 22.001000 31.637000
44.395000 20.601000 30.611000
45.883000 19.752000 30.982000
44.480000 21.453000 32.992000
44.047000 18.507000 32.510000
43.429000 19.426000 33.902000
42.858000 19.806000 32.261000
46.783000 20.923000 33.523000
45.673000 20.080000 34.629000
46.444000 19.190000 33.295000
46.093000 22.033000 28.461000
46.674000 21.830000 27.131000
47.504000 23.031000 26.699000
47.089000 24.189000 26.789000
45.581000 21.555000 26.106000
45.177000 22.450000 28.555000
47.316000 20.976000 27.173000
45.025000 20.649000 26.395000
44.890000 22.413000 26.067000
46.036000 21.406000 25.114000
48.711000 22.748000 26.222000
49.552000 23.777000 25.663000
48.911000 24.348000 24.401000
48.087000 23.659000 23.776000
50.958000 23.248000 25.336000
49.044000 21.796000 26.251000
49.645000 24.565000 26.381000
51.433000 22.875000 26.256000
50.882000 22.429000 24.604000
51.567000 24.062000 24.912000
49.301000 25.557000 24.068000
48.847000 26.229000 22.867000
47.679000 27.164000 23.185000
47.606000 27.761000 24.247000
49.946000 26.041000 24.676000
49.656000 26.801000 22.455000
48.527000 25.496000 22.152000
46.792000 27.308000 22.221000
45.759000 28.348000 22.282000
44.813000 28.243000 23.470000
44.238000 29.297000 23.820000
44.947000 28.313000 20.978000
45.839000 28.777000 19.824000
46.295000 30.199000 19.942000
45.651000 31.033000 20.629000
47.341000 30.517000 19.305000
46.823000 26.690000 21.424000
46.252000 29.296000 22.336000
44.609000 27.311000 20.791000
44.100000 28.966000 21.065000
46.706000 28.146000 19.791000
45.287000 28.675000 18.909000
44.676000 27.081000 24.074000
43.874000 26.983000 25.297000
44.321000 28.025000 26.316000
43.482000 28.482000 27.097000
43.986000 25.584000 25.885000
45.122000 26.258000 23.695000
42.850000 27.168000 25.049000
43.620000 24.848000 25.153000
45.039000 25.371000 26.125000
43.381000 25.522000 26.802000
45.625000 28.332000 26.343000
46.203000 29.274000 27.300000
46.219000 30.716000 26.840000
46.655000 31.633000 27.551000
47.686000 28.876000 27.526000
47.741000 27.568000 28.259000
49.114000 26.906000 28.215000
49.034000 25.630000 28.942000
50.044000 24.757000 28.991000
51.167000 25.076000 28.341000
49.895000 23.623000 29.659000
46.238000 27.891000 25.671000
45.673000 29.206000 28.227000
48.179000 28.776000 26.578000
48.176000 29.634000 28.107000
47.480000 27.743000 29.285000
47.027000 26.901000 27.817000
49.397000 26.726000 27.196000
49.840000 27.544000 28.680000
48.177000 25.405000 29.426000
51.230000 25.951000 27.841000
51.953000 24.441000 28.350000
49.024000 23.426000 30.131000
50.652000 22.956000 29.696000
45.770000 30.979000 25.613000
45.812000 32.337000 25.067000
45.186000 33.425000 25.929000
45.780000 34.513000 25.989000
45.111000 32.313000 23.692000
45.111000 33.699000 23.042000
46.454000 34.206000 22.577000
47.053000 33.415000 21.500000
48.210000 33.787000 20.927000
48.886000 34.861000 21.295000
48.675000 32.997000 19.950000
45.395000 30.229000 25.051000
46.839000 32.594000 24.907000
45.625000 31.625000 23.049000
44.096000 31.990000 23.823000
44.460000 33.663000 22.190000
44.725000 34.399000 23.758000
46.331000 35.213000 22.228000
47.125000 34.198000 23.414000
46.589000 32.576000 21.184000
48.535000 35.450000 22.036000
49.756000 35.093000 20.836000
48.157000 32.174000 19.678000
49.543000 33.223000 19.487000
44.060000 33.223000 26.609000
43.551000 34.302000 27.470000
44.571000 34.774000 28.489000
44.585000 35.953000 28.841000
42.374000 33.649000 28.225000
41.931000 32.513000 27.353000
43.183000 32.041000 26.645000
43.206000 35.123000 26.877000
42.695000 33.286000 29.183000
41.575000 34.354000 28.360000
41.515000 31.723000 27.947000
41.201000 32.848000 26.642000
43.648000 31.242000 27.190000
42.954000 31.710000 25.651000
45.422000 33.858000 28.943000
46.372000 34.226000 29.999000
47.576000 34.976000 29.440000
48.328000 35.566000 30.214000
46.816000 33.030000 30.853000
45.614000 32.175000 31.279000
47.700000 32.164000 30.117000
45.415000 32.921000 28.566000
45.862000 34.902000 30.653000
47.321000 33.388000 31.726000
47.961000 31.426000 30.673000
45.103000 31.798000 30.393000
45.960000 31.335000 31.883000
44.925000 32.782000 31.865000
47.734000 35.014000 28.125000
48.718000 35.860000 27.459000
48.102000 37.152000 26.920000
48.656000 38.242000 27.000000
49.333000 35.104000 26.277000
50.409000 35.882000 25.492000
51.491000 36.413000 26.415000
50.980000 34.983000 24.399000
47.142000 34.428000 27.554000
49.492000 36.107000 28.156000
49.781000 34.205000 26.654000
48.543000 34.851000 25.597000
49.936000 36.718000 25.021000
51.972000 35.580000 26.929000
52.234000 36.956000 25.831000
51.046000 37.084000 27.150000
50.181000 34.680000 23.723000
51.742000 35.527000 23.841000
51.427000 34.097000 24.853000
46.911000 37.023000 26.336000
46.263000 38.237000 25.843000
46.039000 39.231000 26.970000
46.133000 40.435000 26.769000
44.933000 37.887000 25.162000
45.281000 37.188000 23.964000
46.472000 36.118000 26.238000
46.905000 38.690000 25.117000
44.339000 37.261000 25.801000
44.387000 38.780000 24.927000
44.481000 36.942000 23.493000
45.717000 38.691000 28.163000
45.419000 39.678000 29.223000
46.584000 40.589000 29.564000
46.422000 41.823000 29.612000
44.904000 38.886000 30.432000
43.435000 38.687000 30.562000
42.803000 37.558000 30.981000
42.384000 39.633000 30.275000
41.156000 39.009000 30.545000
42.358000 40.941000 29.812000
41.427000 37.741000 30.975000
39.925000 39.667000 30.369000
41.158000 41.622000 29.633000
39.944000 40.961000 29.917000
45.683000 37.694000 28.320000
44.617000 40.295000 28.874000
45.356000 37.914000 30.393000
45.236000 39.399000 31.315000
43.303000 36.644000 31.279000
40.740000 37.051000 31.243000
43.292000 41.442000 29.584000
38.988000 39.165000 30.585000
41.156000 42.647000 29.280000
39.008000 41.487000 29.776000
47.790000 40.097000 29.867000
48.878000 41.007000 30.220000
49.193000 41.947000 29.064000
49.702000 43.043000 29.286000
50.053000 40.076000 30.558000
49.714000 38.766000 29.914000
48.204000 38.686000 29.981000
48.607000 41.576000 31.085000
50.969000 40.467000 30.159000
50.147000 39.960000 31.621000
50.050000 38.746000 28.896000
50.161000 37.952000 30.453000
47.812000 38.102000 29.170000
47.882000 38.264000 30.914000
48.912000 41.507000 27.837000
49.154000 42.368000 26.695000
48.142000 43.491000 26.599000
48.266000 44.450000 25.830000
49.081000 41.495000 25.416000
50.360000 40.672000 25.286000
50.309000 39.791000 24.042000
51.619000 39.141000 23.901000
51.927000 38.213000 23.015000
51.023000 37.806000 22.137000
53.166000 37.697000 22.995000
48.534000 40.580000 27.704000
50.136000 42.788000 26.775000
48.237000 40.836000 25.482000
48.975000 42.128000 24.557000
51.201000 41.335000 25.213000
50.470000 40.050000 26.153000
49.542000 39.048000 24.151000
50.103000 40.391000 23.177000
52.348000 39.429000 24.538000
50.093000 38.201000 22.148000
51.263000 37.100000 21.454000
53.856000 38.015000 23.661000
53.409000 36.992000 22.314000
47.078000 43.370000 27.397000
46.024000 44.384000 27.324000
46.171000 45.401000 28.441000
45.467000 46.422000 28.471000
44.674000 43.671000 27.401000
44.315000 42.954000 26.092000
43.883000 43.917000 25.012000
44.717000 44.153000 24.007000
42.791000 44.482000 25.084000
47.002000 42.594000 28.039000
46.095000 44.890000 26.384000
44.711000 42.946000 28.191000
43.914000 44.396000 27.617000
45.176000 42.412000 25.748000
43.513000 42.268000 26.283000
44.450000 44.793000 23.273000
45.615000 43.691000 23.981000
47.062000 45.151000 29.408000
47.115000 46.072000 30.540000
47.515000 47.467000 30.086000
48.459000 47.633000 29.304000
48.112000 45.576000 31.615000
47.840000 44.129000 32.061000
48.158000 46.506000 32.812000
49.015000 43.562000 32.851000
47.677000 44.352000 29.357000
46.141000 46.125000 30.980000
49.085000 45.590000 31.170000
46.946000 44.120000 32.684000
47.671000 43.518000 31.174000
47.169000 46.565000 33.265000
48.870000 46.122000 33.544000
48.470000 47.499000 32.490000
49.185000 44.171000 33.739000
48.792000 42.538000 33.152000
49.910000 43.570000 32.229000
46.749000 48.478000 30.506000
47.030000 49.837000 30.021000
48.294000 50.362000 30.677000
48.290000 50.951000 31.759000
45.794000 50.616000 30.467000
45.301000 49.858000 31.683000
45.583000 48.402000 31.404000
47.123000 49.848000 28.955000
46.052000 51.625000 30.725000
45.049000 50.623000 29.695000
45.827000 50.179000 32.562000
44.248000 50.016000 31.819000
45.819000 47.872000 32.307000
44.749000 47.930000 30.920000
49.440000 50.114000 30.051000
50.729000 50.476000 30.621000
51.526000 51.271000 29.589000
51.594000 50.751000 28.470000
51.567000 49.237000 30.992000
50.841000 48.172000 31.812000
52.838000 49.688000 31.712000
51.675000 46.956000 32.155000
49.415000 49.659000 29.150000
50.577000 51.077000 31.493000
51.871000 48.776000 30.076000
50.509000 48.655000 32.731000
49.973000 47.864000 31.230000
52.570000 50.232000 32.618000
53.435000 48.815000 31.977000
53.417000 50.338000 31.056000
52.543000 47.263000 32.739000
51.076000 46.256000 32.738000
52.008000 46.472000 31.237000
52.080000 52.407000 29.981000
52.884000 53.194000 29.038000
52.121000 53.475000 27.750000
52.668000 53.479000 26.639000
54.188000 52.454000 28.777000
51.950000 52.733000 30.928000
53.118000 54.131000 29.499000
54.735000 52.330000 29.725000
53.968000 51.463000 28.348000
54.803000 53.031000 28.071000
50.815000 53.725000 27.855000
50.013000 54.205000 26.748000
49.509000 53.168000 25.792000
48.792000 53.465000 24.828000
50.365000 53.573000 28.746000
49.162000 54.712000 27.158000
50.609000 54.901000 26.190000
49.847000 51.891000 26.001000
49.462000 50.827000 25.093000
48.780000 49.679000 25.812000
49.258000 49.378000 26.922000
50.717000 50.270000 24.368000
50.381000 48.986000 23.648000
51.082000 51.243000 23.388000
50.391000 51.659000 26.821000
48.789000 51.224000 24.362000
51.516000 50.115000 25.063000
51.858000 50.941000 22.910000
49.600000 49.175000 22.912000
51.271000 48.607000 23.145000
50.029000 48.246000 24.368000
47.723000 49.026000 25.322000
47.015000 49.344000 24.087000
46.159000 50.600000 24.278000
45.563000 50.816000 25.333000
46.098000 48.157000 23.849000
46.013000 47.408000 25.140000
47.121000 47.878000 26.018000
47.700000 49.468000 23.274000
45.124000 48.497000 23.554000
46.503000 47.526000 23.082000
45.068000 47.601000 25.611000
46.114000 46.355000 24.958000
46.738000 48.179000 26.974000
47.848000 47.099000 26.153000
46.094000 51.437000 23.246000
45.428000 52.717000 23.466000
43.949000 52.597000 23.738000
43.362000 53.488000 24.371000
45.680000 53.584000 22.223000
46.490000 51.197000 22.349000
45.886000 53.194000 24.307000
46.763000 53.729000 22.092000
45.267000 53.081000 21.335000
45.191000 54.561000 22.351000
43.294000 51.539000 23.253000
41.847000 51.494000 23.489000
41.606000 51.234000 24.975000
40.744000 51.863000 25.580000
41.158000 50.476000 22.607000
41.501000 49.023000 22.828000
42.672000 48.671000 23.082000
40.590000 48.170000 22.757000
43.771000 50.806000 22.747000
41.446000 52.458000 23.255000
40.102000 50.584000 22.755000
41.402000 50.713000 21.589000
42.357000 50.306000 25.567000
42.175000 50.020000 26.999000
42.666000 51.180000 27.832000
42.116000 51.479000 28.889000
42.878000 48.716000 27.406000
42.621000 48.415000 28.880000
42.385000 47.577000 26.519000
43.049000 49.800000 25.033000
41.127000 49.902000 27.182000
43.932000 48.834000 27.259000
41.550000 48.309000 29.049000
43.125000 47.488000 29.156000
43.005000 49.232000 29.491000
42.612000 47.802000 25.477000
42.883000 46.650000 26.807000
41.308000 47.462000 26.639000
43.709000 51.879000 27.391000
44.099000 53.074000 28.138000
42.944000 54.054000 28.201000
42.682000 54.622000 29.263000
45.310000 53.752000 27.481000
45.572000 55.137000 28.035000
46.539000 52.857000 27.669000
44.216000 51.593000 26.566000
44.363000 52.787000 29.134000
45.117000 53.842000 26.432000
45.766000 55.070000 29.106000
46.439000 55.570000 27.536000
44.701000 55.768000 27.863000
46.359000 51.889000 27.202000
47.407000 53.328000 27.207000
46.727000 52.716000 28.734000
42.282000 54.216000 27.061000
41.160000 55.159000 26.995000
40.019000 54.750000 27.916000
39.422000 55.555000 28.666000
40.716000 55.287000 25.554000
42.550000 53.690000 26.241000
41.516000 56.115000 27.317000
41.553000 55.660000 24.943000
40.398000 54.302000 25.179000
39.873000 55.993000 25.492000
39.690000 53.472000 27.888000
38.604000 52.945000 28.708000
38.914000 53.088000 30.181000
38.057000 53.505000 30.968000
38.407000 51.465000 28.323000
37.690000 51.273000 26.991000
37.728000 50.720000 29.466000
37.869000 49.919000 26.345000
40.203000 52.843000 27.286000
37.706000 53.485000 28.486000
39.383000 51.040000 28.213000
36.631000 51.446000 27.184000
38.069000 52.046000 26.324000
36.757000 51.171000 29.669000
37.591000 49.674000 29.189000
38.350000 50.780000 30.360000
37.490000 49.144000 27.012000
37.319000 49.888000 25.405000
38.928000 49.745000 26.152000
40.142000 52.736000 30.581000
40.538000 52.850000 31.982000
40.660000 54.319000 32.374000
40.365000 54.708000 33.502000
41.849000 52.136000 32.302000
40.804000 52.386000 29.903000
39.768000 52.411000 32.580000
41.748000 51.063000 32.074000
42.659000 52.566000 31.692000
42.086000 52.263000 33.369000
41.096000 55.202000 31.467000
41.112000 56.619000 31.818000
39.693000 57.077000 32.121000
39.474000 57.870000 33.026000
41.744000 57.378000 30.657000
41.584000 58.880000 30.738000
42.653000 59.730000 30.118000
43.895000 59.165000 29.653000
44.085000 58.603000 28.465000
43.089000 58.517000 27.591000
45.274000 58.117000 28.133000
41.408000 54.893000 30.558000
41.715000 56.754000 32.692000
42.793000 57.153000 30.639000
41.290000 57.040000 29.747000
40.657000 59.129000 30.258000
41.529000 59.141000 31.777000
42.203000 60.209000 29.269000
42.913000 60.470000 30.850000
44.684000 59.200000 30.283000
42.177000 58.880000 27.827000
43.243000 58.087000 26.690000
46.043000 58.174000 28.786000
45.411000 57.690000 27.228000
38.755000 56.572000 31.334000
37.348000 56.961000 31.495000
36.796000 56.486000 32.831000
36.158000 57.260000 33.538000
36.455000 56.354000 30.417000
36.345000 57.189000 29.166000
36.895000 58.312000 29.144000
35.694000 56.727000 28.201000
39.011000 55.912000 30.614000
37.275000 58.028000 31.447000
36.855000 55.396000 30.148000
35.470000 56.230000 30.826000
37.005000 55.215000 33.167000
36.398000 54.793000 34.447000
37.185000 55.366000 35.625000
36.623000 55.547000 36.703000
36.232000 53.292000 34.516000
37.376000 52.325000 34.489000
38.428000 52.344000 35.401000
37.390000 51.342000 33.501000
39.457000 51.425000 35.340000
38.409000 50.419000 33.423000
39.433000 50.474000 34.351000
40.443000 49.543000 34.240000
37.541000 54.583000 32.588000
35.417000 55.220000 34.486000
35.708000 53.099000 35.433000
35.608000 53.029000 33.684000
38.440000 53.099000 36.179000
36.582000 51.302000 32.779000
40.267000 51.454000 36.059000
38.409000 49.662000 32.648000
40.262000 48.962000 33.497000
38.473000 55.623000 35.426000
39.208000 56.202000 36.546000
38.636000 57.595000 36.843000
38.422000 57.988000 37.983000
40.705000 56.315000 36.286000
38.922000 55.429000 34.542000
39.058000 55.584000 37.407000
41.121000 55.313000 36.097000
40.878000 56.956000 35.408000
41.199000 56.757000 37.166000
38.410000 58.373000 35.781000
37.894000 59.727000 36.019000
36.515000 59.655000 36.663000
36.149000 60.367000 37.597000
38.588000 58.040000 34.845000
38.564000 60.253000 36.672000
37.823000 60.250000 35.085000
35.687000 58.745000 36.160000
34.331000 58.587000 36.712000
34.371000 58.138000 38.158000
33.669000 58.701000 38.992000
33.558000 57.599000 35.833000
32.266000 57.234000 36.495000
31.202000 58.077000 36.686000
31.884000 55.977000 37.055000
30.579000 56.115000 37.564000
32.511000 54.732000 37.170000
30.211000 57.391000 37.325000
29.906000 55.062000 38.181000
31.847000 53.674000 37.783000
30.544000 53.854000 38.281000
35.990000 58.160000 35.394000
33.837000 59.535000 36.667000
33.356000 58.051000 34.882000
34.148000 56.714000 35.690000
31.156000 59.116000 36.380000
29.320000 57.787000 37.586000
33.514000 54.591000 36.781000
28.904000 55.196000 38.571000
32.334000 52.710000 37.877000
30.035000 53.021000 38.753000
35.168000 57.124000 38.485000
35.186000 56.574000 39.842000
35.668000 57.624000 40.841000
35.279000 57.680000 41.999000
36.060000 55.316000 39.874000
35.339000 54.085000 39.304000
36.308000 52.996000 38.883000
34.328000 53.554000 40.328000
35.774000 56.725000 37.782000
34.187000 56.295000 40.104000
36.944000 55.496000 39.293000
36.336000 55.113000 40.890000
34.796000 54.395000 38.436000
36.893000 52.675000 39.746000
35.751000 52.146000 38.487000
36.977000 53.381000 38.114000
33.595000 54.329000 40.552000
33.820000 52.681000 39.919000
34.850000 53.273000 41.243000
36.555000 58.495000 40.359000
37.154000 59.519000 41.226000
36.115000 60.552000 41.615000
36.300000 61.329000 42.559000
38.370000 60.154000 40.543000
37.947000 61.082000 39.553000
36.820000 58.451000 39.385000
37.491000 59.038000 42.120000
38.963000 60.664000 41.278000
38.959000 59.385000 40.080000
38.716000 61.473000 39.132000
35.000000 60.535000 40.890000
33.931000 61.492000 41.192000
32.650000 60.858000 41.678000
31.796000 61.538000 42.255000
33.666000 62.296000 39.903000
34.741000 63.364000 39.692000
34.448000 64.640000 40.462000
35.203000 64.986000 41.401000
33.451000 65.319000 40.133000
34.891000 59.870000 40.138000
34.283000 62.166000 41.946000
33.668000 61.625000 39.065000
32.708000 62.773000 39.978000
35.684000 62.972000 40.020000
34.794000 63.597000 38.646000
32.459000 59.568000 41.446000
31.184000 58.923000 41.690000
30.881000 58.816000 43.162000
31.772000 58.420000 43.939000
31.242000 57.477000 41.150000
30.022000 56.828000 41.446000
33.225000 59.016000 41.087000
30.403000 59.464000 41.198000
31.392000 57.495000 40.087000
32.053000 56.951000 41.616000
30.050000 55.928000 41.113000
29.678000 59.142000 43.597000
29.319000 58.937000 45.003000
28.843000 57.541000 45.339000
28.357000 57.286000 46.441000
28.130000 59.915000 45.135000
27.467000 59.771000 43.801000
28.592000 59.756000 42.800000
30.122000 59.229000 45.646000
27.473000 59.626000 45.932000
28.468000 60.920000 45.297000
26.910000 58.854000 43.755000
26.809000 60.598000 43.616000
28.348000 59.159000 41.943000
28.849000 60.748000 42.484000
28.955000 56.598000 44.394000
28.540000 55.238000 44.711000
29.393000 54.691000 45.850000
30.624000 54.859000 45.861000
28.639000 54.333000 43.470000
27.634000 54.691000 42.366000
28.533000 52.870000 43.881000
27.860000 53.901000 41.090000
29.318000 56.826000 43.480000
27.520000 55.260000 45.033000
29.617000 54.471000 43.059000
26.633000 54.487000 42.747000
27.733000 55.756000 42.156000
27.576000 52.698000 44.374000
28.604000 52.237000 42.997000
29.343000 52.625000 44.568000
27.761000 52.835000 41.299000
27.121000 54.194000 40.345000
28.861000 54.104000 40.709000
28.823000 54.039000 46.853000
29.644000 53.477000 47.925000
30.700000 52.509000 47.395000
30.387000 51.695000 46.521000
28.649000 52.702000 48.786000
27.346000 53.407000 48.552000
27.375000 53.797000 47.089000
30.103000 54.258000 48.494000
28.590000 51.677000 48.473000
28.926000 52.744000 49.821000
26.520000 52.752000 48.753000
27.271000 54.279000 49.174000
27.007000 53.002000 46.469000
26.798000 54.684000 46.913000
31.890000 52.674000 47.966000
32.985000 51.782000 47.569000
33.636000 51.135000 48.786000
33.678000 51.747000 49.849000
34.031000 52.567000 46.780000
33.450000 53.208000 45.523000
34.445000 54.218000 44.958000
33.730000 55.263000 44.108000
32.769000 56.087000 44.903000
32.035000 53.395000 48.657000
32.590000 51.011000 46.942000
34.430000 53.339000 47.410000
34.820000 51.898000 46.493000
33.257000 52.449000 44.790000
32.533000 53.709000 45.769000
34.949000 54.707000 45.768000
35.164000 53.701000 44.350000
34.465000 55.915000 43.673000
33.191000 54.762000 43.328000
32.065000 55.483000 45.313000
33.269000 56.572000 45.640000
32.322000 56.764000 44.296000
34.164000 49.930000 48.580000
34.992000 49.253000 49.560000
36.330000 48.945000 48.886000
36.390000 48.109000 47.976000
34.375000 47.961000 50.082000
35.232000 47.065000 50.971000
35.685000 47.723000 52.273000
34.479000 45.778000 51.296000
33.981000 49.468000 47.701000
35.162000 49.912000 50.385000
33.503000 48.230000 50.647000
34.085000 47.379000 49.229000
36.109000 46.799000 50.419000
34.812000 48.011000 52.858000
36.289000 47.018000 52.846000
36.279000 48.608000 52.046000
34.247000 45.248000 50.372000
35.099000 45.144000 51.931000
33.553000 46.020000 51.818000
37.337000 49.635000 49.378000
38.707000 49.370000 48.923000
39.356000 48.369000 49.876000
39.673000 48.670000 51.022000
39.512000 50.670000 48.787000
40.973000 50.494000 48.415000
41.474000 49.465000 47.630000
41.885000 51.424000 48.908000
42.820000 49.357000 47.325000
43.229000 51.324000 48.623000
43.705000 50.274000 47.865000
37.166000 50.350000 50.071000
38.651000 48.914000 47.956000
39.047000 51.269000 48.027000
39.469000 51.187000 49.726000
40.789000 48.720000 47.241000
41.530000 52.240000 49.526000
43.176000 48.567000 46.674000
43.917000 52.074000 48.996000
44.769000 50.168000 47.694000
39.592000 47.172000 49.322000
40.382000 46.203000 50.106000
41.843000 46.308000 49.666000
42.247000 45.766000 48.643000
39.850000 44.782000 49.999000
38.367000 44.739000 50.429000
40.662000 43.807000 50.825000
37.646000 43.431000 50.141000
39.241000 46.942000 48.404000
40.329000 46.495000 51.134000
39.909000 44.480000 48.974000
38.349000 44.935000 51.501000
37.868000 45.552000 49.903000
40.630000 44.103000 51.874000
40.246000 42.805000 50.719000
41.696000 43.809000 50.479000
38.145000 42.617000 50.668000
36.613000 43.502000 50.480000
37.664000 43.234000 49.069000
42.585000 47.048000 50.475000
43.987000 47.281000 50.266000
44.780000 46.042000 50.679000
44.344000 45.307000 51.575000
44.441000 48.441000 51.157000
45.528000 49.223000 50.471000
45.363000 50.529000 50.550000
46.467000 48.702000 49.899000
42.143000 47.471000 51.279000
44.174000 47.511000 49.237000
43.606000 49.087000 51.351000
44.815000 48.051000 52.085000
46.038000 51.147000 50.122000
44.563000 50.905000 51.039000
45.922000 45.816000 50.048000
46.702000 44.644000 50.429000
48.094000 45.045000 50.920000
48.651000 46.021000 50.408000
46.819000 43.725000 49.215000
46.245000 46.439000 49.321000
46.191000 44.124000 51.213000
45.814000 43.418000 48.887000
47.324000 44.262000 48.396000
47.406000 42.833000 49.485000
48.641000 44.277000 51.855000
50.000000 44.418000 52.336000
50.765000 43.120000 52.156000
50.326000 42.129000 52.758000
50.016000 44.741000 53.839000
51.177000 45.686000 54.160000
51.228000 46.806000 53.128000
50.147000 47.333000 52.770000
52.348000 47.145000 52.689000
48.072000 43.546000 52.258000
50.490000 45.200000 51.797000
49.091000 45.210000 54.111000
50.133000 43.832000 54.396000
51.035000 46.106000 55.137000
52.099000 45.138000 54.137000
51.822000 43.072000 51.364000
52.419000 44.194000 50.640000
51.605000 44.665000 49.437000
51.811000 45.770000 48.919000
53.740000 43.605000 50.127000
53.477000 42.135000 50.004000
52.539000 41.802000 51.132000
52.607000 45.011000 51.306000
53.997000 44.025000 49.173000
54.534000 43.790000 50.825000
53.020000 41.913000 49.058000
54.391000 41.581000 50.099000
51.859000 41.023000 50.849000
53.082000 41.502000 52.007000
50.683000 43.827000 48.962000
49.974000 44.134000 47.740000
50.912000 44.049000 46.562000
52.063000 43.630000 46.681000
50.479000 42.972000 49.460000
49.173000 43.431000 47.608000
49.571000 45.126000 47.803000
50.437000 44.444000 45.381000
51.320000 44.308000 44.213000
50.933000 45.336000 43.165000
51.666000 46.283000 42.897000
51.225000 42.875000 43.697000
49.505000 44.823000 45.291000
52.327000 44.495000 44.521000
51.540000 42.178000 44.489000
50.185000 42.656000 43.408000
51.881000 42.757000 42.820000
49.743000 45.158000 42.592000
49.327000 46.092000 41.549000
48.787000 47.410000 42.097000
49.066000 48.482000 41.577000
48.228000 45.407000 40.722000
47.747000 46.169000 39.495000
48.897000 46.384000 38.516000
46.595000 45.426000 38.842000
49.144000 44.395000 42.872000
50.163000 46.297000 40.913000
48.608000 44.459000 40.392000
47.382000 45.251000 41.364000
47.393000 47.127000 39.812000
49.292000 45.418000 38.201000
48.536000 46.930000 37.645000
49.687000 46.957000 39.002000
45.773000 45.333000 39.552000
46.257000 45.977000 37.965000
46.927000 44.432000 38.540000
47.966000 47.328000 43.139000
47.370000 48.549000 43.705000
48.229000 49.025000 44.876000
47.903000 48.896000 46.058000
45.914000 48.309000 44.133000
45.223000 49.638000 44.390000
45.212000 47.672000 43.044000
47.751000 46.428000 43.543000
47.378000 49.308000 42.951000
45.879000 47.696000 45.008000
44.299000 47.517000 43.299000
45.235000 50.236000 43.479000
44.192000 49.459000 44.693000
45.747000 50.172000 45.183000
49.372000 49.555000 44.476000
50.337000 50.151000 45.400000
50.785000 51.469000 44.770000
50.277000 51.791000 43.682000
51.532000 49.226000 45.645000
51.056000 47.872000 46.150000
52.181000 48.982000 44.388000
49.588000 49.547000 43.490000
49.853000 50.354000 46.332000
52.214000 49.668000 46.340000
52.935000 48.403000 44.524000
50.400000 47.416000 45.408000
51.916000 47.224000 46.320000
50.511000 48.003000 47.085000
51.693000 52.176000 45.449000
52.264000 53.374000 44.838000
51.226000 54.342000 44.300000
50.205000 54.595000 44.949000
51.982000 51.885000 46.372000
52.851000 53.884000 45.578000
52.897000 53.071000 44.027000
51.442000 54.873000 43.119000
50.576000 55.879000 42.505000
49.140000 55.388000 42.378000
48.221000 56.201000 42.592000
51.085000 56.243000 41.116000
52.322000 57.122000 41.104000
52.414000 57.906000 39.797000
52.201000 57.100000 38.602000
51.435000 57.358000 37.561000
50.712000 58.475000 37.494000
51.355000 56.508000 36.538000
52.255000 54.568000 42.603000
50.585000 56.758000 43.116000
51.316000 55.334000 40.596000
50.301000 56.762000 40.599000
52.274000 57.812000 41.925000
53.194000 56.505000 41.206000
51.672000 58.681000 39.817000
53.390000 58.347000 39.737000
52.709000 56.227000 38.568000
50.744000 59.143000 38.250000
50.130000 58.653000 36.688000
51.888000 55.650000 36.551000
50.762000 56.722000 35.749000
48.978000 54.114000 42.001000
47.590000 53.678000 41.788000
46.844000 53.643000 43.110000
45.679000 54.054000 43.192000
47.497000 52.319000 41.080000
46.039000 51.928000 40.874000
45.750000 50.216000 40.406000
46.825000 50.031000 38.980000
49.762000 53.490000 41.869000
47.113000 54.404000 41.163000
47.985000 52.383000 40.126000
47.982000 51.574000 41.679000
45.515000 52.112000 41.792000
45.636000 52.554000 40.101000
46.526000 50.748000 38.199000
47.867000 50.226000 39.277000
46.742000 49.005000 38.588000
47.502000 53.171000 44.165000
46.871000 53.180000 45.486000
46.586000 54.606000 45.952000
45.516000 54.874000 46.501000
47.737000 52.428000 46.499000
47.160000 52.423000 47.902000
47.601000 51.185000 48.674000
49.041000 51.140000 48.854000
49.770000 50.070000 49.162000
49.244000 48.875000 49.357000
51.088000 50.218000 49.285000
48.437000 52.806000 44.055000
45.935000 52.666000 45.407000
47.840000 51.412000 46.170000
48.704000 52.893000 46.531000
47.496000 53.299000 48.423000
46.089000 52.434000 47.840000
47.131000 51.192000 49.638000
47.292000 50.310000 48.132000
49.541000 52.009000 48.734000
48.246000 48.743000 49.271000
49.839000 48.094000 49.592000
51.510000 51.125000 49.143000
51.666000 49.423000 49.521000
47.539000 55.508000 45.693000
47.334000 56.906000 46.020000
46.077000 57.439000 45.354000
45.315000 58.178000 45.978000
48.538000 57.720000 45.551000
49.752000 57.415000 46.408000
49.612000 56.930000 47.555000
50.869000 57.648000 45.899000
48.407000 55.214000 45.268000
47.236000 57.007000 47.081000
48.756000 57.472000 44.530000
48.308000 58.766000 45.624000
45.896000 57.044000 44.098000
44.754000 57.499000 43.325000
43.481000 56.874000 43.866000
42.490000 57.551000 44.100000
44.922000 57.159000 41.845000
43.688000 57.458000 40.998000
43.188000 58.746000 40.899000
43.078000 56.411000 40.322000
42.068000 59.033000 40.133000
41.936000 56.701000 39.550000
41.449000 57.993000 39.449000
46.564000 56.418000 43.674000
44.679000 58.562000 43.422000
45.745000 57.729000 41.458000
45.143000 56.112000 41.762000
43.683000 59.549000 41.433000
43.468000 55.402000 40.387000
41.684000 60.045000 40.069000
41.430000 55.899000 39.025000
40.579000 58.194000 38.834000
43.498000 55.554000 44.097000
42.311000 54.947000 44.678000
41.877000 55.563000 45.987000
40.680000 55.633000 46.268000
42.581000 53.448000 44.929000
42.647000 52.611000 43.330000
44.311000 54.997000 43.874000
41.507000 55.035000 43.979000
43.516000 53.327000 45.441000
41.792000 53.031000 45.525000
42.762000 53.521000 42.351000
42.846000 55.987000 46.791000
42.522000 56.528000 48.118000
41.822000 57.874000 48.031000
41.346000 58.417000 49.021000
43.820000 56.560000 48.941000
44.086000 55.117000 49.454000
45.230000 55.133000 50.468000
45.296000 53.866000 51.218000
46.473000 53.358000 51.573000
47.573000 54.030000 51.222000
46.542000 52.223000 52.256000
43.809000 55.938000 46.489000
41.852000 55.842000 48.594000
44.636000 56.886000 48.324000
43.711000 57.229000 49.771000
43.200000 54.737000 49.923000
44.352000 54.488000 48.627000
46.156000 55.280000 49.947000
45.075000 55.940000 51.157000
44.444000 53.383000 51.464000
47.494000 54.894000 50.704000
48.484000 53.675000 51.475000
45.695000 51.734000 52.510000
47.441000 51.847000 52.521000
41.763000 58.432000 46.828000
41.110000 59.713000 46.585000
39.650000 59.529000 46.260000
38.846000 60.448000 46.176000
41.988000 60.295000 45.445000
41.294000 60.051000 44.138000
42.249000 61.670000 45.634000
42.189000 57.949000 46.049000
41.204000 60.329000 47.454000
42.921000 59.772000 45.436000
42.793000 61.994000 44.913000
40.321000 60.542000 44.146000
41.898000 60.454000 43.325000
41.159000 58.979000 43.993000
39.197000 58.279000 46.076000
37.848000 58.059000 45.566000
36.794000 58.328000 46.624000
36.956000 57.964000 47.794000
37.688000 56.627000 45.050000
38.483000 56.358000 43.819000
39.274000 57.224000 43.140000
38.527000 55.099000 43.120000
39.388000 55.288000 42.028000
37.959000 53.842000 43.311000
39.818000 56.593000 42.068000
39.691000 54.273000 41.108000
38.262000 52.849000 42.396000
39.120000 53.045000 41.299000
39.791000 57.491000 46.290000
37.683000 58.731000 44.749000
38.007000 55.949000 45.818000
36.651000 56.456000 44.831000
39.445000 58.260000 43.410000
40.445000 57.019000 41.401000
37.301000 53.647000 44.150000
40.356000 54.457000 40.272000
37.817000 51.869000 42.532000
39.326000 52.232000 40.612000
35.685000 58.960000 46.247000
34.688000 59.333000 47.246000
33.867000 58.172000 47.804000
33.716000 57.090000 47.222000
33.766000 60.278000 46.473000
34.383000 60.529000 45.150000
35.338000 59.388000 44.893000
35.159000 59.862000 48.048000
32.802000 59.825000 46.345000
33.659000 61.202000 47.007000
33.628000 60.557000 44.388000
34.915000 61.461000 45.160000
34.860000 58.598000 44.347000
36.205000 59.721000 44.356000
33.319000 58.425000 48.985000
32.386000 57.533000 49.662000
32.928000 56.116000 49.793000
32.258000 55.104000 49.520000
31.065000 57.548000 48.888000
29.934000 57.049000 49.784000
28.774000 56.821000 49.174000
30.161000 56.918000 51.001000
33.563000 59.290000 49.444000
32.205000 57.918000 50.645000
30.851000 58.550000 48.569000
31.149000 56.909000 48.029000
27.983000 56.489000 49.708000
28.690000 56.980000 48.181000
34.165000 56.040000 50.242000
34.912000 54.786000 50.210000
35.364000 54.395000 51.606000
35.880000 55.259000 52.315000
36.105000 54.946000 49.275000
36.961000 53.657000 49.227000
37.950000 53.804000 48.098000
39.179000 54.250000 48.396000
37.621000 53.540000 46.948000
34.606000 56.868000 50.617000
34.275000 54.016000 49.827000
35.748000 55.165000 48.287000
36.715000 55.758000 49.622000
37.483000 53.531000 50.156000
36.331000 52.806000 49.052000
39.865000 54.359000 47.663000
39.414000 54.474000 49.353000
35.168000 53.141000 51.951000
35.670000 52.449000 53.119000
36.913000 51.651000 52.725000
36.955000 51.126000 51.616000
34.595000 51.476000 53.646000
35.117000 50.472000 54.646000
33.640000 52.324000 54.318000
34.598000 52.593000 51.323000
35.921000 53.158000 53.880000
34.125000 50.970000 52.829000
32.932000 51.785000 54.677000
35.528000 50.997000 55.509000
34.303000 49.823000 54.970000
35.898000 49.869000 54.183000
37.907000 51.592000 53.581000
39.120000 50.863000 53.207000
39.483000 49.910000 54.338000
39.475000 50.298000 55.516000
40.278000 51.826000 52.943000
41.553000 51.064000 52.581000
42.765000 51.964000 52.442000
42.647000 53.092000 51.908000
43.849000 51.502000 52.872000
37.835000 52.042000 54.482000
38.928000 50.296000 52.321000
40.015000 52.476000 52.131000
40.457000 52.410000 53.825000
41.750000 50.343000 53.352000
41.395000 50.557000 51.649000
39.833000 48.666000 54.021000
40.506000 47.815000 55.002000
41.796000 47.299000 54.354000
41.879000 47.340000 53.124000
39.700000 46.609000 55.491000
40.348000 45.902000 56.688000
39.477000 45.632000 54.351000
39.391000 45.284000 57.682000
39.634000 48.308000 53.098000
40.768000 48.414000 55.849000
38.742000 46.966000 55.804000
40.992000 45.126000 56.274000
40.960000 46.650000 57.191000
40.440000 45.288000 53.973000
38.903000 44.778000 54.711000
38.928000 46.126000 53.550000
38.779000 44.534000 57.181000
39.956000 44.811000 58.486000
38.748000 46.059000 58.098000
42.742000 46.857000 55.155000
43.970000 46.277000 54.614000
44.040000 44.814000 55.057000
43.892000 44.520000 56.250000
45.258000 46.973000 55.080000
45.288000 48.403000 54.597000
45.289000 47.029000 56.511000
42.618000 46.919000 56.156000
43.927000 46.312000 53.545000
46.113000 46.444000 54.715000
46.096000 47.464000 56.797000
44.429000 48.940000 54.999000
46.207000 48.882000 54.936000
45.250000 48.420000 53.508000
44.241000 43.917000 54.103000
44.425000 42.501000 54.428000
45.813000 42.073000 53.969000
46.404000 42.749000 53.121000
43.397000 41.614000 53.723000
41.988000 42.007000 54.130000
43.542000 41.700000 52.203000
44.267000 44.213000 53.138000
44.344000 42.366000 55.486000
43.565000 40.600000 54.022000
41.807000 43.046000 53.856000
41.270000 41.365000 53.620000
41.875000 41.891000 55.208000
44.541000 41.372000 51.914000
42.798000 41.059000 51.730000
43.391000 42.730000 51.881000
46.309000 40.967000 54.514000
47.594000 40.418000 54.076000
47.484000 39.830000 52.675000
46.508000 39.177000 52.328000
48.021000 39.331000 55.046000
45.791000 40.499000 55.243000
48.328000 41.196000 54.075000
48.125000 39.759000 56.055000
47.262000 38.534000 55.062000
48.987000 38.912000 54.725000
48.498000 40.037000 51.844000
48.387000 39.548000 50.473000
49.261000 40.331000 49.515000
49.701000 41.453000 49.789000
49.328000 40.523000 52.153000
48.684000 38.517000 50.449000
47.364000 39.634000 50.157000
49.523000 39.646000 48.390000
50.272000 40.254000 47.303000
49.302000 40.591000 46.181000
48.632000 41.627000 46.299000
51.422000 39.368000 46.852000
49.196000 38.695000 48.298000
50.687000 41.171000 47.664000
52.108000 39.201000 47.696000
51.026000 38.402000 46.503000
51.963000 39.862000 46.030000
49.158000 39.768000 45.152000
48.142000 40.043000 44.164000
46.879000 39.214000 44.337000
45.781000 39.762000 44.368000
48.671000 39.776000 42.747000
47.632000 40.183000 41.738000
46.928000 39.458000 40.835000
47.212000 41.485000 41.594000
46.293000 41.531000 40.632000
46.096000 40.317000 40.147000
49.752000 38.956000 45.059000
47.877000 41.078000 44.234000
49.567000 40.344000 42.587000
48.886000 38.731000 42.637000
47.545000 42.274000 42.129000
47.006000 38.388000 40.679000
45.784000 42.428000 40.297000
46.984000 37.889000 44.443000
45.819000 37.007000 44.520000
45.377000 36.871000 45.960000
45.370000 35.795000 46.548000
46.127000 35.645000 43.882000
46.521000 35.822000 42.407000
47.856000 35.928000 42.037000
45.520000 35.867000 41.438000
48.179000 36.101000 40.688000
45.826000 36.055000 40.090000
47.172000 36.161000 39.723000
47.906000 37.478000 44.471000
45.022000 37.460000 43.969000
46.937000 35.181000 44.411000
45.256000 35.021000 43.943000
48.638000 35.878000 42.786000
44.484000 35.755000 41.738000
49.217000 36.191000 40.389000
45.041000 36.118000 39.345000
47.435000 36.289000 38.680000
44.981000 38.030000 46.503000
44.876000 38.109000 47.978000
43.734000 37.281000 48.516000
43.659000 36.940000 49.689000
44.730000 39.587000 48.388000
43.448000 40.257000 47.867000
45.939000 40.409000 47.952000
43.335000 41.690000 48.378000
44.761000 38.827000 45.924000
45.786000 37.736000 48.398000
44.694000 39.618000 49.457000
43.473000 40.261000 46.778000
42.588000 39.680000 48.209000
46.041000 40.360000 46.868000
45.803000 41.446000 48.258000
46.839000 40.008000 48.419000
44.195000 42.266000 48.037000
42.420000 42.141000 47.996000
43.310000 41.686000 49.468000
42.813000 36.867000 47.643000
41.729000 35.988000 48.045000
42.235000 34.668000 48.606000
41.540000 33.990000 49.362000
40.820000 35.729000 46.831000
40.187000 37.043000 46.338000
41.024000 37.742000 45.306000
40.481000 38.778000 44.666000
42.190000 37.412000 45.039000
42.871000 37.172000 46.682000
41.154000 36.480000 48.801000
41.403000 35.299000 46.039000
40.042000 35.046000 47.113000
39.228000 36.823000 45.910000
40.061000 37.699000 47.179000
41.016000 39.271000 43.966000
39.538000 39.064000 44.885000
43.468000 34.315000 48.197000
43.992000 33.028000 48.668000
44.718000 33.218000 49.972000
45.063000 32.262000 50.658000
44.949000 32.456000 47.618000
44.216000 31.998000 46.377000
43.159000 30.953000 46.578000
42.979000 30.404000 47.692000
42.476000 30.649000 45.572000
44.011000 34.912000 47.590000
43.179000 32.347000 48.812000
45.656000 33.216000 47.343000
45.469000 31.619000 48.043000
43.747000 32.858000 45.938000
44.943000 31.601000 45.695000
44.997000 34.471000 50.366000
45.741000 34.670000 51.612000
44.833000 35.107000 52.749000
45.033000 34.683000 53.892000
46.818000 35.742000 51.408000
48.031000 35.179000 50.671000
48.545000 34.149000 51.144000
48.455000 35.757000 49.643000
44.700000 35.262000 49.813000
46.216000 33.750000 51.882000
46.404000 36.548000 50.834000
47.132000 36.109000 52.367000
43.861000 35.971000 52.410000
42.983000 36.515000 53.451000
41.502000 36.371000 53.111000
40.725000 37.330000 53.193000
43.378000 37.966000 53.749000
44.751000 38.062000 54.161000
43.737000 36.244000 51.445000
43.161000 35.950000 54.341000
43.238000 38.555000 52.863000
42.751000 38.344000 54.533000
44.968000 38.980000 54.340000
40.990000 35.206000 52.732000
39.604000 35.104000 52.291000
38.586000 35.465000 53.374000
37.516000 36.012000 53.080000
39.391000 33.621000 51.975000
40.542000 32.917000 52.618000
41.683000 33.893000 52.718000
39.446000 35.699000 51.416000
38.462000 33.277000 52.387000
39.394000 33.458000 50.914000
40.262000 32.581000 53.598000
40.833000 32.074000 52.021000
42.244000 33.743000 53.620000
42.338000 33.810000 51.872000
38.900000 35.158000 54.635000
37.847000 35.423000 55.625000
37.789000 36.896000 55.975000
36.706000 37.450000 56.191000
38.101000 34.573000 56.873000
37.806000 33.108000 56.590000
36.882000 32.768000 55.828000
38.527000 32.265000 57.156000
39.798000 34.772000 54.890000
36.906000 35.136000 55.204000
39.128000 34.675000 57.167000
37.466000 34.913000 57.668000
38.932000 37.547000 56.060000
38.986000 38.981000 56.282000
38.284000 39.678000 55.127000
37.522000 40.624000 55.317000
40.434000 39.473000 56.371000
41.184000 38.914000 57.569000
41.699000 37.507000 57.383000
41.475000 36.852000 56.344000
42.362000 37.007000 58.327000
39.797000 37.033000 55.967000
38.478000 39.214000 57.195000
40.950000 39.178000 55.478000
40.426000 40.544000 56.443000
42.021000 39.555000 57.769000
40.520000 38.920000 58.412000
38.540000 39.203000 53.905000
37.918000 39.859000 52.747000
36.425000 39.626000 52.692000
35.607000 40.528000 52.444000
38.585000 39.313000 51.461000
40.016000 39.785000 51.309000
37.717000 39.657000 50.245000
40.833000 39.072000 50.261000
39.150000 38.408000 53.779000
38.099000 40.912000 52.809000
38.609000 38.247000 51.542000
39.964000 40.846000 51.069000
40.485000 39.656000 52.285000
37.613000 40.739000 50.167000
38.189000 39.271000 49.341000
36.732000 39.205000 50.362000
40.365000 39.200000 49.286000
41.840000 39.489000 50.238000
40.886000 38.010000 50.502000
36.048000 38.364000 52.928000
34.627000 38.057000 52.932000
33.857000 38.809000 53.992000
32.750000 39.289000 53.771000
36.733000 37.643000 53.098000
34.221000 38.311000 51.972000
34.507000 37.005000 53.105000
34.426000 38.900000 55.198000
33.757000 39.575000 56.305000
33.558000 41.050000 55.953000
32.505000 41.627000 56.227000
34.565000 39.462000 57.582000
35.340000 38.494000 55.346000
32.799000 39.122000 56.459000
34.693000 38.400000 57.844000
35.553000 39.926000 57.434000
34.035000 39.980000 58.398000
34.556000 41.652000 55.322000
34.476000 43.059000 54.933000
33.407000 43.272000 53.879000
32.617000 44.212000 53.938000
35.809000 43.537000 54.370000
35.391000 41.127000 55.106000
34.234000 43.644000 55.795000
36.593000 43.422000 55.135000
36.070000 42.936000 53.484000
35.728000 44.596000 54.083000
33.398000 42.353000 52.904000
32.366000 42.484000 51.882000
30.978000 42.289000 52.473000
30.085000 43.078000 52.154000
32.625000 41.489000 50.736000
33.948000 41.852000 50.021000
31.453000 41.431000 49.788000
34.482000 40.659000 49.245000
34.076000 41.604000 52.878000
32.420000 43.475000 51.480000
32.745000 40.518000 51.168000
33.764000 42.678000 49.335000
34.681000 42.157000 50.768000
31.283000 42.418000 49.359000
31.666000 40.720000 48.990000
30.563000 41.112000 50.330000
33.750000 40.353000 48.498000
35.413000 40.934000 48.750000
34.667000 39.832000 49.931000
30.822000 41.267000 53.304000
29.490000 41.032000 53.853000
29.054000 42.250000 54.670000
27.880000 42.634000 54.657000
29.466000 39.772000 54.704000
31.600000 40.672000 53.548000
28.805000 40.906000 53.041000
29.751000 38.907000 54.087000
30.178000 39.879000 55.537000
28.452000 39.619000 55.105000
29.977000 42.842000 55.420000
29.594000 44.010000 56.222000
29.177000 45.190000 55.348000
28.250000 45.931000 55.680000
30.736000 44.418000 57.129000
30.925000 42.495000 55.438000
28.761000 43.737000 56.835000
30.985000 43.583000 57.802000
31.616000 44.672000 56.518000
30.437000 45.293000 57.724000
29.868000 45.393000 54.256000
29.586000 46.430000 53.260000
28.194000 46.210000 52.706000
27.349000 47.108000 52.683000
30.621000 46.340000 52.149000
30.573000 47.321000 51.002000
30.499000 48.684000 51.275000
30.626000 46.893000 49.691000
30.515000 49.590000 50.251000
30.636000 47.814000 48.641000
30.566000 49.162000 48.932000
30.658000 44.786000 54.086000
29.639000 47.394000 53.721000
31.584000 46.447000 52.610000
30.537000 45.358000 51.723000
30.428000 49.028000 52.301000
30.659000 45.831000 49.473000
30.488000 50.651000 50.471000
30.699000 47.476000 47.613000
30.549000 49.888000 48.128000
27.938000 44.963000 52.294000
26.606000 44.711000 51.757000
25.524000 44.880000 52.821000
24.473000 45.454000 52.491000
26.511000 43.309000 51.125000
25.080000 43.029000 50.721000
27.449000 43.237000 49.923000
28.632000 44.232000 52.351000
26.423000 45.430000 50.986000
26.816000 42.581000 51.848000
24.754000 43.775000 49.997000
25.016000 42.036000 50.275000
24.438000 43.073000 51.601000
28.473000 43.423000 50.249000
27.387000 42.247000 49.472000
27.159000 43.989000 49.190000
25.743000 44.438000 54.054000
24.713000 44.669000 55.081000
24.445000 46.160000 55.250000
23.306000 46.568000 55.513000
25.146000 44.061000 56.412000
24.988000 42.568000 56.468000
25.387000 41.936000 57.803000
25.149000 40.493000 57.642000
26.081000 39.544000 57.595000
27.358000 39.884000 57.718000
25.693000 38.278000 57.427000
26.599000 43.953000 54.282000
23.808000 44.194000 54.768000
26.179000 44.299000 56.575000
24.552000 44.495000 57.193000
23.957000 42.333000 56.281000
25.597000 42.137000 55.697000
26.423000 42.124000 58.012000
24.786000 42.329000 58.599000
24.188000 40.196000 57.559000
27.611000 40.853000 57.845000
28.074000 39.174000 57.685000
24.712000 38.058000 57.339000
26.382000 37.540000 57.389000
25.480000 46.998000 55.078000
25.254000 48.431000 55.245000
24.478000 48.971000 54.042000
23.715000 49.913000 54.212000
26.534000 49.254000 55.383000
27.261000 49.143000 56.719000
28.565000 49.943000 56.646000
29.689000 49.158000 57.102000
30.806000 48.773000 56.531000
31.118000 49.093000 55.280000
31.636000 48.031000 57.267000
26.396000 46.645000 54.839000
24.661000 48.579000 56.124000
27.212000 48.938000 54.614000
26.279000 50.286000 55.233000
26.640000 49.538000 57.500000
27.482000 48.113000 56.924000
28.737000 50.240000 55.629000
28.475000 50.817000 57.263000
29.595000 48.840000 58.056000
30.484000 49.655000 54.729000
31.989000 48.775000 54.879000
31.392000 47.792000 58.217000
32.508000 47.709000 56.874000
24.733000 48.381000 52.875000
24.037000 48.862000 51.684000
22.611000 48.345000 51.600000
21.821000 48.941000 50.875000
24.752000 48.401000 50.410000
26.164000 48.936000 50.206000
26.859000 48.093000 49.135000
26.138000 50.411000 49.823000
25.392000 47.619000 52.814000
24.017000 49.932000 51.702000
24.806000 47.330000 50.433000
24.159000 48.710000 49.571000
26.704000 48.832000 51.125000
26.301000 48.158000 48.202000
27.872000 48.465000 48.979000
26.901000 47.053000 49.461000
25.658000 50.984000 50.616000
27.158000 50.768000 49.684000
25.579000 50.536000 48.896000
22.304000 47.275000 52.314000
21.029000 46.597000 52.277000
20.460000 46.437000 53.688000
20.302000 45.308000 54.110000
21.153000 45.189000 51.644000
21.559000 45.392000 50.179000
21.789000 44.055000 49.475000
22.315000 44.328000 48.123000
22.637000 43.375000 47.254000
22.513000 42.095000 47.566000
23.097000 43.770000 46.053000
23.014000 46.905000 52.929000
20.346000 47.178000 51.695000
21.902000 44.618000 52.159000
20.212000 44.677000 51.698000
20.779000 45.925000 49.671000
22.466000 45.966000 50.145000
22.499000 43.470000 50.028000
20.863000 43.519000 49.402000
22.436000 45.291000 47.843000
22.167000 41.829000 48.477000
22.765000 41.385000 46.894000
23.182000 44.754000 45.844000
23.356000 43.081000 45.361000
20.161000 47.544000 54.353000
19.580000 47.476000 55.707000
18.142000 46.964000 55.662000
17.505000 47.251000 54.634000
19.558000 48.938000 56.170000
19.686000 49.768000 54.954000
20.331000 48.923000 53.893000
20.183000 46.876000 56.356000
18.634000 49.154000 56.671000
20.379000 49.128000 56.836000
18.716000 50.090000 54.627000
20.297000 50.626000 55.160000
19.844000 49.068000 52.949000
21.372000 49.165000 53.799000
17.634000 46.296000 56.618000
17.384000 45.732000 57.892000
18.531000 44.839000 58.393000
19.689000 45.505000 58.743000
16.033000 44.998000 57.845000
18.165000 43.823000 58.395000
16.876000 45.861000 56.111000
17.284000 46.542000 58.585000
15.236000 45.713000 57.587000
16.073000 44.203000 57.084000
15.822000 44.554000 58.830000
