# Supplementary material for: CAVER: a new tool to explore routes from protein clefts, pockets and cavities
Source: BMC Bioinformatics. 2006 Jun 22;7:316. doi: 10.1186/1471-2105-7-316 (PMC1539030; doi:10.1186/1471-2105-7-316)
Supplement: Additional File 1 — Source codes of CAVER. Additional file (gzipped tar archive caver_unix_v0.99.4.tar.gz) contains source codes of CAVER ver. 0.99.4 for UNIX platforms and pyMol plug-in. Instructions for the installation and updates are provided at web page . [file 1471-2105-7-316-S1.gz › caver_unix_v0.99.4/src/path_001_00.dat]

#
# This file was generated by CAVER (http://viper.chemi.muni.cz/caver)
#
# Please cite the following reference when reporting the results using CAVER:
#
# Petøek M, Otyepka M, Baná¹ P, Ko¹inová P, Koèa J and Damborský J
# CAVER: A New Tool to Explore Routes from Protein Clefts, Pockets and Cavities; BMC Bioinformatics (2006) 
# Program CAVER a Molecular Speleologist.
#
1	47.652000	40.233000	36.254000	1.710226
2	47.652000	41.033000	36.254000	1.565136
3	48.452000	41.033000	36.254000	2.029981
4	48.452000	41.833000	36.254000	2.296046
5	48.452000	41.833000	37.054000	2.178034
6	49.252000	41.833000	37.054000	2.303877
7	49.252000	41.833000	37.854000	2.731482
8	49.252000	41.833000	38.654000	2.256263
9	50.052000	41.833000	38.654000	2.648577
10	50.052000	41.833000	39.454000	2.324437
11	50.852000	41.833000	39.454000	2.250306
12	51.652000	41.833000	39.454000	2.178016
13	51.652000	41.833000	40.254000	1.921128
14	52.452000	41.833000	40.254000	1.696059
15	53.252000	41.833000	40.254000	1.372307
16	53.252000	41.833000	41.054000	1.603363
17	54.052000	41.833000	41.054000	1.591653
18	54.052000	41.833000	41.854000	1.586948
19	54.052000	41.833000	42.654000	1.549522
20	54.052000	41.833000	43.454000	1.627385
21	54.052000	41.833000	44.254000	1.730684
22	54.852000	41.833000	44.254000	2.014284
23	54.852000	41.833000	45.054000	2.015697
24	54.852000	41.833000	45.854000	2.234674
25	54.852000	41.833000	46.654000	2.182137
26	55.652000	41.833000	46.654000	2.164902
27	55.652000	41.833000	47.454000	2.049401
