# Supplementary material for: CAVER: a new tool to explore routes from protein clefts, pockets and cavities
Source: BMC Bioinformatics. 2006 Jun 22;7:316. doi: 10.1186/1471-2105-7-316 (PMC1539030; doi:10.1186/1471-2105-7-316)
Supplement: Additional File 1 — Source codes of CAVER. Additional file (gzipped tar archive caver_unix_v0.99.4.tar.gz) contains source codes of CAVER ver. 0.99.4 for UNIX platforms and pyMol plug-in. Instructions for the installation and updates are provided at web page . [file 1471-2105-7-316-S1.gz › caver_unix_v0.99.4/src/ctunnel.cpp]

#include "ctunnel.h"

CTunnel::CTunnel()
{
}


CTunnel::~CTunnel()
{
}

TPoint::TPoint(REAL ax,REAL ay, REAL az,REAL ar, list<IntReal> & alstCloseAtoms)
{
  x=ax;
  y=ay;
  z=az;
  r=ar;
  lstCloseAtoms=alstCloseAtoms;
}

void CTunnel::AddPoint(REAL ax,REAL ay, REAL az,list<IntReal> &alstNeib)
{
  REAL r;
  list<IntReal>::iterator iter=alstNeib.begin();
  if (iter!=alstNeib.end())
  {
   r=(*iter).val;
  } else
  {
    r=-1;
  }

  lstPath.push_back(TPoint(ax,ay,az,r,alstNeib));

}

void CTunnel::Export(char *name)
{
  
 FILE *fout=Fopen(name,"w");
  
 Export(fout);

 Fclose(fout);

}
void CTunnel::Export(FILE *fout)
{

  list<TPoint>::iterator iter;
  fprintf(fout,"%d\n",lstPath.size());

  for (iter=lstPath.begin();iter!=lstPath.end();iter++)
  {
   TPoint &P=*iter;

   fprintf(fout,"%lf %lf %lf %lf %d",P.x,P.y,P.z,P.r,P.lstCloseAtoms.size());
   list<IntReal>::iterator iter2;

   for (iter2=P.lstCloseAtoms.begin();iter2!=P.lstCloseAtoms.end();iter2++)
   {
     IntReal &D = *iter2;
     fprintf(fout," %d", D.id+1); 

   }
   fprintf(fout,"\n"); 
  }
  fprintf(fout,"\n"); 

}


CTunnelComparator::CTunnelComparator()
{

}

CTunnelComparator::~CTunnelComparator()
{


}


REAL CTunnelComparator::MeasureOfAccordance(CTunnel &A, CTunnel &B)
{

   REAL fVal;

   list<int> lstSetA;
   list<int> lstSetB;

  list<TPoint>::iterator iter;

  for (iter=A.lstPath.begin();iter!=A.lstPath.end();iter++)
  {
   TPoint &P=*iter;

   list<IntReal>::iterator iter2;

    for (iter2=P.lstCloseAtoms.begin();iter2!=P.lstCloseAtoms.end();iter2++)
    {
      IntReal &D = *iter2;
      lstSetA.push_back(D.id);
    }
  }

  for (iter=B.lstPath.begin();iter!=B.lstPath.end();iter++)
  {
   TPoint &P=*iter;

   list<IntReal>::iterator iter2;

    for (iter2=P.lstCloseAtoms.begin();iter2!=P.lstCloseAtoms.end();iter2++)
    {
      IntReal &D = *iter2;
      lstSetB.push_back(D.id);
    }
  }

   lstSetA.sort();
   lstSetA.unique();
   lstSetB.sort();
   lstSetB.unique();

   REAL fsizeA, fsizeB;
   list<int>::iterator iter3,iter4;

   fsizeA=(REAL) lstSetA.size();
   fsizeB=(REAL) lstSetB.size();
/*
   for (iter3=lstSetA.begin();iter3!=lstSetA.end();iter3++)
   {
    fprintf(stderr,"%d ",(int)(*iter3));
   }
   fprintf(stderr,"\n");


   for (iter3=lstSetB.begin();iter3!=lstSetB.end();iter3++)
   {
    fprintf(stderr,"%d ",*iter3);
   }
   fprintf(stderr,"\n");
*/

   fVal=0.0;
   for (iter3=lstSetA.begin();iter3!=lstSetA.end();iter3++)
   {
    int a=*iter3;
    for (iter4=lstSetB.begin();iter4!=lstSetB.end();iter4++)
    {
      int b=*iter4;
      if (b==a) {
         fVal+=1.0;
         break;
      }

    }
   }


   return fVal/sqrt(fsizeA*fsizeB);
}


CTunnel::CTunnel(const CTunnel &T)
{
    lstPath=T.lstPath;
}

CTunnelClustering::CTunnelClustering()
{


}
CTunnelClustering::~CTunnelClustering()
{


}


void CTunnelClustering::ClusterizeTunnel(CTunnel &T,int isnapshot,int itunnel)
{

  list<CTunnel>::iterator iter;

  CTunnelComparator TunCmp;
  REAL maxAccordance;

  int iTunType=1, iActTunelType=0;
  for (iter=lstTunnelTypes.begin();iter!=lstTunnelTypes.end();iter++,iTunType++)
  {
   CTunnel &C=*iter;
   REAL acc=TunCmp.MeasureOfAccordance(T,C);

   fprintf(stderr,"   Accordance with (%d) tunnel type: %lf%%\n",iTunType, acc*100);
   if (iTunType==1) 
     {
        maxAccordance=acc;
        iActTunelType=iTunType;
     }
     else 
     {
        if (acc>maxAccordance) {
          maxAccordance=acc;
          iActTunelType=iTunType;
        }
     }

  }

   fprintf(stderr,"=Maximal accordance with (%d) tunnel type: %lf%%\n",iActTunelType, maxAccordance*100);

  if (maxAccordance<0.5) {
     fprintf(stderr,"===>New Type Of Tunnel has been found\n");
     lstTunnelTypes.push_back(CTunnel(T));

  }


}
