# Supplementary material for: CAVER: a new tool to explore routes from protein clefts, pockets and cavities
Source: BMC Bioinformatics. 2006 Jun 22;7:316. doi: 10.1186/1471-2105-7-316 (PMC1539030; doi:10.1186/1471-2105-7-316)
Supplement: Additional File 1 — Source codes of CAVER. Additional file (gzipped tar archive caver_unix_v0.99.4.tar.gz) contains source codes of CAVER ver. 0.99.4 for UNIX platforms and pyMol plug-in. Instructions for the installation and updates are provided at web page . [file 1471-2105-7-316-S1.gz › caver_unix_v0.99.4/src/t_0001_03.dat]

34
47.652000 40.233000 36.254000 1.325989 3 1668 2649 2640
47.652000 41.033000 36.254000 1.180899 3 1668 2649 1667
48.452000 41.033000 36.254000 1.645744 3 2649 2369 2360
48.452000 41.833000 36.254000 1.911809 3 2369 1668 2360
48.452000 41.833000 37.054000 1.793798 3 1668 3865 2360
49.252000 41.833000 37.054000 1.919640 3 2361 2360 2370
49.252000 41.833000 37.854000 2.347245 3 2361 3865 4229
50.052000 41.833000 37.854000 1.836574 3 2237 2361 2228
50.052000 42.633000 37.854000 1.707617 3 3860 2228 2237
50.852000 42.633000 37.854000 1.096165 3 2228 2237 2226
50.852000 43.433000 37.854000 0.930768 3 2228 2226 2237
50.852000 44.233000 37.854000 0.659148 3 2226 3860 2228
50.852000 45.033000 37.854000 0.443847 3 3860 2226 3853
50.852000 45.833000 37.854000 0.436322 3 3853 3860 3862
50.852000 46.633000 37.854000 0.379007 3 3853 3862 3860
50.852000 47.433000 37.854000 0.503439 3 3862 3853 3861
50.852000 48.233000 37.854000 0.652100 3 2154 2145 3862
50.852000 48.233000 38.654000 0.562528 3 3862 3853 2154
50.852000 49.033000 38.654000 0.908998 3 2154 2145 3862
50.852000 49.033000 39.454000 1.087104 3 2209 3862 3850
50.852000 49.833000 39.454000 0.954548 3 2209 3850 2208
50.852000 49.833000 40.254000 1.003210 3 2209 3850 2217
50.852000 50.633000 40.254000 1.120642 3 2209 2217 3850
50.852000 50.633000 41.054000 1.324315 3 3850 2209 3883
50.852000 51.433000 41.054000 1.193885 3 3883 3933 2217
51.652000 51.433000 41.054000 1.080980 3 2217 2209 3883
51.652000 51.433000 41.854000 0.795248 3 3883 3882 3933
52.452000 51.433000 41.854000 1.284887 3 2209 3883 3900
53.252000 51.433000 41.854000 1.149867 3 2209 2215 3900
54.052000 51.433000 41.854000 1.220467 3 2215 2209 2207
54.052000 51.433000 42.654000 1.229444 3 3900 3895 2209
54.852000 51.433000 42.654000 1.696584 3 3900 2215 2209
55.652000 51.433000 42.654000 2.143211 3 2215 2199 3900
56.452000 51.433000 42.654000 1.975378 3 2199 2215 2207
