# Supplementary material for: CAVER: a new tool to explore routes from protein clefts, pockets and cavities
Source: BMC Bioinformatics. 2006 Jun 22;7:316. doi: 10.1186/1471-2105-7-316 (PMC1539030; doi:10.1186/1471-2105-7-316)
Supplement: Additional File 1 — Source codes of CAVER. Additional file (gzipped tar archive caver_unix_v0.99.4.tar.gz) contains source codes of CAVER ver. 0.99.4 for UNIX platforms and pyMol plug-in. Instructions for the installation and updates are provided at web page . [file 1471-2105-7-316-S1.gz › caver_unix_v0.99.4/src/Makefile.am]

bin_PROGRAMS = caver


# set the include path found by configure
INCLUDES= $(all_includes)

# the library search path.
caver_LDFLAGS = $(all_libraries) 
caver_SOURCES = CAtomgrid.cpp Caver.cpp cav_io.cpp cdraw.cpp CGrid.cpp \
	CMath.cpp	CParams.cpp CRadiuses.cpp CSearch.cpp getopt.cpp random.cpp StdAfx.cpp ctunnel.cpp \
	ctunnel.h
noinst_HEADERS = CAtomgrid.h cav_io.h cclock.h cdraw.h CGrid.h CMath.h CParams.h\
	CRadiuses.h CSearch.h getopt.h global.h random.h StdAfx.h
