# Supplementary material for: CAVER: a new tool to explore routes from protein clefts, pockets and cavities
Source: BMC Bioinformatics. 2006 Jun 22;7:316. doi: 10.1186/1471-2105-7-316 (PMC1539030; doi:10.1186/1471-2105-7-316)
Supplement: Additional File 1 — Source codes of CAVER. Additional file (gzipped tar archive caver_unix_v0.99.4.tar.gz) contains source codes of CAVER ver. 0.99.4 for UNIX platforms and pyMol plug-in. Instructions for the installation and updates are provided at web page . [file 1471-2105-7-316-S1.gz › caver_unix_v0.99.4/src/t_0001_06.dat]

60
47.652000 40.233000 36.254000 1.325989 3 1668 2649 2640
47.652000 40.233000 37.054000 1.089301 3 1668 2649 4230
47.652000 39.433000 37.054000 1.462156 3 1668 2649 2647
47.652000 39.433000 37.854000 1.358684 3 4230 4227 1668
47.652000 38.633000 37.854000 1.294735 3 4257 2647 4248
46.852000 38.633000 37.854000 1.094996 3 588 4257 4230
46.052000 38.633000 37.854000 0.740222 3 588 1668 1667
46.052000 38.633000 38.654000 0.700964 3 4230 4227 4236
45.252000 38.633000 38.654000 0.853589 3 4230 1667 588
44.452000 38.633000 38.654000 0.775147 3 1667 1666 4230
43.652000 38.633000 38.654000 0.745389 3 1666 1667 1673
43.652000 37.833000 38.654000 1.112580 3 4256 588 4247
42.852000 37.833000 38.654000 1.307307 3 580 1673 579
42.852000 37.033000 38.654000 1.043637 3 625 618 580
42.852000 37.033000 39.454000 0.920072 3 625 4256 618
42.852000 37.033000 40.254000 0.870895 3 1652 1653 1660
42.852000 36.233000 40.254000 0.688149 3 625 623 4254
42.852000 36.233000 41.054000 0.632966 3 4254 623 684
42.852000 36.233000 41.854000 0.504513 3 4254 687 684
42.852000 35.433000 41.854000 0.311138 3 687 4254 677
42.852000 34.633000 41.854000 0.360590 3 677 687 623
42.852000 33.833000 41.854000 0.461025 3 677 623 682
42.852000 33.033000 41.854000 0.754003 3 686 619 677
43.652000 33.033000 41.854000 0.833429 3 619 623 686
44.452000 33.033000 41.854000 0.722893 3 2728 2720 619
44.452000 33.033000 41.054000 0.544032 3 619 2720 623
44.452000 32.233000 41.054000 0.603973 3 2728 2720 619
44.452000 31.433000 41.054000 0.711627 3 2728 2964 2966
44.452000 31.433000 40.254000 0.838742 3 2964 2962 2721
44.452000 31.433000 39.454000 0.855817 3 2732 2962 2721
44.452000 31.433000 38.654000 0.824051 3 2732 621 2962
44.452000 30.633000 38.654000 0.667852 3 2962 2732 2721
44.452000 30.633000 37.854000 0.665893 3 602 2732 609
44.452000 29.833000 37.854000 0.728739 3 2971 2972 2962
44.452000 29.833000 37.054000 0.602010 3 602 2971 2959
44.452000 29.033000 37.054000 0.652544 3 2959 2971 2958
43.652000 29.033000 37.054000 0.647013 3 2959 2972 2958
42.852000 29.033000 37.054000 0.740476 3 2972 2959 2969
42.052000 29.033000 37.054000 0.804557 3 2972 2969 2962
41.252000 29.033000 37.054000 1.156066 3 2972 2969 636
40.452000 29.033000 37.054000 0.977364 3 636 631 632
40.452000 28.233000 37.054000 1.464154 3 636 632 2969
40.452000 27.433000 37.054000 0.917885 3 2949 2969 3026
39.652000 27.433000 37.054000 1.145392 3 637 2949 632
39.652000 26.633000 37.054000 0.809825 3 2949 3029 3021
38.852000 26.633000 37.054000 1.205674 3 637 2949 1034
38.852000 25.833000 37.054000 1.213658 3 2949 3029 3021
38.052000 25.833000 37.054000 1.738310 3 637 1034 2949
38.052000 25.033000 37.054000 1.955296 3 2949 3008 3013
37.252000 25.033000 37.054000 1.899026 3 1043 3008 165
37.252000 25.033000 37.854000 2.296133 3 165 1043 637
37.252000 25.033000 38.654000 2.118247 3 2955 663 165
37.252000 24.233000 38.654000 2.182952 3 2955 3008 2950
36.452000 24.233000 38.654000 2.363109 3 1043 165 3008
36.452000 24.233000 39.454000 2.309555 3 665 655 2955
36.452000 23.433000 39.454000 2.716882 3 2955 99 3008
36.452000 22.633000 39.454000 2.494915 3 3008 99 2955
36.452000 21.833000 39.454000 2.363857 3 3008 99 3007
36.452000 21.033000 39.454000 2.395245 3 3008 3007 3009
36.452000 20.233000 39.454000 2.585356 3 3008 3009 3007
