# Supplementary material for: CAVER: a new tool to explore routes from protein clefts, pockets and cavities
Source: BMC Bioinformatics. 2006 Jun 22;7:316. doi: 10.1186/1471-2105-7-316 (PMC1539030; doi:10.1186/1471-2105-7-316)
Supplement: Additional File 1 — Source codes of CAVER. Additional file (gzipped tar archive caver_unix_v0.99.4.tar.gz) contains source codes of CAVER ver. 0.99.4 for UNIX platforms and pyMol plug-in. Instructions for the installation and updates are provided at web page . [file 1471-2105-7-316-S1.gz › caver_unix_v0.99.4/src/path_001_01.dat]

#
# This file was generated by CAVER (http://viper.chemi.muni.cz/caver)
#
# Please cite the following reference when reporting the results using CAVER:
#
# Petøek M, Otyepka M, Baná¹ P, Ko¹inová P, Koèa J and Damborský J
# CAVER: A New Tool to Explore Routes from Protein Clefts, Pockets and Cavities; BMC Bioinformatics (2006) 
# Program CAVER a Molecular Speleologist.
#
1	47.652000	40.233000	36.254000	1.710226
2	47.652000	41.033000	36.254000	1.565136
3	48.452000	41.033000	36.254000	2.029981
4	48.452000	41.033000	37.054000	2.105541
5	48.452000	41.033000	37.854000	2.103813
6	49.252000	41.033000	37.854000	2.315021
7	49.252000	41.033000	38.654000	2.239284
8	50.052000	41.033000	38.654000	2.363290
9	50.852000	41.033000	38.654000	2.099260
10	51.652000	41.033000	38.654000	1.866235
11	51.652000	41.033000	39.454000	1.465884
12	51.652000	41.033000	40.254000	1.221634
13	51.652000	41.033000	41.054000	1.075052
14	51.652000	41.033000	41.854000	1.173652
15	52.452000	41.033000	41.854000	1.056904
16	53.252000	41.033000	41.854000	0.875691
17	54.052000	41.033000	41.854000	0.819418
18	54.052000	41.833000	41.854000	1.586948
19	54.052000	41.833000	42.654000	1.549522
20	54.052000	41.833000	43.454000	1.627385
21	54.052000	41.833000	44.254000	1.730684
22	54.852000	41.833000	44.254000	2.014284
23	54.852000	41.833000	45.054000	2.015697
24	54.852000	41.833000	45.854000	2.234674
25	54.852000	41.833000	46.654000	2.182137
26	55.652000	41.833000	46.654000	2.164902
27	55.652000	41.833000	47.454000	2.049401
