# Supplementary material for: CAVER: a new tool to explore routes from protein clefts, pockets and cavities
Source: BMC Bioinformatics. 2006 Jun 22;7:316. doi: 10.1186/1471-2105-7-316 (PMC1539030; doi:10.1186/1471-2105-7-316)
Supplement: Additional File 1 — Source codes of CAVER. Additional file (gzipped tar archive caver_unix_v0.99.4.tar.gz) contains source codes of CAVER ver. 0.99.4 for UNIX platforms and pyMol plug-in. Instructions for the installation and updates are provided at web page . [file 1471-2105-7-316-S1.gz › caver_unix_v0.99.4/src/path_001_01.py]

#
# This file was generated by CAVER (http://viper.chemi.muni.cz/caver)
#
# Please cite the following reference when reporting the results using CAVER:
#
# Petøek M, Otyepka M, Baná¹ P, Ko¹inová P, Koèa J and Damborský J
# CAVER: A New Tool to Explore Routes from Protein Clefts, Pockets and Cavities; BMC Bioinformatics (2006) 
# Program CAVER a Molecular Speleologist.
#
from chempy.models import Indexed
from chempy import Bond, Atom
from whrandom import random
from pymol import cmd
model = Indexed()
at=Atom()
at.name="X01"
at.vdw=1.710226
at.coord=[47.652000, 40.233000, 36.254000]
model.atom.append(at)
at=Atom()
at.name="X02"
at.vdw=1.565136
at.coord=[47.652000, 41.033000, 36.254000]
model.atom.append(at)
at=Atom()
at.name="X03"
at.vdw=2.029981
at.coord=[48.452000, 41.033000, 36.254000]
model.atom.append(at)
at=Atom()
at.name="X04"
at.vdw=2.105541
at.coord=[48.452000, 41.033000, 37.054000]
model.atom.append(at)
at=Atom()
at.name="X05"
at.vdw=2.103813
at.coord=[48.452000, 41.033000, 37.854000]
model.atom.append(at)
at=Atom()
at.name="X06"
at.vdw=2.315021
at.coord=[49.252000, 41.033000, 37.854000]
model.atom.append(at)
at=Atom()
at.name="X07"
at.vdw=2.239284
at.coord=[49.252000, 41.033000, 38.654000]
model.atom.append(at)
at=Atom()
at.name="X08"
at.vdw=2.363290
at.coord=[50.052000, 41.033000, 38.654000]
model.atom.append(at)
at=Atom()
at.name="X09"
at.vdw=2.099260
at.coord=[50.852000, 41.033000, 38.654000]
model.atom.append(at)
at=Atom()
at.name="X10"
at.vdw=1.866235
at.coord=[51.652000, 41.033000, 38.654000]
model.atom.append(at)
at=Atom()
at.name="X11"
at.vdw=1.465884
at.coord=[51.652000, 41.033000, 39.454000]
model.atom.append(at)
at=Atom()
at.name="X12"
at.vdw=1.221634
at.coord=[51.652000, 41.033000, 40.254000]
model.atom.append(at)
at=Atom()
at.name="X13"
at.vdw=1.075052
at.coord=[51.652000, 41.033000, 41.054000]
model.atom.append(at)
at=Atom()
at.name="X14"
at.vdw=1.173652
at.coord=[51.652000, 41.033000, 41.854000]
model.atom.append(at)
at=Atom()
at.name="X15"
at.vdw=1.056904
at.coord=[52.452000, 41.033000, 41.854000]
model.atom.append(at)
at=Atom()
at.name="X16"
at.vdw=0.875691
at.coord=[53.252000, 41.033000, 41.854000]
model.atom.append(at)
at=Atom()
at.name="X17"
at.vdw=0.819418
at.coord=[54.052000, 41.033000, 41.854000]
model.atom.append(at)
at=Atom()
at.name="X18"
at.vdw=1.586948
at.coord=[54.052000, 41.833000, 41.854000]
model.atom.append(at)
at=Atom()
at.name="X19"
at.vdw=1.549522
at.coord=[54.052000, 41.833000, 42.654000]
model.atom.append(at)
at=Atom()
at.name="X20"
at.vdw=1.627385
at.coord=[54.052000, 41.833000, 43.454000]
model.atom.append(at)
at=Atom()
at.name="X21"
at.vdw=1.730684
at.coord=[54.052000, 41.833000, 44.254000]
model.atom.append(at)
at=Atom()
at.name="X22"
at.vdw=2.014284
at.coord=[54.852000, 41.833000, 44.254000]
model.atom.append(at)
at=Atom()
at.name="X23"
at.vdw=2.015697
at.coord=[54.852000, 41.833000, 45.054000]
model.atom.append(at)
at=Atom()
at.name="X24"
at.vdw=2.234674
at.coord=[54.852000, 41.833000, 45.854000]
model.atom.append(at)
at=Atom()
at.name="X25"
at.vdw=2.182137
at.coord=[54.852000, 41.833000, 46.654000]
model.atom.append(at)
at=Atom()
at.name="X26"
at.vdw=2.164902
at.coord=[55.652000, 41.833000, 46.654000]
model.atom.append(at)
at=Atom()
at.name="X27"
at.vdw=2.049401
at.coord=[55.652000, 41.833000, 47.454000]
model.atom.append(at)
for a in range(1,27):
   bd = Bond()
   bd.index = [a-1,a] # zero-based indices!
   model.bond.append(bd)
cmd.load_model(model,"tunnel01",0)
cmd.label("tunnel01","name")
cmd.set("mouse_selection_mode",0)
cmd.show("mesh","tunnel01")
