# Supplementary material for: CAVER: a new tool to explore routes from protein clefts, pockets and cavities
Source: BMC Bioinformatics. 2006 Jun 22;7:316. doi: 10.1186/1471-2105-7-316 (PMC1539030; doi:10.1186/1471-2105-7-316)
Supplement: Additional File 1 — Source codes of CAVER. Additional file (gzipped tar archive caver_unix_v0.99.4.tar.gz) contains source codes of CAVER ver. 0.99.4 for UNIX platforms and pyMol plug-in. Instructions for the installation and updates are provided at web page . [file 1471-2105-7-316-S1.gz › caver_unix_v0.99.4/src/t_0001_02.dat]

28
47.652000 40.233000 36.254000 1.325989 3 1669 2650 2641
47.652000 41.033000 36.254000 1.180899 3 1669 2650 1668
48.452000 41.033000 36.254000 1.645744 3 2650 2370 2361
48.452000 41.033000 37.054000 1.721304 3 1669 2650 2371
48.452000 41.033000 37.854000 1.719576 3 1669 4231 4230
49.252000 41.033000 37.854000 1.930784 3 2371 2362 4230
49.252000 41.033000 38.654000 1.855047 3 4228 4227 4230
50.052000 41.033000 38.654000 1.979053 3 2768 2761 2371
50.852000 41.033000 38.654000 1.715024 3 2761 2769 2768
51.652000 41.033000 38.654000 1.481998 3 2769 2761 2362
52.452000 41.033000 38.654000 1.348002 3 2769 2360 2761
53.252000 41.033000 38.654000 0.999238 3 2295 2289 2360
53.252000 40.233000 38.654000 0.943528 3 2769 2369 2295
53.252000 39.433000 38.654000 0.643343 3 2769 2369 2292
53.252000 38.633000 38.654000 0.665774 3 2769 2709 2369
54.052000 38.633000 38.654000 0.372482 3 2290 2292 2289
54.052000 37.833000 38.654000 0.614757 3 2709 2290 2292
54.052000 37.833000 39.454000 0.418439 3 2292 2290 2709
54.052000 37.033000 39.454000 0.752368 3 2709 2292 2290
54.052000 37.033000 40.254000 0.640475 3 2767 2292 2760
54.052000 36.233000 40.254000 0.878112 3 2767 2707 2702
54.852000 36.233000 40.254000 1.169903 3 2707 2767 2292
55.652000 36.233000 40.254000 1.089782 3 2291 2292 2290
55.652000 35.433000 40.254000 1.314049 3 2707 2754 2291
56.452000 35.433000 40.254000 1.507039 3 2291 2754 2276
57.252000 35.433000 40.254000 1.553722 3 2291 2698 2276
57.252000 35.433000 41.054000 1.565176 3 2276 2754 2291
58.052000 35.433000 41.054000 1.862293 3 2276 2698 2291
