# Supplementary material for: CAVER: a new tool to explore routes from protein clefts, pockets and cavities
Source: BMC Bioinformatics. 2006 Jun 22;7:316. doi: 10.1186/1471-2105-7-316 (PMC1539030; doi:10.1186/1471-2105-7-316)
Supplement: Additional File 1 — Source codes of CAVER. Additional file (gzipped tar archive caver_unix_v0.99.4.tar.gz) contains source codes of CAVER ver. 0.99.4 for UNIX platforms and pyMol plug-in. Instructions for the installation and updates are provided at web page . [file 1471-2105-7-316-S1.gz › caver_unix_v0.99.4/src/CSearch.cpp]

//
// File: csearch.cc
// Created by: User <Email>
// Created on: Fri Feb 25 12:21:15 2005
//


#include "StdAfx.h"
#include "CSearch.h"

char reference_text[] = "#\n"
  "# This file was generated by CAVER (http://viper.chemi.muni.cz/caver)\n"
  "#\n"
  "# Please cite the following reference when reporting the results using CAVER:\n"
  "#\n"
  "# Petøek M, Otyepka M, Baná¹ P, Ko¹inová P, Koèa J and Damborský J\n"
  "# CAVER: A New Tool to Explore Routes from Protein Clefts, Pockets and Cavities; BMC Bioinformatics (2006) \n"
  "# Program CAVER a Molecular Speleologist.\n" "#\n";

char reference_textpdb[] = "REMARK 920   \n"
  "REMARK 920  This file was generated by CAVER (http://viper.chemi.muni.cz/caver)\n"
  "REMARK 920   \n"
  "REMARK 920  Please cite the following reference when reporting the results using CAVER:\n"
  "REMARK 920   \n"
  "REMARK 920  Petøek M, Otyepka M, Baná¹ P, Ko¹inová P, Koèa J and Damborský J\n"
  "REMARK 920  CAVER: A New Tool to Explore Routes from Protein Clefts, Pockets and Cavities; BMC Bioinformatics (2006)\n"
  "REMARK 920  Program CAVER a Molecular Speleologist.\n" "REMARK 920   \n";


CSearch::CSearch ()
{
  P = 0;
  cell = 0;
  coords = 0;
  faces = 0;
  types = 0;
  shells = 0;
  permutation = 0;
  plutcoords = 0;
  nPlutonium = 0;
}


CSearch::~CSearch ()
{
  Delete ();
}

void CSearch::Delete ()
{
  DeleteCells ();
  if (P) {
    delete[]P;
    P = 0;
  }
  if (coords) {
    delete[]coords;
    coords = 0;
  }
  if (faces) {
    delete[]faces;
    faces = 0;
  }
  if (types) {
    delete[]types;
    types = 0;
  }
  if (shells) {
    delete[]shells;
    shells = 0;
  }
  if (permutation) {
    delete[]permutation;
    permutation = 0;
  }
  if (plutcoords) {
    delete[]plutcoords;
    plutcoords = 0;
  }

}


// index into cells
#define IDX(i,j,k) (((i)*(iNy)+(j))*iNz+(k))


int *shells = 0;		/* array of (value0, ix0,iy0,iz0)(value1, ix1,iy1,iz1)(value2, ix2,iy2,iz2)... */
int *permutation = 0;		/* permutation array for previous shell array */

/* compares values in shell array */
int cmp (const void *a, const void *b)
{
  int v;
  v = shells[4 * (*(int *) a)] - shells[4 * (*(int *) b)];
  if (v > 0)
    return 1;
  if (v < 0)
    return -1;
  return 0;
}


/*
* Returns distance form i-th atom to coordinates x,y,z
*/
REAL CSearch::GetR (int i, REAL x, REAL y, REAL z)
{
  REAL dx, dy, dz;

  dx = x - P[4 * i + 0];
  dy = y - P[4 * i + 1];
  dz = z - P[4 * i + 2];
  REAL val = sqrt (dx * dx + dy * dy + dz * dz) - P[4 * i + 3];
//  printf("%d %lf %lf %lf, %lf\n",i,dx,dy,dz,val);
// REAL val=sqrt(dx*dx+dy*dy)-P[4*i+3];
// if (val<0) val=0;
  return val;
}

/*
* For given point (x,y,z) search out the closest atom and returns a distance from it
* traverse all atoms and gets minimum, if any colision (fVal<0) then exit
*/
REAL CSearch::GetMinimalBall (REAL x, REAL y, REAL z)
{
  int i;
  REAL fRmin, fVal;
  for (i = 0; i < nAtoms; i++) {
    if (i == 0) {
      fRmin = GetR (i, x, y, z);
      if (fRmin < 0)
	return fRmin;
    }
    else {
      fVal = GetR (i, x, y, z);
      if (fRmin > fVal)
	fRmin = fVal;
      if (fRmin < 0)
	return fRmin;
    }
  }
  return fRmin;
}

bool IntRealcmp(IntReal &a, IntReal &b)
{
  return a.val<b.val;
}
  

void CSearch::GetClosestAtoms(REAL x, REAL y, REAL z,list<IntReal> &lstOrder, int Number)
{


//  fprintf(stderr,"-> begin GetClosestAtoms\n");

  list<IntReal>::iterator iter;

  list<IntReal> lstAll;

  int i;
  REAL fVal;
  for (i = 0; i < nAtoms; i++) {

    fVal = GetR (i, x, y, z);
    lstAll.push_back(IntReal(i,fVal));

  }

  lstAll.sort(IntRealcmp);

//  fprintf(stderr,"[ %lf %lf %lf ]: ",x,y,z);

  if (Number<0) Number=nAtoms;

  int num;
  num=1;
  for (iter=lstAll.begin();(num<=Number)&&(iter!=lstAll.end());iter++,num++)
  {
    IntReal &A=*iter;
//    fprintf(stderr,"%d (%lf), ",A.id, A.val);
    lstOrder.push_back(IntReal(A.id, A.val));

  }
//    fprintf(stderr,"\n");
//  fprintf(stderr,"<- end GetClosestAtoms\n");


}


/*
* For given point (x,y,z) search out the closest atom and returns a distance from it.
* First estimate of radius (fRmin) is the distance from the first atom.
* Start from cell where (x,y,z) lies. Then traverse surrounding cells around the starting one, in the order of minimal distance.
* If any cell is far than the actual estimate of fRmin, stops and returns fRmin. Otherwise, travers all atoms in the cell asking for a 
* smaller fRmin (closer atom). If fRmin has been improved, the condition for traversing cells changes.
* 
*/
REAL CSearch::GetMinimalBallOld (REAL x, REAL y, REAL z)
{
  int i, iTouch;
  REAL fRmin, fVal;

  int istartx, istarty, istartz;
  int ix, iy, iz;

  int imincellx, imaxcellx;
  int imincelly, imaxcelly;
  int imincellz, imaxcellz;

  fRmin = GetR (0, x, y, z);	// first estimate of closest atom distance
  iTouch = 0;
  if (fRmin < 0)
    return fRmin;		// if collision -> exit

  istartx = (int) ((x - minX) / lx);	// coordinates in cell array
  istarty = (int) ((y - minY) / ly);
  istartz = (int) ((z - minZ) / lz);

  imincellx = (int) ((x - fRmin - minX) / lx);	// range for surrounding cells 
  imincelly = (int) ((y - fRmin - minY) / ly);
  imincellz = (int) ((z - fRmin - minZ) / lz);
  imaxcellx = (int) ((x + fRmin - minX) / lx);
  imaxcelly = (int) ((y + fRmin - minY) / ly);
  imaxcellz = (int) ((z + fRmin - minZ) / lz);


  for (i = 0; i < iShellArraySize; i++) {
    // get index into neighbouring cell
    ix = istartx + shells[4 * permutation[i] + 1];
    iy = istarty + shells[4 * permutation[i] + 2];
    iz = istartz + shells[4 * permutation[i] + 3];

    if (ix >= 0 && iy >= 0 && iz >= 0 && ix < iNx && iy < iNy && iz < iNz)	// are we still in cell array
    {
      list < int >*c = &cell[IDX (ix, iy, iz)];

      // if cell is more far than the given range (depending on fRmin) , exit
      if (ix < imincellx && iy < imincelly && iz < imincellz && ix > imaxcellx
	  && iy > imaxcelly && iz > imaxcellz)
	return fRmin;
      if (c->size ())		// if cell is not empty
      {
	list < int >::iterator iter;
	for (iter = c->begin (); iter != c->end (); iter++) {
	  fVal = GetR (*iter, x, y, z);
	  if (fVal < 0)
	    return fVal;	// if collision -> exit

	  if (fRmin > fVal) {
	    fRmin = fVal;	// update fRmin
	    iTouch = *iter;	// update  iTouch
	    imincellx = (int) ((x - fRmin - minX) / lx);	// update surrounding cell range
	    imincelly = (int) ((y - fRmin - minY) / ly);
	    imincellz = (int) ((z - fRmin - minZ) / lz);
	    imaxcellx = (int) ((x + fRmin - minX) / lx);
	    imaxcelly = (int) ((y + fRmin - minY) / ly);
	    imaxcellz = (int) ((z + fRmin - minZ) / lz);

	  }
	}
      }
    }
  }
  return fRmin;
}

REAL CSearch::CostFunction (REAL x)
{
  return 1 / (x * x + Cfg.eps);
}

REAL CSearch::InverseCostFunction (REAL fC)
{
  return sqrt (1 / fC - Cfg.eps);
}

/*
* Computes minmax Bounding box of atom centers
*/
void CSearch::ComputeBoundingBox ()
{
  int i;
  REAL mmx, mmy, mmz, mMx, mMy, mMz, fX, fY, fZ;
  REAL minR, maxR, fR;
  for (i = 0; i < nAtoms; i++) {
    if (i == 0) {
      mmx = mMx = P[4 * i + 0];
      mmy = mMy = P[4 * i + 1];
      mmz = mMz = P[4 * i + 2];
      minR = maxR = P[4 * i + 3];
    }
    else {
      fX = P[4 * i + 0];
      fY = P[4 * i + 1];
      fZ = P[4 * i + 2];
      fR = P[4 * i + 3];
      if (mmx > fX)
	mmx = fX;
      if (mMx < fX)
	mMx = fX;

      if (mmy > fY)
	mmy = fY;
      if (mMy < fY)
	mMy = fY;

      if (mmz > fZ)
	mmz = fZ;
      if (mMz < fZ)
	mMz = fZ;

      if (minR > fR)
	minR = fR;
      if (maxR < fR)
	maxR = fR;
    }
  }
  mx = mmx;
  Mx = mMx;
  my = mmy;
  My = mMy;
  mz = mmz;
  Mz = mMz;
  mr = minR;
  Mr = maxR;
}

/*
* Prepare shell array to traverse surrounding cells in the order of minimal distance, like on the fig. but in 3D.
* ________________________
* |  |   | 9 |   |   |   |
* ------------------------
* |  | 5 | 1 | 6 |   |   |
* ------------------------
* |12| 4 | 0 | 2 |10 |   |
* ------------------------
* |  | 8 | 3 | 7 |   |   |
* ------------------------
* |  |   |11 |   |   |   |
* ________________________
*
* Computes the permutation of cells order (by sorting according to the minimal distance from the origin (0,0,0))
* After process we can traverse surrongin cells by for (i=0;...) cycle , shells[4*permutation[i]] will give closest cells in the order.
* shells array: [ [distance0] [i0] [j0] [k0]  [distance1] [i1] [j1] [k1]  [distance2] [i2] [j2] [k2]  ...]
*/
void CSearch::InitShellArray ()
{
  iMaxShell = 5;
  iShellArraySize =
    (2 * iMaxShell + 1) * (2 * iMaxShell + 1) * (2 * iMaxShell + 1);
  shells = new int[4 * iShellArraySize];
  permutation = new int[iShellArraySize];

  int idx = 0, idx1 = 0;
  int i, j, k;
  for (i = -iMaxShell; i <= iMaxShell; i++)
    for (j = -iMaxShell; j <= iMaxShell; j++)
      for (k = -iMaxShell; k <= iMaxShell; k++) {
	permutation[idx1] = idx1++;
	shells[idx++] = i * i + j * j + k * k;
	shells[idx++] = i;
	shells[idx++] = j;
	shells[idx++] = k;
      }

  qsort (permutation, idx1, sizeof (int *), cmp);
}

void CSearch::DeleteCells ()
{
  if (cell) {
    for (int i = 0; i < iNx * iNy * iNz; i++)
      cell[i].clear ();
    delete[]cell;
    cell = 0;
    iNx = iNy = iNz = 0;
  }
}

/*
* Construct cell array and fill it up with atoms that trench on
*/
void CSearch::ConstructCells ()
{
  printf ("DeleteCells...\n");
  fflush (stdout);

  DeleteCells ();

  minX = mx - Mr;
  minY = my - Mr;
  minZ = mz - Mr;
  maxX = Mx + Mr;
  maxY = My + Mr;
  maxZ = Mz + Mr;

  sizeX = maxX - minX;
  sizeY = maxY - minY;
  sizeZ = maxZ - minZ;

  iNx = (int) (sizeX / lx) + 1;
  iNy = (int) (sizeY / ly) + 1;
  iNz = (int) (sizeZ / lz) + 1;

  cell = new list < int >[iNx * iNy * iNz];

  int i;
  REAL fX, fY, fZ, fR;
  for (i = 0; i < nAtoms; i++) {
    fX = P[4 * i + 0];
    fY = P[4 * i + 1];
    fZ = P[4 * i + 2];
    fR = P[4 * i + 3];

    //   cell[IDX((int)((fX-minX)/lx),(int)((fY-minY)/ly),(int)((fZ-minZ)/lz))].push_back(i);


    int ix_min, iy_min, iz_min;
    int ix_max, iy_max, iz_max;
    ix_min = (int) ((fX - fR - minX) / lx);
    iy_min = (int) ((fY - fR - minY) / ly);
    iz_min = (int) ((fZ - fR - minZ) / lz);

    ix_max = (int) ((fX + fR - minX) / lx);
    iy_max = (int) ((fY + fR - minY) / ly);
    iz_max = (int) ((fZ + fR - minZ) / lz);

    for (int ix = ix_min; ix <= ix_max; ix++)
      for (int iy = iy_min; iy <= iy_max; iy++)
	for (int iz = iz_min; iz <= iz_max; iz++)
	  if (ix >= 0 && iy >= 0 && iz >= 0 && ix < iNx && iy < iNy
	      && iz < iNz) {
	    //printf("atom %d -> (%d, %d, %d) [%d]\n", i, ix,iy,iz, IDX(ix,iy,iz));
	    cell[IDX (ix, iy, iz)].push_back (i);
	  }
  }
}

/*
* Print Bounding Box
*/
void CSearch::PrintBoundingBox ()
{
  printf ("BBox: %lf %lf %lf, %lf %lf %lf\nRadius Range: [ %lf, %lf ]\n", mx,
	  my, mz, Mx, My, Mz, mr, Mr);
}

/*
* Print Extended Bounding Box
*/
void CSearch::PrintExBoundingBox ()
{
  printf ("ExBBox: %lf %lf %lf, %lf %lf %lf\nGrid sizes: %d, %d, %d ]\n",
	  minX, minY, minZ, maxX, maxY, maxZ, iNx, iNy, iNz);
}

/*
* Draw into xfig
*/
void CSearch::Draw (char *name)
{
  CDraw S (name);
  S.setLineColor (RED);
  int oX = 10;
  int oY = 10;
  int size = 300;
  int i;

#define TX(x) ((int)(((x)+oX)*size))
#define TY(y) ((int)(500-((y)+oY)*size))
#define TR(r) ((int)(r*size))

  for (i = 0; i < nAtoms; i++) {
    S.circle (TX (P[4 * i + 0]), TY (P[4 * i + 1]), TR (P[4 * i + 3]));
  }

  S.setLineColor (BLUE);
  for (int ix = 0; ix < iNx; ix++)
    for (int iy = 0; iy < iNy; iy++)
//      for (int iz=0;iz<iNz;iz++)
    {
      S.rectangle (TX ((REAL) ix * lx + minX), TY ((REAL) iy * ly + minY),
		   TX ((REAL) (ix + 1) * lx + minX),
		   TY ((REAL) (iy + 1) * ly + minY));
    }

  S.setLineColor (GREEN);
  for (i = 0; i < 100; i++) {
    REAL x = Rab (-100, 100);
    REAL y = Rab (-100, 100);
    //REAL z=Rab(-100,100);
    REAL z = 0;
    REAL fRmin = GetMinimalBall (x, y, z);
    S.circle (TX (x), TY (y), TR (fRmin));
  }

/*
  list<int> &c=cell[IDX(13,10,0)];
  list<int>::iterator iter;

  S.setLineColor(GREEN);
  
  for (iter=c.begin();iter!=c.end();iter++)
  {
   S.circle(TX(P[4*(*iter)+0]),TY(P[4*(*iter)+1]),TR(P[4*(*iter)+3]));
  }
*/

}

/*
* Export to gnuplot
*/

void CSearch::ExportFunction ()
{
  char str[100];
  sprintf (str, "gr.dat");
  FILE *fout;
  fout = Fopen (str, "w");

  REAL sxmin, sxmax, symin, symax, sx, sy;

  sxmin = -110;
  sxmax = 110;
  symin = -110;
  symax = 110;

  REAL stepx, stepy;
  stepx = (sxmax - sxmin) / 160;
  stepy = (symax - symin) / 160;

  REAL min, max;
  min = 1000;
  max = -1000;
  for (sx = sxmin; sx < sxmax; sx += stepx) {
    for (sy = symin; sy < symax; sy += stepy) {
      REAL fRmin = GetMinimalBall (sx, sy, 0);
      if (fRmin < min)
	min = fRmin;
      if (fRmin > max)
	max = fRmin;

      fprintf (fout, "%lf %lf %lf \n", sx, sy, fRmin);
    }
    fprintf (fout, "\n");
  }
  Fclose (fout);

  printf ("Range: %lf %lf\n", min, max);


}
void CSearch::PrepareDataForQHULL (char *outname)
{

  FILE *fout;
  
  fout = Fopen (outname, "w");

  fprintf (fout, "3 rbox %d D3\n%d\n", nAtoms, nAtoms);

  for (int i = 0; i < nAtoms; i++) {
    fprintf (fout, "%lf %lf %lf\n", P[4 * i + 0], P[4 * i + 1], P[4 * i + 2]);
  }

  Fclose (fout);

}
int CSearch::TestProgram (char *cmd)
{
  int status = system (cmd);
  return status;
}
void CSearch::RunQhull (char *inname, char *outname)
{
  char strCmd[500];
  sprintf (strCmd, QCONVEXCOMMAND, outname, inname);
  printf("%s\n", strCmd);
  system (strCmd);
}

void CSearch::ReadTRJ (FILE * fin, int nnum)
{
  REAL x, y, z;
  printf ("reading trj...");
  fflush (stdout);

  for (int i = 0; i < nAtoms; i++) {
    if (!(3 == fscanf (fin, "%lf %lf %lf", &x, &y, &z)))
      myerror ("\nERROR: Can't read x,y,z from trajectory file.\n"
	       "       atom: %d, [x,y,z]: %lf, %lf, %lf\n", i, x, y, z);
    P[i * 4] = x;
    P[i * 4 + 1] = y;
    P[i * 4 + 2] = z;
  }
  printf ("coord..");
  fflush (stdout);

//  for (int i = 0; i < nAtoms; i++) {
//    printf ("%lf %lf %lf %lf \n", P[i*4],P[i*4+1],P[i*4+2],P[i*4+3]);
//  }
  for (int j = 0; j < nnum; j++)
    if (!(3 == fscanf (fin, "%lf %lf %lf", &x, &y, &z)))
      myerror ("\nERROR: Can't skipt atoms in trajectory file.\n"
	       "       atom: %d, [x,y,z]: %lf, %lf, %lf\n", j + nAtoms, x, y,
	       z);
  printf ("skip\n");
  fflush (stdout);
}

void CSearch::ReadPointsFromQHULL (char *name)
{

  printf ("Read QHull...");
  fflush (stdout);
  FILE *fin = Fopen (name, "r");
  /*
     3
     4610 180 270
     41.16 33.026 57.379

   */

  if (coords) {
    delete[]coords;
    coords = 0;
  }
  if (faces) {
    delete[]faces;
    faces = 0;
  }


  int i;
  int ndim, nnum;
  if (!(4 == fscanf (fin, "%d %d %d %d", &ndim, &nPoint, &nFacet, &nnum)))
    myerror
      ("\nERROR: Can't read output from qhull program (header info).\n");
  REAL x, y, z;


  coords = new REAL[nPoint * 3];
  faces = new int[nFacet * 3];

  for (i = 0; i < nPoint; i++) {
    if (!(3 == fscanf (fin, "%lf %lf %lf", &x, &y, &z)))
      myerror
	("\nERROR: Can't read output from qhull program (x y z points).\n");


    coords[i * 3] = x;
    coords[i * 3 + 1] = y;
    coords[i * 3 + 2] = z;
  }
  printf ("coords...");
  fflush (stdout);

  int a, b, c, d;
  for (i = 0; i < nFacet; i++) {
    if (!(4 == fscanf (fin, "%d %d %d %d", &d, &a, &b, &c)))
      myerror
	("\nERROR: Can't read output from qhull program (facet information).\n");
    faces[i * 3] = a;
    faces[i * 3 + 1] = b;
    faces[i * 3 + 2] = c;
  }

  printf ("done\n");
  fflush (stdout);

  Fclose (fin);
}

void CSearch::FillGrid ()
{
  G.InitGrid (60, 60, 60);
  G.SetXRange (mx, Mx);
  G.SetYRange (my, My);
  G.SetZRange (mz, Mz);
  G.Recalculate ();

  G.SignOutsidePointsFaster (nFacet, faces, nPoint, coords);
  G.SignBoundaryPoints ();
  G.ExportGridPoints ("grid.dat");
  G.ExportBoundaryPoints ("boundary.dat");
}

void CSearch::ReadConfiguration ()
{
//      fprintf(stderr,"%s\n",Cfg.strInputFileName);
  Cfg.ReadConfig (Cfg.strInputFileName);
}

void CSearch::PrepareProcess ()
{
  Radiuses.Read (Cfg.strAtomRadiusFileName);
  ReadTypes (Cfg.strTypesFileName);	// read atomic types


// Testing if Qconvex is installed
  int err;
#ifdef  _WIN32
  char prog[100] = "qconvex 2>&1 1>NUL";
#else
  char prog[100] = "qconvex > /dev/null 2>/dev/null";
#endif
  err = TestProgram (prog);

  if (err) {

    mywarning
      ("\nERROR: Program qconvex can't be run. Please, add qconvex in your PATH.\n");
    mywarning ("\nActual PATH: %s\n", getenv ("PATH"));
    exit (1);
  }

  lx = 5;
  ly = 5;
  lz = 5;
  Cfg.eps = 0.0;
//  InitShellArray ();
//  G.InitGrid (Cfg.Nx,Cfg.Ny,Cfg.Nz); // Create grid

}

void CSearch::DeleteTemporaryFiles ()
{
}

void CSearch::ProceedTrajectory ()
{

  FILE *fin, *fout, *fout2;
  int blnFirstVector = 1;
  int blnFirstVector2 = 1;
  char strvmdpdb[100],strvmd[100];
  char strvmdpdb1[100],strvmd1[100];
  char strResultFileName1[100];
  char strqhull1[100];
  char strqhull2[100];


  ConcatePath(strqhull1,Cfg.strOutputdir,TMPQHULLFILE);
  ConcatePath(strqhull2,Cfg.strOutputdir,QHULLOUTPUTFILE);


  /* initialize coords for plutonium */
  plutcoords = new REAL[Cfg.mNumberOfTunnels * 4];	// xyzr;
  if (!plutcoords)
    myerror ("\nERROR: Can't allocate memory for plutonium\n");


  PrepareProcess ();
  fin = Fopen (Cfg.strTrajectoryFileName, "r");


  char strSymetry[100];
  fgets (strSymetry, 99, fin);
  printf ("First line in trajectory file: %s", strSymetry);

  int i;
  for (i = 1; i < Cfg.mStartTrj; i++)
    ReadTRJ (fin, Cfg.mAtomNotRead);	// skip initial trajectories


    ConcatePath(strResultFileName1,Cfg.strOutputdir,Cfg.strResultFileName);
    fout = Fopen (strResultFileName1, "w");
    //fout2 = Fopen(MOREACCURATEGRIDFILE,"w");
    fprintf (fout, "%s", reference_text);
    fprintf (fout,
	     "#iTraj\tTunnelNum\trmaxball\tPathCost\tvx\tvy\tvz\tcos(phi)\tlLength\tfAverageRad\tphi\ttheta\trho\n");

  CClock clock;
  for (; i <= Cfg.numTrj; i++) {

    clock.Start ();
    printf ("Snapshot: %d\n", i);
    fflush (stdout);
    ReadTRJ (fin, Cfg.mAtomNotRead);	// Read protein coordinates


    /* QHULL */
    PrepareDataForQHULL (strqhull1);
    RunQhull (strqhull1, strqhull2);
    ReadPointsFromQHULL (strqhull2);
//    remove (strqhull1);
//    remove (strqhull2);
        
    
    
    /* compute binding (minimax) box */
    ComputeBoundingBox ();

    /* create cells for quick searchnig for the closest atom */
    ConstructCells ();


    /* prepare searching Grid */
    G.Resize (mx, my, mz, Mx, My, Mz, Cfg.fSize);

    if (Cfg.mEnableOutputVMD) {

      sprintf(strvmdpdb,"foundtunnels_%03d.pdb",i);
      sprintf(strvmd,"foundtunnels_%03d.vmd",i);

      ConcatePath(strvmdpdb1,Cfg.strOutputdir,strvmdpdb);
      ConcatePath(strvmd1,Cfg.strOutputdir,strvmd);
      fVMD = Fopen (strvmd1, "w");
      fVMDpdb = Fopen (strvmdpdb1, "w");
      
      fprintf(fVMD,"set tunnelid [mol new {%s} type pdb]\n",strvmdpdb);
      fprintf(fVMD,"puts \"molid: $tunnelid\"\n");
      fprintf(fVMD,"mol top $tunnelid\n");
    }


    int itunnel;
    for (itunnel = 0; itunnel < Cfg.mNumberOfTunnels; itunnel++) {


      G.Clear ();

      G.PrintSelf ();


      /* Aproximate protein on a grid G */
      G.SignOutsidePointsFaster (nFacet, faces, nPoint, coords);
      G.SignBoundaryPoints ();
      G.EliminateVerticesCoveredByBalls (nAtoms, P);

      // cover some points by plutonium:-)
      G.EliminateVerticesCoveredByBalls (itunnel, plutcoords);

      REAL as_x, as_y, as_z;
      Cfg.ComputeActiveSite (P, &as_x, &as_y, &as_z);

      /* export grid to gnuplot format */
      //G.ExportGridPoints ("grid.dat");      

      /* export grid-protein boundary points */
      //G.ExportBoundaryPoints ("boundary.dat");

      /* Start graph based searching from active site */
      //       printf("A1: %lf %lf %lf\n",as_x,as_y,as_z); fflush(stdout);

      G.SearchBestWayOut ((this), i, fout, as_x, as_y, as_z, &blnFirstVector,itunnel);
      //       printf("A2\n"); fflush(stdout);

      fflush (fout);

    }

    for (int n = 0; n < Cfg.mSkipTrj; n++, i++) {
      ReadTRJ (fin, Cfg.mAtomNotRead);	// skipp snapshots
    }
    clock.End ();
    clock.Print ();
    printf
      ("-----------------------------------------------------------------\n");
    fflush (stdout);
  }


  Fclose (fout);
  Fclose (fin);
  
  if (Cfg.mEnableOutputVMD) {

                fprintf(fVMD,"mol delrep 0 $tunnelid\n");
                fprintf(fVMD,"mol representation VDW 1.000000 18.000000\n");
                fprintf(fVMD,"mol color Name\n");
                fprintf(fVMD,"mol selection {all}\n");
                fprintf(fVMD,"mol material Opaque\n");
                fprintf(fVMD,"mol addrep top\n");
                fprintf(fVMD,"mol selupdate 0 top 0\n");
                fprintf(fVMD,"mol colupdate 0 top 0\n");
                fprintf(fVMD,"mol scaleminmax top 0 0.000000 0.000000\n");
                fprintf(fVMD,"mol smoothrep top 0 0\n");
                fprintf(fVMD,"mol drawframes top 0 {now}\n");
                fprintf(fVMD,"mol rename top {%s}\n",strvmdpdb);


    Fclose (fVMD);
    Fclose (fVMDpdb);


  }
//  fclose (fout2);


}


void CSearch::ReadTypes (char *name)
{
  FILE *fin;
  fin = Fopen (name, "r");

  printf ("Start reading atom types ...");
  fflush (stdout);
  if (!(1 == fscanf (fin, "%d", &nAtoms)))
    myerror ("\nERROR: Can't number of atoms from %s file.\n", name);
  char el[10];
  REAL r;
  P = new REAL[nAtoms * 4];
  types = new string[nAtoms];

  for (int i = 0; i < nAtoms; i++) {
    if (!(1 == fscanf (fin, "%s", el)))
      myerror ("\nERROR: Can't read atom type name from %s.\n", name);

    r = Radiuses.GetRadius (string (el));
//    printf("%d %lf\n",i,r);
    P[i * 4 + 3] = r;
    types[i] = string (el);

  }

  int extra = 0;
  el[0] = 0;
  while (!feof (fin)) {
    fscanf (fin, "%s", el);
//   printf("|%s|\n",el);
    if (strlen (el) > 0)
      extra++;
  }
  if (extra > 0)
    mywarning
      ("\nWARNING: There are %d extra atoms in %s, maybe bad user input?\n",
       extra, name);

  Fclose (fin);

  printf ("... done\n");
  fflush (stdout);

}
