# Supplementary material for: CAVER: a new tool to explore routes from protein clefts, pockets and cavities
Source: BMC Bioinformatics. 2006 Jun 22;7:316. doi: 10.1186/1471-2105-7-316 (PMC1539030; doi:10.1186/1471-2105-7-316)
Supplement: Additional File 1 — Source codes of CAVER. Additional file (gzipped tar archive caver_unix_v0.99.4.tar.gz) contains source codes of CAVER ver. 0.99.4 for UNIX platforms and pyMol plug-in. Instructions for the installation and updates are provided at web page . [file 1471-2105-7-316-S1.gz › caver_unix_v0.99.4/src/pymol-generated.types]

4610
1_N
2_CA
3_C
4_O
5_CB
6_CG
7_SD
8_CE
9_HA
10_HB2
11_HB3
12_HG2
13_HG3
14_HE1
15_HE2
16_HE3
17_H1
18_H2
19_H3
20_N
21_CA
22_C
23_O
24_CB
25_OG
26_H
27_HA
28_HB2
29_HB3
30_HG
31_N
32_CA
33_C
34_O
35_CB
36_CG
37_CD1
38_CD2
39_H
40_HA
41_HB2
42_HB3
43_HG
44_HD11
45_HD12
46_HD13
47_HD21
48_HD22
49_HD23
50_N
51_CA
52_C
53_O
54_H
55_HA2
56_HA3
57_N
58_CA
59_C
60_O
61_CB
62_H
63_HA
64_HB1
65_HB2
66_HB3
67_N
68_CA
69_C
70_O
71_CB
72_CG
73_CD
74_CE
75_NZ
76_H
77_HA
78_HB2
79_HB3
80_HG2
81_HG3
82_HD2
83_HD3
84_HE2
85_HE3
86_HZ1
87_HZ2
88_HZ3
89_N
90_CA
91_C
92_O
93_CB
94_CG
95_CD
96_HA
97_HB2
98_HB3
99_HG2
100_HG3
101_HD2
102_HD3
103_N
104_CA
105_C
106_O
107_CB
108_CG
109_CD1
110_CD2
111_CE1
112_CE2
113_CZ
114_H
115_HA
116_HB2
117_HB3
118_HD1
119_HD2
120_HE1
121_HE2
122_HZ
123_N
124_CA
125_C
126_O
127_H
128_HA2
129_HA3
130_N
131_CA
132_C
133_O
134_CB
135_CG
136_CD
137_OE1
138_OE2
139_H
140_HA
141_HB2
142_HB3
143_HG2
144_HG3
145_N
146_CA
147_C
148_O
149_CB
150_CG
151_CD
152_CE
153_NZ
154_H
155_HA
156_HB2
157_HB3
158_HG2
159_HG3
160_HD2
161_HD3
162_HE2
163_HE3
164_HZ1
165_HZ2
166_HZ3
167_N
168_CA
169_C
170_O
171_CB
172_CG
173_CD
174_CE
175_NZ
176_H
177_HA
178_HB2
179_HB3
180_HG2
181_HG3
182_HD2
183_HD3
184_HE2
185_HE3
186_HZ1
187_HZ2
188_HZ3
189_N
190_CA
191_C
192_O
193_CB
194_CG
195_CD1
196_CD2
197_CE1
198_CE2
199_CZ
200_H
201_HA
202_HB2
203_HB3
204_HD1
205_HD2
206_HE1
207_HE2
208_HZ
209_N
210_CA
211_C
212_O
213_CB
214_CG1
215_CG2
216_CD1
217_H
218_HA
219_HB
220_HG12
221_HG13
222_HG21
223_HG22
224_HG23
225_HD11
226_HD12
227_HD13
228_N
229_CA
230_C
231_O
232_CB
233_CG
234_CD
235_OE1
236_OE2
237_H
238_HA
239_HB2
240_HB3
241_HG2
242_HG3
243_N
244_CA
245_C
246_O
247_CB
248_CG1
249_CG2
250_CD1
251_H
252_HA
253_HB
254_HG12
255_HG13
256_HG21
257_HG22
258_HG23
259_HD11
260_HD12
261_HD13
262_N
263_CA
264_C
265_O
266_CB
267_CG
268_CD
269_CE
270_NZ
271_H
272_HA
273_HB2
274_HB3
275_HG2
276_HG3
277_HD2
278_HD3
279_HE2
280_HE3
281_HZ1
282_HZ2
283_HZ3
284_N
285_CA
286_C
287_O
288_H
289_HA2
290_HA3
291_N
292_CA
293_C
294_O
295_CB
296_CG
297_CD
298_NE
299_CZ
300_NH1
301_NH2
302_H
303_HA
304_HB2
305_HB3
306_HG2
307_HG3
308_HD2
309_HD3
310_HE
311_HH11
312_HH12
313_HH21
314_HH22
315_N
316_CA
317_C
318_O
319_CB
320_CG
321_CD
322_NE
323_CZ
324_NH1
325_NH2
326_H
327_HA
328_HB2
329_HB3
330_HG2
331_HG3
332_HD2
333_HD3
334_HE
335_HH11
336_HH12
337_HH21
338_HH22
339_N
340_CA
341_C
342_O
343_CB
344_CG
345_SD
346_CE
347_H
348_HA
349_HB2
350_HB3
351_HG2
352_HG3
353_HE1
354_HE2
355_HE3
356_N
357_CA
358_C
359_O
360_CB
361_H
362_HA
363_HB1
364_HB2
365_HB3
366_N
367_CA
368_C
369_O
370_CB
371_CG
372_CD1
373_CD2
374_CE1
375_CE2
376_CZ
377_OH
378_H
379_HA
380_HB2
381_HB3
382_HD1
383_HD2
384_HE1
385_HE2
386_HH
387_N
388_CA
389_C
390_O
391_CB
392_CG1
393_CG2
394_CD1
395_H
396_HA
397_HB
398_HG12
399_HG13
400_HG21
401_HG22
402_HG23
403_HD11
404_HD12
405_HD13
406_N
407_CA
408_C
409_O
410_CB
411_CG
412_OD1
413_OD2
414_H
415_HA
416_HB2
417_HB3
418_N
419_CA
420_C
421_O
422_CB
423_CG
424_CD
425_OE1
426_OE2
427_H
428_HA
429_HB2
430_HB3
431_HG2
432_HG3
433_N
434_CA
435_C
436_O
437_H
438_HA2
439_HA3
440_N
441_CA
442_C
443_O
444_CB
445_CG2
446_OG1
447_H
448_HA
449_HB
450_HG1
451_HG21
452_HG22
453_HG23
454_N
455_CA
456_C
457_O
458_H
459_HA2
460_HA3
461_N
462_CA
463_C
464_O
465_CB
466_CG
467_OD1
468_OD2
469_H
470_HA
471_HB2
472_HB3
473_N
474_CA
475_C
476_O
477_CB
478_CG
479_CD
480_HA
481_HB2
482_HB3
483_HG2
484_HG3
485_HD2
486_HD3
487_N
488_CA
489_C
490_O
491_CB
492_CG1
493_CG2
494_CD1
495_H
496_HA
497_HB
498_HG12
499_HG13
500_HG21
501_HG22
502_HG23
503_HD11
504_HD12
505_HD13
506_N
507_CA
508_C
509_O
510_CB
511_CG
512_CD1
513_CD2
514_H
515_HA
516_HB2
517_HB3
518_HG
519_HD11
520_HD12
521_HD13
522_HD21
523_HD22
524_HD23
525_N
526_CA
527_C
528_O
529_CB
530_CG
531_CD1
532_CD2
533_CE1
534_CE2
535_CZ
536_H
537_HA
538_HB2
539_HB3
540_HD1
541_HD2
542_HE1
543_HE2
544_HZ
545_N
546_CA
547_C
548_O
549_CB
550_CG
551_CD
552_NE2
553_OE1
554_H
555_HA
556_HB2
557_HB3
558_HG2
559_HG3
560_HE21
561_HE22
562_N
563_CA
564_C
565_O
566_CB
567_CG
568_CD2
569_ND1
570_CE1
571_NE2
572_H
573_HA
574_HB2
575_HB3
576_HD1
577_HD2
578_HE1
579_N
580_CA
581_C
582_O
583_H
584_HA2
585_HA3
586_N
587_CA
588_C
589_O
590_CB
591_CG
592_ND2
593_OD1
594_H
595_HA
596_HB2
597_HB3
598_HD21
599_HD22
600_N
601_CA
602_C
603_O
604_CB
605_CG
606_CD
607_HA
608_HB2
609_HB3
610_HG2
611_HG3
612_HD2
613_HD3
614_N
615_CA
616_C
617_O
618_CB
619_CG2
620_OG1
621_H
622_HA
623_HB
624_HG1
625_HG21
626_HG22
627_HG23
628_N
629_CA
630_C
631_O
632_CB
633_OG
634_H
635_HA
636_HB2
637_HB3
638_HG
639_N
640_CA
641_C
642_O
643_CB
644_OG
645_H
646_HA
647_HB2
648_HB3
649_HG
650_N
651_CA
652_C
653_O
654_CB
655_CG
656_CD1
657_CD2
658_CE1
659_CE2
660_CZ
661_OH
662_H
663_HA
664_HB2
665_HB3
666_HD1
667_HD2
668_HE1
669_HE2
670_HH
671_N
672_CA
673_C
674_O
675_CB
676_CG
677_CD1
678_CD2
679_H
680_HA
681_HB2
682_HB3
683_HG
684_HD11
685_HD12
686_HD13
687_HD21
688_HD22
689_HD23
690_N
691_CA
692_C
693_O
694_CB
695_CG
696_CD1
697_CD2
698_CE2
699_CE3
700_NE1
701_CZ2
702_CZ3
703_CH2
704_H
705_HA
706_HB2
707_HB3
708_HD1
709_HE1
710_HE3
711_HZ2
712_HZ3
713_HH2
714_N
715_CA
716_C
717_O
718_CB
719_CG
720_CD
721_NE
722_CZ
723_NH1
724_NH2
725_H
726_HA
727_HB2
728_HB3
729_HG2
730_HG3
731_HD2
732_HD3
733_HE
734_HH11
735_HH12
736_HH21
737_HH22
738_N
739_CA
740_C
741_O
742_CB
743_CG
744_ND2
745_OD1
746_H
747_HA
748_HB2
749_HB3
750_HD21
751_HD22
752_N
753_CA
754_C
755_O
756_CB
757_CG1
758_CG2
759_CD1
760_H
761_HA
762_HB
763_HG12
764_HG13
765_HG21
766_HG22
767_HG23
768_HD11
769_HD12
770_HD13
771_N
772_CA
773_C
774_O
775_CB
776_CG
777_SD
778_CE
779_H
780_HA
781_HB2
782_HB3
783_HG2
784_HG3
785_HE1
786_HE2
787_HE3
788_N
789_CA
790_C
791_O
792_CB
793_CG
794_CD
795_HA
796_HB2
797_HB3
798_HG2
799_HG3
800_HD2
801_HD3
802_N
803_CA
804_C
805_O
806_CB
807_CG
808_CD2
809_ND1
810_CE1
811_NE2
812_H
813_HA
814_HB2
815_HB3
816_HD1
817_HD2
818_HE1
819_N
820_CA
821_C
822_O
823_CB
824_SG
825_H
826_HA
827_HB2
828_HB3
829_HG
830_N
831_CA
832_C
833_O
834_CB
835_H
836_HA
837_HB1
838_HB2
839_HB3
840_N
841_CA
842_C
843_O
844_H
845_HA2
846_HA3
847_N
848_CA
849_C
850_O
851_CB
852_CG
853_CD1
854_CD2
855_H
856_HA
857_HB2
858_HB3
859_HG
860_HD11
861_HD12
862_HD13
863_HD21
864_HD22
865_HD23
866_N
867_CA
868_C
869_O
870_H
871_HA2
872_HA3
873_N
874_CA
875_C
876_O
877_CB
878_CG
879_CD
880_NE
881_CZ
882_NH1
883_NH2
884_H
885_HA
886_HB2
887_HB3
888_HG2
889_HG3
890_HD2
891_HD3
892_HE
893_HH11
894_HH12
895_HH21
896_HH22
897_N
898_CA
899_C
900_O
901_CB
902_CG
903_CD1
904_CD2
905_H
906_HA
907_HB2
908_HB3
909_HG
910_HD11
911_HD12
912_HD13
913_HD21
914_HD22
915_HD23
916_N
917_CA
918_C
919_O
920_CB
921_CG1
922_CG2
923_CD1
924_H
925_HA
926_HB
927_HG12
928_HG13
929_HG21
930_HG22
931_HG23
932_HD11
933_HD12
934_HD13
935_N
936_CA
937_C
938_O
939_CB
940_H
941_HA
942_HB1
943_HB2
944_HB3
945_N
946_CA
947_C
948_O
949_CB
950_SG
951_H
952_HA
953_HB2
954_HB3
955_HG
956_N
957_CA
958_C
959_O
960_CB
961_CG
962_OD1
963_OD2
964_H
965_HA
966_HB2
967_HB3
968_N
969_CA
970_C
971_O
972_CB
973_CG
974_CD1
975_CD2
976_H
977_HA
978_HB2
979_HB3
980_HG
981_HD11
982_HD12
983_HD13
984_HD21
985_HD22
986_HD23
987_N
988_CA
989_C
990_O
991_CB
992_CG1
993_CG2
994_CD1
995_H
996_HA
997_HB
998_HG12
999_HG13
1000_HG21
1001_HG22
1002_HG23
1003_HD11
1004_HD12
1005_HD13
1006_N
1007_CA
1008_C
1009_O
1010_H
1011_HA2
1012_HA3
1013_N
1014_CA
1015_C
1016_O
1017_CB
1018_CG
1019_SD
1020_CE
1021_H
1022_HA
1023_HB2
1024_HB3
1025_HG2
1026_HG3
1027_HE1
1028_HE2
1029_HE3
1030_N
1031_CA
1032_C
1033_O
1034_H
1035_HA2
1036_HA3
1037_N
1038_CA
1039_C
1040_O
1041_CB
1042_CG
1043_OD1
1044_OD2
1045_H
1046_HA
1047_HB2
1048_HB3
1049_N
1050_CA
1051_C
1052_O
1053_CB
1054_OG
1055_H
1056_HA
1057_HB2
1058_HB3
1059_HG
1060_N
1061_CA
1062_C
1063_O
1064_CB
1065_CG
1066_OD1
1067_OD2
1068_H
1069_HA
1070_HB2
1071_HB3
1072_N
1073_CA
1074_C
1075_O
1076_CB
1077_CG
1078_CD
1079_CE
1080_NZ
1081_H
1082_HA
1083_HB2
1084_HB3
1085_HG2
1086_HG3
1087_HD2
1088_HD3
1089_HE2
1090_HE3
1091_HZ1
1092_HZ2
1093_HZ3
1094_N
1095_CA
1096_C
1097_O
1098_CB
1099_CG
1100_CD1
1101_CD2
1102_H
1103_HA
1104_HB2
1105_HB3
1106_HG
1107_HD11
1108_HD12
1109_HD13
1110_HD21
1111_HD22
1112_HD23
1113_N
1114_CA
1115_C
1116_O
1117_CB
1118_CG
1119_OD1
1120_OD2
1121_H
1122_HA
1123_HB2
1124_HB3
1125_N
1126_CA
1127_C
1128_O
1129_CB
1130_CG
1131_CD
1132_HA
1133_HB2
1134_HB3
1135_HG2
1136_HG3
1137_HD2
1138_HD3
1139_N
1140_CA
1141_C
1142_O
1143_CB
1144_OG
1145_H
1146_HA
1147_HB2
1148_HB3
1149_HG
1150_N
1151_CA
1152_C
1153_O
1154_H
1155_HA2
1156_HA3
1157_N
1158_CA
1159_C
1160_O
1161_CB
1162_CG
1163_CD
1164_HA
1165_HB2
1166_HB3
1167_HG2
1168_HG3
1169_HD2
1170_HD3
1171_N
1172_CA
1173_C
1174_O
1175_CB
1176_CG
1177_CD
1178_OE1
1179_OE2
1180_H
1181_HA
1182_HB2
1183_HB3
1184_HG2
1185_HG3
1186_N
1187_CA
1188_C
1189_O
1190_CB
1191_CG
1192_CD
1193_NE
1194_CZ
1195_NH1
1196_NH2
1197_H
1198_HA
1199_HB2
1200_HB3
1201_HG2
1202_HG3
1203_HD2
1204_HD3
1205_HE
1206_HH11
1207_HH12
1208_HH21
1209_HH22
1210_N
1211_CA
1212_C
1213_O
1214_CB
1215_CG
1216_CD1
1217_CD2
1218_CE1
1219_CE2
1220_CZ
1221_OH
1222_H
1223_HA
1224_HB2
1225_HB3
1226_HD1
1227_HD2
1228_HE1
1229_HE2
1230_HH
1231_N
1232_CA
1233_C
1234_O
1235_CB
1236_H
1237_HA
1238_HB1
1239_HB2
1240_HB3
1241_N
1242_CA
1243_C
1244_O
1245_CB
1246_CG
1247_CD1
1248_CD2
1249_CE1
1250_CE2
1251_CZ
1252_OH
1253_H
1254_HA
1255_HB2
1256_HB3
1257_HD1
1258_HD2
1259_HE1
1260_HE2
1261_HH
1262_N
1263_CA
1264_C
1265_O
1266_CB
1267_H
1268_HA
1269_HB1
1270_HB2
1271_HB3
1272_N
1273_CA
1274_C
1275_O
1276_CB
1277_CG
1278_CD
1279_OE1
1280_OE2
1281_H
1282_HA
1283_HB2
1284_HB3
1285_HG2
1286_HG3
1287_N
1288_CA
1289_C
1290_O
1291_CB
1292_CG
1293_CD2
1294_ND1
1295_CE1
1296_NE2
1297_H
1298_HA
1299_HB2
1300_HB3
1301_HD2
1302_HE1
1303_HE2
1304_N
1305_CA
1306_C
1307_O
1308_CB
1309_CG
1310_CD
1311_NE
1312_CZ
1313_NH1
1314_NH2
1315_H
1316_HA
1317_HB2
1318_HB3
1319_HG2
1320_HG3
1321_HD2
1322_HD3
1323_HE
1324_HH11
1325_HH12
1326_HH21
1327_HH22
1328_N
1329_CA
1330_C
1331_O
1332_CB
1333_CG
1334_OD1
1335_OD2
1336_H
1337_HA
1338_HB2
1339_HB3
1340_N
1341_CA
1342_C
1343_O
1344_CB
1345_CG
1346_CD1
1347_CD2
1348_CE1
1349_CE2
1350_CZ
1351_OH
1352_H
1353_HA
1354_HB2
1355_HB3
1356_HD1
1357_HD2
1358_HE1
1359_HE2
1360_HH
1361_N
1362_CA
1363_C
1364_O
1365_CB
1366_CG
1367_CD1
1368_CD2
1369_H
1370_HA
1371_HB2
1372_HB3
1373_HG
1374_HD11
1375_HD12
1376_HD13
1377_HD21
1378_HD22
1379_HD23
1380_N
1381_CA
1382_C
1383_O
1384_CB
1385_CG
1386_OD1
1387_OD2
1388_H
1389_HA
1390_HB2
1391_HB3
1392_N
1393_CA
1394_C
1395_O
1396_CB
1397_H
1398_HA
1399_HB1
1400_HB2
1401_HB3
1402_N
1403_CA
1404_C
1405_O
1406_CB
1407_CG
1408_CD1
1409_CD2
1410_H
1411_HA
1412_HB2
1413_HB3
1414_HG
1415_HD11
1416_HD12
1417_HD13
1418_HD21
1419_HD22
1420_HD23
1421_N
1422_CA
1423_C
1424_O
1425_CB
1426_CG
1427_CD1
1428_CD2
1429_CE2
1430_CE3
1431_NE1
1432_CZ2
1433_CZ3
1434_CH2
1435_H
1436_HA
1437_HB2
1438_HB3
1439_HD1
1440_HE1
1441_HE3
1442_HZ2
1443_HZ3
1444_HH2
1445_N
1446_CA
1447_C
1448_O
1449_CB
1450_CG
1451_CD
1452_OE1
1453_OE2
1454_H
1455_HA
1456_HB2
1457_HB3
1458_HG2
1459_HG3
1460_N
1461_CA
1462_C
1463_O
1464_CB
1465_H
1466_HA
1467_HB1
1468_HB2
1469_HB3
1470_N
1471_CA
1472_C
1473_O
1474_CB
1475_CG
1476_CD1
1477_CD2
1478_H
1479_HA
1480_HB2
1481_HB3
1482_HG
1483_HD11
1484_HD12
1485_HD13
1486_HD21
1487_HD22
1488_HD23
1489_N
1490_CA
1491_C
1492_O
1493_CB
1494_CG
1495_OD1
1496_OD2
1497_H
1498_HA
1499_HB2
1500_HB3
1501_N
1502_CA
1503_C
1504_O
1505_CB
1506_CG
1507_CD1
1508_CD2
1509_H
1510_HA
1511_HB2
1512_HB3
1513_HG
1514_HD11
1515_HD12
1516_HD13
1517_HD21
1518_HD22
1519_HD23
1520_N
1521_CA
1522_C
1523_O
1524_H
1525_HA2
1526_HA3
1527_N
1528_CA
1529_C
1530_O
1531_CB
1532_CG
1533_OD1
1534_OD2
1535_H
1536_HA
1537_HB2
1538_HB3
1539_N
1540_CA
1541_C
1542_O
1543_CB
1544_CG
1545_CD
1546_NE
1547_CZ
1548_NH1
1549_NH2
1550_H
1551_HA
1552_HB2
1553_HB3
1554_HG2
1555_HG3
1556_HD2
1557_HD3
1558_HE
1559_HH11
1560_HH12
1561_HH21
1562_HH22
1563_N
1564_CA
1565_C
1566_O
1567_CB
1568_CG1
1569_CG2
1570_H
1571_HA
1572_HB
1573_HG11
1574_HG12
1575_HG13
1576_HG21
1577_HG22
1578_HG23
1579_N
1580_CA
1581_C
1582_O
1583_CB
1584_CG1
1585_CG2
1586_H
1587_HA
1588_HB
1589_HG11
1590_HG12
1591_HG13
1592_HG21
1593_HG22
1594_HG23
1595_N
1596_CA
1597_C
1598_O
1599_CB
1600_CG
1601_CD1
1602_CD2
1603_H
1604_HA
1605_HB2
1606_HB3
1607_HG
1608_HD11
1609_HD12
1610_HD13
1611_HD21
1612_HD22
1613_HD23
1614_N
1615_CA
1616_C
1617_O
1618_CB
1619_CG1
1620_CG2
1621_H
1622_HA
1623_HB
1624_HG11
1625_HG12
1626_HG13
1627_HG21
1628_HG22
1629_HG23
1630_N
1631_CA
1632_C
1633_O
1634_CB
1635_CG1
1636_CG2
1637_H
1638_HA
1639_HB
1640_HG11
1641_HG12
1642_HG13
1643_HG21
1644_HG22
1645_HG23
1646_N
1647_CA
1648_C
1649_O
1650_CB
1651_CG
1652_CD2
1653_ND1
1654_CE1
1655_NE2
1656_H
1657_HA
1658_HB2
1659_HB3
1660_HD2
1661_HE1
1662_HE2
1663_N
1664_CA
1665_C
1666_O
1667_CB
1668_CG
1669_OD1
1670_OD2
1671_H
1672_HA
1673_HB2
1674_HB3
1675_N
1676_CA
1677_C
1678_O
1679_CB
1680_CG
1681_CD1
1682_CD2
1683_CE2
1684_CE3
1685_NE1
1686_CZ2
1687_CZ3
1688_CH2
1689_H
1690_HA
1691_HB2
1692_HB3
1693_HD1
1694_HE1
1695_HE3
1696_HZ2
1697_HZ3
1698_HH2
1699_N
1700_CA
1701_C
1702_O
1703_H
1704_HA2
1705_HA3
1706_N
1707_CA
1708_C
1709_O
1710_CB
1711_OG
1712_H
1713_HA
1714_HB2
1715_HB3
1716_HG
1717_N
1718_CA
1719_C
1720_O
1721_CB
1722_H
1723_HA
1724_HB1
1725_HB2
1726_HB3
1727_N
1728_CA
1729_C
1730_O
1731_CB
1732_CG
1733_CD1
1734_CD2
1735_H
1736_HA
1737_HB2
1738_HB3
1739_HG
1740_HD11
1741_HD12
1742_HD13
1743_HD21
1744_HD22
1745_HD23
1746_N
1747_CA
1748_C
1749_O
1750_H
1751_HA2
1752_HA3
1753_N
1754_CA
1755_C
1756_O
1757_CB
1758_CG
1759_CD1
1760_CD2
1761_CE1
1762_CE2
1763_CZ
1764_H
1765_HA
1766_HB2
1767_HB3
1768_HD1
1769_HD2
1770_HE1
1771_HE2
1772_HZ
1773_N
1774_CA
1775_C
1776_O
1777_CB
1778_CG
1779_OD1
1780_OD2
1781_H
1782_HA
1783_HB2
1784_HB3
1785_N
1786_CA
1787_C
1788_O
1789_CB
1790_CG
1791_CD1
1792_CD2
1793_CE2
1794_CE3
1795_NE1
1796_CZ2
1797_CZ3
1798_CH2
1799_H
1800_HA
1801_HB2
1802_HB3
1803_HD1
1804_HE1
1805_HE3
1806_HZ2
1807_HZ3
1808_HH2
1809_N
1810_CA
1811_C
1812_O
1813_CB
1814_H
1815_HA
1816_HB1
1817_HB2
1818_HB3
1819_N
1820_CA
1821_C
1822_O
1823_CB
1824_CG
1825_CD
1826_NE
1827_CZ
1828_NH1
1829_NH2
1830_H
1831_HA
1832_HB2
1833_HB3
1834_HG2
1835_HG3
1836_HD2
1837_HD3
1838_HE
1839_HH11
1840_HH12
1841_HH21
1842_HH22
1843_N
1844_CA
1845_C
1846_O
1847_CB
1848_CG
1849_CD
1850_NE
1851_CZ
1852_NH1
1853_NH2
1854_H
1855_HA
1856_HB2
1857_HB3
1858_HG2
1859_HG3
1860_HD2
1861_HD3
1862_HE
1863_HH11
1864_HH12
1865_HH21
1866_HH22
1867_N
1868_CA
1869_C
1870_O
1871_CB
1872_CG
1873_CD2
1874_ND1
1875_CE1
1876_NE2
1877_H
1878_HA
1879_HB2
1880_HB3
1881_HD1
1882_HD2
1883_HE1
1884_N
1885_CA
1886_C
1887_O
1888_CB
1889_CG
1890_CD
1891_NE
1892_CZ
1893_NH1
1894_NH2
1895_H
1896_HA
1897_HB2
1898_HB3
1899_HG2
1900_HG3
1901_HD2
1902_HD3
1903_HE
1904_HH11
1905_HH12
1906_HH21
1907_HH22
1908_N
1909_CA
1910_C
1911_O
1912_CB
1913_CG
1914_CD
1915_OE1
1916_OE2
1917_H
1918_HA
1919_HB2
1920_HB3
1921_HG2
1922_HG3
1923_N
1924_CA
1925_C
1926_O
1927_CB
1928_CG
1929_CD
1930_NE
1931_CZ
1932_NH1
1933_NH2
1934_H
1935_HA
1936_HB2
1937_HB3
1938_HG2
1939_HG3
1940_HD2
1941_HD3
1942_HE
1943_HH11
1944_HH12
1945_HH21
1946_HH22
1947_N
1948_CA
1949_C
1950_O
1951_CB
1952_CG1
1953_CG2
1954_H
1955_HA
1956_HB
1957_HG11
1958_HG12
1959_HG13
1960_HG21
1961_HG22
1962_HG23
1963_N
1964_CA
1965_C
1966_O
1967_CB
1968_CG
1969_CD
1970_NE2
1971_OE1
1972_H
1973_HA
1974_HB2
1975_HB3
1976_HG2
1977_HG3
1978_HE21
1979_HE22
1980_N
1981_CA
1982_C
1983_O
1984_H
1985_HA2
1986_HA3
1987_N
1988_CA
1989_C
1990_O
1991_CB
1992_CG1
1993_CG2
1994_CD1
1995_H
1996_HA
1997_HB
1998_HG12
1999_HG13
2000_HG21
2001_HG22
2002_HG23
2003_HD11
2004_HD12
2005_HD13
2006_N
2007_CA
2008_C
2009_O
2010_CB
2011_H
2012_HA
2013_HB1
2014_HB2
2015_HB3
2016_N
2017_CA
2018_C
2019_O
2020_CB
2021_CG
2022_CD1
2023_CD2
2024_CE1
2025_CE2
2026_CZ
2027_OH
2028_H
2029_HA
2030_HB2
2031_HB3
2032_HD1
2033_HD2
2034_HE1
2035_HE2
2036_HH
2037_N
2038_CA
2039_C
2040_O
2041_CB
2042_CG
2043_SD
2044_CE
2045_H
2046_HA
2047_HB2
2048_HB3
2049_HG2
2050_HG3
2051_HE1
2052_HE2
2053_HE3
2054_N
2055_CA
2056_C
2057_O
2058_CB
2059_CG
2060_CD
2061_OE1
2062_OE2
2063_H
2064_HA
2065_HB2
2066_HB3
2067_HG2
2068_HG3
2069_N
2070_CA
2071_C
2072_O
2073_CB
2074_H
2075_HA
2076_HB1
2077_HB2
2078_HB3
2079_N
2080_CA
2081_C
2082_O
2083_CB
2084_CG1
2085_CG2
2086_CD1
2087_H
2088_HA
2089_HB
2090_HG12
2091_HG13
2092_HG21
2093_HG22
2094_HG23
2095_HD11
2096_HD12
2097_HD13
2098_N
2099_CA
2100_C
2101_O
2102_CB
2103_H
2104_HA
2105_HB1
2106_HB2
2107_HB3
2108_N
2109_CA
2110_C
2111_O
2112_CB
2113_CG
2114_SD
2115_CE
2116_H
2117_HA
2118_HB2
2119_HB3
2120_HG2
2121_HG3
2122_HE1
2123_HE2
2124_HE3
2125_N
2126_CA
2127_C
2128_O
2129_CB
2130_CG
2131_CD
2132_HA
2133_HB2
2134_HB3
2135_HG2
2136_HG3
2137_HD2
2138_HD3
2139_N
2140_CA
2141_C
2142_O
2143_CB
2144_CG1
2145_CG2
2146_CD1
2147_H
2148_HA
2149_HB
2150_HG12
2151_HG13
2152_HG21
2153_HG22
2154_HG23
2155_HD11
2156_HD12
2157_HD13
2158_N
2159_CA
2160_C
2161_O
2162_CB
2163_CG
2164_CD
2165_OE1
2166_OE2
2167_H
2168_HA
2169_HB2
2170_HB3
2171_HG2
2172_HG3
2173_N
2174_CA
2175_C
2176_O
2177_CB
2178_CG
2179_CD1
2180_CD2
2181_CE2
2182_CE3
2183_NE1
2184_CZ2
2185_CZ3
2186_CH2
2187_H
2188_HA
2189_HB2
2190_HB3
2191_HD1
2192_HE1
2193_HE3
2194_HZ2
2195_HZ3
2196_HH2
2197_N
2198_CA
2199_C
2200_O
2201_CB
2202_H
2203_HA
2204_HB1
2205_HB2
2206_HB3
2207_N
2208_CA
2209_C
2210_O
2211_CB
2212_CG
2213_OD1
2214_OD2
2215_H
2216_HA
2217_HB2
2218_HB3
2219_N
2220_CA
2221_C
2222_O
2223_CB
2224_CG
2225_CD1
2226_CD2
2227_CE1
2228_CE2
2229_CZ
2230_H
2231_HA
2232_HB2
2233_HB3
2234_HD1
2235_HD2
2236_HE1
2237_HE2
2238_HZ
2239_N
2240_CA
2241_C
2242_O
2243_CB
2244_CG
2245_CD
2246_HA
2247_HB2
2248_HB3
2249_HG2
2250_HG3
2251_HD2
2252_HD3
2253_N
2254_CA
2255_C
2256_O
2257_CB
2258_CG
2259_CD
2260_OE1
2261_OE2
2262_H
2263_HA
2264_HB2
2265_HB3
2266_HG2
2267_HG3
2268_N
2269_CA
2270_C
2271_O
2272_CB
2273_CG
2274_CD
2275_NE2
2276_OE1
2277_H
2278_HA
2279_HB2
2280_HB3
2281_HG2
2282_HG3
2283_HE21
2284_HE22
2285_N
2286_CA
2287_C
2288_O
2289_CB
2290_CG
2291_OD1
2292_OD2
2293_H
2294_HA
2295_HB2
2296_HB3
2297_N
2298_CA
2299_C
2300_O
2301_CB
2302_CG
2303_CD
2304_NE
2305_CZ
2306_NH1
2307_NH2
2308_H
2309_HA
2310_HB2
2311_HB3
2312_HG2
2313_HG3
2314_HD2
2315_HD3
2316_HE
2317_HH11
2318_HH12
2319_HH21
2320_HH22
2321_N
2322_CA
2323_C
2324_O
2325_CB
2326_CG
2327_OD1
2328_OD2
2329_H
2330_HA
2331_HB2
2332_HB3
2333_N
2334_CA
2335_C
2336_O
2337_CB
2338_CG
2339_CD1
2340_CD2
2341_H
2342_HA
2343_HB2
2344_HB3
2345_HG
2346_HD11
2347_HD12
2348_HD13
2349_HD21
2350_HD22
2351_HD23
2352_N
2353_CA
2354_C
2355_O
2356_CB
2357_CG
2358_CD1
2359_CD2
2360_CE1
2361_CE2
2362_CZ
2363_H
2364_HA
2365_HB2
2366_HB3
2367_HD1
2368_HD2
2369_HE1
2370_HE2
2371_HZ
2372_N
2373_CA
2374_C
2375_O
2376_CB
2377_CG
2378_CD
2379_NE2
2380_OE1
2381_H
2382_HA
2383_HB2
2384_HB3
2385_HG2
2386_HG3
2387_HE21
2388_HE22
2389_N
2390_CA
2391_C
2392_O
2393_CB
2394_H
2395_HA
2396_HB1
2397_HB2
2398_HB3
2399_N
2400_CA
2401_C
2402_O
2403_CB
2404_CG
2405_CD1
2406_CD2
2407_CE1
2408_CE2
2409_CZ
2410_H
2411_HA
2412_HB2
2413_HB3
2414_HD1
2415_HD2
2416_HE1
2417_HE2
2418_HZ
2419_N
2420_CA
2421_C
2422_O
2423_CB
2424_CG
2425_CD
2426_NE
2427_CZ
2428_NH1
2429_NH2
2430_H
2431_HA
2432_HB2
2433_HB3
2434_HG2
2435_HG3
2436_HD2
2437_HD3
2438_HE
2439_HH11
2440_HH12
2441_HH21
2442_HH22
2443_N
2444_CA
2445_C
2446_O
2447_CB
2448_OG
2449_H
2450_HA
2451_HB2
2452_HB3
2453_HG
2454_N
2455_CA
2456_C
2457_O
2458_CB
2459_CG
2460_CD
2461_NE2
2462_OE1
2463_H
2464_HA
2465_HB2
2466_HB3
2467_HG2
2468_HG3
2469_HE21
2470_HE22
2471_N
2472_CA
2473_C
2474_O
2475_CB
2476_H
2477_HA
2478_HB1
2479_HB2
2480_HB3
2481_N
2482_CA
2483_C
2484_O
2485_H
2486_HA2
2487_HA3
2488_N
2489_CA
2490_C
2491_O
2492_CB
2493_CG
2494_CD
2495_OE1
2496_OE2
2497_H
2498_HA
2499_HB2
2500_HB3
2501_HG2
2502_HG3
2503_N
2504_CA
2505_C
2506_O
2507_CB
2508_CG
2509_CD
2510_OE1
2511_OE2
2512_H
2513_HA
2514_HB2
2515_HB3
2516_HG2
2517_HG3
2518_N
2519_CA
2520_C
2521_O
2522_CB
2523_CG
2524_CD1
2525_CD2
2526_H
2527_HA
2528_HB2
2529_HB3
2530_HG
2531_HD11
2532_HD12
2533_HD13
2534_HD21
2535_HD22
2536_HD23
2537_N
2538_CA
2539_C
2540_O
2541_CB
2542_CG1
2543_CG2
2544_H
2545_HA
2546_HB
2547_HG11
2548_HG12
2549_HG13
2550_HG21
2551_HG22
2552_HG23
2553_N
2554_CA
2555_C
2556_O
2557_CB
2558_CG
2559_CD1
2560_CD2
2561_H
2562_HA
2563_HB2
2564_HB3
2565_HG
2566_HD11
2567_HD12
2568_HD13
2569_HD21
2570_HD22
2571_HD23
2572_N
2573_CA
2574_C
2575_O
2576_CB
2577_CG
2578_CD
2579_NE2
2580_OE1
2581_H
2582_HA
2583_HB2
2584_HB3
2585_HG2
2586_HG3
2587_HE21
2588_HE22
2589_N
2590_CA
2591_C
2592_O
2593_CB
2594_CG
2595_OD1
2596_OD2
2597_H
2598_HA
2599_HB2
2600_HB3
2601_N
2602_CA
2603_C
2604_O
2605_CB
2606_CG
2607_ND2
2608_OD1
2609_H
2610_HA
2611_HB2
2612_HB3
2613_HD21
2614_HD22
2615_N
2616_CA
2617_C
2618_O
2619_CB
2620_CG1
2621_CG2
2622_H
2623_HA
2624_HB
2625_HG11
2626_HG12
2627_HG13
2628_HG21
2629_HG22
2630_HG23
2631_N
2632_CA
2633_C
2634_O
2635_CB
2636_CG
2637_CD1
2638_CD2
2639_CE1
2640_CE2
2641_CZ
2642_H
2643_HA
2644_HB2
2645_HB3
2646_HD1
2647_HD2
2648_HE1
2649_HE2
2650_HZ
2651_N
2652_CA
2653_C
2654_O
2655_CB
2656_CG1
2657_CG2
2658_H
2659_HA
2660_HB
2661_HG11
2662_HG12
2663_HG13
2664_HG21
2665_HG22
2666_HG23
2667_N
2668_CA
2669_C
2670_O
2671_CB
2672_CG
2673_CD
2674_OE1
2675_OE2
2676_H
2677_HA
2678_HB2
2679_HB3
2680_HG2
2681_HG3
2682_N
2683_CA
2684_C
2685_O
2686_CB
2687_CG
2688_CD
2689_NE2
2690_OE1
2691_H
2692_HA
2693_HB2
2694_HB3
2695_HG2
2696_HG3
2697_HE21
2698_HE22
2699_N
2700_CA
2701_C
2702_O
2703_CB
2704_CG1
2705_CG2
2706_H
2707_HA
2708_HB
2709_HG11
2710_HG12
2711_HG13
2712_HG21
2713_HG22
2714_HG23
2715_N
2716_CA
2717_C
2718_O
2719_CB
2720_CG
2721_CD1
2722_CD2
2723_H
2724_HA
2725_HB2
2726_HB3
2727_HG
2728_HD11
2729_HD12
2730_HD13
2731_HD21
2732_HD22
2733_HD23
2734_N
2735_CA
2736_C
2737_O
2738_CB
2739_CG
2740_CD
2741_HA
2742_HB2
2743_HB3
2744_HG2
2745_HG3
2746_HD2
2747_HD3
2748_N
2749_CA
2750_C
2751_O
2752_H
2753_HA2
2754_HA3
2755_N
2756_CA
2757_C
2758_O
2759_CB
2760_CG
2761_CD1
2762_CD2
2763_H
2764_HA
2765_HB2
2766_HB3
2767_HG
2768_HD11
2769_HD12
2770_HD13
2771_HD21
2772_HD22
2773_HD23
2774_N
2775_CA
2776_C
2777_O
2778_CB
2779_CG1
2780_CG2
2781_CD1
2782_H
2783_HA
2784_HB
2785_HG12
2786_HG13
2787_HG21
2788_HG22
2789_HG23
2790_HD11
2791_HD12
2792_HD13
2793_N
2794_CA
2795_C
2796_O
2797_CB
2798_CG
2799_CD1
2800_CD2
2801_H
2802_HA
2803_HB2
2804_HB3
2805_HG
2806_HD11
2807_HD12
2808_HD13
2809_HD21
2810_HD22
2811_HD23
2812_N
2813_CA
2814_C
2815_O
2816_CB
2817_CG
2818_CD
2819_NE
2820_CZ
2821_NH1
2822_NH2
2823_H
2824_HA
2825_HB2
2826_HB3
2827_HG2
2828_HG3
2829_HD2
2830_HD3
2831_HE
2832_HH11
2833_HH12
2834_HH21
2835_HH22
2836_N
2837_CA
2838_C
2839_O
2840_CB
2841_CG
2842_CD
2843_HA
2844_HB2
2845_HB3
2846_HG2
2847_HG3
2848_HD2
2849_HD3
2850_N
2851_CA
2852_C
2853_O
2854_CB
2855_CG
2856_CD1
2857_CD2
2858_H
2859_HA
2860_HB2
2861_HB3
2862_HG
2863_HD11
2864_HD12
2865_HD13
2866_HD21
2867_HD22
2868_HD23
2869_N
2870_CA
2871_C
2872_O
2873_CB
2874_OG
2875_H
2876_HA
2877_HB2
2878_HB3
2879_HG
2880_N
2881_CA
2882_C
2883_O
2884_CB
2885_CG
2886_CD
2887_OE1
2888_OE2
2889_H
2890_HA
2891_HB2
2892_HB3
2893_HG2
2894_HG3
2895_N
2896_CA
2897_C
2898_O
2899_CB
2900_H
2901_HA
2902_HB1
2903_HB2
2904_HB3
2905_N
2906_CA
2907_C
2908_O
2909_CB
2910_CG
2911_CD
2912_OE1
2913_OE2
2914_H
2915_HA
2916_HB2
2917_HB3
2918_HG2
2919_HG3
2920_N
2921_CA
2922_C
2923_O
2924_CB
2925_CG
2926_SD
2927_CE
2928_H
2929_HA
2930_HB2
2931_HB3
2932_HG2
2933_HG3
2934_HE1
2935_HE2
2936_HE3
2937_N
2938_CA
2939_C
2940_O
2941_CB
2942_H
2943_HA
2944_HB1
2945_HB2
2946_HB3
2947_N
2948_CA
2949_C
2950_O
2951_CB
2952_H
2953_HA
2954_HB1
2955_HB2
2956_HB3
2957_N
2958_CA
2959_C
2960_O
2961_CB
2962_CG
2963_CD1
2964_CD2
2965_CE1
2966_CE2
2967_CZ
2968_OH
2969_H
2970_HA
2971_HB2
2972_HB3
2973_HD1
2974_HD2
2975_HE1
2976_HE2
2977_HH
2978_N
2979_CA
2980_C
2981_O
2982_CB
2983_CG
2984_CD
2985_NE
2986_CZ
2987_NH1
2988_NH2
2989_H
2990_HA
2991_HB2
2992_HB3
2993_HG2
2994_HG3
2995_HD2
2996_HD3
2997_HE
2998_HH11
2999_HH12
3000_HH21
3001_HH22
3002_N
3003_CA
3004_C
3005_O
3006_CB
3007_CG
3008_CD
3009_OE1
3010_OE2
3011_H
3012_HA
3013_HB2
3014_HB3
3015_HG2
3016_HG3
3017_N
3018_CA
3019_C
3020_O
3021_CB
3022_CG
3023_CD
3024_HA
3025_HB2
3026_HB3
3027_HG2
3028_HG3
3029_HD2
3030_HD3
3031_N
3032_CA
3033_C
3034_O
3035_CB
3036_CG
3037_CD1
3038_CD2
3039_CE1
3040_CE2
3041_CZ
3042_H
3043_HA
3044_HB2
3045_HB3
3046_HD1
3047_HD2
3048_HE1
3049_HE2
3050_HZ
3051_N
3052_CA
3053_C
3054_O
3055_CB
3056_CG
3057_CD1
3058_CD2
3059_H
3060_HA
3061_HB2
3062_HB3
3063_HG
3064_HD11
3065_HD12
3066_HD13
3067_HD21
3068_HD22
3069_HD23
3070_N
3071_CA
3072_C
3073_O
3074_CB
3075_H
3076_HA
3077_HB1
3078_HB2
3079_HB3
3080_N
3081_CA
3082_C
3083_O
3084_CB
3085_H
3086_HA
3087_HB1
3088_HB2
3089_HB3
3090_N
3091_CA
3092_C
3093_O
3094_H
3095_HA2
3096_HA3
3097_N
3098_CA
3099_C
3100_O
3101_CB
3102_CG
3103_CD
3104_OE1
3105_OE2
3106_H
3107_HA
3108_HB2
3109_HB3
3110_HG2
3111_HG3
3112_N
3113_CA
3114_C
3115_O
3116_CB
3117_H
3118_HA
3119_HB1
3120_HB2
3121_HB3
3122_N
3123_CA
3124_C
3125_O
3126_CB
3127_CG
3128_CD
3129_NE
3130_CZ
3131_NH1
3132_NH2
3133_H
3134_HA
3135_HB2
3136_HB3
3137_HG2
3138_HG3
3139_HD2
3140_HD3
3141_HE
3142_HH11
3143_HH12
3144_HH21
3145_HH22
3146_N
3147_CA
3148_C
3149_O
3150_CB
3151_CG
3152_CD
3153_NE
3154_CZ
3155_NH1
3156_NH2
3157_H
3158_HA
3159_HB2
3160_HB3
3161_HG2
3162_HG3
3163_HD2
3164_HD3
3165_HE
3166_HH11
3167_HH12
3168_HH21
3169_HH22
3170_N
3171_CA
3172_C
3173_O
3174_CB
3175_CG
3176_CD
3177_HA
3178_HB2
3179_HB3
3180_HG2
3181_HG3
3182_HD2
3183_HD3
3184_N
3185_CA
3186_C
3187_O
3188_CB
3189_CG2
3190_OG1
3191_H
3192_HA
3193_HB
3194_HG1
3195_HG21
3196_HG22
3197_HG23
3198_N
3199_CA
3200_C
3201_O
3202_CB
3203_CG
3204_CD1
3205_CD2
3206_H
3207_HA
3208_HB2
3209_HB3
3210_HG
3211_HD11
3212_HD12
3213_HD13
3214_HD21
3215_HD22
3216_HD23
3217_N
3218_CA
3219_C
3220_O
3221_CB
3222_OG
3223_H
3224_HA
3225_HB2
3226_HB3
3227_HG
3228_N
3229_CA
3230_C
3231_O
3232_CB
3233_CG
3234_CD1
3235_CD2
3236_CE2
3237_CE3
3238_NE1
3239_CZ2
3240_CZ3
3241_CH2
3242_H
3243_HA
3244_HB2
3245_HB3
3246_HD1
3247_HE1
3248_HE3
3249_HZ2
3250_HZ3
3251_HH2
3252_N
3253_CA
3254_C
3255_O
3256_CB
3257_CG
3258_CD
3259_HA
3260_HB2
3261_HB3
3262_HG2
3263_HG3
3264_HD2
3265_HD3
3266_N
3267_CA
3268_C
3269_O
3270_CB
3271_CG
3272_CD
3273_NE
3274_CZ
3275_NH1
3276_NH2
3277_H
3278_HA
3279_HB2
3280_HB3
3281_HG2
3282_HG3
3283_HD2
3284_HD3
3285_HE
3286_HH11
3287_HH12
3288_HH21
3289_HH22
3290_N
3291_CA
3292_C
3293_O
3294_CB
3295_CG
3296_CD
3297_NE2
3298_OE1
3299_H
3300_HA
3301_HB2
3302_HB3
3303_HG2
3304_HG3
3305_HE21
3306_HE22
3307_N
3308_CA
3309_C
3310_O
3311_CB
3312_CG1
3313_CG2
3314_CD1
3315_H
3316_HA
3317_HB
3318_HG12
3319_HG13
3320_HG21
3321_HG22
3322_HG23
3323_HD11
3324_HD12
3325_HD13
3326_N
3327_CA
3328_C
3329_O
3330_CB
3331_CG
3332_CD
3333_HA
3334_HB2
3335_HB3
3336_HG2
3337_HG3
3338_HD2
3339_HD3
3340_N
3341_CA
3342_C
3343_O
3344_CB
3345_CG1
3346_CG2
3347_CD1
3348_H
3349_HA
3350_HB
3351_HG12
3352_HG13
3353_HG21
3354_HG22
3355_HG23
3356_HD11
3357_HD12
3358_HD13
3359_N
3360_CA
3361_C
3362_O
3363_CB
3364_H
3365_HA
3366_HB1
3367_HB2
3368_HB3
3369_N
3370_CA
3371_C
3372_O
3373_H
3374_HA2
3375_HA3
3376_N
3377_CA
3378_C
3379_O
3380_CB
3381_CG2
3382_OG1
3383_H
3384_HA
3385_HB
3386_HG1
3387_HG21
3388_HG22
3389_HG23
3390_N
3391_CA
3392_C
3393_O
3394_CB
3395_CG
3396_CD
3397_HA
3398_HB2
3399_HB3
3400_HG2
3401_HG3
3402_HD2
3403_HD3
3404_N
3405_CA
3406_C
3407_O
3408_CB
3409_H
3410_HA
3411_HB1
3412_HB2
3413_HB3
3414_N
3415_CA
3416_C
3417_O
3418_CB
3419_CG
3420_OD1
3421_OD2
3422_H
3423_HA
3424_HB2
3425_HB3
3426_N
3427_CA
3428_C
3429_O
3430_CB
3431_CG1
3432_CG2
3433_H
3434_HA
3435_HB
3436_HG11
3437_HG12
3438_HG13
3439_HG21
3440_HG22
3441_HG23
3442_N
3443_CA
3444_C
3445_O
3446_CB
3447_CG1
3448_CG2
3449_H
3450_HA
3451_HB
3452_HG11
3453_HG12
3454_HG13
3455_HG21
3456_HG22
3457_HG23
3458_N
3459_CA
3460_C
3461_O
3462_CB
3463_H
3464_HA
3465_HB1
3466_HB2
3467_HB3
3468_N
3469_CA
3470_C
3471_O
3472_CB
3473_CG1
3474_CG2
3475_CD1
3476_H
3477_HA
3478_HB
3479_HG12
3480_HG13
3481_HG21
3482_HG22
3483_HG23
3484_HD11
3485_HD12
3486_HD13
3487_N
3488_CA
3489_C
3490_O
3491_CB
3492_H
3493_HA
3494_HB1
3495_HB2
3496_HB3
3497_N
3498_CA
3499_C
3500_O
3501_CB
3502_CG
3503_CD
3504_NE
3505_CZ
3506_NH1
3507_NH2
3508_H
3509_HA
3510_HB2
3511_HB3
3512_HG2
3513_HG3
3514_HD2
3515_HD3
3516_HE
3517_HH11
3518_HH12
3519_HH21
3520_HH22
3521_N
3522_CA
3523_C
3524_O
3525_CB
3526_CG
3527_OD1
3528_OD2
3529_H
3530_HA
3531_HB2
3532_HB3
3533_N
3534_CA
3535_C
3536_O
3537_CB
3538_CG
3539_CD1
3540_CD2
3541_CE1
3542_CE2
3543_CZ
3544_OH
3545_H
3546_HA
3547_HB2
3548_HB3
3549_HD1
3550_HD2
3551_HE1
3552_HE2
3553_HH
3554_N
3555_CA
3556_C
3557_O
3558_CB
3559_H
3560_HA
3561_HB1
3562_HB2
3563_HB3
3564_N
3565_CA
3566_C
3567_O
3568_H
3569_HA2
3570_HA3
3571_N
3572_CA
3573_C
3574_O
3575_CB
3576_CG
3577_CD1
3578_CD2
3579_CE2
3580_CE3
3581_NE1
3582_CZ2
3583_CZ3
3584_CH2
3585_H
3586_HA
3587_HB2
3588_HB3
3589_HD1
3590_HE1
3591_HE3
3592_HZ2
3593_HZ3
3594_HH2
3595_N
3596_CA
3597_C
3598_O
3599_CB
3600_CG
3601_CD1
3602_CD2
3603_H
3604_HA
3605_HB2
3606_HB3
3607_HG
3608_HD11
3609_HD12
3610_HD13
3611_HD21
3612_HD22
3613_HD23
3614_N
3615_CA
3616_C
3617_O
3618_CB
3619_OG
3620_H
3621_HA
3622_HB2
3623_HB3
3624_HG
3625_N
3626_CA
3627_C
3628_O
3629_CB
3630_CG
3631_CD
3632_OE1
3633_OE2
3634_H
3635_HA
3636_HB2
3637_HB3
3638_HG2
3639_HG3
3640_N
3641_CA
3642_C
3643_O
3644_CB
3645_OG
3646_H
3647_HA
3648_HB2
3649_HB3
3650_HG
3651_N
3652_CA
3653_C
3654_O
3655_CB
3656_CG
3657_CD
3658_HA
3659_HB2
3660_HB3
3661_HG2
3662_HG3
3663_HD2
3664_HD3
3665_N
3666_CA
3667_C
3668_O
3669_CB
3670_CG1
3671_CG2
3672_CD1
3673_H
3674_HA
3675_HB
3676_HG12
3677_HG13
3678_HG21
3679_HG22
3680_HG23
3681_HD11
3682_HD12
3683_HD13
3684_N
3685_CA
3686_C
3687_O
3688_CB
3689_CG
3690_CD
3691_HA
3692_HB2
3693_HB3
3694_HG2
3695_HG3
3696_HD2
3697_HD3
3698_N
3699_CA
3700_C
3701_O
3702_CB
3703_CG
3704_CD
3705_CE
3706_NZ
3707_H
3708_HA
3709_HB2
3710_HB3
3711_HG2
3712_HG3
3713_HD2
3714_HD3
3715_HE2
3716_HE3
3717_HZ1
3718_HZ2
3719_HZ3
3720_N
3721_CA
3722_C
3723_O
3724_CB
3725_CG
3726_CD1
3727_CD2
3728_H
3729_HA
3730_HB2
3731_HB3
3732_HG
3733_HD11
3734_HD12
3735_HD13
3736_HD21
3737_HD22
3738_HD23
3739_N
3740_CA
3741_C
3742_O
3743_CB
3744_CG
3745_CD1
3746_CD2
3747_CE1
3748_CE2
3749_CZ
3750_H
3751_HA
3752_HB2
3753_HB3
3754_HD1
3755_HD2
3756_HE1
3757_HE2
3758_HZ
3759_N
3760_CA
3761_C
3762_O
3763_CB
3764_CG1
3765_CG2
3766_CD1
3767_H
3768_HA
3769_HB
3770_HG12
3771_HG13
3772_HG21
3773_HG22
3774_HG23
3775_HD11
3776_HD12
3777_HD13
3778_N
3779_CA
3780_C
3781_O
3782_CB
3783_CG
3784_ND2
3785_OD1
3786_H
3787_HA
3788_HB2
3789_HB3
3790_HD21
3791_HD22
3792_N
3793_CA
3794_C
3795_O
3796_CB
3797_H
3798_HA
3799_HB1
3800_HB2
3801_HB3
3802_N
3803_CA
3804_C
3805_O
3806_CB
3807_CG
3808_CD
3809_OE1
3810_OE2
3811_H
3812_HA
3813_HB2
3814_HB3
3815_HG2
3816_HG3
3817_N
3818_CA
3819_C
3820_O
3821_CB
3822_CG
3823_CD
3824_HA
3825_HB2
3826_HB3
3827_HG2
3828_HG3
3829_HD2
3830_HD3
3831_N
3832_CA
3833_C
3834_O
3835_H
3836_HA2
3837_HA3
3838_N
3839_CA
3840_C
3841_O
3842_CB
3843_H
3844_HA
3845_HB1
3846_HB2
3847_HB3
3848_N
3849_CA
3850_C
3851_O
3852_CB
3853_CG
3854_CD1
3855_CD2
3856_H
3857_HA
3858_HB2
3859_HB3
3860_HG
3861_HD11
3862_HD12
3863_HD13
3864_HD21
3865_HD22
3866_HD23
3867_N
3868_CA
3869_C
3870_O
3871_CB
3872_CG2
3873_OG1
3874_H
3875_HA
3876_HB
3877_HG1
3878_HG21
3879_HG22
3880_HG23
3881_N
3882_CA
3883_C
3884_O
3885_CB
3886_CG2
3887_OG1
3888_H
3889_HA
3890_HB
3891_HG1
3892_HG21
3893_HG22
3894_HG23
3895_N
3896_CA
3897_C
3898_O
3899_H
3900_HA2
3901_HA3
3902_N
3903_CA
3904_C
3905_O
3906_CB
3907_CG
3908_CD
3909_NE
3910_CZ
3911_NH1
3912_NH2
3913_H
3914_HA
3915_HB2
3916_HB3
3917_HG2
3918_HG3
3919_HD2
3920_HD3
3921_HE
3922_HH11
3923_HH12
3924_HH21
3925_HH22
3926_N
3927_CA
3928_C
3929_O
3930_CB
3931_CG
3932_SD
3933_CE
3934_H
3935_HA
3936_HB2
3937_HB3
3938_HG2
3939_HG3
3940_HE1
3941_HE2
3942_HE3
3943_N
3944_CA
3945_C
3946_O
3947_CB
3948_CG
3949_CD
3950_NE
3951_CZ
3952_NH1
3953_NH2
3954_H
3955_HA
3956_HB2
3957_HB3
3958_HG2
3959_HG3
3960_HD2
3961_HD3
3962_HE
3963_HH11
3964_HH12
3965_HH21
3966_HH22
3967_N
3968_CA
3969_C
3970_O
3971_CB
3972_CG
3973_OD1
3974_OD2
3975_H
3976_HA
3977_HB2
3978_HB3
3979_N
3980_CA
3981_C
3982_O
3983_CB
3984_CG
3985_CD1
3986_CD2
3987_CE1
3988_CE2
3989_CZ
3990_H
3991_HA
3992_HB2
3993_HB3
3994_HD1
3995_HD2
3996_HE1
3997_HE2
3998_HZ
3999_N
4000_CA
4001_C
4002_O
4003_CB
4004_SG
4005_H
4006_HA
4007_HB2
4008_HB3
4009_HG
4010_N
4011_CA
4012_C
4013_O
4014_CB
4015_CG
4016_CD
4017_NE
4018_CZ
4019_NH1
4020_NH2
4021_H
4022_HA
4023_HB2
4024_HB3
4025_HG2
4026_HG3
4027_HD2
4028_HD3
4029_HE
4030_HH11
4031_HH12
4032_HH21
4033_HH22
4034_N
4035_CA
4036_C
4037_O
4038_CB
4039_CG2
4040_OG1
4041_H
4042_HA
4043_HB
4044_HG1
4045_HG21
4046_HG22
4047_HG23
4048_N
4049_CA
4050_C
4051_O
4052_CB
4053_CG
4054_CD1
4055_CD2
4056_CE2
4057_CE3
4058_NE1
4059_CZ2
4060_CZ3
4061_CH2
4062_H
4063_HA
4064_HB2
4065_HB3
4066_HD1
4067_HE1
4068_HE3
4069_HZ2
4070_HZ3
4071_HH2
4072_N
4073_CA
4074_C
4075_O
4076_CB
4077_CG
4078_CD
4079_HA
4080_HB2
4081_HB3
4082_HG2
4083_HG3
4084_HD2
4085_HD3
4086_N
4087_CA
4088_C
4089_O
4090_CB
4091_CG
4092_ND2
4093_OD1
4094_H
4095_HA
4096_HB2
4097_HB3
4098_HD21
4099_HD22
4100_N
4101_CA
4102_C
4103_O
4104_CB
4105_CG
4106_CD
4107_NE2
4108_OE1
4109_H
4110_HA
4111_HB2
4112_HB3
4113_HG2
4114_HG3
4115_HE21
4116_HE22
4117_N
4118_CA
4119_C
4120_O
4121_CB
4122_CG2
4123_OG1
4124_H
4125_HA
4126_HB
4127_HG1
4128_HG21
4129_HG22
4130_HG23
4131_N
4132_CA
4133_C
4134_O
4135_CB
4136_CG
4137_CD
4138_OE1
4139_OE2
4140_H
4141_HA
4142_HB2
4143_HB3
4144_HG2
4145_HG3
4146_N
4147_CA
4148_C
4149_O
4150_CB
4151_CG1
4152_CG2
4153_CD1
4154_H
4155_HA
4156_HB
4157_HG12
4158_HG13
4159_HG21
4160_HG22
4161_HG23
4162_HD11
4163_HD12
4164_HD13
4165_N
4166_CA
4167_C
4168_O
4169_CB
4170_CG2
4171_OG1
4172_H
4173_HA
4174_HB
4175_HG1
4176_HG21
4177_HG22
4178_HG23
4179_N
4180_CA
4181_C
4182_O
4183_CB
4184_CG1
4185_CG2
4186_H
4187_HA
4188_HB
4189_HG11
4190_HG12
4191_HG13
4192_HG21
4193_HG22
4194_HG23
4195_N
4196_CA
4197_C
4198_O
4199_CB
4200_H
4201_HA
4202_HB1
4203_HB2
4204_HB3
4205_N
4206_CA
4207_C
4208_O
4209_H
4210_HA2
4211_HA3
4212_N
4213_CA
4214_C
4215_O
4216_CB
4217_H
4218_HA
4219_HB1
4220_HB2
4221_HB3
4222_N
4223_CA
4224_C
4225_O
4226_CB
4227_CG
4228_CD2
4229_ND1
4230_CE1
4231_NE2
4232_H
4233_HA
4234_HB2
4235_HB3
4236_HD1
4237_HD2
4238_HE1
4239_N
4240_CA
4241_C
4242_O
4243_CB
4244_CG
4245_CD1
4246_CD2
4247_CE1
4248_CE2
4249_CZ
4250_H
4251_HA
4252_HB2
4253_HB3
4254_HD1
4255_HD2
4256_HE1
4257_HE2
4258_HZ
4259_N
4260_CA
4261_C
4262_O
4263_CB
4264_CG1
4265_CG2
4266_CD1
4267_H
4268_HA
4269_HB
4270_HG12
4271_HG13
4272_HG21
4273_HG22
4274_HG23
4275_HD11
4276_HD12
4277_HD13
4278_N
4279_CA
4280_C
4281_O
4282_CB
4283_CG
4284_CD
4285_NE2
4286_OE1
4287_H
4288_HA
4289_HB2
4290_HB3
4291_HG2
4292_HG3
4293_HE21
4294_HE22
4295_N
4296_CA
4297_C
4298_O
4299_CB
4300_CG
4301_CD
4302_OE1
4303_OE2
4304_H
4305_HA
4306_HB2
4307_HB3
4308_HG2
4309_HG3
4310_N
4311_CA
4312_C
4313_O
4314_CB
4315_CG
4316_OD1
4317_OD2
4318_H
4319_HA
4320_HB2
4321_HB3
4322_N
4323_CA
4324_C
4325_O
4326_CB
4327_OG
4328_H
4329_HA
4330_HB2
4331_HB3
4332_HG
4333_N
4334_CA
4335_C
4336_O
4337_CB
4338_CG
4339_CD
4340_HA
4341_HB2
4342_HB3
4343_HG2
4344_HG3
4345_HD2
4346_HD3
4347_N
4348_CA
4349_C
4350_O
4351_CB
4352_CG
4353_OD1
4354_OD2
4355_H
4356_HA
4357_HB2
4358_HB3
4359_N
4360_CA
4361_C
4362_O
4363_CB
4364_CG
4365_CD
4366_OE1
4367_OE2
4368_H
4369_HA
4370_HB2
4371_HB3
4372_HG2
4373_HG3
4374_N
4375_CA
4376_C
4377_O
4378_CB
4379_CG1
4380_CG2
4381_CD1
4382_H
4383_HA
4384_HB
4385_HG12
4386_HG13
4387_HG21
4388_HG22
4389_HG23
4390_HD11
4391_HD12
4392_HD13
4393_N
4394_CA
4395_C
4396_O
4397_H
4398_HA2
4399_HA3
4400_N
4401_CA
4402_C
4403_O
4404_CB
4405_H
4406_HA
4407_HB1
4408_HB2
4409_HB3
4410_N
4411_CA
4412_C
4413_O
4414_CB
4415_H
4416_HA
4417_HB1
4418_HB2
4419_HB3
4420_N
4421_CA
4422_C
4423_O
4424_CB
4425_CG1
4426_CG2
4427_CD1
4428_H
4429_HA
4430_HB
4431_HG12
4432_HG13
4433_HG21
4434_HG22
4435_HG23
4436_HD11
4437_HD12
4438_HD13
4439_N
4440_CA
4441_C
4442_O
4443_CB
4444_H
4445_HA
4446_HB1
4447_HB2
4448_HB3
4449_N
4450_CA
4451_C
4452_O
4453_CB
4454_H
4455_HA
4456_HB1
4457_HB2
4458_HB3
4459_N
4460_CA
4461_C
4462_O
4463_CB
4464_CG
4465_CD1
4466_CD2
4467_CE1
4468_CE2
4469_CZ
4470_H
4471_HA
4472_HB2
4473_HB3
4474_HD1
4475_HD2
4476_HE1
4477_HE2
4478_HZ
4479_N
4480_CA
4481_C
4482_O
4483_CB
4484_CG1
4485_CG2
4486_H
4487_HA
4488_HB
4489_HG11
4490_HG12
4491_HG13
4492_HG21
4493_HG22
4494_HG23
4495_N
4496_CA
4497_C
4498_O
4499_CB
4500_CG
4501_CD
4502_NE
4503_CZ
4504_NH1
4505_NH2
4506_H
4507_HA
4508_HB2
4509_HB3
4510_HG2
4511_HG3
4512_HD2
4513_HD3
4514_HE
4515_HH11
4516_HH12
4517_HH21
4518_HH22
4519_N
4520_CA
4521_C
4522_O
4523_CB
4524_CG
4525_CD
4526_NE
4527_CZ
4528_NH1
4529_NH2
4530_H
4531_HA
4532_HB2
4533_HB3
4534_HG2
4535_HG3
4536_HD2
4537_HD3
4538_HE
4539_HH11
4540_HH12
4541_HH21
4542_HH22
4543_N
4544_CA
4545_C
4546_O
4547_CB
4548_CG
4549_CD1
4550_CD2
4551_H
4552_HA
4553_HB2
4554_HB3
4555_HG
4556_HD11
4557_HD12
4558_HD13
4559_HD21
4560_HD22
4561_HD23
4562_N
4563_CA
4564_C
4565_O
4566_CB
4567_CG
4568_CD
4569_NE
4570_CZ
4571_NH1
4572_NH2
4573_H
4574_HA
4575_HB2
4576_HB3
4577_HG2
4578_HG3
4579_HD2
4580_HD3
4581_HE
4582_HH11
4583_HH12
4584_HH21
4585_HH22
4586_N
4587_CA
4588_C
4589_O
4590_CB
4591_CG
4592_CD
4593_HA
4594_HB2
4595_HB3
4596_HG2
4597_HG3
4598_HD2
4599_HD3
4600_N
4601_CA
4602_C
4603_O
4604_CB
4605_OXT
4606_H
4607_HA
4608_HB1
4609_HB2
4610_HB3
