# Supplementary material for: CAVER: a new tool to explore routes from protein clefts, pockets and cavities
Source: BMC Bioinformatics. 2006 Jun 22;7:316. doi: 10.1186/1471-2105-7-316 (PMC1539030; doi:10.1186/1471-2105-7-316)
Supplement: Additional File 1 — Source codes of CAVER. Additional file (gzipped tar archive caver_unix_v0.99.4.tar.gz) contains source codes of CAVER ver. 0.99.4 for UNIX platforms and pyMol plug-in. Instructions for the installation and updates are provided at web page . [file 1471-2105-7-316-S1.gz › caver_unix_v0.99.4/src/CRadiuses.cpp]

// CRadiuses.cpp: implementation of the CRadiuses class.
//
//////////////////////////////////////////////////////////////////////

#include "StdAfx.h"
#include "CRadiuses.h"

//////////////////////////////////////////////////////////////////////
// Construction/Destruction
//////////////////////////////////////////////////////////////////////

CRadiuses::CRadiuses ()
{

}

CRadiuses::~CRadiuses ()
{

}

void CRadiuses::Read (char *filename)
{

  ifstream fin;
  fin.open (filename);

  string str;
  double rad;
  while (fin >> str >> rad) {
    mapRadiuses[str] = rad;
  }
}

void CRadiuses::Print (FILE * fout)
{

  std::map < string, double >::iterator iter;

  for (iter = mapRadiuses.begin (); iter != mapRadiuses.end (); iter++) {

    printf ("%s   %lf\n", (*iter).first.c_str (), (*iter).second);
  }

}

double CRadiuses::GetRadius (string str)
{

  map < string, double >::iterator iter = mapRadiuses.find (str);

  if (iter != mapRadiuses.end ()) {
    return iter->second;
  }
  else {
    fprintf (stderr, "Atom Radius for atom element %s was not found in file."
	     " Setting to 1.0\n", str.c_str ());
    return 1.0;

  }

}
