# Supplementary material for: CAVER: a new tool to explore routes from protein clefts, pockets and cavities
Source: BMC Bioinformatics. 2006 Jun 22;7:316. doi: 10.1186/1471-2105-7-316 (PMC1539030; doi:10.1186/1471-2105-7-316)
Supplement: Additional File 1 — Source codes of CAVER. Additional file (gzipped tar archive caver_unix_v0.99.4.tar.gz) contains source codes of CAVER ver. 0.99.4 for UNIX platforms and pyMol plug-in. Instructions for the installation and updates are provided at web page . [file 1471-2105-7-316-S1.gz › caver_unix_v0.99.4/src/Caver.cpp]

#include "StdAfx.h" 
#include "CSearch.h"
#include "getopt.h"

using namespace std;

char Version[100]="0.99.4";
const char *program_name;
const char *output_file = NULL;
const char *output_dir = NULL;
const char *input_file = NULL;

void print_help (FILE * stream, int exit_code)
{
  fprintf (stream, "Usage: %s options\n", program_name);
  fprintf (stream, 
	   "  -h  --help         Display this help screen.\n"
	   "  -i file  --input file 	Reads file with configuration (default config.dat)\n"
	   "  -e  --enable-output-trajectory 	Outputs PDB trajectory of shortest way.\n"
	   "  --enable-output-vmd 	Outputs for VMD visualization.\n"
	   "  -o file  --output file 	Writes resulting table of radiuses.\n"
	   "  -t <num> --tun <num>      Tries to find <num> tunnels from active site.\n"
	   "  -d dir  --output-dir dir	Set directory for output files.\n");
  exit (exit_code);
}

void PrintAbout()
{
	printf("--------------------------------------------------------------\n");
	printf("     Caver - Protein Explorer (CAVER)     Version: %s\n",Version);
	printf("--------------------------------------------------------------\n");
	printf(" Author: Martin Petrek      <petrek@bilbo.chemi.muni.cz>\n");
	printf(" (c) 2005 \n");
	printf("==============================================================\n");
}


int DBGlevel=0;

int main (int argc, char **argv)
{
	
  PrintAbout();
  int enable_output = 0;
  int enable_output_vmd = 0;
  int tunnelnumber=1;  //default 1

  int next_option;
	// if next char is colon, the previous short option requires an argument

  const char *short_options = "hexo:i:d:t:";		
  const struct option long_options[] = {
    {"help", 0, NULL, 'h'},
    {"enable-output-trajectory", 0, NULL, 'e'},
    {"enable-output-vmd", 0, NULL, 'x'},
    {"output", 1, NULL, 'o'},
    {"output-dir", 1, NULL, 'o'},
    {"input", 1, NULL, 'i'},
    {"tun", 1, NULL, 't'},
    {NULL, 0, NULL, 0}
  };


  program_name = argv[0];
  do {
    next_option = getopt_long (argc, argv, short_options, long_options, NULL);

    switch (next_option) {
    case 'h':			/* HELP */
      print_help (stdout, 0);
	  break;
    case 'e':			/* ENABLE PDB TRAJECTORY */
      enable_output = 1;
      break;
    case 'x':			/* ENABLE OUTPUT VMD */
      enable_output_vmd = 1;
      break;
    case 'o':			/* OUTPUT */
      output_file = optarg;
      break;
    case 'd':			/* OUTPUTDIR */
      output_dir = optarg;
      break;
    case 'i':			/* INPUT */
      input_file = optarg;
      break;
    case 't':			/* Number of tunnels to find */
      tunnelnumber = atoi(optarg); 
      break;
    case '?':			/* UNKNOWN CHOISE */
      print_help (stderr, 1);
    case -1:			/* EXIT */
      break;
    default:
      exit (1);
    }
  }
  while (next_option != -1);
	
	
  RandInit();
  CSearch A;


  A.Cfg.mEnableOutput=enable_output;	
  A.Cfg.mEnableOutputVMD=enable_output_vmd;
  A.Cfg.mNumberOfTunnels=tunnelnumber;
  if (output_file)
	  strncpy(A.Cfg.strResultFileName,output_file,99);	
  else 
	  strncpy(A.Cfg.strResultFileName,DEFAULTRESULTFILE,99);	

  if (output_dir)
	  strncpy(A.Cfg.strOutputdir,output_dir,99);	
  else 
	  strncpy(A.Cfg.strOutputdir,DEFAULTOUTPUTDIR,99);	

  if (input_file)
	  strncpy(A.Cfg.strInputFileName,input_file,99);	
  else 
	  strncpy(A.Cfg.strInputFileName,CONFIGFILE,99);	
	
  A.ReadConfiguration();
  A.Cfg.Print();
  A.ProceedTrajectory();
	
  return 0;
}
