# Supplementary material for: CAVER: a new tool to explore routes from protein clefts, pockets and cavities
Source: BMC Bioinformatics. 2006 Jun 22;7:316. doi: 10.1186/1471-2105-7-316 (PMC1539030; doi:10.1186/1471-2105-7-316)
Supplement: Additional File 1 — Source codes of CAVER. Additional file (gzipped tar archive caver_unix_v0.99.4.tar.gz) contains source codes of CAVER ver. 0.99.4 for UNIX platforms and pyMol plug-in. Instructions for the installation and updates are provided at web page . [file 1471-2105-7-316-S1.gz › caver_unix_v0.99.4/src/.deps/ctunnel.Po]

ctunnel.o ctunnel.o: ctunnel.cpp ctunnel.h /usr/include/stdio.h \
  /usr/include/features.h /usr/include/sys/cdefs.h \
  /usr/include/gnu/stubs.h \
  /usr/lib/gcc/i386-redhat-linux/3.4.4/include/stddef.h \
  /usr/include/bits/types.h /usr/include/bits/wordsize.h \
  /usr/include/bits/typesizes.h /usr/include/libio.h \
  /usr/include/_G_config.h /usr/include/wchar.h /usr/include/bits/wchar.h \
  /usr/include/gconv.h \
  /usr/lib/gcc/i386-redhat-linux/3.4.4/include/stdarg.h \
  /usr/include/bits/stdio_lim.h /usr/include/bits/sys_errlist.h \
  /usr/include/bits/stdio.h /usr/include/stdlib.h \
  /usr/include/bits/waitflags.h /usr/include/bits/waitstatus.h \
  /usr/include/endian.h /usr/include/bits/endian.h /usr/include/xlocale.h \
  /usr/include/sys/types.h /usr/include/time.h /usr/include/sys/select.h \
  /usr/include/bits/select.h /usr/include/bits/sigset.h \
  /usr/include/bits/time.h /usr/include/sys/sysmacros.h \
  /usr/include/bits/pthreadtypes.h /usr/include/bits/sched.h \
  /usr/include/alloca.h random.h /usr/include/math.h \
  /usr/include/bits/huge_val.h /usr/include/bits/huge_valf.h \
  /usr/include/bits/huge_vall.h /usr/include/bits/inf.h \
  /usr/include/bits/nan.h /usr/include/bits/mathdef.h \
  /usr/include/bits/mathcalls.h /usr/include/bits/mathinline.h CMath.h \
  global.h cav_io.h /usr/include/string.h \
  /usr/lib/gcc/i386-redhat-linux/3.4.4/../../../../include/c++/3.4.4/list \
  /usr/lib/gcc/i386-redhat-linux/3.4.4/../../../../include/c++/3.4.4/bits/functexcept.h \
  /usr/lib/gcc/i386-redhat-linux/3.4.4/../../../../include/c++/3.4.4/exception_defines.h \
  /usr/lib/gcc/i386-redhat-linux/3.4.4/../../../../include/c++/3.4.4/bits/stl_algobase.h \
  /usr/lib/gcc/i386-redhat-linux/3.4.4/../../../../include/c++/3.4.4/i386-redhat-linux/bits/c++config.h \
  /usr/lib/gcc/i386-redhat-linux/3.4.4/../../../../include/c++/3.4.4/i386-redhat-linux/bits/os_defines.h \
  /usr/lib/gcc/i386-redhat-linux/3.4.4/../../../../include/c++/3.4.4/cstring \
  /usr/lib/gcc/i386-redhat-linux/3.4.4/../../../../include/c++/3.4.4/cstddef \
  /usr/lib/gcc/i386-redhat-linux/3.4.4/../../../../include/c++/3.4.4/climits \
  /usr/lib/gcc/i386-redhat-linux/3.4.4/include/limits.h \
  /usr/lib/gcc/i386-redhat-linux/3.4.4/include/syslimits.h \
  /usr/include/limits.h /usr/include/bits/posix1_lim.h \
  /usr/include/bits/local_lim.h /usr/include/linux/limits.h \
  /usr/include/bits/posix2_lim.h /usr/include/bits/xopen_lim.h \
  /usr/lib/gcc/i386-redhat-linux/3.4.4/../../../../include/c++/3.4.4/cstdlib \
  /usr/lib/gcc/i386-redhat-linux/3.4.4/../../../../include/c++/3.4.4/new \
  /usr/lib/gcc/i386-redhat-linux/3.4.4/../../../../include/c++/3.4.4/exception \
  /usr/lib/gcc/i386-redhat-linux/3.4.4/../../../../include/c++/3.4.4/iosfwd \
  /usr/lib/gcc/i386-redhat-linux/3.4.4/../../../../include/c++/3.4.4/i386-redhat-linux/bits/c++locale.h \
  /usr/lib/gcc/i386-redhat-linux/3.4.4/../../../../include/c++/3.4.4/cstdio \
  /usr/lib/gcc/i386-redhat-linux/3.4.4/../../../../include/c++/3.4.4/clocale \
  /usr/include/locale.h /usr/include/bits/locale.h \
  /usr/include/langinfo.h /usr/include/nl_types.h /usr/include/iconv.h \
  /usr/include/libintl.h \
  /usr/lib/gcc/i386-redhat-linux/3.4.4/../../../../include/c++/3.4.4/i386-redhat-linux/bits/c++io.h \
  /usr/lib/gcc/i386-redhat-linux/3.4.4/../../../../include/c++/3.4.4/i386-redhat-linux/bits/gthr.h \
  /usr/lib/gcc/i386-redhat-linux/3.4.4/../../../../include/c++/3.4.4/i386-redhat-linux/bits/gthr-default.h \
  /usr/include/pthread.h /usr/include/sched.h /usr/include/signal.h \
  /usr/include/bits/initspin.h /usr/include/bits/sigthread.h \
  /usr/include/unistd.h /usr/include/bits/posix_opt.h \
  /usr/include/bits/environments.h /usr/include/bits/confname.h \
  ./getopt.h \
  /usr/lib/gcc/i386-redhat-linux/3.4.4/../../../../include/c++/3.4.4/cctype \
  /usr/include/ctype.h \
  /usr/lib/gcc/i386-redhat-linux/3.4.4/../../../../include/c++/3.4.4/bits/stringfwd.h \
  /usr/lib/gcc/i386-redhat-linux/3.4.4/../../../../include/c++/3.4.4/bits/postypes.h \
  /usr/lib/gcc/i386-redhat-linux/3.4.4/../../../../include/c++/3.4.4/cwchar \
  /usr/lib/gcc/i386-redhat-linux/3.4.4/../../../../include/c++/3.4.4/ctime \
  /usr/include/stdint.h \
  /usr/lib/gcc/i386-redhat-linux/3.4.4/../../../../include/c++/3.4.4/bits/stl_pair.h \
  /usr/lib/gcc/i386-redhat-linux/3.4.4/../../../../include/c++/3.4.4/bits/type_traits.h \
  /usr/lib/gcc/i386-redhat-linux/3.4.4/../../../../include/c++/3.4.4/bits/stl_iterator_base_types.h \
  /usr/lib/gcc/i386-redhat-linux/3.4.4/../../../../include/c++/3.4.4/bits/stl_iterator_base_funcs.h \
  /usr/lib/gcc/i386-redhat-linux/3.4.4/../../../../include/c++/3.4.4/bits/concept_check.h \
  /usr/lib/gcc/i386-redhat-linux/3.4.4/../../../../include/c++/3.4.4/bits/stl_iterator.h \
  /usr/lib/gcc/i386-redhat-linux/3.4.4/../../../../include/c++/3.4.4/debug/debug.h \
  /usr/lib/gcc/i386-redhat-linux/3.4.4/../../../../include/c++/3.4.4/cassert \
  /usr/include/assert.h \
  /usr/lib/gcc/i386-redhat-linux/3.4.4/../../../../include/c++/3.4.4/bits/allocator.h \
  /usr/lib/gcc/i386-redhat-linux/3.4.4/../../../../include/c++/3.4.4/i386-redhat-linux/bits/c++allocator.h \
  /usr/lib/gcc/i386-redhat-linux/3.4.4/../../../../include/c++/3.4.4/ext/new_allocator.h \
  /usr/lib/gcc/i386-redhat-linux/3.4.4/../../../../include/c++/3.4.4/bits/stl_construct.h \
  /usr/lib/gcc/i386-redhat-linux/3.4.4/../../../../include/c++/3.4.4/bits/stl_uninitialized.h \
  /usr/lib/gcc/i386-redhat-linux/3.4.4/../../../../include/c++/3.4.4/bits/stl_list.h \
  /usr/lib/gcc/i386-redhat-linux/3.4.4/../../../../include/c++/3.4.4/bits/list.tcc

ctunnel.h:

/usr/include/stdio.h:

/usr/include/features.h:

/usr/include/sys/cdefs.h:

/usr/include/gnu/stubs.h:

/usr/lib/gcc/i386-redhat-linux/3.4.4/include/stddef.h:

/usr/include/bits/types.h:

/usr/include/bits/wordsize.h:

/usr/include/bits/typesizes.h:

/usr/include/libio.h:

/usr/include/_G_config.h:

/usr/include/wchar.h:

/usr/include/bits/wchar.h:

/usr/include/gconv.h:

/usr/lib/gcc/i386-redhat-linux/3.4.4/include/stdarg.h:

/usr/include/bits/stdio_lim.h:

/usr/include/bits/sys_errlist.h:

/usr/include/bits/stdio.h:

/usr/include/stdlib.h:

/usr/include/bits/waitflags.h:

/usr/include/bits/waitstatus.h:

/usr/include/endian.h:

/usr/include/bits/endian.h:

/usr/include/xlocale.h:

/usr/include/sys/types.h:

/usr/include/time.h:

/usr/include/sys/select.h:

/usr/include/bits/select.h:

/usr/include/bits/sigset.h:

/usr/include/bits/time.h:

/usr/include/sys/sysmacros.h:

/usr/include/bits/pthreadtypes.h:

/usr/include/bits/sched.h:

/usr/include/alloca.h:

random.h:

/usr/include/math.h:

/usr/include/bits/huge_val.h:

/usr/include/bits/huge_valf.h:

/usr/include/bits/huge_vall.h:

/usr/include/bits/inf.h:

/usr/include/bits/nan.h:

/usr/include/bits/mathdef.h:

/usr/include/bits/mathcalls.h:

/usr/include/bits/mathinline.h:

CMath.h:

global.h:

cav_io.h:

/usr/include/string.h:

/usr/lib/gcc/i386-redhat-linux/3.4.4/../../../../include/c++/3.4.4/list:

/usr/lib/gcc/i386-redhat-linux/3.4.4/../../../../include/c++/3.4.4/bits/functexcept.h:

/usr/lib/gcc/i386-redhat-linux/3.4.4/../../../../include/c++/3.4.4/exception_defines.h:

/usr/lib/gcc/i386-redhat-linux/3.4.4/../../../../include/c++/3.4.4/bits/stl_algobase.h:

/usr/lib/gcc/i386-redhat-linux/3.4.4/../../../../include/c++/3.4.4/i386-redhat-linux/bits/c++config.h:

/usr/lib/gcc/i386-redhat-linux/3.4.4/../../../../include/c++/3.4.4/i386-redhat-linux/bits/os_defines.h:

/usr/lib/gcc/i386-redhat-linux/3.4.4/../../../../include/c++/3.4.4/cstring:

/usr/lib/gcc/i386-redhat-linux/3.4.4/../../../../include/c++/3.4.4/cstddef:

/usr/lib/gcc/i386-redhat-linux/3.4.4/../../../../include/c++/3.4.4/climits:

/usr/lib/gcc/i386-redhat-linux/3.4.4/include/limits.h:

/usr/lib/gcc/i386-redhat-linux/3.4.4/include/syslimits.h:

/usr/include/limits.h:

/usr/include/bits/posix1_lim.h:

/usr/include/bits/local_lim.h:

/usr/include/linux/limits.h:

/usr/include/bits/posix2_lim.h:

/usr/include/bits/xopen_lim.h:

/usr/lib/gcc/i386-redhat-linux/3.4.4/../../../../include/c++/3.4.4/cstdlib:

/usr/lib/gcc/i386-redhat-linux/3.4.4/../../../../include/c++/3.4.4/new:

/usr/lib/gcc/i386-redhat-linux/3.4.4/../../../../include/c++/3.4.4/exception:

/usr/lib/gcc/i386-redhat-linux/3.4.4/../../../../include/c++/3.4.4/iosfwd:

/usr/lib/gcc/i386-redhat-linux/3.4.4/../../../../include/c++/3.4.4/i386-redhat-linux/bits/c++locale.h:

/usr/lib/gcc/i386-redhat-linux/3.4.4/../../../../include/c++/3.4.4/cstdio:

/usr/lib/gcc/i386-redhat-linux/3.4.4/../../../../include/c++/3.4.4/clocale:

/usr/include/locale.h:

/usr/include/bits/locale.h:

/usr/include/langinfo.h:

/usr/include/nl_types.h:

/usr/include/iconv.h:

/usr/include/libintl.h:

/usr/lib/gcc/i386-redhat-linux/3.4.4/../../../../include/c++/3.4.4/i386-redhat-linux/bits/c++io.h:

/usr/lib/gcc/i386-redhat-linux/3.4.4/../../../../include/c++/3.4.4/i386-redhat-linux/bits/gthr.h:

/usr/lib/gcc/i386-redhat-linux/3.4.4/../../../../include/c++/3.4.4/i386-redhat-linux/bits/gthr-default.h:

/usr/include/pthread.h:

/usr/include/sched.h:

/usr/include/signal.h:

/usr/include/bits/initspin.h:

/usr/include/bits/sigthread.h:

/usr/include/unistd.h:

/usr/include/bits/posix_opt.h:

/usr/include/bits/environments.h:

/usr/include/bits/confname.h:

./getopt.h:

/usr/lib/gcc/i386-redhat-linux/3.4.4/../../../../include/c++/3.4.4/cctype:

/usr/include/ctype.h:

/usr/lib/gcc/i386-redhat-linux/3.4.4/../../../../include/c++/3.4.4/bits/stringfwd.h:

/usr/lib/gcc/i386-redhat-linux/3.4.4/../../../../include/c++/3.4.4/bits/postypes.h:

/usr/lib/gcc/i386-redhat-linux/3.4.4/../../../../include/c++/3.4.4/cwchar:

/usr/lib/gcc/i386-redhat-linux/3.4.4/../../../../include/c++/3.4.4/ctime:

/usr/include/stdint.h:

/usr/lib/gcc/i386-redhat-linux/3.4.4/../../../../include/c++/3.4.4/bits/stl_pair.h:

/usr/lib/gcc/i386-redhat-linux/3.4.4/../../../../include/c++/3.4.4/bits/type_traits.h:

/usr/lib/gcc/i386-redhat-linux/3.4.4/../../../../include/c++/3.4.4/bits/stl_iterator_base_types.h:

/usr/lib/gcc/i386-redhat-linux/3.4.4/../../../../include/c++/3.4.4/bits/stl_iterator_base_funcs.h:

/usr/lib/gcc/i386-redhat-linux/3.4.4/../../../../include/c++/3.4.4/bits/concept_check.h:

/usr/lib/gcc/i386-redhat-linux/3.4.4/../../../../include/c++/3.4.4/bits/stl_iterator.h:

/usr/lib/gcc/i386-redhat-linux/3.4.4/../../../../include/c++/3.4.4/debug/debug.h:

/usr/lib/gcc/i386-redhat-linux/3.4.4/../../../../include/c++/3.4.4/cassert:

/usr/include/assert.h:

/usr/lib/gcc/i386-redhat-linux/3.4.4/../../../../include/c++/3.4.4/bits/allocator.h:

/usr/lib/gcc/i386-redhat-linux/3.4.4/../../../../include/c++/3.4.4/i386-redhat-linux/bits/c++allocator.h:

/usr/lib/gcc/i386-redhat-linux/3.4.4/../../../../include/c++/3.4.4/ext/new_allocator.h:

/usr/lib/gcc/i386-redhat-linux/3.4.4/../../../../include/c++/3.4.4/bits/stl_construct.h:

/usr/lib/gcc/i386-redhat-linux/3.4.4/../../../../include/c++/3.4.4/bits/stl_uninitialized.h:

/usr/lib/gcc/i386-redhat-linux/3.4.4/../../../../include/c++/3.4.4/bits/stl_list.h:

/usr/lib/gcc/i386-redhat-linux/3.4.4/../../../../include/c++/3.4.4/bits/list.tcc:
