# Supplementary material for: CAVER: a new tool to explore routes from protein clefts, pockets and cavities
Source: BMC Bioinformatics. 2006 Jun 22;7:316. doi: 10.1186/1471-2105-7-316 (PMC1539030; doi:10.1186/1471-2105-7-316)
Supplement: Additional File 1 — Source codes of CAVER. Additional file (gzipped tar archive caver_unix_v0.99.4.tar.gz) contains source codes of CAVER ver. 0.99.4 for UNIX platforms and pyMol plug-in. Instructions for the installation and updates are provided at web page . [file 1471-2105-7-316-S1.gz › caver_unix_v0.99.4/src/.deps/CMath.Po]

CMath.o CMath.o: CMath.cpp StdAfx.h CMath.h /usr/include/math.h \
  /usr/include/features.h /usr/include/sys/cdefs.h \
  /usr/include/gnu/stubs.h /usr/include/bits/huge_val.h \
  /usr/include/bits/huge_valf.h /usr/include/bits/huge_vall.h \
  /usr/include/bits/inf.h /usr/include/bits/nan.h \
  /usr/include/bits/mathdef.h /usr/include/bits/mathcalls.h \
  /usr/include/bits/mathinline.h

StdAfx.h:

CMath.h:

/usr/include/math.h:

/usr/include/features.h:

/usr/include/sys/cdefs.h:

/usr/include/gnu/stubs.h:

/usr/include/bits/huge_val.h:

/usr/include/bits/huge_valf.h:

/usr/include/bits/huge_vall.h:

/usr/include/bits/inf.h:

/usr/include/bits/nan.h:

/usr/include/bits/mathdef.h:

/usr/include/bits/mathcalls.h:

/usr/include/bits/mathinline.h:
