# Supplementary material for: CAVER: a new tool to explore routes from protein clefts, pockets and cavities
Source: BMC Bioinformatics. 2006 Jun 22;7:316. doi: 10.1186/1471-2105-7-316 (PMC1539030; doi:10.1186/1471-2105-7-316)
Supplement: Additional File 1 — Source codes of CAVER. Additional file (gzipped tar archive caver_unix_v0.99.4.tar.gz) contains source codes of CAVER ver. 0.99.4 for UNIX platforms and pyMol plug-in. Instructions for the installation and updates are provided at web page . [file 1471-2105-7-316-S1.gz › caver_unix_v0.99.4/src/.deps/CParams.Po]

CParams.o CParams.o: CParams.cpp StdAfx.h CParams.h /usr/include/stdio.h \
  /usr/include/features.h /usr/include/sys/cdefs.h \
  /usr/include/gnu/stubs.h \
  /usr/lib/gcc/i386-redhat-linux/3.4.4/include/stddef.h \
  /usr/include/bits/types.h /usr/include/bits/wordsize.h \
  /usr/include/bits/typesizes.h /usr/include/libio.h \
  /usr/include/_G_config.h /usr/include/wchar.h /usr/include/bits/wchar.h \
  /usr/include/gconv.h \
  /usr/lib/gcc/i386-redhat-linux/3.4.4/include/stdarg.h \
  /usr/include/bits/stdio_lim.h /usr/include/bits/sys_errlist.h \
  /usr/include/bits/stdio.h /usr/include/stdlib.h \
  /usr/include/bits/waitflags.h /usr/include/bits/waitstatus.h \
  /usr/include/endian.h /usr/include/bits/endian.h /usr/include/xlocale.h \
  /usr/include/sys/types.h /usr/include/time.h /usr/include/sys/select.h \
  /usr/include/bits/select.h /usr/include/bits/sigset.h \
  /usr/include/bits/time.h /usr/include/sys/sysmacros.h \
  /usr/include/bits/pthreadtypes.h /usr/include/bits/sched.h \
  /usr/include/alloca.h /usr/include/assert.h cav_io.h \
  /usr/include/string.h

StdAfx.h:

CParams.h:

/usr/include/stdio.h:

/usr/include/features.h:

/usr/include/sys/cdefs.h:

/usr/include/gnu/stubs.h:

/usr/lib/gcc/i386-redhat-linux/3.4.4/include/stddef.h:

/usr/include/bits/types.h:

/usr/include/bits/wordsize.h:

/usr/include/bits/typesizes.h:

/usr/include/libio.h:

/usr/include/_G_config.h:

/usr/include/wchar.h:

/usr/include/bits/wchar.h:

/usr/include/gconv.h:

/usr/lib/gcc/i386-redhat-linux/3.4.4/include/stdarg.h:

/usr/include/bits/stdio_lim.h:

/usr/include/bits/sys_errlist.h:

/usr/include/bits/stdio.h:

/usr/include/stdlib.h:

/usr/include/bits/waitflags.h:

/usr/include/bits/waitstatus.h:

/usr/include/endian.h:

/usr/include/bits/endian.h:

/usr/include/xlocale.h:

/usr/include/sys/types.h:

/usr/include/time.h:

/usr/include/sys/select.h:

/usr/include/bits/select.h:

/usr/include/bits/sigset.h:

/usr/include/bits/time.h:

/usr/include/sys/sysmacros.h:

/usr/include/bits/pthreadtypes.h:

/usr/include/bits/sched.h:

/usr/include/alloca.h:

/usr/include/assert.h:

cav_io.h:

/usr/include/string.h:
