# Supplementary material for: CAVER: a new tool to explore routes from protein clefts, pockets and cavities
Source: BMC Bioinformatics. 2006 Jun 22;7:316. doi: 10.1186/1471-2105-7-316 (PMC1539030; doi:10.1186/1471-2105-7-316)
Supplement: Additional File 1 — Source codes of CAVER. Additional file (gzipped tar archive caver_unix_v0.99.4.tar.gz) contains source codes of CAVER ver. 0.99.4 for UNIX platforms and pyMol plug-in. Instructions for the installation and updates are provided at web page . [file 1471-2105-7-316-S1.gz › caver_unix_v0.99.4/src/global.h]

#ifndef __GLOBAL_H
#define __GLOBAL_H

#pragma warning (disable:4786)

#define SYSTEMATICERROR 0.480295978

extern char reference_text[];
extern char reference_textpdb[];

//#define WEBVERSION
#ifdef WEBVERSION

 #define FMTRESULTPATH "/tmp/web/caver/tmp/path_%03d.pdb"
 #define FMTRESULTPATHPYMOL "/tmp/web/caver/tmp/path_%03d.py"
 #define FMTRESULTPATHVMD "/tmp/web/caver/tmp/path_%03d.vmd"
 #define FMTRESULTPATHVMDPDB "/tmp/web/caver/tmp/path_%03d_vmd.pdb"
 #define FMTRESULTPATHPLT "/tmp/web/caver/tmp/path_%03d.dat"

 #define QCONVEXCOMMAND "/tmp/web/caver/qconvex o Qt TO %s < %s"

 #define CONFIGFILE "/tmp/web/caver/tmp/config.dat"
 #define MOREACCURATEGRIDFILE "/tmp/web/caver/tmp/Res_accur.dat"
 #define TMPQHULLFILE "/tmp/web/caver/tmp/tmpqhull.dat"
 #define QHULLOUTPUTFILE "/tmp/web/caver/tmp/hull.tmp"
 #define DEFAULTRESULTFILE "/tmp/web/caver/tmp/result.dat"

#else
///////////////////////

 #define FMTRESULTPATH "path_%03d_%02d.pdb"
 #define FMTRESULTPATHPYMOL "path_%03d_%02d.py"
 #define FMTRESULTPATHVMD "path_%03d_%02d.vmd"
 #define FMTRESULTPATHVMDPDB "path_%03d_vmd_%02d.pdb"
 #define FMTRESULTPATHPLT "path_%03d_%02d.dat"

 #define QCONVEXCOMMAND "qconvex o Qt > \"%s\" < \"%s\""

 #define CONFIGFILE "config.dat"
 #define MOREACCURATEGRIDFILE "Res_accur.dat"
 #define TMPQHULLFILE "tmpqhull.dat"
 #define QHULLOUTPUTFILE "hull.tmp"
 #define DEFAULTRESULTFILE "result.dat"
 #define DEFAULTOUTPUTDIR "."

#endif

#endif
