# Supplementary material for: CAVER: a new tool to explore routes from protein clefts, pockets and cavities
Source: BMC Bioinformatics. 2006 Jun 22;7:316. doi: 10.1186/1471-2105-7-316 (PMC1539030; doi:10.1186/1471-2105-7-316)
Supplement: Additional File 1 — Source codes of CAVER. Additional file (gzipped tar archive caver_unix_v0.99.4.tar.gz) contains source codes of CAVER ver. 0.99.4 for UNIX platforms and pyMol plug-in. Instructions for the installation and updates are provided at web page . [file 1471-2105-7-316-S1.gz › caver_unix_v0.99.4/src/cdraw.cpp]

#include "StdAfx.h"
#include "cdraw.h"


void CDraw::FIGline (int _x1, int _y1, int _x2, int _y2, int _width,
		     int _linestyle, int _linecolor, int _leftar,
		     int _rightar)
{

  fprintf (FIGfout, "2 1 0 %d %d 7 50 -1 -1 0.000 0 0 -1 %d %d 2\n", _width,
	   _linecolor, _leftar, _rightar);
  if (_leftar)
    fprintf (FIGfout, "\t0 0 1.00 60.00 120.00\n");
  if (_rightar)
    fprintf (FIGfout, "\t0 0 1.00 60.00 120.00\n");
  fprintf (FIGfout, "\t%d %d %d %d\n", _x1, _y1, _x2, _y2);

}

void CDraw::FIGrectangle (int _x1, int _y1, int _x2, int _y2, int _width,
			  int _linestyle, int _linecolor, int _fillcolor,
			  int _fillpattern)
{

  fprintf (FIGfout, "2 2 0 %d %d %d 50 -1 %d 0.000 0 0 -1 0 0 5\n", _width,
	   _linecolor, _fillcolor, _fillpattern);
  fprintf (FIGfout, "\t%d %d %d %d %d %d %d %d %d %d\n", _x1, _y1, _x2, _y1,
	   _x2, _y2, _x1, _y2, _x1, _y1);

}
void CDraw::FIGcircle (int _x, int _y, int _radius, int _width,
		       int _linestyle, int _linecolor, int _fillcolor,
		       int _fillpattern)
{
  fprintf (FIGfout,
	   "1 3 0 %d %d %d 50 -1 %d 0.000 1 0.0000 %d %d %d %d %d %d %d %d\n",
	   _width, _linecolor, _fillcolor, _fillpattern, _x, _y, _radius,
	   _radius, _x, _y, _x + _radius, _y + _radius);

}

void CDraw::FIGheader ()
{
  fprintf (FIGfout, "#FIG 3.2\n");
  fprintf (FIGfout, "Landscape\n");
  fprintf (FIGfout, "Center\n");
  fprintf (FIGfout, "Inches\n");
  fprintf (FIGfout, "Letter\n");
  fprintf (FIGfout, "100.00\n");
  fprintf (FIGfout, "Single\n");
  fprintf (FIGfout, "-2\n");
  fprintf (FIGfout, "1200 2\n");

}

CDraw::CDraw ()
{
  Init ();
}

void CDraw::Init ()
{
  driver = NODRIVER;
  width = 1;
  leftar = 0;
  rightar = 0;
  linestyle = 0;
  linecolor = 0;
  fillcolor = WHITEF;
  fillpattern = -1;

}
CDraw::CDraw (const char *name, int _driver)
{
  Init ();
  openDraw (name, _driver);
}

CDraw::~CDraw ()
{
  if (driver)
    closeDraw ();
}

void CDraw::openDraw (const char *name, int _driver)
{
  switch (_driver) {
  case FIG:
    FIGfout = fopen (name, "w");
    FIGheader ();
    driver = _driver;
    break;
  }
}
void CDraw::closeDraw ()
{
  if (driver == FIG) {
    fclose (FIGfout);
  }
  driver = NODRIVER;
}

void CDraw::line (int x1, int y1, int x2, int y2)
{
  switch (driver) {
  case FIG:
    FIGline (x1, y1, x2, y2, width, linestyle, linecolor, leftar, rightar);
    break;
  }
};

void CDraw::rectangle (int x1, int y1, int x2, int y2)
{
  switch (driver) {
  case FIG:
    FIGrectangle (x1, y1, x2, y2, width, linestyle, linecolor, fillcolor,
		  fillpattern);
    break;
  }
};

void CDraw::circle (int x, int y, int rad)
{
  switch (driver) {
  case FIG:
    FIGcircle (x, y, rad, width, linestyle, linecolor, fillcolor,
	       fillpattern);
    break;
  }
};


void CDraw::text (char *text)
{
  switch (driver) {
  case FIG:
//     FIGtext(x, y, rad,width,linestyle,linecolor);
    break;
  }
}
