# Supplementary material for: CAVER: a new tool to explore routes from protein clefts, pockets and cavities
Source: BMC Bioinformatics. 2006 Jun 22;7:316. doi: 10.1186/1471-2105-7-316 (PMC1539030; doi:10.1186/1471-2105-7-316)
Supplement: Additional File 1 — Source codes of CAVER. Additional file (gzipped tar archive caver_unix_v0.99.4.tar.gz) contains source codes of CAVER ver. 0.99.4 for UNIX platforms and pyMol plug-in. Instructions for the installation and updates are provided at web page . [file 1471-2105-7-316-S1.gz › caver_unix_v0.99.4/src/CAtomgrid.cpp]

//
// File: CAtomgrid.cc
// Created by: User <Email>
// Created on: Sat Mar 19 08:46:38 2005
//
#include "StdAfx.h"
#include "CAtomgrid.h"

#define GIDX(i,j,k) (L*(L*(i)+(j))+(k))


CAtomgrid::CAtomgrid()
{
	grid=0; N=L=M=0;
}


CAtomgrid::~CAtomgrid()
{
	Delete();
}

void CAtomgrid::InitGrid(int _M,REAL _fRad, REAL _fSize )
{
  M = _M;
  L = 2*M+1;
  N = L*L*L;
  fRad = _fRad;
  fSize = _fSize;	
  grid = new REAL[N];
	
  for (int i = -M; i <= M; i++)
  for (int j = -M; j <= M; i++)
  for (int k = -M; k <= M; i++)
  {
	  REAL x,y,z;
	  
	  x=(REAL)(i + M) * fSize;
	  y=(REAL)(j + M) * fSize;
	  z=(REAL)(k + M) * fSize;
	  
	  grid[GIDX(i,j,k)] = sqrt(x*x+y*y+z*z)-fRad;
  }

	
}


void CAtomgrid::Delete()
{
	if (grid) { delete []grid; grid=0; N=L=M=0;}
}

void CAtomgrid::ConvertIndexToPosition(int i,int j,int k,REAL *x,REAL *y, REAL *z)
{
      *x = (REAL) i *fSize;
	  *y = (REAL) j *fSize;
	  *z = (REAL) k *fSize;
	
}

void CAtomgrid::ConvertPositionToIndex(int *i,int *j,int *k,REAL x,REAL y, REAL z)
{
  *i= (int)((x)/fSize+0.5);
  *j= (int)((y)/fSize+0.5);
  *k= (int)((z)/fSize+0.5);

}
