# Supplementary material for: CAVER: a new tool to explore routes from protein clefts, pockets and cavities
Source: BMC Bioinformatics. 2006 Jun 22;7:316. doi: 10.1186/1471-2105-7-316 (PMC1539030; doi:10.1186/1471-2105-7-316)
Supplement: Additional File 1 — Source codes of CAVER. Additional file (gzipped tar archive caver_unix_v0.99.4.tar.gz) contains source codes of CAVER ver. 0.99.4 for UNIX platforms and pyMol plug-in. Instructions for the installation and updates are provided at web page . [file 1471-2105-7-316-S1.gz › caver_unix_v0.99.4/src/oba.pdb]

REMARK 920   
REMARK 920  This file was generated by CAVER (http://viper.chemi.muni.cz/caver)
REMARK 920   
REMARK 920  Please cite the following reference when reporting the results using CAVER:
REMARK 920   
REMARK 920  Petøek M, Otyepka M, Baná¹ P, Koèa J and Damborský J
REMARK 920  New Tool to Explore Routes to Enzyme Active Sites;
REMARK 920  Program CAVER a Molecular Speleologist.
REMARK 920   
ATOM      0  X   TUN     0      47.652  40.233  36.254  1.71  0.00            
ATOM      1  X   TUN     0      47.652  41.033  36.254  1.57  0.00            
ATOM      2  X   TUN     0      48.452  41.033  36.254  2.03  0.00            
ATOM      3  X   TUN     0      48.452  41.833  36.254  2.30  0.00            
ATOM      4  X   TUN     0      48.452  41.833  37.054  2.18  0.00            
ATOM      5  X   TUN     0      49.252  41.833  37.054  2.30  0.00            
ATOM      6  X   TUN     0      49.252  41.833  37.854  2.73  0.00            
ATOM      7  X   TUN     0      49.252  41.833  38.654  2.26  0.00            
ATOM      8  X   TUN     0      50.052  41.833  38.654  2.65  0.00            
ATOM      9  X   TUN     0      50.052  41.833  39.454  2.32  0.00            
ATOM     10  X   TUN     0      50.852  41.833  39.454  2.25  0.00            
ATOM     11  X   TUN     0      51.652  41.833  39.454  2.18  0.00            
ATOM     12  X   TUN     0      51.652  41.833  40.254  1.92  0.00            
ATOM     13  X   TUN     0      52.452  41.833  40.254  1.70  0.00            
ATOM     14  X   TUN     0      53.252  41.833  40.254  1.37  0.00            
ATOM     15  X   TUN     0      53.252  41.833  41.054  1.60  0.00            
ATOM     16  X   TUN     0      54.052  41.833  41.054  1.59  0.00            
ATOM     17  X   TUN     0      54.052  41.833  41.854  1.59  0.00            
ATOM     18  X   TUN     0      54.052  41.833  42.654  1.55  0.00            
ATOM     19  X   TUN     0      54.052  41.833  43.454  1.63  0.00            
ATOM     20  X   TUN     0      54.052  41.833  44.254  1.73  0.00            
ATOM     21  X   TUN     0      54.852  41.833  44.254  2.01  0.00            
ATOM     22  X   TUN     0      54.852  41.833  45.054  2.02  0.00            
ATOM     23  X   TUN     0      54.852  41.833  45.854  2.23  0.00            
ATOM     24  X   TUN     0      54.852  41.833  46.654  2.18  0.00            
ATOM     25  X   TUN     0      55.652  41.833  46.654  2.16  0.00            
ATOM     26  X   TUN     0      55.652  41.833  47.454  2.05  0.00            
REMARK 920   
REMARK 920  This file was generated by CAVER (http://viper.chemi.muni.cz/caver)
REMARK 920   
REMARK 920  Please cite the following reference when reporting the results using CAVER:
REMARK 920   
REMARK 920  Petøek M, Otyepka M, Baná¹ P, Koèa J and Damborský J
REMARK 920  New Tool to Explore Routes to Enzyme Active Sites;
REMARK 920  Program CAVER a Molecular Speleologist.
REMARK 920   
ATOM      0  X   TUN     1      47.652  40.233  36.254  1.71  0.00            
ATOM      1  X   TUN     1      47.652  41.033  36.254  1.57  0.00            
ATOM      2  X   TUN     1      48.452  41.033  36.254  2.03  0.00            
ATOM      3  X   TUN     1      48.452  41.033  37.054  2.11  0.00            
ATOM      4  X   TUN     1      48.452  41.033  37.854  2.10  0.00            
ATOM      5  X   TUN     1      49.252  41.033  37.854  2.32  0.00            
ATOM      6  X   TUN     1      49.252  41.033  38.654  2.24  0.00            
ATOM      7  X   TUN     1      50.052  41.033  38.654  2.36  0.00            
ATOM      8  X   TUN     1      50.852  41.033  38.654  2.10  0.00            
ATOM      9  X   TUN     1      51.652  41.033  38.654  1.87  0.00            
ATOM     10  X   TUN     1      51.652  41.033  39.454  1.47  0.00            
ATOM     11  X   TUN     1      51.652  41.033  40.254  1.22  0.00            
ATOM     12  X   TUN     1      51.652  41.033  41.054  1.08  0.00            
ATOM     13  X   TUN     1      51.652  41.033  41.854  1.17  0.00            
ATOM     14  X   TUN     1      52.452  41.033  41.854  1.06  0.00            
ATOM     15  X   TUN     1      53.252  41.033  41.854  0.88  0.00            
ATOM     16  X   TUN     1      54.052  41.033  41.854  0.82  0.00            
ATOM     17  X   TUN     1      54.052  41.833  41.854  1.59  0.00            
ATOM     18  X   TUN     1      54.052  41.833  42.654  1.55  0.00            
ATOM     19  X   TUN     1      54.052  41.833  43.454  1.63  0.00            
ATOM     20  X   TUN     1      54.052  41.833  44.254  1.73  0.00            
ATOM     21  X   TUN     1      54.852  41.833  44.254  2.01  0.00            
ATOM     22  X   TUN     1      54.852  41.833  45.054  2.02  0.00            
ATOM     23  X   TUN     1      54.852  41.833  45.854  2.23  0.00            
ATOM     24  X   TUN     1      54.852  41.833  46.654  2.18  0.00            
ATOM     25  X   TUN     1      55.652  41.833  46.654  2.16  0.00            
ATOM     26  X   TUN     1      55.652  41.833  47.454  2.05  0.00            
