# Supplementary material for: CAVER: a new tool to explore routes from protein clefts, pockets and cavities
Source: BMC Bioinformatics. 2006 Jun 22;7:316. doi: 10.1186/1471-2105-7-316 (PMC1539030; doi:10.1186/1471-2105-7-316)
Supplement: Additional File 1 — Source codes of CAVER. Additional file (gzipped tar archive caver_unix_v0.99.4.tar.gz) contains source codes of CAVER ver. 0.99.4 for UNIX platforms and pyMol plug-in. Instructions for the installation and updates are provided at web page . [file 1471-2105-7-316-S1.gz › caver_unix_v0.99.4/caver.kdevelop]

<?xml version = '1.0'?>
<kdevelop>
  <general>
    <author>Martin Petrek</author>
    <email>petrek@bilbo.chemi.muni.cz</email>
    <version>0.99</version>
    <projectmanagement>KDevAutoProject</projectmanagement>
    <primarylanguage>C++</primarylanguage>
    <keywords>
      <keyword>C++</keyword>
      <keyword>Code</keyword>
    </keywords>
    <ignoreparts>
      <part>KDevCTags</part>
      <part>KDevsubversion</part>
      <part>KDevcopyto</part>
      <part>KDevClearCase</part>
      <part>KDevFileGroups</part>
      <part>CvsService</part>
      <part>KDevPerforce</part>
    </ignoreparts>
  </general>
  <kdevautoproject>
    <general>
      <activetarget>src/caver</activetarget>
      <useconfiguration>debug</useconfiguration>
    </general>
    <run>
      <mainprogram>src/caver</mainprogram>
      <terminal>true</terminal>
      <directoryradio>executable</directoryradio>
    </run>
    <configurations>
      <optimized>
        <builddir>optimized</builddir>
        <ccompiler>kdevgccoptions</ccompiler>
        <cxxcompiler>kdevgppoptions</cxxcompiler>
        <f77compiler>kdevg77options</f77compiler>
        <cxxflags>-O2 -g0</cxxflags>
      </optimized>
      <debug>
        <configargs>--enable-debug=full</configargs>
        <builddir>debug</builddir>
        <ccompiler>kdevgccoptions</ccompiler>
        <cxxcompiler>kdevgppoptions</cxxcompiler>
        <f77compiler>kdevg77options</f77compiler>
        <cxxflags>-O0 -g3</cxxflags>
      </debug>
    </configurations>
    <make>
      <envvars>
        <envvar value="1" name="WANT_AUTOCONF_2_5" />
        <envvar value="1" name="WANT_AUTOMAKE_1_6" />
      </envvars>
    </make>
  </kdevautoproject>
  <kdevdoctreeview>
    <ignoretocs>
      <toc>ada</toc>
      <toc>ada_bugs_gcc</toc>
      <toc>bash</toc>
      <toc>bash_bugs</toc>
      <toc>clanlib</toc>
      <toc>w3c-dom-level2-html</toc>
      <toc>fortran_bugs_gcc</toc>
      <toc>gnome1</toc>
      <toc>gnustep</toc>
      <toc>gtk</toc>
      <toc>gtk_bugs</toc>
      <toc>haskell</toc>
      <toc>haskell_bugs_ghc</toc>
      <toc>java_bugs_gcc</toc>
      <toc>java_bugs_sun</toc>
      <toc>kde2book</toc>
      <toc>opengl</toc>
      <toc>pascal_bugs_fp</toc>
      <toc>php</toc>
      <toc>php_bugs</toc>
      <toc>perl</toc>
      <toc>perl_bugs</toc>
      <toc>python</toc>
      <toc>python_bugs</toc>
      <toc>qt-kdev3</toc>
      <toc>ruby</toc>
      <toc>ruby_bugs</toc>
      <toc>sdl</toc>
      <toc>w3c-svg</toc>
      <toc>sw</toc>
      <toc>w3c-uaag10</toc>
      <toc>wxwidgets_bugs</toc>
    </ignoretocs>
    <ignoreqt_xml>
      <toc>Guide to the Qt Translation Tools</toc>
      <toc>Qt Assistant Manual</toc>
      <toc>Qt Designer Manual</toc>
      <toc>Qt Reference Documentation</toc>
      <toc>qmake User Guide</toc>
    </ignoreqt_xml>
    <ignoredoxygen>
      <toc>KDE Libraries (Doxygen)</toc>
    </ignoredoxygen>
  </kdevdoctreeview>
  <kdevfilecreate>
    <useglobaltypes>
      <type ext="cpp" />
      <type ext="h" />
    </useglobaltypes>
  </kdevfilecreate>
  <kdevfileview>
    <groups>
      <group pattern="*.h" name="Header files" />
      <group pattern="*.cpp" name="Source files" />
      <hidenonprojectfiles>false</hidenonprojectfiles>
      <hidenonlocation>false</hidenonlocation>
    </groups>
    <tree>
      <hidepatterns>*.o,*.lo,CVS</hidepatterns>
      <hidenonprojectfiles>false</hidenonprojectfiles>
    </tree>
  </kdevfileview>
  <kdevdocumentation>
    <projectdoc>
      <docsystem>Doxygen Documentation Collection</docsystem>
      <docurl>${APPNAMELC}.tag</docurl>
    </projectdoc>
  </kdevdocumentation>
  <substmap>
    <APPNAME>caver</APPNAME>
    <APPNAMELC>caver</APPNAMELC>
    <APPNAMEUC>CAVER</APPNAMEUC>
    <AUTHOR>Martin Petrek</AUTHOR>
    <EMAIL>petrek@bilbo.chemi.muni.cz</EMAIL>
    <LICENSE>GPL</LICENSE>
    <LICENSEFILE>COPYING</LICENSEFILE>
    <VERSION>0.99</VERSION>
    <dest>/home/petrek/Projects/caver/KDE/caver</dest>
  </substmap>
  <kdevcppsupport>
    <references/>
    <codecompletion>
      <includeGlobalFunctions>true</includeGlobalFunctions>
      <includeTypes>true</includeTypes>
      <includeEnums>true</includeEnums>
      <includeTypedefs>false</includeTypedefs>
      <automaticCodeCompletion>true</automaticCodeCompletion>
      <automaticArgumentsHint>true</automaticArgumentsHint>
      <automaticHeaderCompletion>true</automaticHeaderCompletion>
      <codeCompletionDelay>250</codeCompletionDelay>
      <argumentsHintDelay>400</argumentsHintDelay>
      <headerCompletionDelay>250</headerCompletionDelay>
    </codecompletion>
  </kdevcppsupport>
</kdevelop>
