# Supplementary material for: CAVER: a new tool to explore routes from protein clefts, pockets and cavities
Source: BMC Bioinformatics. 2006 Jun 22;7:316. doi: 10.1186/1471-2105-7-316 (PMC1539030; doi:10.1186/1471-2105-7-316)
Supplement: Additional File 1 — Source codes of CAVER. Additional file (gzipped tar archive caver_unix_v0.99.4.tar.gz) contains source codes of CAVER ver. 0.99.4 for UNIX platforms and pyMol plug-in. Instructions for the installation and updates are provided at web page . [file 1471-2105-7-316-S1.gz › caver_unix_v0.99.4/mkinstalldirs]

#! /bin/sh
# mkinstalldirs --- make directory hierarchy
# Author: Noah Friedman <friedman@prep.ai.mit.edu>
# Created: 1993-05-16
# Public domain

errstatus=0
dirmode=""

usage="\
Usage: mkinstalldirs [-h] [--help] [-m mode] dir ..."

# process command line arguments
while test $# -gt 0 ; do
  case $1 in
    -h | --help | --h*)         # -h for help
      echo "$usage" 1>&2
      exit 0
      ;;
    -m)                         # -m PERM arg
      shift
      test $# -eq 0 && { echo "$usage" 1>&2; exit 1; }
      dirmode=$1
      shift
      ;;
    --)                         # stop option processing
      shift
      break
      ;;
    -*)                         # unknown option
      echo "$usage" 1>&2
      exit 1
      ;;
    *)                          # first non-opt arg
      break
      ;;
  esac
done

for file
do
  if test -d "$file"; then
    shift
  else
    break
  fi
done

case $# in
  0) exit 0 ;;
esac

case $dirmode in
  '')
    if mkdir -p -- . 2>/dev/null; then
      echo "mkdir -p -- $*"
      exec mkdir -p -- "$@"
    fi
    ;;
  *)
    if mkdir -m "$dirmode" -p -- . 2>/dev/null; then
      echo "mkdir -m $dirmode -p -- $*"
      exec mkdir -m "$dirmode" -p -- "$@"
    fi
    ;;
esac

for file
do
  set fnord `echo ":$file" | sed -ne 's/^:\//#/;s/^://;s/\// /g;s/^#/\//;p'`
  shift

  pathcomp=
  for d
  do
    pathcomp="$pathcomp$d"
    case $pathcomp in
      -*) pathcomp=./$pathcomp ;;
    esac

    if test ! -d "$pathcomp"; then
      echo "mkdir $pathcomp"

      mkdir "$pathcomp" || lasterr=$?

      if test ! -d "$pathcomp"; then
  	errstatus=$lasterr
      else
  	if test ! -z "$dirmode"; then
	  echo "chmod $dirmode $pathcomp"
    	  lasterr=""
  	  chmod "$dirmode" "$pathcomp" || lasterr=$?

  	  if test ! -z "$lasterr"; then
  	    errstatus=$lasterr
  	  fi
  	fi
      fi
    fi

    pathcomp="$pathcomp/"
  done
done

exit $errstatus

# Local Variables:
# mode: shell-script
# sh-indentation: 2
# End:
# mkinstalldirs ends here
