# Supplementary material for: CAVER: a new tool to explore routes from protein clefts, pockets and cavities
Source: BMC Bioinformatics. 2006 Jun 22;7:316. doi: 10.1186/1471-2105-7-316 (PMC1539030; doi:10.1186/1471-2105-7-316)
Supplement: Additional File 1 — Source codes of CAVER. Additional file (gzipped tar archive caver_unix_v0.99.4.tar.gz) contains source codes of CAVER ver. 0.99.4 for UNIX platforms and pyMol plug-in. Instructions for the installation and updates are provided at web page . [file 1471-2105-7-316-S1.gz › caver_unix_v0.99.4/pymol-plugin/README]

~~~~~~~~~~~~~~~~~~~~~~~~~~~~~~~~~~~~~~~~~~~
 This is CAVER PYMOL plugin version 0.99.4
~~~~~~~~~~~~~~~~~~~~~~~~~~~~~~~~~~~~~~~~~~~


 * release 2006-04-20
 * platform: UNIX/LINUX

 * supported version of CAVER: 0.99.4
 * supported version of PYMOL: 0.98beta27 and higher
 
 * installation: 
   
     as root
 
     cp caver.py <PYMOLDIR>/modules/pmg_tk/startup/caver.py"

     where <PYMOLDIR> is usually  /usr/local/share/pymol
     
     
     
     
     
     
     
     
     
     
     
(C) Martin Petrek 2006
