# Supplementary material for: CAVER: a new tool to explore routes from protein clefts, pockets and cavities
Source: BMC Bioinformatics. 2006 Jun 22;7:316. doi: 10.1186/1471-2105-7-316 (PMC1539030; doi:10.1186/1471-2105-7-316)
Supplement: Additional File 1 — Source codes of CAVER. Additional file (gzipped tar archive caver_unix_v0.99.4.tar.gz) contains source codes of CAVER ver. 0.99.4 for UNIX platforms and pyMol plug-in. Instructions for the installation and updates are provided at web page . [file 1471-2105-7-316-S1.gz › caver_unix_v0.99.4/pymol-plugin/caver.py]

#!/usr/bin/env python

# CAVER Copyright Notice
# ============================
#

from __future__ import division
from __future__ import generators

import os,math
import Tkinter
from Tkinter import *
import Pmw
import distutils.spawn # used for find_executable
from pymol import cmd,selector
import sys
from pymol.cmd import _feedback,fb_module,fb_mask,is_list,_cmd
from pymol.cgo import *
from chempy.models import Indexed
from chempy import Bond, Atom

#
# Global config variables
#

CAVER_BINARY_LOCATION = "/usr/local/share/CAVER/bin/caver"


# Python backward-compatibility...
try:
    True
except:
    True = 1
try:
    False
except:
    False = 0
#
# Cheap hack for testing purposes
#
try:
    import pymol
    REAL_PYMOL = True
except ImportError:
    REAL_PYMOL = False
    class pymol:
        class cmd:
            def load(self,name,sel=''):
                pass
            def get_names(self):
                return ['mol1','mol2','map1','map2']
            def get_type(self,thing):
                if thing.startswith('mol'):
                    return 'object:molecule'
                else:
                    return 'object:map'
                f.close()
        cmd = cmd()
    pymol = pymol()

def __init__(self):
        self.menuBar.addmenuitem('Plugin', 'command',
                                 'Launch CAVER Tools',
                                 label='CAVER Tools...',
                                 command = lambda s=self: CAVERTools(s))
        

   

#defaults = {
#    "resolution" : 0.8,# ###
#    "residues" : '/a///GLU`78/OE1 /a///GLN`35/CD',
#    "startingpoint": ('47.96','40.28','36.54'),
#    "tmptrj": 'C:/CAVER/TMP/pymol-generated.trj',
#    "tmprad": 'C:/CAVER/TMP/pymol-generated.rad',
#    "tmptypes": 'C:/CAVER/TMP/pymol-generated.types',
#    "config": 'C:/CAVER/TMP/config.dat',
#    "outdir": 'C:/CAVER/TMP/',
#    "numtunnels": 3,
#    }

	       
defaults = {
    "resolution" : 0.8,# ###
    "residues" : '/a///GLU`78/OE1 /a///GLN`35/CD',
    "startingpoint": ('47.96','40.28','36.54'),
    "tmptrj": '/tmp/caver/pymol-generated.trj',
    "tmprad": '/tmp/caver/pymol-generated.rad',
    "tmptypes": '/tmp/caver/pymol-generated.types',
    "config": '/tmp/caver/config.dat',
    "outdir": '/tmp/caver',
    "numtunnels": 3,
    }
	       


class FileDialogButtonClassFactory:
    def get(fn,filter='*'):
        """This returns a FileDialogButton class that will
        call the specified function with the resulting file.
        """
        class FileDialogButton(Tkinter.Button):
            # This is just an ordinary button with special colors.

            def __init__(self, master=None, cnf={}, **kw):
                '''when we get a file, we call fn(filename)'''
                self.fn = fn
                self.__toggle = 0
                apply(Tkinter.Button.__init__, (self, master, cnf), kw)
                self.configure(command=self.set)
            def set(self):
                fd = PmwFileDialog(self.master,filter=filter)
                fd.title('Please choose a file')
                n=fd.askfilename()
                if n is not None:
                    self.fn(n)
        return FileDialogButton
    get = staticmethod(get)

        
class CAVERTools:

    def setBinaryLocation(self,value):
        self.binlocation.setvalue(value)
    def __init__(self,app):
        parent = app.root
        self.parent = parent
        
        # Create the dialog.
        self.dialog = Pmw.Dialog(parent,
                                 buttons = ('Show starting point','Run CAVER', 'Exit CAVER tools'),
                                 #defaultbutton = 'Run CAVER',
                                 title = 'PyMOL CAVER Tools',
                                 command = self.execute)
        self.dialog.withdraw()
        Pmw.setbusycursorattributes(self.dialog.component('hull'))

        w = Tkinter.Label(self.dialog.interior(),
                                text = 'PyMOL CAVER Tools\nMartin Petrek, 2005 viper.chemi.muni.cz/caver',
                                background = 'navy',
                                foreground = 'white',
                                #pady = 20,
                                )
        w.pack(expand = 1, fill = 'both', padx = 4, pady = 4)

        self.notebook = Pmw.NoteBook(self.dialog.interior())
        self.notebook.pack(fill='both',expand=1,padx=10,pady=10)
        
        def quickFileValidation(s):
            if s == '': return Pmw.PARTIAL
            elif os.path.isfile(s): return Pmw.OK
            elif os.path.exists(s): return Pmw.PARTIAL
            else: return Pmw.PARTIAL

        # Set up the Main page
        page = self.notebook.add('Main')
        group = Pmw.Group(page,tag_text='Main options')
	group.pack(fill = 'both', expand = 1, padx = 10, pady = 5)

        self.resol = Pmw.EntryField(group.interior(),
                                        labelpos='w',
                                        label_text='Grid resolution: ',
                                        value=str(defaults['resolution']),
                                        )
        
	self.selection = Pmw.EntryField(group.interior(),
                                        labelpos='w',
                                        label_text='Selection to use: ',
                                        value='(all)',
                                        )
        global CAVER_BINARY_LOCATION
        if CAVER_BINARY_LOCATION is None:
            if 'CAVER_BINARY' in os.environ:
                CAVER_BINARY_LOCATION = os.environ['CAVER_BINARY']
            else:
                CAVER_BINARY_LOCATION = distutils.spawn.find_executable('caver')
                if CAVER_BINARY_LOCATION is None:
                    CAVER_BINARY_LOCATION = ''

        self.binlocation = Pmw.EntryField(group.interior(),
                                     labelpos='w',
                                     label_pyclass = FileDialogButtonClassFactory.get(self.setBinaryLocation),
                                     validate = {'validator':quickFileValidation,},
                                     value = CAVER_BINARY_LOCATION,
                                     label_text = 'Caver binary location:')


        self.numbertunnels = Pmw.EntryField(group.interior(),
                                        labelpos='w',
                                        label_text='Number of tunnels: ',
                                        value=str(defaults['numtunnels']),
                                        )

        for entry in (self.resol,self.selection,self.binlocation,self.numbertunnels):
            entry.pack(fill='x',padx=4,pady=1) # vertical
        
	labframe = Tkinter.Frame(group.interior())
	labframe.pack(fill='x',padx=4,pady=2)

	label1 = Tkinter.Label(labframe,
	                      justify=LEFT,
                              text = "Starting point specification:",
			      )
	label1.pack(side='left')
	
        radiogroups = []
        self.var = Tkinter.IntVar()
        self.var.set(1)
        radioframe = Tkinter.Frame(group.interior())
	
        w = Pmw.Group(radioframe,
                tag_pyclass = Tkinter.Radiobutton,
                tag_text='Use average point from centers of given selections \n(e.g. /Molecule///GLY`37/N  /Molecule///PHE`151)',
                tag_value = 0,
                tag_variable = self.var)
        w.pack(fill = 'x', expand = 1, side='top')
        cw = Tkinter.Frame(w.interior())
        cw.pack(padx = 2, pady = 2, expand='yes', fill='both')
        radiogroups.append(w)
        self.selectionlist = Pmw.EntryField(w.interior(),
                                  labelpos='w',
                                  label_text='Selections List: ',
                                  value=defaults['residues'],
#                                  value='/DhlA/1EDE//TRP`175/CE2 /DhlA/1EDE//TRP`125/NE1',
                                  )
	
	self.selectionlist.pack(fill='x',padx=4,pady=1) # vertical
	     
        w = Pmw.Group(radioframe,
                tag_pyclass = Tkinter.Radiobutton,
                tag_text='Use X, Y, Z coordinates to specify starting point',
                tag_value = 1,
                tag_variable = self.var)
        w.pack(fill = 'x', expand = 1, side='top')
        cw = Tkinter.Frame(w.interior())
        cw.pack(padx = 2, pady = 2, expand='yes', fill='both')
        radiogroups.append(w)

	self.xlocvar=DoubleVar()
        self.xlocvar.set(float(defaults["startingpoint"][0]))
	self.ylocvar=DoubleVar()
        self.ylocvar.set(float(defaults["startingpoint"][1]))
	self.zlocvar=DoubleVar()
        self.zlocvar.set(float(defaults["startingpoint"][2]))

	self.xlocfr = Tkinter.Frame(w.interior())
	labX = Label(self.xlocfr,text="X:");
	self.xlocation = Entry(self.xlocfr,textvariable=self.xlocvar);
	self.scrX=Scrollbar(self.xlocfr,orient="horizontal",command=self.changeValueX)
	

        self.ylocfr = Tkinter.Frame(w.interior())
	labY = Label(self.ylocfr,text="Y:");
	self.ylocation = Entry(self.ylocfr,textvariable=self.ylocvar);
	self.scrY=Scrollbar(self.ylocfr,orient="horizontal",command=self.changeValueY)

        self.zlocfr = Tkinter.Frame(w.interior())
	labZ = Label(self.zlocfr,text="Z:");
	self.zlocation = Entry(self.zlocfr,textvariable=self.zlocvar);
	self.scrZ=Scrollbar(self.zlocfr,orient="horizontal",command=self.changeValueZ)

	labX.pack(side=LEFT)
	self.xlocation.pack(side=LEFT)
	self.scrX.pack(side=LEFT)
	self.xlocfr.pack(fill='x',padx=4,pady=1) # vertical
	labY.pack(side=LEFT)
	self.ylocation.pack(side=LEFT)
	self.scrY.pack(side=LEFT)
	self.ylocfr.pack(fill='x',padx=4,pady=1) # vertical
	labZ.pack(side=LEFT)
	self.zlocation.pack(side=LEFT)
	self.scrZ.pack(side=LEFT)
	self.zlocfr.pack(fill='x',padx=4,pady=1) # vertical


#        self.xlocation = Pmw.EntryField(w.interior(),
#                                 labelpos='w',
#                                  label_text='X: ',
#                                  value=defaults["startingpoint"][0],
#                                  )
#	self.scrX=Scrollbar(w.interior(),orient="horizontal",command=self.changeValueX)
#        self.ylocation = Pmw.EntryField(w.interior(),
#                                  labelpos='w',
#                                  label_text='Y: ',
#                                  value=defaults["startingpoint"][1],
#                                  )
#	self.scrY=Scrollbar(w.interior(),orient="horizontal",command=self.changeValueY)
#        self.zlocation = Pmw.EntryField(w.interior(),
#                                  labelpos='w',
#                                  label_text='Z: ',
#                                  value=defaults["startingpoint"][2],
#                                  )
#	self.scrZ=Scrollbar(w.interior(),orient="horizontal",command=self.changeValueZ)

#	for entry in (self.xlocation,self.scrX,self.ylocation,self.scrY,self.zlocation,self.scrZ):
#	     entry.pack(fill='x',padx=4,pady=1) # vertical
#	self.xlocation.pack(fill='x',padx=4,pady=0) # vertical
#	self.scrX.pack(fill='x',padx=4,pady=1) # vertical

	self.varremovewater = IntVar()
        self.removewaterbutton = Checkbutton(group.interior(), text="Remove water (HOH,WAT,H2O)", variable=self.varremovewater)
    
	
	radioframe.pack(padx = 6, pady = 6, expand='yes', fill='both')
        Pmw.aligngrouptags(radiogroups)

#        self.removewaterbutton.pack(padx = 6, pady = 6, expand='yes', fill='both')
        self.removewaterbutton.pack(side='left',expand='yes',padx = 6, pady = 6,fill='both')

# Temporary File Location card
        page = self.notebook.add('Temporary File Locations')
        group = Pmw.Group(page,tag_text='Locations')
        group.pack(fill = 'both', expand = 1, padx = 10, pady = 5)
        self.pymol_generated_trj_filename = Pmw.EntryField(group.interior(),
                                                           labelpos = 'w',
                                                           label_text = 'Temporary TRJ file: ',
                                                           value = str(defaults['tmptrj']),
                                                           )
        self.pymol_generated_trj_filename.pack(fill = 'x', padx = 20, pady = 10)
        
        self.pymol_generated_types_filename = Pmw.EntryField(group.interior(),
                                                           labelpos = 'w',
                                                           label_text = 'Temporary Types file: ',
                                                           value = str(defaults['tmptypes']),
                                                           )
        self.pymol_generated_types_filename.pack(fill = 'x', padx = 20, pady = 10)

        self.pymol_generated_radius_filename = Pmw.EntryField(group.interior(),
                                                          labelpos = 'w',
                                                          label_text = 'Temporary radius file: ',
                                                          value = str(defaults['tmprad']),
                                                          )
        self.pymol_generated_radius_filename.pack(fill = 'x', padx = 20, pady = 10)

        self.pymol_generated_config_filename = Pmw.EntryField(group.interior(),
                                                          labelpos = 'w',
                                                          label_text = 'Temporary Config file: ',
                                                          value = str(defaults['config']),
                                                          )
        self.pymol_generated_config_filename.pack(fill = 'x', padx = 20, pady = 10)

        self.pymol_outdir = Pmw.EntryField(group.interior(),
                                                          labelpos = 'w',
                                                          label_text = 'Output directory: ',
                                                          value = str(defaults['outdir']),
                                                          )
        self.pymol_outdir.pack(fill = 'x', padx = 20, pady = 10)


	
        # Create a couple of other empty pages
        page = self.notebook.add('About')
        group = Pmw.Group(page, tag_text='About PyMOL CAVER Tools')
        group.pack(fill = 'both', expand = 1, padx = 10, pady = 5)
	text = """
This plugin integrates PyMOL (http://pymol.org/) with CAVER (http://loschmidt.chemi.muni.cz/caver/).

It should be fairly self-explanatory.  In the simplest case,

1) Load a protein structure into PyMOL.
2) Select Residues or Atoms forming active place.
3) Start this plugin.
4) Make sure that the path to the CAVER binary is correct on the "CAVER Location" entry field.
5) Specify starting point by geometric center of selected atoms/residues
     (e.g. "/yourprotein///GLU`78/OE1  /yourprotein///GLN`35")
   You can also select residues by a hand first and use pymol''s generated name (e.g. "(sel01)"  ) 
6) Click "Show starting point" button. You should see small crisscross object in the PyMOL Viewer window.
7) Now you can switch to the choice "Use X, Y, Z coordinates to specify starting point" and you can state starting point
   more precisely by clicking arrows. You should move crisscross object in an empty space near active place in the molecule.
8) Click the "Run CAVER" button.
9) Wait some time.
10) See results.

11) If no tunnel was found, you can try to remove waters from the structure by checking the checkbox.

For any bug, please send a mail with description to the author.

Many thanks to
 - Warren DeLano for everything involving PyMOL
 - Michael Lerner <http://www.umich.edu/~mlerner/Pymol> for inspiration for Pymol Plugin design

Created by Martin Petrek <http://loschmidt.chemi.muni.cz/caver> petrek@chemi.muni.cz
LCC Group, NCBR Brno <http://ncbr.chemi.muni.cz/>"""

	lfre=Frame(group.interior())
	bar=Scrollbar(lfre,)
	ll=Text(lfre,yscrollcommand=bar.set,background="#ddddff",font="Times 12", width=50, height=15,)
	bar.config(command=ll.yview)

	ll.insert(END,text)
	ll.pack(side=LEFT,expand="no",fill="both")
	bar.pack(side=LEFT,expand="no",fill="y")
	lfre.pack(expand="no",fill="both")

        self.notebook.setnaturalsize()


        self.showAppModal()

    def showCrisscross(self):
	    startpoint=(float(self.xlocvar.get()),float(self.ylocvar.get()),float(self.zlocvar.get()))
            cmd.delete("crisscross")
	    self.crisscross(startpoint[0],startpoint[1],startpoint[2],0.5,"crisscross")
	
    def changeValueX(self,a):
	    val=float(self.xlocvar.get())+float(a)*0.2
	    self.xlocvar.set(val)
	    self.showCrisscross()
    def changeValueY(self,a):
	    val=float(self.ylocvar.get())+float(a)*0.2
	    self.ylocvar.set(val)
            self.showCrisscross()
    def changeValueZ(self,a):
	    val=float(self.zlocvar.get())+float(a)*0.2
	    self.zlocvar.set(val)
            self.showCrisscross()

         
    def showAppModal(self):
        #self.dialog.activate(geometry = 'centerscreenalways', globalMode = 'nograb')
        self.dialog.show()
        #self.dialog.activate(geometry = 'centerscreenalways')
	
    def computecenter1(self,selection="(all)"):
	sel=cmd.get_model(selection)
	centx=0
	centy=0
	centz=0
	cnt=len(sel.atom)
	for a in sel.atom:
		centx+=a.coord[0]
		centy+=a.coord[1]
		centz+=a.coord[2]
	centx/=cnt
	centy/=cnt
	centz/=cnt
#	fmttext="%lf\t%lf\t%lf\n" % (centx,centy,centz)
	print centx,centy,centz
    
    def computecenter(self,selection="(all)"):
	
	gcentx=0
	gcenty=0
	gcentz=0
	gcnt=0
	for selstr in selection.split():
		sel=cmd.get_model(selstr)
		
		centx=0
		centy=0
		centz=0
		cnt=len(sel.atom)
		for a in sel.atom:
			centx+=a.coord[0]
			centy+=a.coord[1]
			centz+=a.coord[2]
		centx/=cnt
		centy/=cnt
		centz/=cnt
	#	fmttext="%lf\t%lf\t%lf\n" % (centx,centy,centz)
#		print centx,centy,centz
		gcentx+=centx
		gcenty+=centy
		gcentz+=centz
		gcnt+=1
	
	gcentx/=gcnt
	gcenty/=gcnt
	gcentz/=gcnt
	return (gcentx,gcenty,gcentz)
	
    def prepareinput(self,selection='(all)',startpoint='(0,0,0)'):
	
	sel=cmd.get_model(selection)
	if self.varremovewater.get():
	    sel=self.removewater(sel)
	
	cnt=0
	for a in sel.atom:
		cnt+=1
	
	icnt=0
	f = open(self.pymol_generated_trj_filename.getvalue(), "w")
	f.write("pythongeneratedtrajectory with %d atoms\n" % cnt)
	
	
	for a in sel.atom:
		x=a.coord[0]
		y=a.coord[1]
		z=a.coord[2]
		
		f.write("%8.3lf" % x)
		if icnt==10:
			f.write("\n")
			icnt=0
		
		f.write("%8.3lf" % y)
		icnt+=1
		if icnt==10:
			f.write("\n")
			icnt=0
		
		f.write("%8.3lf" % z)
		icnt+=1
		if icnt==10:
			f.write("\n")
			icnt=0
			
	f.close()

	f = open(self.pymol_generated_types_filename.getvalue(), "w")
	f.write("%d\n" % cnt)
	icnt=1
	for a in sel.atom:
		x=a.coord[0]
		name=a.name
		rad=a.vdw
		f.write("%d_%s\n" % (icnt,name))
		icnt+=1
	f.close()
			
	f = open(self.pymol_generated_radius_filename.getvalue(), "w")
	icnt=1
	for a in sel.atom:
		x=a.coord[0]
		name=a.name
		rad=a.vdw
		f.write("%d_%s\t%lf\n" % (icnt,name,rad))
		icnt+=1
	f.close()
	
	f = open(self.pymol_generated_config_filename.getvalue(), "w")
	f.write("%lf\n" % float(self.resol.getvalue()))
	f.write("%s\n" % self.pymol_generated_radius_filename.getvalue())
	f.write("%s\n" % self.pymol_generated_types_filename.getvalue())
	f.write("%s\n" % self.pymol_generated_trj_filename.getvalue())
	f.write("1 1 0 0\n")
	f.write("2 %f %f %f\n" % startpoint)
	f.write("4\n")
	f.close()


    def removewater(self,selection='(all)'):
	seloutwater = Indexed()
	for a in selection.atom:
		if (a.resn!="HOH") and (a.resn!="H2O") and (a.resn!="WAT"):
			seloutwater.atom.append(a)
	return seloutwater
	   		
    def exportvdw(self,selection='(all)'):
	
	sel=cmd.get_model(selection)
	ext=cmd.get_extent(selection)
	mincorner=ext[0]
	maxcorner=ext[1]
	
	cnt=0
	f = open("vystup.dat", "w")
#	f.write("%lf\t%lf\t%lf\t%lf\t%lf\t%lf\n" % (mincorner[0],mincorner[1],mincorner[2],maxcorner[0],maxcorner[1],maxcorner[2]))
	f.write("%d\n" % len(sel.atom))
	for a in sel.atom:
		x=a.coord[0]
		y=a.coord[1]
		z=a.coord[2]
		rad=a.vdw
		name=a.name
		text="%s\t%lf\t%lf\t%lf\t%lf\n" % (name,x,y,z,rad)
		f.write(text)
		cnt+=1

	f.close()

    def deleteFileIfExist(self,path):
    
	if os.access(path,os.F_OK):
	    os.remove(path)
    
    def deleteTemporaryFiles(self):
        self.deleteFileIfExist(self.pymol_generated_trj_filename.getvalue())
	self.deleteFileIfExist(self.pymol_generated_types_filename.getvalue())
	self.deleteFileIfExist(self.pymol_generated_radius_filename.getvalue())
	self.deleteFileIfExist(self.pymol_generated_config_filename.getvalue())
        
	pass
    
    
    
    	
    def execute(self, result):
        if result == 'Show starting point':
	    choice=int(self.var.get())
	    
	    if (choice==0):
            	startpoint=self.computecenter(self.selectionlist.getvalue())
	        self.xlocvar.set(startpoint[0])
	        self.ylocvar.set(startpoint[1])
	        self.zlocvar.set(startpoint[2])
		self.var.set(1)
	    else:
	    	if (choice==1):
		    startpoint=(float(self.xlocvar.get()),float(self.ylocvar.get()),float(self.zlocvar.get()))

            cmd.delete("crisscross")

	    self.crisscross(startpoint[0],startpoint[1],startpoint[2],0.5,"crisscross")

	    return

	if result == 'Run CAVER':
            
	    if self.checkInput(False)==False: 
	        return
	    
#	    self.exportvdw(self.selection.getvalue())
	    choice=int(self.var.get())
	    
	    if (choice==0):
            	startpoint=self.computecenter(self.selectionlist.getvalue())
	    else:
	    	if (choice==1):
#                    startpoint=self.computecenter(self.selectionlist.getvalue())
#		else:
		    startpoint=(float(self.xlocvar.get()),float(self.ylocvar.get()),float(self.zlocvar.get()))
		
	
	    print "Starting point of Caver: %f %f %f\n" % startpoint
            cmd.delete("crisscross")
	    self.crisscross(startpoint[0],startpoint[1],startpoint[2],0.5,"crisscross")
	    
            self.deleteTemporaryFiles()
	    
	    outdir=self.pymol_outdir.getvalue()
	    

            cmd.delete("tunnel")
	    for i in range(0,int(self.numbertunnels.getvalue())):
		pathpy=os.path.join(outdir,"path_001_%02d.py" % i)
		pathpdb=os.path.join(outdir,"path_001_%02d.pdb" % i)
	        self.deleteFileIfExist(pathpy)
	        self.deleteFileIfExist(pathpdb)
		cmd.delete("path_001_%02d" % i)

#Now, prepare files for CAVER
	    self.prepareinput(self.selection.getvalue(),startpoint)

	    command = '%s -e -x -i "%s" -d "%s" --tun %s' % (self.binlocation.getvalue(),self.pymol_generated_config_filename.getvalue(),self.pymol_outdir.getvalue(),self.numbertunnels.getvalue());
	    print command
	  
            os.system(command)
   
	    view = cmd.get_view()
	    for i in range(0,int(self.numbertunnels.getvalue())):
		pathpy=os.path.join(outdir,"path_001_%02d.py" % i)
		pathpdb=os.path.join(outdir,"path_001_%02d.pdb" % i)
#		print pathpy,pathpdb
		
                if os.access(pathpy,os.F_OK):
		  execfile(pathpy)
		  if os.access(pathpdb,os.F_OK):
		      cmd.load(pathpdb)
		      cmd.show("spheres","path_001_%02d" % i)
		    
                else:
 		  print "Error: Tunnel number %d wasn't found by CAVER." %i 
#                  error_dialog = Pmw.MessageDialog(self.parent,title = 'Error',
#                  message_text = 'Caver didn\'t found way out. \nPossibly due to bad starting point.',)
#                  junk = error_dialog.activate()

	    cmd.set_view(view)

	    pass
#	    self.deleteTemporaryFiles()
	else:
            #
            # Doing it this way takes care of clicking on the x in the top of the
            # window, which as result set to None.
            #
            if __name__ == '__main__':
                #
                # dies with traceback, but who cares
                #
                self.parent.destroy()
            else:
                #self.dialog.deactivate(result)
                global CAVER_BINARY_LOCATION
                CAVER_BINARY_LOCATION = self.binlocation.getvalue()
                self.dialog.withdraw()
    def TestProgram(self,cmd):

	f1 = os.popen(cmd, 'r');
	content=f1.read()
	status = f1.close()

	if status is None:
	   return (content,0)
	else: 
	   return ("",1)

    def box(self,x1,y1,z1,x2,y2,z2,name="box"):

		obj = [
		BEGIN, LINE_STRIP,
		VERTEX, float(x1), float(y1), float(z1),
		VERTEX, float(x2), float(y1), float(z1),
		VERTEX, float(x2), float(y2), float(z1),
		VERTEX, float(x1), float(y2), float(z1),	
		VERTEX, float(x1), float(y1), float(z1),
		END,

		BEGIN, LINE_STRIP,
		VERTEX, float(x1), float(y1), float(z2),
		VERTEX, float(x2), float(y1), float(z2),
		VERTEX, float(x2), float(y2), float(z2),
		VERTEX, float(x1), float(y2), float(z2),	
		VERTEX, float(x1), float(y1), float(z2),
		END,
	
		BEGIN, LINES,
		VERTEX, float(x1), float(y1), float(z1),
		VERTEX, float(x1), float(y1), float(z2),
		END,

		BEGIN, LINES,
		VERTEX, float(x2), float(y1), float(z1),
		VERTEX, float(x2), float(y1), float(z2),
		END,

		BEGIN, LINES,
		VERTEX, float(x1), float(y2), float(z1),
		VERTEX, float(x1), float(y2), float(z2),
		END,

		BEGIN, LINES,
		VERTEX, float(x2), float(y2), float(z1),
		VERTEX, float(x2), float(y2), float(z2),
		END

		]
	
		cmd.load_cgo(obj,name)
		
    def crisscross(self,x,y,z,d,name="crisscross"):

		obj = [
		LINEWIDTH, 3,
		
		BEGIN, LINE_STRIP,
		VERTEX, float(x-d), float(y), float(z),
		VERTEX, float(x+d), float(y), float(z),
		END,

		BEGIN, LINE_STRIP,
		VERTEX, float(x), float(y-d), float(z),
		VERTEX, float(x), float(y+d), float(z),
		END,

		BEGIN, LINE_STRIP,
		VERTEX, float(x), float(y), float(z-d),
		VERTEX, float(x), float(y), float(z+d),
		END

		]
		view = cmd.get_view()
		cmd.load_cgo(obj,name)
		cmd.set_view(view)
            
    def checkInput(self,silent=False):
        """If silent is True, we'll just return a True/False value
        """
        if not silent:
            def show_error(message):
                error_dialog = Pmw.MessageDialog(self.parent,
                                                 title = 'Error',
                                                 message_text = message,
                                                 )
                junk = error_dialog.activate()
        else:
            def show_error(message):
                pass
            
        #
        # First, check to make sure we have valid locations for CAVER and psize
        #
        if not self.binlocation.valid():
            show_error('Please set the CAVER binary location')
            return False

        #
        # Now check if 'qconvex' can by run from CAVER as system('qconvex < ... > ...')
        #
        (res,err) = self.TestProgram("qconvex")
	if err:
		show_error('Can\'t run qconvex (needed by CAVER). Please, add qconvex in your PATH variable.')
		return False
        #
        # Now check the temporary filenames
        #
	
	
        if not self.pymol_generated_trj_filename.getvalue():
            show_error('Please choose a name for the PyMOL\ngenerated trajectory file')
            return False
        if not self.pymol_generated_types_filename.getvalue():
            show_error('Please choose a name for the PyMOL\ngenerated atom type file')
            return False
        if not self.pymol_generated_radius_filename.getvalue():
            show_error('Please choose a name for the PyMOL\ngenerated radius file')
            return False
        if not self.pymol_generated_config_filename.getvalue():
            show_error('Please choose a name for the PyMOL\ngenerated config file')
            return False
        
        

        return True
        
        

#
# The classes PmwFileDialog and PmwExistingFileDialog and the _errorpop function
# are taken from the Pmw contrib directory.  The attribution given in that file
# is:
################################################################################
# Filename dialogs using Pmw
#
# (C) Rob W.W. Hooft, Nonius BV, 1998
#
# Modifications:
#
# J. Willem M. Nissink, Cambridge Crystallographic Data Centre, 8/2002
#    Added optional information pane at top of dialog; if option
#    'info' is specified, the text given will be shown (in blue).
#    Modified example to show both file and directory-type dialog
#
# No Guarantees. Distribute Freely. 
# Please send bug-fixes/patches/features to <r.hooft@euromail.com>
#
################################################################################
import os,fnmatch,time
import Tkinter,Pmw
#Pmw.setversion("0.8.5")

def _errorpop(master,text):
    d=Pmw.MessageDialog(master,
                        title="Error", 
                        message_text=text,
                        buttons=("OK",))
    d.component('message').pack(ipadx=15,ipady=15)
    d.activate()
    d.destroy()
    
class PmwFileDialog(Pmw.Dialog):
    """File Dialog using Pmw"""
    def __init__(self, parent = None, **kw):
	# Define the megawidget options.
	optiondefs = (
	    ('filter',    '*',              self.newfilter),
	    ('directory', os.getcwd(),      self.newdir),
	    ('filename',  '',               self.newfilename),
	    ('historylen',10,               None),
	    ('command',   None,             None),
            ('info',      None,             None),
	    )
	self.defineoptions(kw, optiondefs)
        # Initialise base class (after defining options).
	Pmw.Dialog.__init__(self, parent)

	self.withdraw()

        # Create the components.
	interior = self.interior()

        if self['info'] is not None:
            rowoffset=1
            dn = self.infotxt()
            dn.grid(row=0,column=0,columnspan=2,padx=3,pady=3)
        else:
            rowoffset=0

	dn = self.mkdn()
	dn.grid(row=0+rowoffset,column=0,columnspan=2,padx=3,pady=3)
	del dn

	# Create the directory list component.
	dnb = self.mkdnb()
	dnb.grid(row=1+rowoffset,column=0,sticky='news',padx=3,pady=3)
	del dnb

	# Create the filename list component.
	fnb = self.mkfnb()
	fnb.grid(row=1+rowoffset,column=1,sticky='news',padx=3,pady=3)
	del fnb

	# Create the filter entry
	ft = self.mkft()
	ft.grid(row=2+rowoffset,column=0,columnspan=2,padx=3,pady=3)
	del ft

	# Create the filename entry
	fn = self.mkfn()
	fn.grid(row=3+rowoffset,column=0,columnspan=2,padx=3,pady=3)
	fn.bind('<Return>',self.okbutton)
	del fn

	# Buttonbox already exists
	bb=self.component('buttonbox')
	bb.add('OK',command=self.okbutton)
	bb.add('Cancel',command=self.cancelbutton)
	del bb

	Pmw.alignlabels([self.component('filename'),
			 self.component('filter'),
			 self.component('dirname')])

    def infotxt(self):
        """ Make information block component at the top """
        return self.createcomponent(
                'infobox',
                (), None,
                Tkinter.Label, (self.interior(),),
                width=51,
                relief='groove',
                foreground='darkblue',
                justify='left',
                text=self['info']
            )

    def mkdn(self):
        """Make directory name component"""
        return self.createcomponent(
	    'dirname',
	    (), None,
	    Pmw.ComboBox, (self.interior(),),
	    entryfield_value=self['directory'],
	    entryfield_entry_width=40,
            entryfield_validate=self.dirvalidate,
	    selectioncommand=self.setdir,
	    labelpos='w',
	    label_text='Directory:')

    def mkdnb(self):
        """Make directory name box"""
        return self.createcomponent(
	    'dirnamebox',
	    (), None,
	    Pmw.ScrolledListBox, (self.interior(),),
	    label_text='directories',
	    labelpos='n',
	    hscrollmode='none',
	    dblclickcommand=self.selectdir)

    def mkft(self):
        """Make filter"""
        return self.createcomponent(
	    'filter',
	    (), None,
	    Pmw.ComboBox, (self.interior(),),
	    entryfield_value=self['filter'],
	    entryfield_entry_width=40,
	    selectioncommand=self.setfilter,
	    labelpos='w',
	    label_text='Filter:')

    def mkfnb(self):
        """Make filename list box"""
        return self.createcomponent(
	    'filenamebox',
	    (), None,
	    Pmw.ScrolledListBox, (self.interior(),),
	    label_text='files',
	    labelpos='n',
	    hscrollmode='none',
	    selectioncommand=self.singleselectfile,
	    dblclickcommand=self.selectfile)

    def mkfn(self):
        """Make file name entry"""
        return self.createcomponent(
	    'filename',
	    (), None,
	    Pmw.ComboBox, (self.interior(),),
	    entryfield_value=self['filename'],
	    entryfield_entry_width=40,
            entryfield_validate=self.filevalidate,
	    selectioncommand=self.setfilename,
	    labelpos='w',
	    label_text='Filename:')
    
    def dirvalidate(self,string):
        if os.path.isdir(string):
            return Pmw.OK
        else:
            return Pmw.PARTIAL
        
    def filevalidate(self,string):
        if string=='':
            return Pmw.PARTIAL
        elif os.path.isfile(string):
            return Pmw.OK
        elif os.path.exists(string):
            return Pmw.PARTIAL
        else:
            return Pmw.OK
        
    def okbutton(self):
	"""OK action: user thinks he has input valid data and wants to
           proceed. This is also called by <Return> in the filename entry"""
	fn=self.component('filename').get()
	self.setfilename(fn)
	if self.validate(fn):
	    self.canceled=0
	    self.deactivate()

    def cancelbutton(self):
	"""Cancel the operation"""
	self.canceled=1
	self.deactivate()

    def tidy(self,w,v):
	"""Insert text v into the entry and at the top of the list of 
           the combobox w, remove duplicates"""
	if not v:
	    return
	entry=w.component('entry')
	entry.delete(0,'end')
	entry.insert(0,v)
	list=w.component('scrolledlist')
	list.insert(0,v)
	index=1
	while index<list.index('end'):
	    k=list.get(index)
	    if k==v or index>self['historylen']:
		list.delete(index)
	    else:
		index=index+1
        w.checkentry()

    def setfilename(self,value):
	if not value:
	    return
	value=os.path.join(self['directory'],value)
	dir,fil=os.path.split(value)
	self.configure(directory=dir,filename=value)
        
	c=self['command']
	if callable(c):
	    c()

    def newfilename(self):
	"""Make sure a newly set filename makes it into the combobox list"""
	self.tidy(self.component('filename'),self['filename'])
	
    def setfilter(self,value):
	self.configure(filter=value)

    def newfilter(self):
	"""Make sure a newly set filter makes it into the combobox list"""
	self.tidy(self.component('filter'),self['filter'])
	self.fillit()

    def setdir(self,value):
	self.configure(directory=value)

    def newdir(self):
	"""Make sure a newly set dirname makes it into the combobox list"""
	self.tidy(self.component('dirname'),self['directory'])
	self.fillit()

    def singleselectfile(self):
	"""Single click in file listbox. Move file to "filename" combobox"""
	cs=self.component('filenamebox').curselection()
	if cs!=():
	    value=self.component('filenamebox').get(cs)
            self.setfilename(value)

    def selectfile(self):
	"""Take the selected file from the filename, normalize it, and OK"""
        self.singleselectfile()
	value=self.component('filename').get()
        self.setfilename(value)
        if value:
	    self.okbutton()

    def selectdir(self):
	"""Take selected directory from the dirnamebox into the dirname"""
	cs=self.component('dirnamebox').curselection()
	if cs!=():
	    value=self.component('dirnamebox').get(cs)
	    dir=self['directory']
	    if not dir:
		dir=os.getcwd()
	    if value:
		if value=='..':
		    dir=os.path.split(dir)[0]
		else:
		    dir=os.path.join(dir,value)
	    self.configure(directory=dir)
	    self.fillit()

    def askfilename(self,directory=None,filter=None):
	"""The actual client function. Activates the dialog, and
	   returns only after a valid filename has been entered 
           (return value is that filename) or when canceled (return 
           value is None)"""
	if directory!=None:
	    self.configure(directory=directory)
	if filter!=None:
	    self.configure(filter=filter)
	self.fillit()
        self.canceled=1 # Needed for when user kills dialog window
	self.activate()
	if self.canceled:
	    return None
	else:
	    return self.component('filename').get()

    lastdir=""
    lastfilter=None
    lasttime=0
    def fillit(self):
	"""Get the directory list and show it in the two listboxes"""
        # Do not run unnecesarily
        if self.lastdir==self['directory'] and self.lastfilter==self['filter'] and self.lasttime>os.stat(self.lastdir)[8]:
            return
        self.lastdir=self['directory']
        self.lastfilter=self['filter']
        self.lasttime=time.time()
	dir=self['directory']
	if not dir:
	    dir=os.getcwd()
	dirs=['..']
	files=[]
        try:
            fl=os.listdir(dir)
            fl.sort()
        except os.error,arg:
            if arg[0] in (2,20):
                return
            raise
	for f in fl:
	    if os.path.isdir(os.path.join(dir,f)):
		dirs.append(f)
	    else:
		filter=self['filter']
		if not filter:
		    filter='*'
		if fnmatch.fnmatch(f,filter):
		    files.append(f)
	self.component('filenamebox').setlist(files)
	self.component('dirnamebox').setlist(dirs)
    
    def validate(self,filename):
	"""Validation function. Should return 1 if the filename is valid, 
           0 if invalid. May pop up dialogs to tell user why. Especially 
           suited to subclasses: i.e. only return 1 if the file does/doesn't 
           exist"""
	return 1

class PmwExistingFileDialog(PmwFileDialog):
    def filevalidate(self,string):
        if os.path.isfile(string):
            return Pmw.OK
        else:
            return Pmw.PARTIAL
        
    def validate(self,filename):
        if os.path.isfile(filename):
            return 1
        elif os.path.exists(filename):
            _errorpop(self.interior(),"This is not a plain file")
            return 0
        else:
            _errorpop(self.interior(),"Please select an existing file")
            return 0


# Create demo in root window for testing.
if __name__ == '__main__':
    class App:
        def my_show(self,*args,**kwargs):
            pass
    app = App()
    app.root = Tkinter.Tk()
    Pmw.initialise(app.root)
    app.root.title('Some Title')
    
    widget = CAVERTools(app)
    exitButton = Tkinter.Button(app.root, text = 'Exit', command = app.root.destroy)
    exitButton.pack()
    app.root.mainloop()
