# Supplementary material for: CAVER: a new tool to explore routes from protein clefts, pockets and cavities
Source: BMC Bioinformatics. 2006 Jun 22;7:316. doi: 10.1186/1471-2105-7-316 (PMC1539030; doi:10.1186/1471-2105-7-316)
Supplement: Additional File 1 — Source codes of CAVER. Additional file (gzipped tar archive caver_unix_v0.99.4.tar.gz) contains source codes of CAVER ver. 0.99.4 for UNIX platforms and pyMol plug-in. Instructions for the installation and updates are provided at web page . [file 1471-2105-7-316-S1.gz › caver_unix_v0.99.4/install-sh]

#!/bin/sh
#
# install - install a program, script, or datafile
# This comes from X11R5 (mit/util/scripts/install.sh).
#
# Copyright 1991 by the Massachusetts Institute of Technology
#
# Permission to use, copy, modify, distribute, and sell this software and its
# documentation for any purpose is hereby granted without fee, provided that
# the above copyright notice appear in all copies and that both that
# copyright notice and this permission notice appear in supporting
# documentation, and that the name of M.I.T. not be used in advertising or
# publicity pertaining to distribution of the software without specific,
# written prior permission.  M.I.T. makes no representations about the
# suitability of this software for any purpose.  It is provided "as is"
# without express or implied warranty.
#
# Calling this script install-sh is preferred over install.sh, to prevent
# `make' implicit rules from creating a file called install from it
# when there is no Makefile.
#
# This script is compatible with the BSD install script, but was written
# from scratch.  It can only install one file at a time, a restriction
# shared with many OS's install programs.


# set DOITPROG to echo to test this script

# Don't use :- since 4.3BSD and earlier shells don't like it.
doit="${DOITPROG-}"


# put in absolute paths if you don't have them in your path; or use env. vars.

mvprog="${MVPROG-mv}"
cpprog="${CPPROG-cp}"
chmodprog="${CHMODPROG-chmod}"
chownprog="${CHOWNPROG-chown}"
chgrpprog="${CHGRPPROG-chgrp}"
stripprog="${STRIPPROG-strip}"
rmprog="${RMPROG-rm}"
mkdirprog="${MKDIRPROG-mkdir}"

transformbasename=""
transform_arg=""
instcmd="$mvprog"
chmodcmd="$chmodprog 0755"
chowncmd=""
chgrpcmd=""
stripcmd=""
rmcmd="$rmprog -f"
mvcmd="$mvprog"
src=""
dst=""
dir_arg=""

while [ x"$1" != x ]; do
    case $1 in
	-c) instcmd=$cpprog
	    shift
	    continue;;

	-d) dir_arg=true
	    shift
	    continue;;

	-m) chmodcmd="$chmodprog $2"
	    shift
	    shift
	    continue;;

	-o) chowncmd="$chownprog $2"
	    shift
	    shift
	    continue;;

	-g) chgrpcmd="$chgrpprog $2"
	    shift
	    shift
	    continue;;

	-s) stripcmd=$stripprog
	    shift
	    continue;;

	-t=*) transformarg=`echo $1 | sed 's/-t=//'`
	    shift
	    continue;;

	-b=*) transformbasename=`echo $1 | sed 's/-b=//'`
	    shift
	    continue;;

	*)  if [ x"$src" = x ]
	    then
		src=$1
	    else
		# this colon is to work around a 386BSD /bin/sh bug
		:
		dst=$1
	    fi
	    shift
	    continue;;
    esac
done

if [ x"$src" = x ]
then
	echo "$0: no input file specified" >&2
	exit 1
else
	:
fi

if [ x"$dir_arg" != x ]; then
	dst=$src
	src=""

	if [ -d "$dst" ]; then
		instcmd=:
		chmodcmd=""
	else
		instcmd=$mkdirprog
	fi
else

# Waiting for this to be detected by the "$instcmd $src $dsttmp" command
# might cause directories to be created, which would be especially bad
# if $src (and thus $dsttmp) contains '*'.

	if [ -f "$src" ] || [ -d "$src" ]
	then
		:
	else
		echo "$0: $src does not exist" >&2
		exit 1
	fi

	if [ x"$dst" = x ]
	then
		echo "$0: no destination specified" >&2
		exit 1
	else
		:
	fi

# If destination is a directory, append the input filename; if your system
# does not like double slashes in filenames, you may need to add some logic

	if [ -d "$dst" ]
	then
		dst=$dst/`basename "$src"`
	else
		:
	fi
fi

## this sed command emulates the dirname command
dstdir=`echo "$dst" | sed -e 's,[^/]*$,,;s,/$,,;s,^$,.,'`

# Make sure that the destination directory exists.
#  this part is taken from Noah Friedman's mkinstalldirs script

# Skip lots of stat calls in the usual case.
if [ ! -d "$dstdir" ]; then
defaultIFS='
	'
IFS="${IFS-$defaultIFS}"

oIFS=$IFS
# Some sh's can't handle IFS=/ for some reason.
IFS='%'
set - `echo "$dstdir" | sed -e 's@/@%@g' -e 's@^%@/@'`
IFS=$oIFS

pathcomp=''

while [ $# -ne 0 ] ; do
	pathcomp=$pathcomp$1
	shift

	if [ ! -d "$pathcomp" ] ;
        then
		$mkdirprog "$pathcomp"
	else
		:
	fi

	pathcomp=$pathcomp/
done
fi

if [ x"$dir_arg" != x ]
then
	$doit $instcmd "$dst" &&

	if [ x"$chowncmd" != x ]; then $doit $chowncmd "$dst"; else : ; fi &&
	if [ x"$chgrpcmd" != x ]; then $doit $chgrpcmd "$dst"; else : ; fi &&
	if [ x"$stripcmd" != x ]; then $doit $stripcmd "$dst"; else : ; fi &&
	if [ x"$chmodcmd" != x ]; then $doit $chmodcmd "$dst"; else : ; fi
else

# If we're going to rename the final executable, determine the name now.

	if [ x"$transformarg" = x ]
	then
		dstfile=`basename "$dst"`
	else
		dstfile=`basename "$dst" $transformbasename |
			sed $transformarg`$transformbasename
	fi

# don't allow the sed command to completely eliminate the filename

	if [ x"$dstfile" = x ]
	then
		dstfile=`basename "$dst"`
	else
		:
	fi

# Make a couple of temp file names in the proper directory.

	dsttmp=$dstdir/#inst.$$#
	rmtmp=$dstdir/#rm.$$#

# Trap to clean up temp files at exit.

	trap 'status=$?; rm -f "$dsttmp" "$rmtmp" && exit $status' 0
	trap '(exit $?); exit' 1 2 13 15

# Move or copy the file name to the temp name

	$doit $instcmd "$src" "$dsttmp" &&

# and set any options; do chmod last to preserve setuid bits

# If any of these fail, we abort the whole thing.  If we want to
# ignore errors from any of these, just make sure not to ignore
# errors from the above "$doit $instcmd $src $dsttmp" command.

	if [ x"$chowncmd" != x ]; then $doit $chowncmd "$dsttmp"; else :;fi &&
	if [ x"$chgrpcmd" != x ]; then $doit $chgrpcmd "$dsttmp"; else :;fi &&
	if [ x"$stripcmd" != x ]; then $doit $stripcmd "$dsttmp"; else :;fi &&
	if [ x"$chmodcmd" != x ]; then $doit $chmodcmd "$dsttmp"; else :;fi &&

# Now remove or move aside any old file at destination location.  We try this
# two ways since rm can't unlink itself on some systems and the destination
# file might be busy for other reasons.  In this case, the final cleanup
# might fail but the new file should still install successfully.

{
	if [ -f "$dstdir/$dstfile" ]
	then
		$doit $rmcmd -f "$dstdir/$dstfile" 2>/dev/null ||
		$doit $mvcmd -f "$dstdir/$dstfile" "$rmtmp" 2>/dev/null ||
		{
		  echo "$0: cannot unlink or rename $dstdir/$dstfile" >&2
		  (exit 1); exit
		}
	else
		:
	fi
} &&

# Now rename the file to the real destination.

	$doit $mvcmd "$dsttmp" "$dstdir/$dstfile"

fi &&

# The final little trick to "correctly" pass the exit status to the exit trap.

{
	(exit 0); exit
}
